# Supplementary material for: Diversity analysis of 80,000 wheat accessions reveals consequences and opportunities of selection footprints
Source: Nat Commun. 2020 Sep 11;11:4572. doi: 10.1038/s41467-020-18404-w (PMC7486412; doi:10.1038/s41467-020-18404-w)
Supplement: Supplementary file 5 — Supplementary Data 1 [file 41467_2020_18404_MOESM5_ESM.xlsx]

## Sheet: Hexaploid
Sample ID	Institution	Pedigree	GID	Biological status	Taxonomy	ORIGCTY	COLLSITE	DECLATITUDE	DECLONGITUDE	ELEVATION	acceNumb	DOI	ACCENAME	acceUrl
SEEDDIV1000	CIMMYT	HGO94.12.2.37	194554	Landrace	Triticum aestivum L. aestivum	MEX	CALPULALPAN NOREST 7KM	19.617	-98.533	2532	CWI 61068	10.18730/DFGGJ	HGO94.12.2.37	http://wgb.cimmyt.org/gringlobal/accessiondetail.aspx?id=64506
SEEDDIV1001	CIMMYT	HGO94.12.2.38	194555	Landrace	Triticum aestivum L. aestivum	MEX	CALPULALPAN NOREST 7KM	19.617	-98.533	2532	CWI 61069	10.18730/DFGHK	HGO94.12.2.38	http://wgb.cimmyt.org/gringlobal/accessiondetail.aspx?id=64507
SEEDDIV1002	CIMMYT	HGO94.12.2.39	194556	Landrace	Triticum aestivum L. aestivum	MEX	CALPULALPAN NOREST 7KM	19.617	-98.533	2532	CWI 61070	10.18730/DFGJM	HGO94.12.2.39	http://wgb.cimmyt.org/gringlobal/accessiondetail.aspx?id=64508
SEEDDIV1003	CIMMYT	HGO94.12.2.40	194557	Landrace	Triticum aestivum L. aestivum	MEX	CALPULALPAN NOREST 7KM	19.617	-98.533	2532	CWI 61071	10.18730/DFGKN	HGO94.12.2.40	http://wgb.cimmyt.org/gringlobal/accessiondetail.aspx?id=64509
SEEDDIV1004	CIMMYT	HGO94.12.2.41	194558	Landrace	Triticum aestivum L. aestivum	MEX	CALPULALPAN NOREST 7KM	19.617	-98.533	2532	CWI 61072	10.18730/DFGMP	HGO94.12.2.41	http://wgb.cimmyt.org/gringlobal/accessiondetail.aspx?id=64510
SEEDDIV1005	CIMMYT	HGO94.12.1.130	194504	Landrace	Triticum aestivum L. aestivum	MEX	CALPULALPAN NOREST 7KM	19.617	-98.533	2532	CWI 61018	10.18730/DFEY5	HGO94.12.1.130	http://wgb.cimmyt.org/gringlobal/accessiondetail.aspx?id=64456
SEEDDIV1006	CIMMYT	HGO94.12.2.42	194559	Landrace	Triticum aestivum L. aestivum	MEX	CALPULALPAN NOREST 7KM	19.617	-98.533	2532	CWI 61073	10.18730/DFGNQ	HGO94.12.2.42	http://wgb.cimmyt.org/gringlobal/accessiondetail.aspx?id=64511
SEEDDIV1007	CIMMYT	HGO94.12.2.43	194560	Landrace	Triticum aestivum L. aestivum	MEX	CALPULALPAN NOREST 7KM	19.617	-98.533	2532	CWI 61074	10.18730/DFGPR	HGO94.12.2.43	http://wgb.cimmyt.org/gringlobal/accessiondetail.aspx?id=64512
SEEDDIV1008	CIMMYT	HGO94.12.2.44	194561	Landrace	Triticum aestivum L. aestivum	MEX	CALPULALPAN NOREST 7KM	19.617	-98.533	2532	CWI 61075	10.18730/DFGQS	HGO94.12.2.44	http://wgb.cimmyt.org/gringlobal/accessiondetail.aspx?id=64513
SEEDDIV1009	CIMMYT	HGO94.12.2.45	194562	Landrace	Triticum aestivum L. aestivum	MEX	CALPULALPAN NOREST 7KM	19.617	-98.533	2532	CWI 61076	10.18730/DFGRT	HGO94.12.2.45	http://wgb.cimmyt.org/gringlobal/accessiondetail.aspx?id=64514
SEEDDIV1010	CIMMYT	HGO94.12.2.46	194563	Landrace	Triticum aestivum L. aestivum	MEX	CALPULALPAN NOREST 7KM	19.617	-98.533	2532	CWI 61077	10.18730/DFGSV	HGO94.12.2.46	http://wgb.cimmyt.org/gringlobal/accessiondetail.aspx?id=64515
SEEDDIV1011	CIMMYT	HGO94.12.2.47	194564	Landrace	Triticum aestivum L. aestivum	MEX	CALPULALPAN NOREST 7KM	19.617	-98.533	2532	CWI 61078	10.18730/DFGTW	HGO94.12.2.47	http://wgb.cimmyt.org/gringlobal/accessiondetail.aspx?id=64516
SEEDDIV1012	CIMMYT	HGO94.12.2.48	194565	Landrace	Triticum aestivum L. aestivum	MEX	CALPULALPAN NOREST 7KM	19.617	-98.533	2532	CWI 61079	10.18730/DFGVX	HGO94.12.2.48	http://wgb.cimmyt.org/gringlobal/accessiondetail.aspx?id=64517
SEEDDIV1013	CIMMYT	HGO94.12.2.49	194566	Landrace	Triticum aestivum L. aestivum	MEX	CALPULALPAN NOREST 7KM	19.617	-98.533	2532	CWI 61080	10.18730/DFGWY	HGO94.12.2.49	http://wgb.cimmyt.org/gringlobal/accessiondetail.aspx?id=64518
SEEDDIV1014	CIMMYT	HGO94.12.2.50	194567	Landrace	Triticum aestivum L. aestivum	MEX	CALPULALPAN NOREST 7KM	19.617	-98.533	2532	CWI 61081	10.18730/DFGXZ	HGO94.12.2.50	http://wgb.cimmyt.org/gringlobal/accessiondetail.aspx?id=64519
SEEDDIV1015	CIMMYT	HGO94.12.2.51	194568	Landrace	Triticum aestivum L. aestivum	MEX	CALPULALPAN NOREST 7KM	19.617	-98.533	2532	CWI 61082	10.18730/DFGY*	HGO94.12.2.51	http://wgb.cimmyt.org/gringlobal/accessiondetail.aspx?id=64520
SEEDDIV1016	CIMMYT	HGO94.12.1.131	194505	Landrace	Triticum aestivum L. aestivum	MEX	CALPULALPAN NOREST 7KM	19.617	-98.533	2532	CWI 61019	10.18730/DFEZ6	HGO94.12.1.131	http://wgb.cimmyt.org/gringlobal/accessiondetail.aspx?id=64457
SEEDDIV1017	CIMMYT	HGO94.12.2.52	194569	Landrace	Triticum aestivum L. aestivum	MEX	CALPULALPAN NOREST 7KM	19.617	-98.533	2532	CWI 61083	10.18730/DFGZ~	HGO94.12.2.52	http://wgb.cimmyt.org/gringlobal/accessiondetail.aspx?id=64521
SEEDDIV1018	CIMMYT	HGO94.12.2.53	194570	Landrace	Triticum aestivum L. aestivum	MEX	CALPULALPAN NOREST 7KM	19.617	-98.533	2532	CWI 61084	10.18730/DFH0$	HGO94.12.2.53	http://wgb.cimmyt.org/gringlobal/accessiondetail.aspx?id=64522
SEEDDIV1019	CIMMYT	HGO94.12.2.54	194571	Landrace	Triticum aestivum L. aestivum	MEX	CALPULALPAN NOREST 7KM	19.617	-98.533	2532	CWI 61085	10.18730/DFH1=	HGO94.12.2.54	http://wgb.cimmyt.org/gringlobal/accessiondetail.aspx?id=64523
SEEDDIV1020	CIMMYT	HGO94.12.2.55	194572	Landrace	Triticum aestivum L. aestivum	MEX	CALPULALPAN NOREST 7KM	19.617	-98.533	2532	CWI 61086	10.18730/DFH2U	HGO94.12.2.55	http://wgb.cimmyt.org/gringlobal/accessiondetail.aspx?id=64524
SEEDDIV1021	CIMMYT	HGO94.12.2.56	194573	Landrace	Triticum aestivum L. aestivum	MEX	CALPULALPAN NOREST 7KM	19.617	-98.533	2532	CWI 61087	10.18730/DFH30	HGO94.12.2.56	http://wgb.cimmyt.org/gringlobal/accessiondetail.aspx?id=64525
SEEDDIV1022	CIMMYT	HGO94.12.2.57	194574	Landrace	Triticum aestivum L. aestivum	MEX	CALPULALPAN NOREST 7KM	19.617	-98.533	2532	CWI 61088	10.18730/DFH41	HGO94.12.2.57	http://wgb.cimmyt.org/gringlobal/accessiondetail.aspx?id=64526
SEEDDIV1023	CIMMYT	HGO94.12.2.58	194575	Landrace	Triticum aestivum L. aestivum	MEX	CALPULALPAN NOREST 7KM	19.617	-98.533	2532	CWI 61089	10.18730/DFH52	HGO94.12.2.58	http://wgb.cimmyt.org/gringlobal/accessiondetail.aspx?id=64527
SEEDDIV1024	CIMMYT	HGO94.12.2.59	194576	Landrace	Triticum aestivum L. aestivum	MEX	CALPULALPAN NOREST 7KM	19.617	-98.533	2532	CWI 61090	10.18730/DFH63	HGO94.12.2.59	http://wgb.cimmyt.org/gringlobal/accessiondetail.aspx?id=64528
SEEDDIV1025	CIMMYT	HGO94.12.2.60	194577	Landrace	Triticum aestivum L. aestivum	MEX	CALPULALPAN NOREST 7KM	19.617	-98.533	2532	CWI 61091	10.18730/DFH74	HGO94.12.2.60	http://wgb.cimmyt.org/gringlobal/accessiondetail.aspx?id=64529
SEEDDIV1026	CIMMYT	HGO94.12.2.61	194578	Landrace	Triticum aestivum L. aestivum	MEX	CALPULALPAN NOREST 7KM	19.617	-98.533	2532	CWI 61092	10.18730/DFH85	HGO94.12.2.61	http://wgb.cimmyt.org/gringlobal/accessiondetail.aspx?id=64530
SEEDDIV1027	CIMMYT	HGO94.12.1.132	194506	Landrace	Triticum aestivum L. aestivum	MEX	CALPULALPAN NOREST 7KM	19.617	-98.533	2532	CWI 61020	10.18730/DFF07	HGO94.12.1.132	http://wgb.cimmyt.org/gringlobal/accessiondetail.aspx?id=64458
SEEDDIV1028	CIMMYT	HGO94.12.2.62	194579	Landrace	Triticum aestivum L. aestivum	MEX	CALPULALPAN NOREST 7KM	19.617	-98.533	2532	CWI 61093	10.18730/DFH96	HGO94.12.2.62	http://wgb.cimmyt.org/gringlobal/accessiondetail.aspx?id=64531
SEEDDIV1029	CIMMYT	HGO94.12.2.63	194580	Landrace	Triticum aestivum L. aestivum	MEX	CALPULALPAN NOREST 7KM	19.617	-98.533	2532	CWI 61094	10.18730/DFHA7	HGO94.12.2.63	http://wgb.cimmyt.org/gringlobal/accessiondetail.aspx?id=64532
SEEDDIV1030	CIMMYT	HGO94.12.2.64	194581	Landrace	Triticum aestivum L. aestivum	MEX	CALPULALPAN NOREST 7KM	19.617	-98.533	2532	CWI 61095	10.18730/DFHB8	HGO94.12.2.64	http://wgb.cimmyt.org/gringlobal/accessiondetail.aspx?id=64533
SEEDDIV1031	CIMMYT	HGO94.12.2.66	194583	Landrace	Triticum aestivum L. aestivum	MEX	CALPULALPAN NOREST 7KM	19.617	-98.533	2532	CWI 61097	10.18730/DFHDA	HGO94.12.2.66	http://wgb.cimmyt.org/gringlobal/accessiondetail.aspx?id=64535
SEEDDIV1032	CIMMYT	HGO94.12.2.67	194584	Landrace	Triticum aestivum L. aestivum	MEX	CALPULALPAN NOREST 7KM	19.617	-98.533	2532	CWI 61098	10.18730/DFHEB	HGO94.12.2.67	http://wgb.cimmyt.org/gringlobal/accessiondetail.aspx?id=64536
SEEDDIV1033	CIMMYT	HGO94.12.2.68	194585	Landrace	Triticum aestivum L. aestivum	MEX	CALPULALPAN NOREST 7KM	19.617	-98.533	2532	CWI 61099	10.18730/DFHFC	HGO94.12.2.68	http://wgb.cimmyt.org/gringlobal/accessiondetail.aspx?id=64537
SEEDDIV1034	CIMMYT	HGO94.12.2.69	194586	Landrace	Triticum aestivum L. aestivum	MEX	CALPULALPAN NOREST 7KM	19.617	-98.533	2532	CWI 61100	10.18730/DFHGD	HGO94.12.2.69	http://wgb.cimmyt.org/gringlobal/accessiondetail.aspx?id=64538
SEEDDIV1035	CIMMYT	HGO94.12.2.70	194587	Landrace	Triticum aestivum L. aestivum	MEX	CALPULALPAN NOREST 7KM	19.617	-98.533	2532	CWI 61101	10.18730/DFHHE	HGO94.12.2.70	http://wgb.cimmyt.org/gringlobal/accessiondetail.aspx?id=64539
SEEDDIV1036	CIMMYT	HGO94.12.2.71	194588	Landrace	Triticum aestivum L. aestivum	MEX	CALPULALPAN NOREST 7KM	19.617	-98.533	2532	CWI 61102	10.18730/DFHJF	HGO94.12.2.71	http://wgb.cimmyt.org/gringlobal/accessiondetail.aspx?id=64540
SEEDDIV1037	CIMMYT	HGO94.12.1.133	194507	Landrace	Triticum aestivum L. aestivum	MEX	CALPULALPAN NOREST 7KM	19.617	-98.533	2532	CWI 61021	10.18730/DFF18	HGO94.12.1.133	http://wgb.cimmyt.org/gringlobal/accessiondetail.aspx?id=64459
SEEDDIV1038	CIMMYT	HGO94.12.2.72	194589	Landrace	Triticum aestivum L. aestivum	MEX	CALPULALPAN NOREST 7KM	19.617	-98.533	2532	CWI 61103	10.18730/DFHKG	HGO94.12.2.72	http://wgb.cimmyt.org/gringlobal/accessiondetail.aspx?id=64541
SEEDDIV1039	CIMMYT	HGO94.12.2.73	194590	Landrace	Triticum aestivum L. aestivum	MEX	CALPULALPAN NOREST 7KM	19.617	-98.533	2532	CWI 61104	10.18730/DFHMH	HGO94.12.2.73	http://wgb.cimmyt.org/gringlobal/accessiondetail.aspx?id=64542
SEEDDIV1040	CIMMYT	HGO94.12.2.74	194591	Landrace	Triticum aestivum L. aestivum	MEX	CALPULALPAN NOREST 7KM	19.617	-98.533	2532	CWI 61105	10.18730/DFHNJ	HGO94.12.2.74	http://wgb.cimmyt.org/gringlobal/accessiondetail.aspx?id=64543
SEEDDIV1041	CIMMYT	HGO94.12.2.75	194592	Landrace	Triticum aestivum L. aestivum	MEX	CALPULALPAN NOREST 7KM	19.617	-98.533	2532	CWI 61106	10.18730/DFHPK	HGO94.12.2.75	http://wgb.cimmyt.org/gringlobal/accessiondetail.aspx?id=64544
SEEDDIV1042	CIMMYT	HGO94.12.2.76	194593	Landrace	Triticum aestivum L. aestivum	MEX	CALPULALPAN NOREST 7KM	19.617	-98.533	2532	CWI 61107	10.18730/DFHQM	HGO94.12.2.76	http://wgb.cimmyt.org/gringlobal/accessiondetail.aspx?id=64545
SEEDDIV1043	CIMMYT	HGO94.12.2.77	194594	Landrace	Triticum aestivum L. aestivum	MEX	CALPULALPAN NOREST 7KM	19.617	-98.533	2532	CWI 61108	10.18730/DFHRN	HGO94.12.2.77	http://wgb.cimmyt.org/gringlobal/accessiondetail.aspx?id=64546
SEEDDIV1044	CIMMYT	HGO94.12.2.78	194595	Landrace	Triticum aestivum L. aestivum	MEX	CALPULALPAN NOREST 7KM	19.617	-98.533	2532	CWI 61109	10.18730/DFHSP	HGO94.12.2.78	http://wgb.cimmyt.org/gringlobal/accessiondetail.aspx?id=64547
SEEDDIV1045	CIMMYT	HGO94.12.2.79	194596	Landrace	Triticum aestivum L. aestivum	MEX	CALPULALPAN NOREST 7KM	19.617	-98.533	2532	CWI 61110	10.18730/DFHTQ	HGO94.12.2.79	http://wgb.cimmyt.org/gringlobal/accessiondetail.aspx?id=64548
SEEDDIV1046	CIMMYT	HGO94.12.2.80	194597	Landrace	Triticum aestivum L. aestivum	MEX	CALPULALPAN NOREST 7KM	19.617	-98.533	2532	CWI 61111	10.18730/DFHVR	HGO94.12.2.80	http://wgb.cimmyt.org/gringlobal/accessiondetail.aspx?id=64549
SEEDDIV1047	CIMMYT	HGO94.12.2.81	194598	Landrace	Triticum aestivum L. aestivum	MEX	CALPULALPAN NOREST 7KM	19.617	-98.533	2532	CWI 61112	10.18730/DFHWS	HGO94.12.2.81	http://wgb.cimmyt.org/gringlobal/accessiondetail.aspx?id=64550
SEEDDIV1048	CIMMYT	MEX94.1.16	194622	Landrace	Triticum aestivum L. aestivum	MEX	PALMILLAS	20.333	-99.5	2532	CWI 61136	10.18730/DFJMC	MEX94.1.16	http://wgb.cimmyt.org/gringlobal/accessiondetail.aspx?id=64574
SEEDDIV1049	CIMMYT	MEX94.1.25	194631	Landrace	Triticum aestivum L. aestivum	MEX	PALMILLAS	20.333	-99.5	2532	CWI 61145	10.18730/DFJXN	MEX94.1.25	http://wgb.cimmyt.org/gringlobal/accessiondetail.aspx?id=64583
SEEDDIV1050	CIMMYT	MEX94.3.38	194721	Landrace	Triticum aestivum L. aestivum	MEX	ATLACOMULCO - JILOTEPEC KM25	19.817	-99.667	2700	CWI 61235	10.18730/DFNQ0	MEX94.3.38	http://wgb.cimmyt.org/gringlobal/accessiondetail.aspx?id=64675
SEEDDIV1051	CIMMYT	MEX94.3.40	194723	Landrace	Triticum aestivum L. aestivum	MEX	ATLACOMULCO - JILOTEPEC KM25	19.817	-99.667	2700	CWI 61237	10.18730/DFNS2	MEX94.3.40	http://wgb.cimmyt.org/gringlobal/accessiondetail.aspx?id=64677
SEEDDIV1052	CIMMYT	MEX94.3.41	194724	Landrace	Triticum aestivum L. aestivum	MEX	ATLACOMULCO - JILOTEPEC KM25	19.817	-99.667	2700	CWI 61238	10.18730/DFNT3	MEX94.3.41	http://wgb.cimmyt.org/gringlobal/accessiondetail.aspx?id=64678
SEEDDIV1053	CIMMYT	MEX94.3.42	194725	Landrace	Triticum aestivum L. aestivum	MEX	ATLACOMULCO - JILOTEPEC KM25	19.817	-99.667	2700	CWI 61239	10.18730/DFNV4	MEX94.3.42	http://wgb.cimmyt.org/gringlobal/accessiondetail.aspx?id=64679
SEEDDIV1054	CIMMYT	MEX94.3.43	194726	Landrace	Triticum aestivum L. aestivum	MEX	ATLACOMULCO - JILOTEPEC KM25	19.817	-99.667	2700	CWI 61240	10.18730/DFNW5	MEX94.3.43	http://wgb.cimmyt.org/gringlobal/accessiondetail.aspx?id=64680
SEEDDIV1055	CIMMYT	MEX94.3.44	194727	Landrace	Triticum aestivum L. aestivum	MEX	ATLACOMULCO - JILOTEPEC KM25	19.817	-99.667	2700	CWI 61241	10.18730/DFNX6	MEX94.3.44	http://wgb.cimmyt.org/gringlobal/accessiondetail.aspx?id=64681
SEEDDIV1056	CIMMYT	MEX94.3.45	194728	Landrace	Triticum aestivum L. aestivum	MEX	ATLACOMULCO - JILOTEPEC KM25	19.817	-99.667	2700	CWI 61242	10.18730/DFNY7	MEX94.3.45	http://wgb.cimmyt.org/gringlobal/accessiondetail.aspx?id=64682
SEEDDIV1057	CIMMYT	MEX94.3.46	194729	Landrace	Triticum aestivum L. aestivum	MEX	ATLACOMULCO - JILOTEPEC KM25	19.817	-99.667	2700	CWI 61243	10.18730/DFNZ8	MEX94.3.46	http://wgb.cimmyt.org/gringlobal/accessiondetail.aspx?id=64683
SEEDDIV1058	CIMMYT	MEX94.22.33	191058	Landrace	Triticum aestivum L. aestivum	MEX	COATEPEC	19.383	-98.85	2290	CWI 62839	10.18730/DH7VD	MEX94.22.33	http://wgb.cimmyt.org/gringlobal/accessiondetail.aspx?id=61403
SEEDDIV1059	CIMMYT	MEX94.3.47	194730	Landrace	Triticum aestivum L. aestivum	MEX	ATLACOMULCO - JILOTEPEC KM25	19.817	-99.667	2700	CWI 61244	10.18730/DFP09	MEX94.3.47	http://wgb.cimmyt.org/gringlobal/accessiondetail.aspx?id=64684
SEEDDIV1060	CIMMYT	MEX94.1.26	194632	Landrace	Triticum aestivum L. aestivum	MEX	PALMILLAS	20.333	-99.5	2532	CWI 61146	10.18730/DFJYP	MEX94.1.26	http://wgb.cimmyt.org/gringlobal/accessiondetail.aspx?id=64584
SEEDDIV1061	CIMMYT	MEX94.3.48	194731	Landrace	Triticum aestivum L. aestivum	MEX	ATLACOMULCO - JILOTEPEC KM25	19.817	-99.667	2700	CWI 61245	10.18730/DFP1A	MEX94.3.48	http://wgb.cimmyt.org/gringlobal/accessiondetail.aspx?id=64685
SEEDDIV1062	CIMMYT	MEX94.3.49	194732	Landrace	Triticum aestivum L. aestivum	MEX	ATLACOMULCO - JILOTEPEC KM25	19.817	-99.667	2700	CWI 61246	10.18730/DFP2B	MEX94.3.49	http://wgb.cimmyt.org/gringlobal/accessiondetail.aspx?id=64686
SEEDDIV1063	CIMMYT	MEX94.3.50	194733	Landrace	Triticum aestivum L. aestivum	MEX	ATLACOMULCO - JILOTEPEC KM25	19.817	-99.667	2700	CWI 61247	10.18730/DFP3C	MEX94.3.50	http://wgb.cimmyt.org/gringlobal/accessiondetail.aspx?id=64687
SEEDDIV1064	CIMMYT	MEX94.3.51	194734	Landrace	Triticum aestivum L. aestivum	MEX	ATLACOMULCO - JILOTEPEC KM25	19.817	-99.667	2700	CWI 61248	10.18730/DFP4D	MEX94.3.51	http://wgb.cimmyt.org/gringlobal/accessiondetail.aspx?id=64688
SEEDDIV1065	CIMMYT	MEX94.3.52	194735	Landrace	Triticum aestivum L. aestivum	MEX	ATLACOMULCO - JILOTEPEC KM25	19.817	-99.667	2700	CWI 61249	10.18730/DFP5E	MEX94.3.52	http://wgb.cimmyt.org/gringlobal/accessiondetail.aspx?id=64689
SEEDDIV1066	CIMMYT	MEX94.3.53	194736	Landrace	Triticum aestivum L. aestivum	MEX	ATLACOMULCO - JILOTEPEC KM25	19.817	-99.667	2700	CWI 61250	10.18730/DFP6F	MEX94.3.53	http://wgb.cimmyt.org/gringlobal/accessiondetail.aspx?id=64690
SEEDDIV1067	CIMMYT	MEX94.3.54	194737	Landrace	Triticum aestivum L. aestivum	MEX	ATLACOMULCO - JILOTEPEC KM25	19.817	-99.667	2700	CWI 61251	10.18730/DFP7G	MEX94.3.54	http://wgb.cimmyt.org/gringlobal/accessiondetail.aspx?id=64691
SEEDDIV1068	CIMMYT	MEX94.3.55	194738	Landrace	Triticum aestivum L. aestivum	MEX	ATLACOMULCO - JILOTEPEC KM25	19.817	-99.667	2700	CWI 61252	10.18730/DFP8H	MEX94.3.55	http://wgb.cimmyt.org/gringlobal/accessiondetail.aspx?id=64692
SEEDDIV1069	CIMMYT	MEX94.3.56	194739	Landrace	Triticum aestivum L. aestivum	MEX	ATLACOMULCO - JILOTEPEC KM25	19.817	-99.667	2700	CWI 61253	10.18730/DFP9J	MEX94.3.56	http://wgb.cimmyt.org/gringlobal/accessiondetail.aspx?id=64693
SEEDDIV1070	CIMMYT	MEX94.3.57	194740	Landrace	Triticum aestivum L. aestivum	MEX	ATLACOMULCO - JILOTEPEC KM25	19.817	-99.667	2700	CWI 61254	10.18730/DFPAK	MEX94.3.57	http://wgb.cimmyt.org/gringlobal/accessiondetail.aspx?id=64694
SEEDDIV1071	CIMMYT	MEX94.1.27	194633	Landrace	Triticum aestivum L. aestivum	MEX	PALMILLAS	20.333	-99.5	2532	CWI 61147	10.18730/DFJZQ	MEX94.1.27	http://wgb.cimmyt.org/gringlobal/accessiondetail.aspx?id=64585
SEEDDIV1072	CIMMYT	MEX94.3.58	194741	Landrace	Triticum aestivum L. aestivum	MEX	ATLACOMULCO - JILOTEPEC KM25	19.817	-99.667	2700	CWI 61255	10.18730/DFPBM	MEX94.3.58	http://wgb.cimmyt.org/gringlobal/accessiondetail.aspx?id=64695
SEEDDIV1073	CIMMYT	MEX94.1.28	194634	Landrace	Triticum aestivum L. aestivum	MEX	PALMILLAS	20.333	-99.5	2532	CWI 61148	10.18730/DFK0R	MEX94.1.28	http://wgb.cimmyt.org/gringlobal/accessiondetail.aspx?id=64586
SEEDDIV1074	CIMMYT	MEX94.1.29	194635	Landrace	Triticum aestivum L. aestivum	MEX	PALMILLAS	20.333	-99.5	2532	CWI 61149	10.18730/DFK1S	MEX94.1.29	http://wgb.cimmyt.org/gringlobal/accessiondetail.aspx?id=64587
SEEDDIV1075	CIMMYT	MEX94.1.30	194636	Landrace	Triticum aestivum L. aestivum	MEX	PALMILLAS	20.333	-99.5	2532	CWI 61150	10.18730/DFK2T	MEX94.1.30	http://wgb.cimmyt.org/gringlobal/accessiondetail.aspx?id=64588
SEEDDIV1076	CIMMYT	MEX94.1.31	194637	Landrace	Triticum aestivum L. aestivum	MEX	PALMILLAS	20.333	-99.5	2532	CWI 61151	10.18730/DFK3V	MEX94.1.31	http://wgb.cimmyt.org/gringlobal/accessiondetail.aspx?id=64589
SEEDDIV1077	CIMMYT	MEX94.2.1	194638	Landrace	Triticum aestivum L. aestivum	MEX	PALMILLAS	20.333	-99.5	2532	CWI 61152	10.18730/DFK4W	MEX94.2.1	http://wgb.cimmyt.org/gringlobal/accessiondetail.aspx?id=64590
SEEDDIV1078	CIMMYT	MEX94.2.2	194639	Landrace	Triticum aestivum L. aestivum	MEX	PALMILLAS	20.333	-99.5	2532	CWI 61153	10.18730/DFK5X	MEX94.2.2	http://wgb.cimmyt.org/gringlobal/accessiondetail.aspx?id=64591
SEEDDIV1079	CIMMYT	MEX94.2.3	194640	Landrace	Triticum aestivum L. aestivum	MEX	PALMILLAS	20.333	-99.5	2532	CWI 61154	10.18730/DFK6Y	MEX94.2.3	http://wgb.cimmyt.org/gringlobal/accessiondetail.aspx?id=64592
SEEDDIV1080	CIMMYT	MEX94.1.17	194623	Landrace	Triticum aestivum L. aestivum	MEX	PALMILLAS	20.333	-99.5	2532	CWI 61137	10.18730/DFJND	MEX94.1.17	http://wgb.cimmyt.org/gringlobal/accessiondetail.aspx?id=64575
SEEDDIV1081	CIMMYT	MEX94.2.4	194641	Landrace	Triticum aestivum L. aestivum	MEX	PALMILLAS	20.333	-99.5	2532	CWI 61155	10.18730/DFK7Z	MEX94.2.4	http://wgb.cimmyt.org/gringlobal/accessiondetail.aspx?id=64593
SEEDDIV1082	CIMMYT	MEX94.2.5	194642	Landrace	Triticum aestivum L. aestivum	MEX	PALMILLAS	20.333	-99.5	2532	CWI 61156	10.18730/DFK8*	MEX94.2.5	http://wgb.cimmyt.org/gringlobal/accessiondetail.aspx?id=64594
SEEDDIV1083	CIMMYT	MEX94.2.6	194643	Landrace	Triticum aestivum L. aestivum	MEX	PALMILLAS	20.333	-99.5	2532	CWI 61157	10.18730/DFK9~	MEX94.2.6	http://wgb.cimmyt.org/gringlobal/accessiondetail.aspx?id=64595
SEEDDIV1084	CIMMYT	MEX94.2.7	194644	Landrace	Triticum aestivum L. aestivum	MEX	PALMILLAS	20.333	-99.5	2532	CWI 61158	10.18730/DFKA$	MEX94.2.7	http://wgb.cimmyt.org/gringlobal/accessiondetail.aspx?id=64596
SEEDDIV1085	CIMMYT	MEX94.2.8	194645	Landrace	Triticum aestivum L. aestivum	MEX	PALMILLAS	20.333	-99.5	2532	CWI 61159	10.18730/DFKB=	MEX94.2.8	http://wgb.cimmyt.org/gringlobal/accessiondetail.aspx?id=64597
SEEDDIV1086	CIMMYT	MEX94.2.9	194646	Landrace	Triticum aestivum L. aestivum	MEX	PALMILLAS	20.333	-99.5	2532	CWI 61160	10.18730/DFKCU	MEX94.2.9	http://wgb.cimmyt.org/gringlobal/accessiondetail.aspx?id=64598
SEEDDIV1087	CIMMYT	MEX94.2.10	194647	Landrace	Triticum aestivum L. aestivum	MEX	PALMILLAS	20.333	-99.5	2532	CWI 61161	10.18730/DFKD0	MEX94.2.10	http://wgb.cimmyt.org/gringlobal/accessiondetail.aspx?id=64599
SEEDDIV1088	CIMMYT	MEX94.2.11	194648	Landrace	Triticum aestivum L. aestivum	MEX	PALMILLAS	20.333	-99.5	2532	CWI 61162	10.18730/DFKE1	MEX94.2.11	http://wgb.cimmyt.org/gringlobal/accessiondetail.aspx?id=64600
SEEDDIV1089	CIMMYT	MEX94.2.12	194649	Landrace	Triticum aestivum L. aestivum	MEX	PALMILLAS	20.333	-99.5	2532	CWI 61163	10.18730/DFKF2	MEX94.2.12	http://wgb.cimmyt.org/gringlobal/accessiondetail.aspx?id=64601
SEEDDIV1090	CIMMYT	MEX94.2.13	194650	Landrace	Triticum aestivum L. aestivum	MEX	PALMILLAS	20.333	-99.5	2532	CWI 61164	10.18730/DFKG3	MEX94.2.13	http://wgb.cimmyt.org/gringlobal/accessiondetail.aspx?id=64602
SEEDDIV1091	CIMMYT	MEX94.1.18	194624	Landrace	Triticum aestivum L. aestivum	MEX	PALMILLAS	20.333	-99.5	2532	CWI 61138	10.18730/DFJPE	MEX94.1.18	http://wgb.cimmyt.org/gringlobal/accessiondetail.aspx?id=64576
SEEDDIV1092	CIMMYT	MEX94.2.14	194651	Landrace	Triticum aestivum L. aestivum	MEX	PALMILLAS	20.333	-99.5	2532	CWI 61165	10.18730/DFKH4	MEX94.2.14	http://wgb.cimmyt.org/gringlobal/accessiondetail.aspx?id=64603
SEEDDIV1093	CIMMYT	MEX94.2.15	194652	Landrace	Triticum aestivum L. aestivum	MEX	PALMILLAS	20.333	-99.5	2532	CWI 61166	10.18730/DFKJ5	MEX94.2.15	http://wgb.cimmyt.org/gringlobal/accessiondetail.aspx?id=64604
SEEDDIV1094	CIMMYT	MEX94.2.16	194653	Landrace	Triticum aestivum L. aestivum	MEX	PALMILLAS	20.333	-99.5	2532	CWI 61167	10.18730/DFKK6	MEX94.2.16	http://wgb.cimmyt.org/gringlobal/accessiondetail.aspx?id=64605
SEEDDIV1095	CIMMYT	MEX94.2.17	194654	Landrace	Triticum aestivum L. aestivum	MEX	PALMILLAS	20.333	-99.5	2532	CWI 61168	10.18730/DFKM7	MEX94.2.17	http://wgb.cimmyt.org/gringlobal/accessiondetail.aspx?id=64606
SEEDDIV1096	CIMMYT	MEX94.2.18	194655	Landrace	Triticum aestivum L. aestivum	MEX	PALMILLAS	20.333	-99.5	2532	CWI 61169	10.18730/DFKN8	MEX94.2.18	http://wgb.cimmyt.org/gringlobal/accessiondetail.aspx?id=64607
SEEDDIV1097	CIMMYT	MEX94.2.19	194656	Landrace	Triticum aestivum L. aestivum	MEX	PALMILLAS	20.333	-99.5	2532	CWI 61170	10.18730/DFKP9	MEX94.2.19	http://wgb.cimmyt.org/gringlobal/accessiondetail.aspx?id=64608
SEEDDIV1098	CIMMYT	MEX94.2.20	194657	Landrace	Triticum aestivum L. aestivum	MEX	PALMILLAS	20.333	-99.5	2532	CWI 61171	10.18730/DFKQA	MEX94.2.20	http://wgb.cimmyt.org/gringlobal/accessiondetail.aspx?id=64610
SEEDDIV1099	CIMMYT	MEX94.2.21	194658	Landrace	Triticum aestivum L. aestivum	MEX	PALMILLAS	20.333	-99.5	2532	CWI 61172	10.18730/DFKRB	MEX94.2.21	http://wgb.cimmyt.org/gringlobal/accessiondetail.aspx?id=64611
SEEDDIV1100	CIMMYT	MEX94.2.22	194659	Landrace	Triticum aestivum L. aestivum	MEX	PALMILLAS	20.333	-99.5	2532	CWI 61173	10.18730/DFKSC	MEX94.2.22	http://wgb.cimmyt.org/gringlobal/accessiondetail.aspx?id=64612
SEEDDIV1101	CIMMYT	MEX94.2.23	194660	Landrace	Triticum aestivum L. aestivum	MEX	PALMILLAS	20.333	-99.5	2532	CWI 61174	10.18730/DFKTD	MEX94.2.23	http://wgb.cimmyt.org/gringlobal/accessiondetail.aspx?id=64613
SEEDDIV1102	CIMMYT	MEX94.1.19	194625	Landrace	Triticum aestivum L. aestivum	MEX	PALMILLAS	20.333	-99.5	2532	CWI 61139	10.18730/DFJQF	MEX94.1.19	http://wgb.cimmyt.org/gringlobal/accessiondetail.aspx?id=64577
SEEDDIV1103	CIMMYT	MEX94.2.24	194661	Landrace	Triticum aestivum L. aestivum	MEX	PALMILLAS	20.333	-99.5	2532	CWI 61175	10.18730/DFKVE	MEX94.2.24	http://wgb.cimmyt.org/gringlobal/accessiondetail.aspx?id=64614
SEEDDIV1104	CIMMYT	MEX94.2.25	194662	Landrace	Triticum aestivum L. aestivum	MEX	PALMILLAS	20.333	-99.5	2532	CWI 61176	10.18730/DFKWF	MEX94.2.25	http://wgb.cimmyt.org/gringlobal/accessiondetail.aspx?id=64615
SEEDDIV1105	CIMMYT	MEX94.2.26	194663	Landrace	Triticum aestivum L. aestivum	MEX	PALMILLAS	20.333	-99.5	2532	CWI 61177	10.18730/DFKXG	MEX94.2.26	http://wgb.cimmyt.org/gringlobal/accessiondetail.aspx?id=64616
SEEDDIV1106	CIMMYT	MEX94.2.27	194664	Landrace	Triticum aestivum L. aestivum	MEX	PALMILLAS	20.333	-99.5	2532	CWI 61178	10.18730/DFKYH	MEX94.2.27	http://wgb.cimmyt.org/gringlobal/accessiondetail.aspx?id=64617
SEEDDIV1107	CIMMYT	MEX94.2.28	194665	Landrace	Triticum aestivum L. aestivum	MEX	PALMILLAS	20.333	-99.5	2532	CWI 61179	10.18730/DFKZJ	MEX94.2.28	http://wgb.cimmyt.org/gringlobal/accessiondetail.aspx?id=64618
SEEDDIV1108	CIMMYT	MEX94.2.29	194666	Landrace	Triticum aestivum L. aestivum	MEX	PALMILLAS	20.333	-99.5	2532	CWI 61180	10.18730/DFM0K	MEX94.2.29	http://wgb.cimmyt.org/gringlobal/accessiondetail.aspx?id=64619
SEEDDIV1109	CIMMYT	MEX94.2.30	194667	Landrace	Triticum aestivum L. aestivum	MEX	PALMILLAS	20.333	-99.5	2532	CWI 61181	10.18730/DFM1M	MEX94.2.30	http://wgb.cimmyt.org/gringlobal/accessiondetail.aspx?id=64620
SEEDDIV1110	CIMMYT	MEX94.2.31	194668	Landrace	Triticum aestivum L. aestivum	MEX	PALMILLAS	20.333	-99.5	2532	CWI 61182	10.18730/DFM2N	MEX94.2.31	http://wgb.cimmyt.org/gringlobal/accessiondetail.aspx?id=64621
SEEDDIV1111	CIMMYT	MEX94.2.32	194669	Landrace	Triticum aestivum L. aestivum	MEX	PALMILLAS	20.333	-99.5	2532	CWI 61183	10.18730/DFM3P	MEX94.2.32	http://wgb.cimmyt.org/gringlobal/accessiondetail.aspx?id=64622
SEEDDIV1112	CIMMYT	MEX94.2.33	194670	Landrace	Triticum aestivum L. aestivum	MEX	PALMILLAS	20.333	-99.5	2532	CWI 61184	10.18730/DFM4Q	MEX94.2.33	http://wgb.cimmyt.org/gringlobal/accessiondetail.aspx?id=64623
SEEDDIV1113	CIMMYT	MEX94.1.20	194626	Landrace	Triticum aestivum L. aestivum	MEX	PALMILLAS	20.333	-99.5	2532	CWI 61140	10.18730/DFJRG	MEX94.1.20	http://wgb.cimmyt.org/gringlobal/accessiondetail.aspx?id=64578
SEEDDIV1114	CIMMYT	MEX94.2.34	194671	Landrace	Triticum aestivum L. aestivum	MEX	PALMILLAS	20.333	-99.5	2532	CWI 61185	10.18730/DFM5R	MEX94.2.34	http://wgb.cimmyt.org/gringlobal/accessiondetail.aspx?id=64624
SEEDDIV1115	CIMMYT	MEX94.2.35	194672	Landrace	Triticum aestivum L. aestivum	MEX	PALMILLAS	20.333	-99.5	2532	CWI 61186	10.18730/DFM6S	MEX94.2.35	http://wgb.cimmyt.org/gringlobal/accessiondetail.aspx?id=64625
SEEDDIV1116	CIMMYT	MEX94.2.37	194674	Landrace	Triticum aestivum L. aestivum	MEX	PALMILLAS	20.333	-99.5	2532	CWI 61188	10.18730/DFM8V	MEX94.2.37	http://wgb.cimmyt.org/gringlobal/accessiondetail.aspx?id=64627
SEEDDIV1117	CIMMYT	MEX94.2.39	194676	Landrace	Triticum aestivum L. aestivum	MEX	PALMILLAS	20.333	-99.5	2532	CWI 61190	10.18730/DFMAX	MEX94.2.39	http://wgb.cimmyt.org/gringlobal/accessiondetail.aspx?id=64629
SEEDDIV1118	CIMMYT	MEX94.2.40	194677	Landrace	Triticum aestivum L. aestivum	MEX	PALMILLAS	20.333	-99.5	2532	CWI 61191	10.18730/DFMBY	MEX94.2.40	http://wgb.cimmyt.org/gringlobal/accessiondetail.aspx?id=64631
SEEDDIV1119	CIMMYT	MEX94.2.41	194678	Landrace	Triticum aestivum L. aestivum	MEX	PALMILLAS	20.333	-99.5	2532	CWI 61192	10.18730/DFMCZ	MEX94.2.41	http://wgb.cimmyt.org/gringlobal/accessiondetail.aspx?id=64632
SEEDDIV1120	CIMMYT	MEX94.2.42	194679	Landrace	Triticum aestivum L. aestivum	MEX	PALMILLAS	20.333	-99.5	2532	CWI 61193	10.18730/DFMD*	MEX94.2.42	http://wgb.cimmyt.org/gringlobal/accessiondetail.aspx?id=64633
SEEDDIV1121	CIMMYT	HGO94.1.25	193515	Landrace	Triticum aestivum L. aestivum	MEX	PACHUCA SUR 20KM	19.967	-98.85	2401	CWI 60029	10.18730/DEG1F	HGO94.1.25	http://wgb.cimmyt.org/gringlobal/accessiondetail.aspx?id=63459
SEEDDIV1122	CIMMYT	MEX94.2.43	194680	Landrace	Triticum aestivum L. aestivum	MEX	PALMILLAS	20.333	-99.5	2532	CWI 61194	10.18730/DFME~	MEX94.2.43	http://wgb.cimmyt.org/gringlobal/accessiondetail.aspx?id=64634
SEEDDIV1123	CIMMYT	MEX94.1.21	194627	Landrace	Triticum aestivum L. aestivum	MEX	PALMILLAS	20.333	-99.5	2532	CWI 61141	10.18730/DFJSH	MEX94.1.21	http://wgb.cimmyt.org/gringlobal/accessiondetail.aspx?id=64579
SEEDDIV1124	CIMMYT	MEX94.2.44	194681	Landrace	Triticum aestivum L. aestivum	MEX	PALMILLAS	20.333	-99.5	2532	CWI 61195	10.18730/DFMF$	MEX94.2.44	http://wgb.cimmyt.org/gringlobal/accessiondetail.aspx?id=64635
SEEDDIV1125	CIMMYT	MEX94.2.46	194683	Landrace	Triticum aestivum L. aestivum	MEX	PALMILLAS	20.333	-99.5	2532	CWI 61197	10.18730/DFMHU	MEX94.2.46	http://wgb.cimmyt.org/gringlobal/accessiondetail.aspx?id=64637
SEEDDIV1126	CIMMYT	MEX94.3.1	194684	Landrace	Triticum aestivum L. aestivum	MEX	ATLACOMULCO - JILOTEPEC KM25	19.817	-99.667	2700	CWI 61198	10.18730/DFMJ0	MEX94.3.1	http://wgb.cimmyt.org/gringlobal/accessiondetail.aspx?id=64638
SEEDDIV1127	CIMMYT	MEX94.3.2	194685	Landrace	Triticum aestivum L. aestivum	MEX	ATLACOMULCO - JILOTEPEC KM25	19.817	-99.667	2700	CWI 61199	10.18730/DFMK1	MEX94.3.2	http://wgb.cimmyt.org/gringlobal/accessiondetail.aspx?id=64639
SEEDDIV1128	CIMMYT	MEX94.3.3	194686	Landrace	Triticum aestivum L. aestivum	MEX	ATLACOMULCO - JILOTEPEC KM25	19.817	-99.667	2700	CWI 61200	10.18730/DFMM2	MEX94.3.3	http://wgb.cimmyt.org/gringlobal/accessiondetail.aspx?id=64640
SEEDDIV1129	CIMMYT	MEX94.3.4	194687	Landrace	Triticum aestivum L. aestivum	MEX	ATLACOMULCO - JILOTEPEC KM25	19.817	-99.667	2700	CWI 61201	10.18730/DFMN3	MEX94.3.4	http://wgb.cimmyt.org/gringlobal/accessiondetail.aspx?id=64641
SEEDDIV1130	CIMMYT	MEX94.3.6	194689	Landrace	Triticum aestivum L. aestivum	MEX	ATLACOMULCO - JILOTEPEC KM25	19.817	-99.667	2700	CWI 61203	10.18730/DFMQ5	MEX94.3.6	http://wgb.cimmyt.org/gringlobal/accessiondetail.aspx?id=64643
SEEDDIV1131	CIMMYT	MEX94.3.7	194690	Landrace	Triticum aestivum L. aestivum	MEX	ATLACOMULCO - JILOTEPEC KM25	19.817	-99.667	2700	CWI 61204	10.18730/DFMR6	MEX94.3.7	http://wgb.cimmyt.org/gringlobal/accessiondetail.aspx?id=64644
SEEDDIV1132	CIMMYT	MEX94.1.22	194628	Landrace	Triticum aestivum L. aestivum	MEX	PALMILLAS	20.333	-99.5	2532	CWI 61142	10.18730/DFJTJ	MEX94.1.22	http://wgb.cimmyt.org/gringlobal/accessiondetail.aspx?id=64580
SEEDDIV1133	CIMMYT	MEX94.3.8	194691	Landrace	Triticum aestivum L. aestivum	MEX	ATLACOMULCO - JILOTEPEC KM25	19.817	-99.667	2700	CWI 61205	10.18730/DFMS7	MEX94.3.8	http://wgb.cimmyt.org/gringlobal/accessiondetail.aspx?id=64645
SEEDDIV1134	CIMMYT	MEX94.3.9	194692	Landrace	Triticum aestivum L. aestivum	MEX	ATLACOMULCO - JILOTEPEC KM25	19.817	-99.667	2700	CWI 61206	10.18730/DFMT8	MEX94.3.9	http://wgb.cimmyt.org/gringlobal/accessiondetail.aspx?id=64646
SEEDDIV1135	CIMMYT	MEX94.3.10	194693	Landrace	Triticum aestivum L. aestivum	MEX	ATLACOMULCO - JILOTEPEC KM25	19.817	-99.667	2700	CWI 61207	10.18730/DFMV9	MEX94.3.10	http://wgb.cimmyt.org/gringlobal/accessiondetail.aspx?id=64647
SEEDDIV1136	CIMMYT	MEX94.3.12	194695	Landrace	Triticum aestivum L. aestivum	MEX	ATLACOMULCO - JILOTEPEC KM25	19.817	-99.667	2700	CWI 61209	10.18730/DFMXB	MEX94.3.12	http://wgb.cimmyt.org/gringlobal/accessiondetail.aspx?id=64649
SEEDDIV1137	CIMMYT	MEX94.3.13	194696	Landrace	Triticum aestivum L. aestivum	MEX	ATLACOMULCO - JILOTEPEC KM25	19.817	-99.667	2700	CWI 61210	10.18730/DFMYC	MEX94.3.13	http://wgb.cimmyt.org/gringlobal/accessiondetail.aspx?id=64650
SEEDDIV1138	CIMMYT	MEX94.3.14	194697	Landrace	Triticum aestivum L. aestivum	MEX	ATLACOMULCO - JILOTEPEC KM25	19.817	-99.667	2700	CWI 61211	10.18730/DFMZD	MEX94.3.14	http://wgb.cimmyt.org/gringlobal/accessiondetail.aspx?id=64651
SEEDDIV1139	CIMMYT	MEX94.3.15	194698	Landrace	Triticum aestivum L. aestivum	MEX	ATLACOMULCO - JILOTEPEC KM25	19.817	-99.667	2700	CWI 61212	10.18730/DFN0E	MEX94.3.15	http://wgb.cimmyt.org/gringlobal/accessiondetail.aspx?id=64652
SEEDDIV1140	CIMMYT	MEX94.3.16	194699	Landrace	Triticum aestivum L. aestivum	MEX	ATLACOMULCO - JILOTEPEC KM25	19.817	-99.667	2700	CWI 61213	10.18730/DFN1F	MEX94.3.16	http://wgb.cimmyt.org/gringlobal/accessiondetail.aspx?id=64653
SEEDDIV1141	CIMMYT	MEX94.3.17	194700	Landrace	Triticum aestivum L. aestivum	MEX	ATLACOMULCO - JILOTEPEC KM25	19.817	-99.667	2700	CWI 61214	10.18730/DFN2G	MEX94.3.17	http://wgb.cimmyt.org/gringlobal/accessiondetail.aspx?id=64654
SEEDDIV1142	CIMMYT	MEX94.1.23	194629	Landrace	Triticum aestivum L. aestivum	MEX	PALMILLAS	20.333	-99.5	2532	CWI 61143	10.18730/DFJVK	MEX94.1.23	http://wgb.cimmyt.org/gringlobal/accessiondetail.aspx?id=64581
SEEDDIV1143	CIMMYT	MEX94.3.18	194701	Landrace	Triticum aestivum L. aestivum	MEX	ATLACOMULCO - JILOTEPEC KM25	19.817	-99.667	2700	CWI 61215	10.18730/DFN3H	MEX94.3.18	http://wgb.cimmyt.org/gringlobal/accessiondetail.aspx?id=64655
SEEDDIV1144	CIMMYT	MEX94.3.19	194702	Landrace	Triticum aestivum L. aestivum	MEX	ATLACOMULCO - JILOTEPEC KM25	19.817	-99.667	2700	CWI 61216	10.18730/DFN4J	MEX94.3.19	http://wgb.cimmyt.org/gringlobal/accessiondetail.aspx?id=64656
SEEDDIV1145	CIMMYT	MEX94.3.20	194703	Landrace	Triticum aestivum L. aestivum	MEX	ATLACOMULCO - JILOTEPEC KM25	19.817	-99.667	2700	CWI 61217	10.18730/DFN5K	MEX94.3.20	http://wgb.cimmyt.org/gringlobal/accessiondetail.aspx?id=64657
SEEDDIV1146	CIMMYT	MEX94.3.21	194704	Landrace	Triticum aestivum L. aestivum	MEX	ATLACOMULCO - JILOTEPEC KM25	19.817	-99.667	2700	CWI 61218	10.18730/DFN6M	MEX94.3.21	http://wgb.cimmyt.org/gringlobal/accessiondetail.aspx?id=64658
SEEDDIV1147	CIMMYT	MEX94.3.22	194705	Landrace	Triticum aestivum L. aestivum	MEX	ATLACOMULCO - JILOTEPEC KM25	19.817	-99.667	2700	CWI 61219	10.18730/DFN7N	MEX94.3.22	http://wgb.cimmyt.org/gringlobal/accessiondetail.aspx?id=64659
SEEDDIV1148	CIMMYT	MEX94.3.23	194706	Landrace	Triticum aestivum L. aestivum	MEX	ATLACOMULCO - JILOTEPEC KM25	19.817	-99.667	2700	CWI 61220	10.18730/DFN8P	MEX94.3.23	http://wgb.cimmyt.org/gringlobal/accessiondetail.aspx?id=64660
SEEDDIV1149	CIMMYT	MEX94.3.24	194707	Landrace	Triticum aestivum L. aestivum	MEX	ATLACOMULCO - JILOTEPEC KM25	19.817	-99.667	2700	CWI 61221	10.18730/DFN9Q	MEX94.3.24	http://wgb.cimmyt.org/gringlobal/accessiondetail.aspx?id=64661
SEEDDIV1150	CIMMYT	MEX94.3.25	194708	Landrace	Triticum aestivum L. aestivum	MEX	ATLACOMULCO - JILOTEPEC KM25	19.817	-99.667	2700	CWI 61222	10.18730/DFNAR	MEX94.3.25	http://wgb.cimmyt.org/gringlobal/accessiondetail.aspx?id=64662
SEEDDIV1151	CIMMYT	MEX94.3.26	194709	Landrace	Triticum aestivum L. aestivum	MEX	ATLACOMULCO - JILOTEPEC KM25	19.817	-99.667	2700	CWI 61223	10.18730/DFNBS	MEX94.3.26	http://wgb.cimmyt.org/gringlobal/accessiondetail.aspx?id=64663
SEEDDIV1152	CIMMYT	MEX94.3.27	194710	Landrace	Triticum aestivum L. aestivum	MEX	ATLACOMULCO - JILOTEPEC KM25	19.817	-99.667	2700	CWI 61224	10.18730/DFNCT	MEX94.3.27	http://wgb.cimmyt.org/gringlobal/accessiondetail.aspx?id=64664
SEEDDIV1153	CIMMYT	MEX94.1.24	194630	Landrace	Triticum aestivum L. aestivum	MEX	PALMILLAS	20.333	-99.5	2532	CWI 61144	10.18730/DFJWM	MEX94.1.24	http://wgb.cimmyt.org/gringlobal/accessiondetail.aspx?id=64582
SEEDDIV1154	CIMMYT	MEX94.3.28	194711	Landrace	Triticum aestivum L. aestivum	MEX	ATLACOMULCO - JILOTEPEC KM25	19.817	-99.667	2700	CWI 61225	10.18730/DFNDV	MEX94.3.28	http://wgb.cimmyt.org/gringlobal/accessiondetail.aspx?id=64665
SEEDDIV1155	CIMMYT	MEX94.3.29	194712	Landrace	Triticum aestivum L. aestivum	MEX	ATLACOMULCO - JILOTEPEC KM25	19.817	-99.667	2700	CWI 61226	10.18730/DFNEW	MEX94.3.29	http://wgb.cimmyt.org/gringlobal/accessiondetail.aspx?id=64666
SEEDDIV1156	CIMMYT	MEX94.3.30	194713	Landrace	Triticum aestivum L. aestivum	MEX	ATLACOMULCO - JILOTEPEC KM25	19.817	-99.667	2700	CWI 61227	10.18730/DFNFX	MEX94.3.30	http://wgb.cimmyt.org/gringlobal/accessiondetail.aspx?id=64667
SEEDDIV1157	CIMMYT	MEX94.3.31	194714	Landrace	Triticum aestivum L. aestivum	MEX	ATLACOMULCO - JILOTEPEC KM25	19.817	-99.667	2700	CWI 61228	10.18730/DFNGY	MEX94.3.31	http://wgb.cimmyt.org/gringlobal/accessiondetail.aspx?id=64668
SEEDDIV1158	CIMMYT	MEX94.3.32	194715	Landrace	Triticum aestivum L. aestivum	MEX	ATLACOMULCO - JILOTEPEC KM25	19.817	-99.667	2700	CWI 61229	10.18730/DFNHZ	MEX94.3.32	http://wgb.cimmyt.org/gringlobal/accessiondetail.aspx?id=64669
SEEDDIV1159	CIMMYT	MEX94.3.33	194716	Landrace	Triticum aestivum L. aestivum	MEX	ATLACOMULCO - JILOTEPEC KM25	19.817	-99.667	2700	CWI 61230	10.18730/DFNJ*	MEX94.3.33	http://wgb.cimmyt.org/gringlobal/accessiondetail.aspx?id=64670
SEEDDIV1160	CIMMYT	MEX94.3.34	194717	Landrace	Triticum aestivum L. aestivum	MEX	ATLACOMULCO - JILOTEPEC KM25	19.817	-99.667	2700	CWI 61231	10.18730/DFNK~	MEX94.3.34	http://wgb.cimmyt.org/gringlobal/accessiondetail.aspx?id=64671
SEEDDIV1161	CIMMYT	MEX94.3.35	194718	Landrace	Triticum aestivum L. aestivum	MEX	ATLACOMULCO - JILOTEPEC KM25	19.817	-99.667	2700	CWI 61232	10.18730/DFNM$	MEX94.3.35	http://wgb.cimmyt.org/gringlobal/accessiondetail.aspx?id=64672
SEEDDIV1162	CIMMYT	MEX94.3.36	194719	Landrace	Triticum aestivum L. aestivum	MEX	ATLACOMULCO - JILOTEPEC KM25	19.817	-99.667	2700	CWI 61233	10.18730/DFNN=	MEX94.3.36	http://wgb.cimmyt.org/gringlobal/accessiondetail.aspx?id=64673
SEEDDIV1163	CIMMYT	MEX94.3.37	194720	Landrace	Triticum aestivum L. aestivum	MEX	ATLACOMULCO - JILOTEPEC KM25	19.817	-99.667	2700	CWI 61234	10.18730/DFNPU	MEX94.3.37	http://wgb.cimmyt.org/gringlobal/accessiondetail.aspx?id=64674
SEEDDIV1164	CIMMYT	MEX94.3.59	194742	Landrace	Triticum aestivum L. aestivum	MEX	ATLACOMULCO - JILOTEPEC KM25	19.817	-99.667	2700	CWI 61256	10.18730/DFPCN	MEX94.3.59	http://wgb.cimmyt.org/gringlobal/accessiondetail.aspx?id=64696
SEEDDIV1165	CIMMYT	MEX94.3.68	194751	Landrace	Triticum aestivum L. aestivum	MEX	ATLACOMULCO - JILOTEPEC KM25	19.817	-99.667	2700	CWI 61265	10.18730/DFPNY	MEX94.3.68	http://wgb.cimmyt.org/gringlobal/accessiondetail.aspx?id=64705
SEEDDIV1166	CIMMYT	MEX94.5.9	194842	Landrace	Triticum aestivum L. aestivum	MEX	ATLACOMULCO - JILOTEPEC KM25	19.817	-99.65	2702	CWI 61356	10.18730/DFSGA	MEX94.5.9	http://wgb.cimmyt.org/gringlobal/accessiondetail.aspx?id=64796
SEEDDIV1167	CIMMYT	MEX94.5.10	194843	Landrace	Triticum aestivum L. aestivum	MEX	ATLACOMULCO - JILOTEPEC KM25	19.817	-99.65	2702	CWI 61357	10.18730/DFSHB	MEX94.5.10	http://wgb.cimmyt.org/gringlobal/accessiondetail.aspx?id=64797
SEEDDIV1168	CIMMYT	MEX94.5.11	194844	Landrace	Triticum aestivum L. aestivum	MEX	ATLACOMULCO - JILOTEPEC KM25	19.817	-99.65	2702	CWI 61358	10.18730/DFSJC	MEX94.5.11	http://wgb.cimmyt.org/gringlobal/accessiondetail.aspx?id=64798
SEEDDIV1169	CIMMYT	MEX94.5.12	194845	Landrace	Triticum aestivum L. aestivum	MEX	ATLACOMULCO - JILOTEPEC KM25	19.817	-99.65	2702	CWI 61359	10.18730/DFSKD	MEX94.5.12	http://wgb.cimmyt.org/gringlobal/accessiondetail.aspx?id=64799
SEEDDIV1170	CIMMYT	MEX94.5.13	194846	Landrace	Triticum aestivum L. aestivum	MEX	ATLACOMULCO - JILOTEPEC KM25	19.817	-99.65	2702	CWI 61360	10.18730/DFSME	MEX94.5.13	http://wgb.cimmyt.org/gringlobal/accessiondetail.aspx?id=64800
SEEDDIV1171	CIMMYT	MEX94.5.14	194847	Landrace	Triticum aestivum L. aestivum	MEX	ATLACOMULCO - JILOTEPEC KM25	19.817	-99.65	2702	CWI 61361	10.18730/DFSNF	MEX94.5.14	http://wgb.cimmyt.org/gringlobal/accessiondetail.aspx?id=64801
SEEDDIV1172	CIMMYT	MEX94.5.15	194848	Landrace	Triticum aestivum L. aestivum	MEX	ATLACOMULCO - JILOTEPEC KM25	19.817	-99.65	2702	CWI 61362	10.18730/DFSPG	MEX94.5.15	http://wgb.cimmyt.org/gringlobal/accessiondetail.aspx?id=64802
SEEDDIV1173	CIMMYT	MEX94.5.16	194849	Landrace	Triticum aestivum L. aestivum	MEX	ATLACOMULCO - JILOTEPEC KM25	19.817	-99.65	2702	CWI 61363	10.18730/DFSQH	MEX94.5.16	http://wgb.cimmyt.org/gringlobal/accessiondetail.aspx?id=64803
SEEDDIV1174	CIMMYT	MEX94.3.69	194752	Landrace	Triticum aestivum L. aestivum	MEX	ATLACOMULCO - JILOTEPEC KM25	19.817	-99.667	2700	CWI 61266	10.18730/DFPPZ	MEX94.3.69	http://wgb.cimmyt.org/gringlobal/accessiondetail.aspx?id=64706
SEEDDIV1175	CIMMYT	MEX94.5.20	194853	Landrace	Triticum aestivum L. aestivum	MEX	ATLACOMULCO - JILOTEPEC KM25	19.817	-99.65	2702	CWI 61367	10.18730/DFSVN	MEX94.5.20	http://wgb.cimmyt.org/gringlobal/accessiondetail.aspx?id=64807
SEEDDIV1176	CIMMYT	MEX94.5.21	194854	Landrace	Triticum aestivum L. aestivum	MEX	ATLACOMULCO - JILOTEPEC KM25	19.817	-99.65	2702	CWI 61368	10.18730/DFSWP	MEX94.5.21	http://wgb.cimmyt.org/gringlobal/accessiondetail.aspx?id=64808
SEEDDIV1177	CIMMYT	MEX94.5.22	194855	Landrace	Triticum aestivum L. aestivum	MEX	ATLACOMULCO - JILOTEPEC KM25	19.817	-99.65	2702	CWI 61369	10.18730/DFSXQ	MEX94.5.22	http://wgb.cimmyt.org/gringlobal/accessiondetail.aspx?id=64809
SEEDDIV1178	CIMMYT	MEX94.5.23	194856	Landrace	Triticum aestivum L. aestivum	MEX	ATLACOMULCO - JILOTEPEC KM25	19.817	-99.65	2702	CWI 61370	10.18730/DFSYR	MEX94.5.23	http://wgb.cimmyt.org/gringlobal/accessiondetail.aspx?id=64810
SEEDDIV1179	CIMMYT	MEX94.5.24	194857	Landrace	Triticum aestivum L. aestivum	MEX	ATLACOMULCO - JILOTEPEC KM25	19.817	-99.65	2702	CWI 61371	10.18730/DFSZS	MEX94.5.24	http://wgb.cimmyt.org/gringlobal/accessiondetail.aspx?id=64811
SEEDDIV1180	CIMMYT	MEX94.5.25	194858	Landrace	Triticum aestivum L. aestivum	MEX	ATLACOMULCO - JILOTEPEC KM25	19.817	-99.65	2702	CWI 61372	10.18730/DFT0T	MEX94.5.25	http://wgb.cimmyt.org/gringlobal/accessiondetail.aspx?id=64812
SEEDDIV1181	CIMMYT	MEX94.5.26	194859	Landrace	Triticum aestivum L. aestivum	MEX	ATLACOMULCO - JILOTEPEC KM25	19.817	-99.65	2702	CWI 61373	10.18730/DFT1V	MEX94.5.26	http://wgb.cimmyt.org/gringlobal/accessiondetail.aspx?id=64813
SEEDDIV1182	CIMMYT	MEX94.5.27	194860	Landrace	Triticum aestivum L. aestivum	MEX	ATLACOMULCO - JILOTEPEC KM25	19.817	-99.65	2702	CWI 61374	10.18730/DFT2W	MEX94.5.27	http://wgb.cimmyt.org/gringlobal/accessiondetail.aspx?id=64814
SEEDDIV1183	CIMMYT	MEX94.5.28	194861	Landrace	Triticum aestivum L. aestivum	MEX	ATLACOMULCO - JILOTEPEC KM25	19.817	-99.65	2702	CWI 61375	10.18730/DFT3X	MEX94.5.28	http://wgb.cimmyt.org/gringlobal/accessiondetail.aspx?id=64815
SEEDDIV1184	CIMMYT	MEX94.5.29	194862	Landrace	Triticum aestivum L. aestivum	MEX	ATLACOMULCO - JILOTEPEC KM25	19.817	-99.65	2702	CWI 61376	10.18730/DFT4Y	MEX94.5.29	http://wgb.cimmyt.org/gringlobal/accessiondetail.aspx?id=64816
SEEDDIV1185	CIMMYT	MEX94.3.70	194753	Landrace	Triticum aestivum L. aestivum	MEX	ATLACOMULCO - JILOTEPEC KM25	19.817	-99.667	2700	CWI 61267	10.18730/DFPQ*	MEX94.3.70	http://wgb.cimmyt.org/gringlobal/accessiondetail.aspx?id=64707
SEEDDIV1186	CIMMYT	MEX94.5.30	194863	Landrace	Triticum aestivum L. aestivum	MEX	ATLACOMULCO - JILOTEPEC KM25	19.817	-99.65	2702	CWI 61377	10.18730/DFT5Z	MEX94.5.30	http://wgb.cimmyt.org/gringlobal/accessiondetail.aspx?id=64817
SEEDDIV1187	CIMMYT	MEX94.3.71	194754	Landrace	Triticum aestivum L. aestivum	MEX	ATLACOMULCO - JILOTEPEC KM25	19.817	-99.667	2700	CWI 61268	10.18730/DFPR~	MEX94.3.71	http://wgb.cimmyt.org/gringlobal/accessiondetail.aspx?id=64708
SEEDDIV1188	CIMMYT	MEX94.3.72	194755	Landrace	Triticum aestivum L. aestivum	MEX	ATLACOMULCO - JILOTEPEC KM25	19.817	-99.667	2700	CWI 61269	10.18730/DFPS$	MEX94.3.72	http://wgb.cimmyt.org/gringlobal/accessiondetail.aspx?id=64709
SEEDDIV1189	CIMMYT	MEX94.4.2	194759	Landrace	Triticum aestivum L. aestivum	MEX	ATLACOMULCO - JILOTEPEC KM25	19.817	-99.667	2700	CWI 61273	10.18730/DFPX1	MEX94.4.2	http://wgb.cimmyt.org/gringlobal/accessiondetail.aspx?id=64713
SEEDDIV1190	CIMMYT	MEX94.4.3	194760	Landrace	Triticum aestivum L. aestivum	MEX	ATLACOMULCO - JILOTEPEC KM25	19.817	-99.667	2700	CWI 61274	10.18730/DFPY2	MEX94.4.3	http://wgb.cimmyt.org/gringlobal/accessiondetail.aspx?id=64714
SEEDDIV1191	CIMMYT	MEX94.4.4	194761	Landrace	Triticum aestivum L. aestivum	MEX	ATLACOMULCO - JILOTEPEC KM25	19.817	-99.667	2700	CWI 61275	10.18730/DFPZ3	MEX94.4.4	http://wgb.cimmyt.org/gringlobal/accessiondetail.aspx?id=64715
SEEDDIV1192	CIMMYT	MEX94.3.60	194743	Landrace	Triticum aestivum L. aestivum	MEX	ATLACOMULCO - JILOTEPEC KM25	19.817	-99.667	2700	CWI 61257	10.18730/DFPDP	MEX94.3.60	http://wgb.cimmyt.org/gringlobal/accessiondetail.aspx?id=64697
SEEDDIV1193	CIMMYT	MEX94.4.5	194762	Landrace	Triticum aestivum L. aestivum	MEX	ATLACOMULCO - JILOTEPEC KM25	19.817	-99.667	2700	CWI 61276	10.18730/DFQ04	MEX94.4.5	http://wgb.cimmyt.org/gringlobal/accessiondetail.aspx?id=64716
SEEDDIV1194	CIMMYT	MEX94.4.6	194763	Landrace	Triticum aestivum L. aestivum	MEX	ATLACOMULCO - JILOTEPEC KM25	19.817	-99.667	2700	CWI 61277	10.18730/DFQ15	MEX94.4.6	http://wgb.cimmyt.org/gringlobal/accessiondetail.aspx?id=64717
SEEDDIV1195	CIMMYT	MEX94.4.8	194765	Landrace	Triticum aestivum L. aestivum	MEX	ATLACOMULCO - JILOTEPEC KM25	19.817	-99.667	2700	CWI 61279	10.18730/DFQ37	MEX94.4.8	http://wgb.cimmyt.org/gringlobal/accessiondetail.aspx?id=64719
SEEDDIV1196	CIMMYT	MEX94.4.9	194766	Landrace	Triticum aestivum L. aestivum	MEX	ATLACOMULCO - JILOTEPEC KM25	19.817	-99.667	2700	CWI 61280	10.18730/DFQ48	MEX94.4.9	http://wgb.cimmyt.org/gringlobal/accessiondetail.aspx?id=64720
SEEDDIV1197	CIMMYT	MEX94.4.10	194767	Landrace	Triticum aestivum L. aestivum	MEX	ATLACOMULCO - JILOTEPEC KM25	19.817	-99.667	2700	CWI 61281	10.18730/DFQ59	MEX94.4.10	http://wgb.cimmyt.org/gringlobal/accessiondetail.aspx?id=64721
SEEDDIV1198	CIMMYT	MEX94.4.11	194768	Landrace	Triticum aestivum L. aestivum	MEX	ATLACOMULCO - JILOTEPEC KM25	19.817	-99.667	2700	CWI 61282	10.18730/DFQ6A	MEX94.4.11	http://wgb.cimmyt.org/gringlobal/accessiondetail.aspx?id=64722
SEEDDIV1199	CIMMYT	MEX94.4.12	194769	Landrace	Triticum aestivum L. aestivum	MEX	ATLACOMULCO - JILOTEPEC KM25	19.817	-99.667	2700	CWI 61283	10.18730/DFQ7B	MEX94.4.12	http://wgb.cimmyt.org/gringlobal/accessiondetail.aspx?id=64723
SEEDDIV1200	CIMMYT	MEX94.4.13	194770	Landrace	Triticum aestivum L. aestivum	MEX	ATLACOMULCO - JILOTEPEC KM25	19.817	-99.667	2700	CWI 61284	10.18730/DFQ8C	MEX94.4.13	http://wgb.cimmyt.org/gringlobal/accessiondetail.aspx?id=64724
SEEDDIV1201	CIMMYT	MEX94.4.14	194771	Landrace	Triticum aestivum L. aestivum	MEX	ATLACOMULCO - JILOTEPEC KM25	19.817	-99.667	2700	CWI 61285	10.18730/DFQ9D	MEX94.4.14	http://wgb.cimmyt.org/gringlobal/accessiondetail.aspx?id=64725
SEEDDIV1202	CIMMYT	MEX94.3.61	194744	Landrace	Triticum aestivum L. aestivum	MEX	ATLACOMULCO - JILOTEPEC KM25	19.817	-99.667	2700	CWI 61258	10.18730/DFPEQ	MEX94.3.61	http://wgb.cimmyt.org/gringlobal/accessiondetail.aspx?id=64698
SEEDDIV1203	CIMMYT	MEX94.4.15	194772	Landrace	Triticum aestivum L. aestivum	MEX	ATLACOMULCO - JILOTEPEC KM25	19.817	-99.667	2700	CWI 61286	10.18730/DFQAE	MEX94.4.15	http://wgb.cimmyt.org/gringlobal/accessiondetail.aspx?id=64726
SEEDDIV1204	CIMMYT	MEX94.4.16	194773	Landrace	Triticum aestivum L. aestivum	MEX	ATLACOMULCO - JILOTEPEC KM25	19.817	-99.667	2700	CWI 61287	10.18730/DFQBF	MEX94.4.16	http://wgb.cimmyt.org/gringlobal/accessiondetail.aspx?id=64727
SEEDDIV1205	CIMMYT	MEX94.4.17	194774	Landrace	Triticum aestivum L. aestivum	MEX	ATLACOMULCO - JILOTEPEC KM25	19.817	-99.667	2700	CWI 61288	10.18730/DFQCG	MEX94.4.17	http://wgb.cimmyt.org/gringlobal/accessiondetail.aspx?id=64728
SEEDDIV1206	CIMMYT	MEX94.4.18	194775	Landrace	Triticum aestivum L. aestivum	MEX	ATLACOMULCO - JILOTEPEC KM25	19.817	-99.667	2700	CWI 61289	10.18730/DFQDH	MEX94.4.18	http://wgb.cimmyt.org/gringlobal/accessiondetail.aspx?id=64729
SEEDDIV1207	CIMMYT	MEX94.4.19	194776	Landrace	Triticum aestivum L. aestivum	MEX	ATLACOMULCO - JILOTEPEC KM25	19.817	-99.667	2700	CWI 61290	10.18730/DFQEJ	MEX94.4.19	http://wgb.cimmyt.org/gringlobal/accessiondetail.aspx?id=64730
SEEDDIV1208	CIMMYT	MEX94.4.20	194777	Landrace	Triticum aestivum L. aestivum	MEX	ATLACOMULCO - JILOTEPEC KM25	19.817	-99.667	2700	CWI 61291	10.18730/DFQFK	MEX94.4.20	http://wgb.cimmyt.org/gringlobal/accessiondetail.aspx?id=64731
SEEDDIV1209	CIMMYT	MEX94.4.21	194778	Landrace	Triticum aestivum L. aestivum	MEX	ATLACOMULCO - JILOTEPEC KM25	19.817	-99.667	2700	CWI 61292	10.18730/DFQGM	MEX94.4.21	http://wgb.cimmyt.org/gringlobal/accessiondetail.aspx?id=64732
SEEDDIV1210	CIMMYT	MEX94.4.22	194779	Landrace	Triticum aestivum L. aestivum	MEX	ATLACOMULCO - JILOTEPEC KM25	19.817	-99.667	2700	CWI 61293	10.18730/DFQHN	MEX94.4.22	http://wgb.cimmyt.org/gringlobal/accessiondetail.aspx?id=64733
SEEDDIV1211	CIMMYT	MEX94.4.23	194780	Landrace	Triticum aestivum L. aestivum	MEX	ATLACOMULCO - JILOTEPEC KM25	19.817	-99.667	2700	CWI 61294	10.18730/DFQJP	MEX94.4.23	http://wgb.cimmyt.org/gringlobal/accessiondetail.aspx?id=64734
SEEDDIV1212	CIMMYT	MEX94.4.24	194781	Landrace	Triticum aestivum L. aestivum	MEX	ATLACOMULCO - JILOTEPEC KM25	19.817	-99.667	2700	CWI 61295	10.18730/DFQKQ	MEX94.4.24	http://wgb.cimmyt.org/gringlobal/accessiondetail.aspx?id=64735
SEEDDIV1213	CIMMYT	MEX94.3.62	194745	Landrace	Triticum aestivum L. aestivum	MEX	ATLACOMULCO - JILOTEPEC KM25	19.817	-99.667	2700	CWI 61259	10.18730/DFPFR	MEX94.3.62	http://wgb.cimmyt.org/gringlobal/accessiondetail.aspx?id=64699
SEEDDIV1214	CIMMYT	MEX94.4.25	194782	Landrace	Triticum aestivum L. aestivum	MEX	ATLACOMULCO - JILOTEPEC KM25	19.817	-99.667	2700	CWI 61296	10.18730/DFQMR	MEX94.4.25	http://wgb.cimmyt.org/gringlobal/accessiondetail.aspx?id=64736
SEEDDIV1215	CIMMYT	MEX94.4.26	194783	Landrace	Triticum aestivum L. aestivum	MEX	ATLACOMULCO - JILOTEPEC KM25	19.817	-99.667	2700	CWI 61297	10.18730/DFQNS	MEX94.4.26	http://wgb.cimmyt.org/gringlobal/accessiondetail.aspx?id=64737
SEEDDIV1216	CIMMYT	MEX94.4.27	194784	Landrace	Triticum aestivum L. aestivum	MEX	ATLACOMULCO - JILOTEPEC KM25	19.817	-99.667	2700	CWI 61298	10.18730/DFQPT	MEX94.4.27	http://wgb.cimmyt.org/gringlobal/accessiondetail.aspx?id=64738
SEEDDIV1217	CIMMYT	MEX94.4.28	194785	Landrace	Triticum aestivum L. aestivum	MEX	ATLACOMULCO - JILOTEPEC KM25	19.817	-99.667	2700	CWI 61299	10.18730/DFQQV	MEX94.4.28	http://wgb.cimmyt.org/gringlobal/accessiondetail.aspx?id=64739
SEEDDIV1218	CIMMYT	MEX94.4.29	194786	Landrace	Triticum aestivum L. aestivum	MEX	ATLACOMULCO - JILOTEPEC KM25	19.817	-99.667	2700	CWI 61300	10.18730/DFQRW	MEX94.4.29	http://wgb.cimmyt.org/gringlobal/accessiondetail.aspx?id=64740
SEEDDIV1219	CIMMYT	MEX94.4.30	194787	Landrace	Triticum aestivum L. aestivum	MEX	ATLACOMULCO - JILOTEPEC KM25	19.817	-99.667	2700	CWI 61301	10.18730/DFQSX	MEX94.4.30	http://wgb.cimmyt.org/gringlobal/accessiondetail.aspx?id=64741
SEEDDIV1220	CIMMYT	MEX94.4.31	194788	Landrace	Triticum aestivum L. aestivum	MEX	ATLACOMULCO - JILOTEPEC KM25	19.817	-99.667	2700	CWI 61302	10.18730/DFQTY	MEX94.4.31	http://wgb.cimmyt.org/gringlobal/accessiondetail.aspx?id=64742
SEEDDIV1221	CIMMYT	MEX94.4.32	194789	Landrace	Triticum aestivum L. aestivum	MEX	ATLACOMULCO - JILOTEPEC KM25	19.817	-99.667	2700	CWI 61303	10.18730/DFQVZ	MEX94.4.32	http://wgb.cimmyt.org/gringlobal/accessiondetail.aspx?id=64743
SEEDDIV1222	CIMMYT	MEX94.4.33	194790	Landrace	Triticum aestivum L. aestivum	MEX	ATLACOMULCO - JILOTEPEC KM25	19.817	-99.667	2700	CWI 61304	10.18730/DFQW*	MEX94.4.33	http://wgb.cimmyt.org/gringlobal/accessiondetail.aspx?id=64744
SEEDDIV1223	CIMMYT	MEX94.4.34	194791	Landrace	Triticum aestivum L. aestivum	MEX	ATLACOMULCO - JILOTEPEC KM25	19.817	-99.667	2700	CWI 61305	10.18730/DFQX~	MEX94.4.34	http://wgb.cimmyt.org/gringlobal/accessiondetail.aspx?id=64745
SEEDDIV1224	CIMMYT	MEX94.3.63	194746	Landrace	Triticum aestivum L. aestivum	MEX	ATLACOMULCO - JILOTEPEC KM25	19.817	-99.667	2700	CWI 61260	10.18730/DFPGS	MEX94.3.63	http://wgb.cimmyt.org/gringlobal/accessiondetail.aspx?id=64700
SEEDDIV1225	CIMMYT	MEX94.4.35	194792	Landrace	Triticum aestivum L. aestivum	MEX	ATLACOMULCO - JILOTEPEC KM25	19.817	-99.667	2700	CWI 61306	10.18730/DFQY$	MEX94.4.35	http://wgb.cimmyt.org/gringlobal/accessiondetail.aspx?id=64746
SEEDDIV1226	CIMMYT	MEX94.4.36	194793	Landrace	Triticum aestivum L. aestivum	MEX	ATLACOMULCO - JILOTEPEC KM25	19.817	-99.667	2700	CWI 61307	10.18730/DFQZ=	MEX94.4.36	http://wgb.cimmyt.org/gringlobal/accessiondetail.aspx?id=64747
SEEDDIV1227	CIMMYT	MEX94.4.37	194794	Landrace	Triticum aestivum L. aestivum	MEX	ATLACOMULCO - JILOTEPEC KM25	19.817	-99.667	2700	CWI 61308	10.18730/DFR0U	MEX94.4.37	http://wgb.cimmyt.org/gringlobal/accessiondetail.aspx?id=64748
SEEDDIV1228	CIMMYT	MEX94.4.38	194795	Landrace	Triticum aestivum L. aestivum	MEX	ATLACOMULCO - JILOTEPEC KM25	19.817	-99.667	2700	CWI 61309	10.18730/DFR10	MEX94.4.38	http://wgb.cimmyt.org/gringlobal/accessiondetail.aspx?id=64749
SEEDDIV1229	CIMMYT	MEX94.4.39	194796	Landrace	Triticum aestivum L. aestivum	MEX	ATLACOMULCO - JILOTEPEC KM25	19.817	-99.667	2700	CWI 61310	10.18730/DFR21	MEX94.4.39	http://wgb.cimmyt.org/gringlobal/accessiondetail.aspx?id=64750
SEEDDIV1230	CIMMYT	MEX94.4.40	194797	Landrace	Triticum aestivum L. aestivum	MEX	ATLACOMULCO - JILOTEPEC KM25	19.817	-99.667	2700	CWI 61311	10.18730/DFR32	MEX94.4.40	http://wgb.cimmyt.org/gringlobal/accessiondetail.aspx?id=64751
SEEDDIV1231	CIMMYT	MEX94.4.41	194798	Landrace	Triticum aestivum L. aestivum	MEX	ATLACOMULCO - JILOTEPEC KM25	19.817	-99.667	2700	CWI 61312	10.18730/DFR43	MEX94.4.41	http://wgb.cimmyt.org/gringlobal/accessiondetail.aspx?id=64752
SEEDDIV1232	CIMMYT	MEX94.4.42	194799	Landrace	Triticum aestivum L. aestivum	MEX	ATLACOMULCO - JILOTEPEC KM25	19.817	-99.667	2700	CWI 61313	10.18730/DFR54	MEX94.4.42	http://wgb.cimmyt.org/gringlobal/accessiondetail.aspx?id=64753
SEEDDIV1233	CIMMYT	MEX94.4.43	194800	Landrace	Triticum aestivum L. aestivum	MEX	ATLACOMULCO - JILOTEPEC KM25	19.817	-99.667	2700	CWI 61314	10.18730/DFR65	MEX94.4.43	http://wgb.cimmyt.org/gringlobal/accessiondetail.aspx?id=64754
SEEDDIV1234	CIMMYT	MEX94.4.44	194801	Landrace	Triticum aestivum L. aestivum	MEX	ATLACOMULCO - JILOTEPEC KM25	19.817	-99.667	2700	CWI 61315	10.18730/DFR76	MEX94.4.44	http://wgb.cimmyt.org/gringlobal/accessiondetail.aspx?id=64755
SEEDDIV1235	CIMMYT	MEX94.3.64	194747	Landrace	Triticum aestivum L. aestivum	MEX	ATLACOMULCO - JILOTEPEC KM25	19.817	-99.667	2700	CWI 61261	10.18730/DFPHT	MEX94.3.64	http://wgb.cimmyt.org/gringlobal/accessiondetail.aspx?id=64701
SEEDDIV12354	CIMMYT	IWA 8606252	188972	Landrace	Triticum aestivum L. aestivum	IRN	-	38	45	-	CWI 55969	10.18730/DBZJY	IWA8606252	http://wgb.cimmyt.org/gringlobal/accessiondetail.aspx?id=59334
SEEDDIV12355	CIMMYT	IWA 8606255	188973	Landrace	Triticum aestivum L. aestivum	IRN	-	38	45	-	CWI 55970	10.18730/DBZKZ	IWA8606255	http://wgb.cimmyt.org/gringlobal/accessiondetail.aspx?id=59335
SEEDDIV12356	CIMMYT	IWA 8606257	188975	Landrace	Triticum aestivum L. aestivum	IRN	-	38	45	-	CWI 55972	10.18730/DBZN~	IWA8606257	http://wgb.cimmyt.org/gringlobal/accessiondetail.aspx?id=59337
SEEDDIV12357	CIMMYT	IWA 8606258	188976	Landrace	Triticum aestivum L. aestivum	IRN	-	38	45	-	CWI 55973	10.18730/DBZP$	IWA8606258	http://wgb.cimmyt.org/gringlobal/accessiondetail.aspx?id=59338
SEEDDIV12358	CIMMYT	IWA 8606263	188978	Landrace	Triticum aestivum L. aestivum	IRN	-	38	45	-	CWI 55975	10.18730/DBZRU	IWA8606263	http://wgb.cimmyt.org/gringlobal/accessiondetail.aspx?id=59340
SEEDDIV12359	CIMMYT	IWA 8606264	188979	Landrace	Triticum aestivum L. aestivum	IRN	-	38	45	-	CWI 55976	10.18730/DBZS0	IWA8606264	http://wgb.cimmyt.org/gringlobal/accessiondetail.aspx?id=59341
SEEDDIV1236	CIMMYT	MEX94.4.45	194802	Landrace	Triticum aestivum L. aestivum	MEX	ATLACOMULCO - JILOTEPEC KM25	19.817	-99.667	2700	CWI 61316	10.18730/DFR87	MEX94.4.45	http://wgb.cimmyt.org/gringlobal/accessiondetail.aspx?id=64756
SEEDDIV12360	CIMMYT	IWA 8606265	188980	Landrace	Triticum aestivum L. aestivum	IRN	-	38	45	-	CWI 55977	10.18730/DBZT1	IWA8606265	http://wgb.cimmyt.org/gringlobal/accessiondetail.aspx?id=59342
SEEDDIV12361	CIMMYT	IWA 8606266	188981	Landrace	Triticum aestivum L. aestivum	IRN	-	38	45	-	CWI 55978	10.18730/DBZV2	IWA8606266	http://wgb.cimmyt.org/gringlobal/accessiondetail.aspx?id=59343
SEEDDIV12362	CIMMYT	IWA 8606267	188982	Landrace	Triticum aestivum L. aestivum	IRN	-	38	45	-	CWI 55979	10.18730/DBZW3	IWA8606267	http://wgb.cimmyt.org/gringlobal/accessiondetail.aspx?id=59344
SEEDDIV12363	CIMMYT	IWA 8606269	188984	Landrace	Triticum aestivum L. aestivum	IRN	-	38	45	-	CWI 55981	10.18730/DBZY5	IWA8606269	http://wgb.cimmyt.org/gringlobal/accessiondetail.aspx?id=59346
SEEDDIV12364	CIMMYT	IWA 8606270	188985	Landrace	Triticum aestivum L. aestivum	IRN	-	38	45	-	CWI 55982	10.18730/DBZZ6	IWA8606270	http://wgb.cimmyt.org/gringlobal/accessiondetail.aspx?id=59347
SEEDDIV12365	CIMMYT	IWA 8606272	188987	Landrace	Triticum aestivum L. aestivum	IRN	-	38	45	-	CWI 55984	10.18730/DC018	IWA8606272	http://wgb.cimmyt.org/gringlobal/accessiondetail.aspx?id=59349
SEEDDIV12366	CIMMYT	IWA 8606274	188988	Landrace	Triticum aestivum L. aestivum	IRN	-	38	45	-	CWI 55985	10.18730/DC029	IWA8606274	http://wgb.cimmyt.org/gringlobal/accessiondetail.aspx?id=59350
SEEDDIV12367	CIMMYT	IWA 8606275	188989	Landrace	Triticum aestivum L. aestivum	IRN	-	38	45	-	CWI 55986	10.18730/DC03A	IWA8606275	http://wgb.cimmyt.org/gringlobal/accessiondetail.aspx?id=59351
SEEDDIV12368	CIMMYT	IWA 8606276	188990	Landrace	Triticum aestivum L. aestivum	IRN	-	38	45	-	CWI 55987	10.18730/DC04B	IWA8606276	http://wgb.cimmyt.org/gringlobal/accessiondetail.aspx?id=59352
SEEDDIV12369	CIMMYT	IWA 8606277	188991	Landrace	Triticum aestivum L. aestivum	IRN	-	38	45	-	CWI 55988	10.18730/DC05C	IWA8606277	http://wgb.cimmyt.org/gringlobal/accessiondetail.aspx?id=59353
SEEDDIV1237	CIMMYT	MEX94.4.46	194803	Landrace	Triticum aestivum L. aestivum	MEX	ATLACOMULCO - JILOTEPEC KM25	19.817	-99.667	2700	CWI 61317	10.18730/DFR98	MEX94.4.46	http://wgb.cimmyt.org/gringlobal/accessiondetail.aspx?id=64757
SEEDDIV12370	CIMMYT	IWA 8606278	188992	Landrace	Triticum aestivum L. aestivum	IRN	-	38	45	-	CWI 55989	10.18730/DC06D	IWA8606278	http://wgb.cimmyt.org/gringlobal/accessiondetail.aspx?id=59354
SEEDDIV12371	CIMMYT	IWA 8606279	188993	Landrace	Triticum aestivum L. aestivum	IRN	-	38	45	-	CWI 55990	10.18730/DC07E	IWA8606279	http://wgb.cimmyt.org/gringlobal/accessiondetail.aspx?id=59355
SEEDDIV12372	CIMMYT	IWA 8606280	188994	Landrace	Triticum aestivum L. aestivum	IRN	-	38	45	-	CWI 55991	10.18730/DC08F	IWA8606280	http://wgb.cimmyt.org/gringlobal/accessiondetail.aspx?id=59356
SEEDDIV12373	CIMMYT	IWA 8606283	188996	Landrace	Triticum aestivum L. aestivum	IRN	-	38	45	-	CWI 55993	10.18730/DC0AH	IWA8606283	http://wgb.cimmyt.org/gringlobal/accessiondetail.aspx?id=59358
SEEDDIV12374	CIMMYT	IWA 8606285	188998	Landrace	Triticum aestivum L. aestivum	IRN	-	38	45	-	CWI 55995	10.18730/DC0CK	IWA8606285	http://wgb.cimmyt.org/gringlobal/accessiondetail.aspx?id=59360
SEEDDIV12375	CIMMYT	IWA 8606286	188999	Landrace	Triticum aestivum L. aestivum	IRN	-	38	45	-	CWI 55996	10.18730/DC0DM	IWA8606286	http://wgb.cimmyt.org/gringlobal/accessiondetail.aspx?id=59361
SEEDDIV12376	CIMMYT	IWA 8606288	189000	Landrace	Triticum aestivum L. aestivum	IRN	-	38	45	-	CWI 55997	10.18730/DC0EN	IWA8606288	http://wgb.cimmyt.org/gringlobal/accessiondetail.aspx?id=59362
SEEDDIV12377	CIMMYT	IWA 8606290	189001	Landrace	Triticum aestivum L. aestivum	IRN	-	38	45	-	CWI 55998	10.18730/DC0FP	IWA8606290	http://wgb.cimmyt.org/gringlobal/accessiondetail.aspx?id=59363
SEEDDIV12378	CIMMYT	IWA 8606291	189002	Landrace	Triticum aestivum L. aestivum	IRN	-	38	45	-	CWI 55999	10.18730/DC0GQ	IWA8606291	http://wgb.cimmyt.org/gringlobal/accessiondetail.aspx?id=59364
SEEDDIV12379	CIMMYT	IWA 8606292	189003	Landrace	Triticum aestivum L. aestivum	IRN	-	38	45	-	CWI 56000	10.18730/DC0HR	IWA8606292	http://wgb.cimmyt.org/gringlobal/accessiondetail.aspx?id=59365
SEEDDIV1238	CIMMYT	MEX94.4.47	194804	Landrace	Triticum aestivum L. aestivum	MEX	ATLACOMULCO - JILOTEPEC KM25	19.817	-99.667	2700	CWI 61318	10.18730/DFRA9	MEX94.4.47	http://wgb.cimmyt.org/gringlobal/accessiondetail.aspx?id=64758
SEEDDIV12380	CIMMYT	IWA 8606293	189004	Landrace	Triticum aestivum L. aestivum	IRN	-	38	45	-	CWI 56001	10.18730/DC0JS	IWA8606293	http://wgb.cimmyt.org/gringlobal/accessiondetail.aspx?id=59366
SEEDDIV12381	CIMMYT	IWA 8606294	189005	Landrace	Triticum aestivum L. aestivum	IRN	-	38	45	-	CWI 56002	10.18730/DC0KT	IWA8606294	http://wgb.cimmyt.org/gringlobal/accessiondetail.aspx?id=59367
SEEDDIV12382	CIMMYT	IWA 8606297	189006	Landrace	Triticum aestivum L. aestivum	IRN	-	38	45	-	CWI 56003	10.18730/DC0MV	IWA8606297	http://wgb.cimmyt.org/gringlobal/accessiondetail.aspx?id=59368
SEEDDIV12383	CIMMYT	IWA 8606301	189009	Landrace	Triticum aestivum L. aestivum	IRN	-	38	45	-	CWI 56006	10.18730/DC0QY	IWA8606301	http://wgb.cimmyt.org/gringlobal/accessiondetail.aspx?id=59371
SEEDDIV12384	CIMMYT	IWA 8606311	189012	Landrace	Triticum aestivum L. aestivum	IRN	-	38	45	-	CWI 56009	10.18730/DC0T~	IWA8606311	http://wgb.cimmyt.org/gringlobal/accessiondetail.aspx?id=59374
SEEDDIV12385	CIMMYT	IWA 8606312	189013	Landrace	Triticum aestivum L. aestivum	IRN	-	38	45	-	CWI 56010	10.18730/DC0V$	IWA8606312	http://wgb.cimmyt.org/gringlobal/accessiondetail.aspx?id=59375
SEEDDIV12386	CIMMYT	IWA 8606313	189014	Landrace	Triticum aestivum L. aestivum	IRN	-	38	45	-	CWI 56011	10.18730/DC0W=	IWA8606313	http://wgb.cimmyt.org/gringlobal/accessiondetail.aspx?id=59376
SEEDDIV12387	CIMMYT	IWA 8606314	189015	Landrace	Triticum aestivum L. aestivum	IRN	-	38	45	-	CWI 56012	10.18730/DC0XU	IWA8606314	http://wgb.cimmyt.org/gringlobal/accessiondetail.aspx?id=59377
SEEDDIV12388	CIMMYT	IWA 8606318	189016	Landrace	Triticum aestivum L. aestivum	IRN	-	38	45	-	CWI 56013	10.18730/DC0Y0	IWA8606318	http://wgb.cimmyt.org/gringlobal/accessiondetail.aspx?id=59378
SEEDDIV12389	CIMMYT	IWA 8614169	2437377	Landrace	Triticum aestivum L. aestivum	IRN	Esfahan	32.6833	51.6833	1558	CWI 74696	10.18730/DVNDZ	IWA8614169	http://wgb.cimmyt.org/gringlobal/accessiondetail.aspx?id=131387
SEEDDIV1239	CIMMYT	MEX94.4.48	194805	Landrace	Triticum aestivum L. aestivum	MEX	ATLACOMULCO - JILOTEPEC KM25	19.817	-99.667	2700	CWI 61319	10.18730/DFRBA	MEX94.4.48	http://wgb.cimmyt.org/gringlobal/accessiondetail.aspx?id=64759
SEEDDIV12390	CIMMYT	IWA 8606319	189017	Landrace	Triticum aestivum L. aestivum	IRN	-	38	45	-	CWI 56014	10.18730/DC0Z1	IWA8606319	http://wgb.cimmyt.org/gringlobal/accessiondetail.aspx?id=59379
SEEDDIV12391	CIMMYT	IWA 8606322	189020	Landrace	Triticum aestivum L. aestivum	IRN	-	38	45	-	CWI 56017	10.18730/DC124	IWA8606322	http://wgb.cimmyt.org/gringlobal/accessiondetail.aspx?id=59382
SEEDDIV12392	CIMMYT	IWA 8606323	189021	Landrace	Triticum aestivum L. aestivum	IRN	-	38	45	-	CWI 56018	10.18730/DC135	IWA8606323	http://wgb.cimmyt.org/gringlobal/accessiondetail.aspx?id=59383
SEEDDIV12393	CIMMYT	IWA 8606324	189022	Landrace	Triticum aestivum L. aestivum	IRN	-	38	45	-	CWI 56019	10.18730/DC146	IWA8606324	http://wgb.cimmyt.org/gringlobal/accessiondetail.aspx?id=59384
SEEDDIV12394	CIMMYT	IWA 8606325	189023	Landrace	Triticum aestivum L. aestivum	IRN	-	38	45	-	CWI 56020	10.18730/DC157	IWA8606325	http://wgb.cimmyt.org/gringlobal/accessiondetail.aspx?id=59385
SEEDDIV12395	CIMMYT	IWA 8606326	189024	Landrace	Triticum aestivum L. aestivum	IRN	-	38	45	-	CWI 56021	10.18730/DC168	IWA8606326	http://wgb.cimmyt.org/gringlobal/accessiondetail.aspx?id=59386
SEEDDIV12396	CIMMYT	IWA 8606327	189025	Landrace	Triticum aestivum L. aestivum	IRN	-	38	45	-	CWI 56022	10.18730/DC179	IWA8606327	http://wgb.cimmyt.org/gringlobal/accessiondetail.aspx?id=59387
SEEDDIV12397	CIMMYT	IWA 8606329	189027	Landrace	Triticum aestivum L. aestivum	IRN	-	38	45	-	CWI 56024	10.18730/DC19B	IWA8606329	http://wgb.cimmyt.org/gringlobal/accessiondetail.aspx?id=59389
SEEDDIV12398	CIMMYT	IWA 8606330	189028	Landrace	Triticum aestivum L. aestivum	IRN	-	38	45	-	CWI 56025	10.18730/DC1AC	IWA8606330	http://wgb.cimmyt.org/gringlobal/accessiondetail.aspx?id=59390
SEEDDIV12399	CIMMYT	IWA 8606331	189029	Landrace	Triticum aestivum L. aestivum	IRN	-	38	45	-	CWI 56026	10.18730/DC1BD	IWA8606331	http://wgb.cimmyt.org/gringlobal/accessiondetail.aspx?id=59391
SEEDDIV1240	CIMMYT	MEX94.4.49	194806	Landrace	Triticum aestivum L. aestivum	MEX	ATLACOMULCO - JILOTEPEC KM25	19.817	-99.667	2700	CWI 61320	10.18730/DFRCB	MEX94.4.49	http://wgb.cimmyt.org/gringlobal/accessiondetail.aspx?id=64760
SEEDDIV12400	CIMMYT	IWA 8606333	189031	Landrace	Triticum aestivum L. aestivum	IRN	-	38	45	-	CWI 56028	10.18730/DC1DF	IWA8606333	http://wgb.cimmyt.org/gringlobal/accessiondetail.aspx?id=59393
SEEDDIV12401	CIMMYT	IWA 8606335	189032	Landrace	Triticum aestivum L. aestivum	IRN	-	38	45	-	CWI 56029	10.18730/DC1EG	IWA8606335	http://wgb.cimmyt.org/gringlobal/accessiondetail.aspx?id=59394
SEEDDIV12402	CIMMYT	IWA 8606342	189034	Landrace	Triticum aestivum L. aestivum	IRN	-	38	45	-	CWI 56031	10.18730/DC1GJ	IWA8606342	http://wgb.cimmyt.org/gringlobal/accessiondetail.aspx?id=59396
SEEDDIV12403	CIMMYT	IWA 8606343	189035	Landrace	Triticum aestivum L. aestivum	IRN	-	38	45	-	CWI 56032	10.18730/DC1HK	IWA8606343	http://wgb.cimmyt.org/gringlobal/accessiondetail.aspx?id=59397
SEEDDIV12404	CIMMYT	IWA 8606351	189038	Landrace	Triticum aestivum L. aestivum	IRN	-	38	45	-	CWI 56035	10.18730/DC1MP	IWA8606351	http://wgb.cimmyt.org/gringlobal/accessiondetail.aspx?id=59400
SEEDDIV12405	CIMMYT	IWA 8606355	189039	Landrace	Triticum aestivum L. aestivum	IRN	-	38	45	-	CWI 56036	10.18730/DC1NQ	IWA8606355	http://wgb.cimmyt.org/gringlobal/accessiondetail.aspx?id=59401
SEEDDIV12406	CIMMYT	IWA 8606356	189040	Landrace	Triticum aestivum L. aestivum	IRN	-	38	45	-	CWI 56037	10.18730/DC1PR	IWA8606356	http://wgb.cimmyt.org/gringlobal/accessiondetail.aspx?id=59402
SEEDDIV12407	CIMMYT	IWA 8606357	189041	Landrace	Triticum aestivum L. aestivum	IRN	-	38	45	-	CWI 56038	10.18730/DC1QS	IWA8606357	http://wgb.cimmyt.org/gringlobal/accessiondetail.aspx?id=59403
SEEDDIV12408	CIMMYT	IWA 8606358	189042	Landrace	Triticum aestivum L. aestivum	IRN	-	38	45	-	CWI 56039	10.18730/DC1RT	IWA8606358	http://wgb.cimmyt.org/gringlobal/accessiondetail.aspx?id=59404
SEEDDIV12409	CIMMYT	IWA 8606362	189045	Landrace	Triticum aestivum L. aestivum	IRN	-	38	45	-	CWI 56042	10.18730/DC1VX	IWA8606362	http://wgb.cimmyt.org/gringlobal/accessiondetail.aspx?id=59407
SEEDDIV1241	CIMMYT	MEX94.4.50	194807	Landrace	Triticum aestivum L. aestivum	MEX	ATLACOMULCO - JILOTEPEC KM25	19.817	-99.667	2700	CWI 61321	10.18730/DFRDC	MEX94.4.50	http://wgb.cimmyt.org/gringlobal/accessiondetail.aspx?id=64761
SEEDDIV12410	CIMMYT	IWA 8606363	189046	Landrace	Triticum aestivum L. aestivum	IRN	-	38	45	-	CWI 56043	10.18730/DC1WY	IWA8606363	http://wgb.cimmyt.org/gringlobal/accessiondetail.aspx?id=59408
SEEDDIV12411	CIMMYT	IWA 8606364	189047	Landrace	Triticum aestivum L. aestivum	IRN	-	38	45	-	CWI 56044	10.18730/DC1XZ	IWA8606364	http://wgb.cimmyt.org/gringlobal/accessiondetail.aspx?id=59409
SEEDDIV12412	CIMMYT	IWA 8606365	189048	Landrace	Triticum aestivum L. aestivum	IRN	-	38	45	-	CWI 56045	10.18730/DC1Y*	IWA8606365	http://wgb.cimmyt.org/gringlobal/accessiondetail.aspx?id=59410
SEEDDIV12413	CIMMYT	IWA 8606366	189049	Landrace	Triticum aestivum L. aestivum	IRN	-	38	45	-	CWI 56046	10.18730/DC1Z~	IWA8606366	http://wgb.cimmyt.org/gringlobal/accessiondetail.aspx?id=59411
SEEDDIV12414	CIMMYT	IWA 8606367	189050	Landrace	Triticum aestivum L. aestivum	IRN	-	38	45	-	CWI 56047	10.18730/DC20$	IWA8606367	http://wgb.cimmyt.org/gringlobal/accessiondetail.aspx?id=59412
SEEDDIV12415	CIMMYT	IWA 8606381	189059	Landrace	Triticum aestivum L. aestivum	IRN	-	38	45	-	CWI 56056	10.18730/DC296	IWA8606381	http://wgb.cimmyt.org/gringlobal/accessiondetail.aspx?id=59421
SEEDDIV12416	CIMMYT	IWA 8606385	189063	Landrace	Triticum aestivum L. aestivum	IRN	-	38	45	-	CWI 56060	10.18730/DC2DA	IWA8606385	http://wgb.cimmyt.org/gringlobal/accessiondetail.aspx?id=59425
SEEDDIV12417	CIMMYT	IWA 8606391	189068	Landrace	Triticum aestivum L. aestivum	IRN	-	38	45	-	CWI 56065	10.18730/DC2JF	IWA8606391	http://wgb.cimmyt.org/gringlobal/accessiondetail.aspx?id=59430
SEEDDIV12418	CIMMYT	IWA 8606410	189076	Landrace	Triticum aestivum L. aestivum	IRN	-	38	45	-	CWI 56073	10.18730/DC2TQ	IWA8606410	http://wgb.cimmyt.org/gringlobal/accessiondetail.aspx?id=59438
SEEDDIV12419	CIMMYT	MEX92.1.1.20	162289	Landrace	Triticum aestivum L. aestivum	MEX	LA VENTA	19.583	-98.75	2550	CWI 49671	10.18730/D71J6	MEX92.1.1.20	http://wgb.cimmyt.org/gringlobal/accessiondetail.aspx?id=46018
SEEDDIV1242	CIMMYT	MEX94.4.51	194808	Landrace	Triticum aestivum L. aestivum	MEX	ATLACOMULCO - JILOTEPEC KM25	19.817	-99.667	2700	CWI 61322	10.18730/DFRED	MEX94.4.51	http://wgb.cimmyt.org/gringlobal/accessiondetail.aspx?id=64762
SEEDDIV12420	CIMMYT	IWA 8606411	189077	Landrace	Triticum aestivum L. aestivum	IRN	-	38	45	-	CWI 56074	10.18730/DC2VR	IWA8606411	http://wgb.cimmyt.org/gringlobal/accessiondetail.aspx?id=59439
SEEDDIV12421	CIMMYT	IWA 8606412	189078	Landrace	Triticum aestivum L. aestivum	IRN	-	38	45	-	CWI 56075	10.18730/DC2WS	IWA8606412	http://wgb.cimmyt.org/gringlobal/accessiondetail.aspx?id=59440
SEEDDIV12422	CIMMYT	IWA 8606413	189079	Landrace	Triticum aestivum L. aestivum	IRN	-	38	45	-	CWI 56076	10.18730/DC2XT	IWA8606413	http://wgb.cimmyt.org/gringlobal/accessiondetail.aspx?id=59441
SEEDDIV12423	CIMMYT	CHIH96.4	2248489	Landrace	Triticum aestivum L. aestivum	MEX	EJIDO LAS TROJITAS, URIQUE	27.25	-108.083	-	CWI 69183	10.18730/DPVGV	NULL	http://wgb.cimmyt.org/gringlobal/accessiondetail.aspx?id=109526
SEEDDIV12424	CIMMYT	CHIH96.4	2248488	Landrace	Triticum aestivum L. aestivum	MEX	EJIDO LAS TROJITAS, URIQUE	27.25	-108.083	-	CWI 69184	10.18730/DPVHW	NULL	http://wgb.cimmyt.org/gringlobal/accessiondetail.aspx?id=109527
SEEDDIV12425	CIMMYT	CHIH96.4	2248456	Landrace	Triticum aestivum L. aestivum	MEX	EJIDO LAS TROJITAS, URIQUE	27.25	-108.083	-	CWI 69216	10.18730/DPWHQ	NULL	http://wgb.cimmyt.org/gringlobal/accessiondetail.aspx?id=109559
SEEDDIV12426	CIMMYT	MEX94.26.88	191855	Landrace	Triticum aestivum L. aestivum	MEX	RIO FRIO OEST KM25, MINA GRANDE	19.317	-98.833	2233	CWI 63637	10.18730/DJ0S$	MEX94.26.88	http://wgb.cimmyt.org/gringlobal/accessiondetail.aspx?id=62202
SEEDDIV12427	CIMMYT	MEX94.26.89	191856	Landrace	Triticum aestivum L. aestivum	MEX	RIO FRIO OEST KM25, MINA GRANDE	19.317	-98.833	2233	CWI 63638	10.18730/DJ0T=	MEX94.26.89	http://wgb.cimmyt.org/gringlobal/accessiondetail.aspx?id=62203
SEEDDIV12428	CIMMYT	MEX94.26.90	191857	Landrace	Triticum aestivum L. aestivum	MEX	RIO FRIO OEST KM25, MINA GRANDE	19.317	-98.833	2233	CWI 63639	10.18730/DJ0VU	MEX94.26.90	http://wgb.cimmyt.org/gringlobal/accessiondetail.aspx?id=62204
SEEDDIV12429	CIMMYT	MEX94.26.97	191864	Landrace	Triticum aestivum L. aestivum	MEX	RIO FRIO OEST KM25, MINA GRANDE	19.317	-98.833	2233	CWI 63646	10.18730/DJ126	MEX94.26.97	http://wgb.cimmyt.org/gringlobal/accessiondetail.aspx?id=62211
SEEDDIV1243	CIMMYT	MEX94.4.52	194809	Landrace	Triticum aestivum L. aestivum	MEX	ATLACOMULCO - JILOTEPEC KM25	19.817	-99.667	2700	CWI 61323	10.18730/DFRFE	MEX94.4.52	http://wgb.cimmyt.org/gringlobal/accessiondetail.aspx?id=64763
SEEDDIV12430	CIMMYT	MEX94.26.100	191867	Landrace	Triticum aestivum L. aestivum	MEX	RIO FRIO OEST KM25, MINA GRANDE	19.317	-98.833	2233	CWI 63649	10.18730/DJ159	MEX94.26.100	http://wgb.cimmyt.org/gringlobal/accessiondetail.aspx?id=62214
SEEDDIV12431	CIMMYT	MEX94.26.104	191871	Landrace	Triticum aestivum L. aestivum	MEX	RIO FRIO OEST KM25, MINA GRANDE	19.317	-98.833	2233	CWI 63653	10.18730/DJ19D	MEX94.26.104	http://wgb.cimmyt.org/gringlobal/accessiondetail.aspx?id=62218
SEEDDIV12432	CIMMYT	MEX94.26.108	191875	Landrace	Triticum aestivum L. aestivum	MEX	RIO FRIO OEST KM25, MINA GRANDE	19.317	-98.833	2233	CWI 63657	10.18730/DJ1DH	MEX94.26.108	http://wgb.cimmyt.org/gringlobal/accessiondetail.aspx?id=62222
SEEDDIV12433	CIMMYT	MEX94.26.109	191876	Landrace	Triticum aestivum L. aestivum	MEX	RIO FRIO OEST KM25, MINA GRANDE	19.317	-98.833	2233	CWI 63658	10.18730/DJ1EJ	MEX94.26.109	http://wgb.cimmyt.org/gringlobal/accessiondetail.aspx?id=62223
SEEDDIV12434	CIMMYT	MEX94.26.110	191877	Landrace	Triticum aestivum L. aestivum	MEX	RIO FRIO OEST KM25, MINA GRANDE	19.317	-98.833	2233	CWI 63659	10.18730/DJ1FK	MEX94.26.110	http://wgb.cimmyt.org/gringlobal/accessiondetail.aspx?id=62224
SEEDDIV12435	CIMMYT	MEX94.26.111	191878	Landrace	Triticum aestivum L. aestivum	MEX	RIO FRIO OEST KM25, MINA GRANDE	19.317	-98.833	2233	CWI 63660	10.18730/DJ1GM	MEX94.26.111	http://wgb.cimmyt.org/gringlobal/accessiondetail.aspx?id=62225
SEEDDIV12436	CIMMYT	MEX94.26.113	191880	Landrace	Triticum aestivum L. aestivum	MEX	RIO FRIO OEST KM25, MINA GRANDE	19.317	-98.833	2233	CWI 63662	10.18730/DJ1JP	MEX94.26.113	http://wgb.cimmyt.org/gringlobal/accessiondetail.aspx?id=62227
SEEDDIV12437	CIMMYT	MEX94.26.123	191890	Landrace	Triticum aestivum L. aestivum	MEX	RIO FRIO OEST KM25, MINA GRANDE	19.317	-98.833	2233	CWI 63672	10.18730/DJ1W*	MEX94.26.123	http://wgb.cimmyt.org/gringlobal/accessiondetail.aspx?id=62237
SEEDDIV12438	CIMMYT	MEX94.26.127	191894	Landrace	Triticum aestivum L. aestivum	MEX	RIO FRIO OEST KM25, MINA GRANDE	19.317	-98.833	2233	CWI 63676	10.18730/DJ20U	MEX94.26.127	http://wgb.cimmyt.org/gringlobal/accessiondetail.aspx?id=62241
SEEDDIV12439	CIMMYT	MEX94.26.133	191900	Landrace	Triticum aestivum L. aestivum	MEX	RIO FRIO OEST KM25, MINA GRANDE	19.317	-98.833	2233	CWI 63682	10.18730/DJ265	MEX94.26.133	http://wgb.cimmyt.org/gringlobal/accessiondetail.aspx?id=62247
SEEDDIV1244	CIMMYT	MEX94.4.53	194810	Landrace	Triticum aestivum L. aestivum	MEX	ATLACOMULCO - JILOTEPEC KM25	19.817	-99.667	2700	CWI 61324	10.18730/DFRGF	MEX94.4.53	http://wgb.cimmyt.org/gringlobal/accessiondetail.aspx?id=64764
SEEDDIV12440	CIMMYT	MEX94.26.71	191838	Landrace	Triticum aestivum L. aestivum	MEX	RIO FRIO OEST KM25, MINA GRANDE	19.317	-98.833	2233	CWI 63620	10.18730/DJ08H	MEX94.26.71	http://wgb.cimmyt.org/gringlobal/accessiondetail.aspx?id=62185
SEEDDIV12441	CIMMYT	MEX94.26.137	191904	Landrace	Triticum aestivum L. aestivum	MEX	RIO FRIO OEST KM25, MINA GRANDE	19.317	-98.833	2233	CWI 63686	10.18730/DJ2A9	MEX94.26.137	http://wgb.cimmyt.org/gringlobal/accessiondetail.aspx?id=62251
SEEDDIV12442	CIMMYT	MEX94.26.138	191905	Landrace	Triticum aestivum L. aestivum	MEX	RIO FRIO OEST KM25, MINA GRANDE	19.317	-98.833	2233	CWI 63687	10.18730/DJ2BA	MEX94.26.138	http://wgb.cimmyt.org/gringlobal/accessiondetail.aspx?id=62252
SEEDDIV12443	CIMMYT	MEX94.26.72	191839	Landrace	Triticum aestivum L. aestivum	MEX	RIO FRIO OEST KM25, MINA GRANDE	19.317	-98.833	2233	CWI 63621	10.18730/DJ09J	MEX94.26.72	http://wgb.cimmyt.org/gringlobal/accessiondetail.aspx?id=62186
SEEDDIV12444	CIMMYT	MEX94.26.142	191909	Landrace	Triticum aestivum L. aestivum	MEX	RIO FRIO OEST KM25, MINA GRANDE	19.317	-98.833	2233	CWI 63691	10.18730/DJ2FE	MEX94.26.142	http://wgb.cimmyt.org/gringlobal/accessiondetail.aspx?id=62256
SEEDDIV12445	CIMMYT	MEX94.27.1.9	191918	Landrace	Triticum aestivum L. aestivum	MEX	SAN FRANCISCO	19.35	-98.85	2261	CWI 63700	10.18730/DJ2RQ	MEX94.27.1.9	http://wgb.cimmyt.org/gringlobal/accessiondetail.aspx?id=62265
SEEDDIV12446	CIMMYT	MEX94.27.1.15	191924	Landrace	Triticum aestivum L. aestivum	MEX	SAN FRANCISCO	19.35	-98.85	2261	CWI 63706	10.18730/DJ2YX	MEX94.27.1.15	http://wgb.cimmyt.org/gringlobal/accessiondetail.aspx?id=62271
SEEDDIV12447	CIMMYT	MEX94.27.1.16	191925	Landrace	Triticum aestivum L. aestivum	MEX	SAN FRANCISCO	19.35	-98.85	2261	CWI 63707	10.18730/DJ2ZY	MEX94.27.1.16	http://wgb.cimmyt.org/gringlobal/accessiondetail.aspx?id=62272
SEEDDIV12448	CIMMYT	MEX94.27.1.18	191927	Landrace	Triticum aestivum L. aestivum	MEX	SAN FRANCISCO	19.35	-98.85	2261	CWI 63709	10.18730/DJ31*	MEX94.27.1.18	http://wgb.cimmyt.org/gringlobal/accessiondetail.aspx?id=62274
SEEDDIV12449	CIMMYT	MEX94.27.1.26	191935	Landrace	Triticum aestivum L. aestivum	MEX	SAN FRANCISCO	19.35	-98.85	2261	CWI 63717	10.18730/DJ393	MEX94.27.1.26	http://wgb.cimmyt.org/gringlobal/accessiondetail.aspx?id=62283
SEEDDIV1245	CIMMYT	MEX94.4.54	194811	Landrace	Triticum aestivum L. aestivum	MEX	ATLACOMULCO - JILOTEPEC KM25	19.817	-99.667	2700	CWI 61325	10.18730/DFRHG	MEX94.4.54	http://wgb.cimmyt.org/gringlobal/accessiondetail.aspx?id=64765
SEEDDIV12450	CIMMYT	MEX94.27.1.32	191941	Landrace	Triticum aestivum L. aestivum	MEX	SAN FRANCISCO	19.35	-98.85	2261	CWI 63723	10.18730/DJ3F9	MEX94.27.1.32	http://wgb.cimmyt.org/gringlobal/accessiondetail.aspx?id=62289
SEEDDIV12451	CIMMYT	MEX94.27.1.33	191942	Landrace	Triticum aestivum L. aestivum	MEX	SAN FRANCISCO	19.35	-98.85	2261	CWI 63724	10.18730/DJ3GA	MEX94.27.1.33	http://wgb.cimmyt.org/gringlobal/accessiondetail.aspx?id=62290
SEEDDIV12452	CIMMYT	MEX94.27.1.36	191945	Landrace	Triticum aestivum L. aestivum	MEX	SAN FRANCISCO	19.35	-98.85	2261	CWI 63727	10.18730/DJ3KD	MEX94.27.1.36	http://wgb.cimmyt.org/gringlobal/accessiondetail.aspx?id=62293
SEEDDIV12453	CIMMYT	MEX94.27.1.38	191947	Landrace	Triticum aestivum L. aestivum	MEX	SAN FRANCISCO	19.35	-98.85	2261	CWI 63729	10.18730/DJ3NF	MEX94.27.1.38	http://wgb.cimmyt.org/gringlobal/accessiondetail.aspx?id=62295
SEEDDIV12454	CIMMYT	MEX94.27.1.40	191949	Landrace	Triticum aestivum L. aestivum	MEX	SAN FRANCISCO	19.35	-98.85	2261	CWI 63731	10.18730/DJ3QH	MEX94.27.1.40	http://wgb.cimmyt.org/gringlobal/accessiondetail.aspx?id=62297
SEEDDIV12455	CIMMYT	MEX94.27.1.43	191952	Landrace	Triticum aestivum L. aestivum	MEX	SAN FRANCISCO	19.35	-98.85	2261	CWI 63734	10.18730/DJ3TM	MEX94.27.1.43	http://wgb.cimmyt.org/gringlobal/accessiondetail.aspx?id=62300
SEEDDIV12456	CIMMYT	MEX94.27.1.44	191953	Landrace	Triticum aestivum L. aestivum	MEX	SAN FRANCISCO	19.35	-98.85	2261	CWI 63735	10.18730/DJ3VN	MEX94.27.1.44	http://wgb.cimmyt.org/gringlobal/accessiondetail.aspx?id=62301
SEEDDIV12457	CIMMYT	MEX94.27.1.45	191954	Landrace	Triticum aestivum L. aestivum	MEX	SAN FRANCISCO	19.35	-98.85	2261	CWI 63736	10.18730/DJ3WP	MEX94.27.1.45	http://wgb.cimmyt.org/gringlobal/accessiondetail.aspx?id=62302
SEEDDIV12458	CIMMYT	MEX94.27.1.49	191958	Landrace	Triticum aestivum L. aestivum	MEX	SAN FRANCISCO	19.35	-98.85	2261	CWI 63740	10.18730/DJ40T	MEX94.27.1.49	http://wgb.cimmyt.org/gringlobal/accessiondetail.aspx?id=62306
SEEDDIV12459	CIMMYT	MEX94.27.1.63	191972	Landrace	Triticum aestivum L. aestivum	MEX	SAN FRANCISCO	19.35	-98.85	2261	CWI 63754	10.18730/DJ4E3	MEX94.27.1.63	http://wgb.cimmyt.org/gringlobal/accessiondetail.aspx?id=62320
SEEDDIV1246	CIMMYT	MEX94.3.65	194748	Landrace	Triticum aestivum L. aestivum	MEX	ATLACOMULCO - JILOTEPEC KM25	19.817	-99.667	2700	CWI 61262	10.18730/DFPJV	MEX94.3.65	http://wgb.cimmyt.org/gringlobal/accessiondetail.aspx?id=64702
SEEDDIV12460	CIMMYT	MEX94.27.1.69	191978	Landrace	Triticum aestivum L. aestivum	MEX	SAN FRANCISCO	19.35	-98.85	2261	CWI 63760	10.18730/DJ4M9	MEX94.27.1.69	http://wgb.cimmyt.org/gringlobal/accessiondetail.aspx?id=62326
SEEDDIV12461	CIMMYT	MEX94.27.1.72	191981	Landrace	Triticum aestivum L. aestivum	MEX	SAN FRANCISCO	19.35	-98.85	2261	CWI 63763	10.18730/DJ4QC	MEX94.27.1.72	http://wgb.cimmyt.org/gringlobal/accessiondetail.aspx?id=62329
SEEDDIV12462	CIMMYT	MEX94.27.1.8	191917	Landrace	Triticum aestivum L. aestivum	MEX	SAN FRANCISCO	19.35	-98.85	2261	CWI 63699	10.18730/DJ2QP	MEX94.27.1.8	http://wgb.cimmyt.org/gringlobal/accessiondetail.aspx?id=62264
SEEDDIV12463	CIMMYT	MEX94.27.1.87	191996	Landrace	Triticum aestivum L. aestivum	MEX	SAN FRANCISCO	19.35	-98.85	2261	CWI 63778	10.18730/DJ56V	MEX94.27.1.87	http://wgb.cimmyt.org/gringlobal/accessiondetail.aspx?id=62344
SEEDDIV12464	CIMMYT	MEX94.27.1.88	191997	Landrace	Triticum aestivum L. aestivum	MEX	SAN FRANCISCO	19.35	-98.85	2261	CWI 63779	10.18730/DJ57W	MEX94.27.1.88	http://wgb.cimmyt.org/gringlobal/accessiondetail.aspx?id=62345
SEEDDIV12465	CIMMYT	MEX94.27.1.90	191999	Landrace	Triticum aestivum L. aestivum	MEX	SAN FRANCISCO	19.35	-98.85	2261	CWI 63781	10.18730/DJ59Y	MEX94.27.1.90	http://wgb.cimmyt.org/gringlobal/accessiondetail.aspx?id=62347
SEEDDIV12466	CIMMYT	MEX94.27.1.96	192005	Landrace	Triticum aestivum L. aestivum	MEX	SAN FRANCISCO	19.35	-98.85	2261	CWI 63787	10.18730/DJ5FU	MEX94.27.1.96	http://wgb.cimmyt.org/gringlobal/accessiondetail.aspx?id=62353
SEEDDIV12467	CIMMYT	MEX94.27.1.79	191988	Landrace	Triticum aestivum L. aestivum	MEX	SAN FRANCISCO	19.35	-98.85	2261	CWI 63770	10.18730/DJ4YK	MEX94.27.1.79	http://wgb.cimmyt.org/gringlobal/accessiondetail.aspx?id=62336
SEEDDIV12468	CIMMYT	MEX94.27.1.97	192006	Landrace	Triticum aestivum L. aestivum	MEX	SAN FRANCISCO	19.35	-98.85	2261	CWI 63788	10.18730/DJ5G0	MEX94.27.1.97	http://wgb.cimmyt.org/gringlobal/accessiondetail.aspx?id=62354
SEEDDIV12469	CIMMYT	MEX94.27.1.80	191989	Landrace	Triticum aestivum L. aestivum	MEX	SAN FRANCISCO	19.35	-98.85	2261	CWI 63771	10.18730/DJ4ZM	MEX94.27.1.80	http://wgb.cimmyt.org/gringlobal/accessiondetail.aspx?id=62337
SEEDDIV1247	CIMMYT	MEX94.4.55	194812	Landrace	Triticum aestivum L. aestivum	MEX	ATLACOMULCO - JILOTEPEC KM25	19.817	-99.667	2700	CWI 61326	10.18730/DFRJH	MEX94.4.55	http://wgb.cimmyt.org/gringlobal/accessiondetail.aspx?id=64766
SEEDDIV12470	CIMMYT	MEX94.27.1.117	192026	Landrace	Triticum aestivum L. aestivum	MEX	SAN FRANCISCO	19.35	-98.85	2261	CWI 63808	10.18730/DJ64M	MEX94.27.1.117	http://wgb.cimmyt.org/gringlobal/accessiondetail.aspx?id=62374
SEEDDIV12471	CIMMYT	MEX94.27.1.81	191990	Landrace	Triticum aestivum L. aestivum	MEX	SAN FRANCISCO	19.35	-98.85	2261	CWI 63772	10.18730/DJ50N	MEX94.27.1.81	http://wgb.cimmyt.org/gringlobal/accessiondetail.aspx?id=62338
SEEDDIV12472	CIMMYT	MEX94.27.2.1	192032	Landrace	Triticum aestivum L. aestivum	MEX	SAN FRANCISCO	19.35	-98.85	2261	CWI 63814	10.18730/DJ6AT	MEX94.27.2.1	http://wgb.cimmyt.org/gringlobal/accessiondetail.aspx?id=62380
SEEDDIV12473	CIMMYT	MEX94.27.2.4	192035	Landrace	Triticum aestivum L. aestivum	MEX	SAN FRANCISCO	19.35	-98.85	2261	CWI 63817	10.18730/DJ6DX	MEX94.27.2.4	http://wgb.cimmyt.org/gringlobal/accessiondetail.aspx?id=62383
SEEDDIV12474	CIMMYT	MEX94.27.1.82	191991	Landrace	Triticum aestivum L. aestivum	MEX	SAN FRANCISCO	19.35	-98.85	2261	CWI 63773	10.18730/DJ51P	MEX94.27.1.82	http://wgb.cimmyt.org/gringlobal/accessiondetail.aspx?id=62339
SEEDDIV12475	CIMMYT	MEX94.27.2.8	192039	Landrace	Triticum aestivum L. aestivum	MEX	SAN FRANCISCO	19.35	-98.85	2261	CWI 63821	10.18730/DJ6H~	MEX94.27.2.8	http://wgb.cimmyt.org/gringlobal/accessiondetail.aspx?id=62387
SEEDDIV12476	CIMMYT	MEX94.27.2.11	192042	Landrace	Triticum aestivum L. aestivum	MEX	SAN FRANCISCO	19.35	-98.85	2261	CWI 63824	10.18730/DJ6MU	MEX94.27.2.11	http://wgb.cimmyt.org/gringlobal/accessiondetail.aspx?id=62390
SEEDDIV12477	CIMMYT	MEX94.27.2.18	192049	Landrace	Triticum aestivum L. aestivum	MEX	SAN FRANCISCO	19.35	-98.85	2261	CWI 63831	10.18730/DJ6V6	MEX94.27.2.18	http://wgb.cimmyt.org/gringlobal/accessiondetail.aspx?id=62397
SEEDDIV12478	CIMMYT	MEX94.27.2.23	192054	Landrace	Triticum aestivum L. aestivum	MEX	SAN FRANCISCO	19.35	-98.85	2261	CWI 63836	10.18730/DJ70B	MEX94.27.2.23	http://wgb.cimmyt.org/gringlobal/accessiondetail.aspx?id=62402
SEEDDIV12479	CIMMYT	MEX94.29.54	192277	Landrace	Triticum aestivum L. aestivum	MEX	SANTA CLARA	19.467	-98.767	2661	CWI 64059	10.18730/DJDZC	MEX94.29.54	http://wgb.cimmyt.org/gringlobal/accessiondetail.aspx?id=62625
SEEDDIV1248	CIMMYT	MEX94.4.56	194813	Landrace	Triticum aestivum L. aestivum	MEX	ATLACOMULCO - JILOTEPEC KM25	19.817	-99.667	2700	CWI 61327	10.18730/DFRKJ	MEX94.4.56	http://wgb.cimmyt.org/gringlobal/accessiondetail.aspx?id=64767
SEEDDIV12480	CIMMYT	MEX94.29.76	192299	Landrace	Triticum aestivum L. aestivum	MEX	SANTA CLARA	19.467	-98.767	2661	CWI 64081	10.18730/DJEN$	MEX94.29.76	http://wgb.cimmyt.org/gringlobal/accessiondetail.aspx?id=62647
SEEDDIV12481	CIMMYT	MEX95.3.17	221817	Landrace	Triticum aestivum L. aestivum	MEX	SAN FRANCISCO DE GUZMAN	19.618	-99.776	2619	CWI 64909	10.18730/DK6PT	MEX95.3.17	http://wgb.cimmyt.org/gringlobal/accessiondetail.aspx?id=82359
SEEDDIV12482	CIMMYT	CHIH95.7.14	225169	Landrace	Triticum aestivum L. aestivum	MEX	E. MORIS	28.188	-108.502	891	CWI 65459	10.18730/DKP0=	CHIH95.7.14	http://wgb.cimmyt.org/gringlobal/accessiondetail.aspx?id=83667
SEEDDIV12483	CIMMYT	CHIH95.4.28	225113	Landrace	Triticum aestivum L. aestivum	MEX	E. MORIS	28.155	-108.501	891	CWI 65404	10.18730/DKM9H	CHIH95.4.28	http://wgb.cimmyt.org/gringlobal/accessiondetail.aspx?id=83613
SEEDDIV12484	CIMMYT	OAX93.20.25	151020	Landrace	Triticum aestivum L. aestivum	MEX	YANHUITLAN	17.5	-97.333	2400	CWI 52341	10.18730/D8Z6H	OAX93.20.25	http://wgb.cimmyt.org/gringlobal/accessiondetail.aspx?id=39901
SEEDDIV12485	CIMMYT	OAX93.20.26	151021	Landrace	Triticum aestivum L. aestivum	MEX	YANHUITLAN	17.5	-97.333	2400	CWI 52342	10.18730/D8Z7J	OAX93.20.26	http://wgb.cimmyt.org/gringlobal/accessiondetail.aspx?id=39902
SEEDDIV12486	CIMMYT	OAX93.20.27	151022	Landrace	Triticum aestivum L. aestivum	MEX	YANHUITLAN	17.5	-97.333	2400	CWI 52343	10.18730/D8Z8K	OAX93.20.27	http://wgb.cimmyt.org/gringlobal/accessiondetail.aspx?id=39903
SEEDDIV12487	CIMMYT	OAX93.20.28	151023	Landrace	Triticum aestivum L. aestivum	MEX	YANHUITLAN	17.5	-97.333	2400	CWI 52344	10.18730/D8Z9M	OAX93.20.28	http://wgb.cimmyt.org/gringlobal/accessiondetail.aspx?id=39904
SEEDDIV12488	CIMMYT	OAX93.20.29	151024	Landrace	Triticum aestivum L. aestivum	MEX	YANHUITLAN	17.5	-97.333	2400	CWI 52345	10.18730/D8ZAN	OAX93.20.29	http://wgb.cimmyt.org/gringlobal/accessiondetail.aspx?id=39905
SEEDDIV12489	CIMMYT	OAX93.20.30	151025	Landrace	Triticum aestivum L. aestivum	MEX	YANHUITLAN	17.5	-97.333	2400	CWI 52346	10.18730/D8ZBP	OAX93.20.30	http://wgb.cimmyt.org/gringlobal/accessiondetail.aspx?id=39906
SEEDDIV1249	CIMMYT	MEX94.4.57	194814	Landrace	Triticum aestivum L. aestivum	MEX	ATLACOMULCO - JILOTEPEC KM25	19.817	-99.667	2700	CWI 61328	10.18730/DFRMK	MEX94.4.57	http://wgb.cimmyt.org/gringlobal/accessiondetail.aspx?id=64768
SEEDDIV12490	CIMMYT	OAX93.20.31	151026	Landrace	Triticum aestivum L. aestivum	MEX	YANHUITLAN	17.5	-97.333	2400	CWI 52347	10.18730/D8ZCQ	OAX93.20.31	http://wgb.cimmyt.org/gringlobal/accessiondetail.aspx?id=39907
SEEDDIV12491	CIMMYT	OAX93.20.32	151027	Landrace	Triticum aestivum L. aestivum	MEX	YANHUITLAN	17.5	-97.333	2400	CWI 52348	10.18730/D8ZDR	OAX93.20.32	http://wgb.cimmyt.org/gringlobal/accessiondetail.aspx?id=39908
SEEDDIV12492	CIMMYT	OAX93.21.1	151028	Landrace	Triticum aestivum L. aestivum	MEX	YANHUITLAN	17.5	-97.333	2400	CWI 52349	10.18730/D8ZES	OAX93.21.1	http://wgb.cimmyt.org/gringlobal/accessiondetail.aspx?id=39909
SEEDDIV12493	CIMMYT	OAX93.21.2	151029	Landrace	Triticum aestivum L. aestivum	MEX	YANHUITLAN	17.5	-97.333	2400	CWI 52350	10.18730/D8ZFT	OAX93.21.2	http://wgb.cimmyt.org/gringlobal/accessiondetail.aspx?id=39910
SEEDDIV12494	CIMMYT	OAX93.20.6	151001	Landrace	Triticum aestivum L. aestivum	MEX	YANHUITLAN	17.5	-97.333	2400	CWI 52322	10.18730/D8YK=	OAX93.20.6	http://wgb.cimmyt.org/gringlobal/accessiondetail.aspx?id=39882
SEEDDIV12495	CIMMYT	OAX93.21.3	151030	Landrace	Triticum aestivum L. aestivum	MEX	YANHUITLAN	17.5	-97.333	2400	CWI 52351	10.18730/D8ZGV	OAX93.21.3	http://wgb.cimmyt.org/gringlobal/accessiondetail.aspx?id=39911
SEEDDIV12496	CIMMYT	OAX93.21.5	151032	Landrace	Triticum aestivum L. aestivum	MEX	YANHUITLAN	17.5	-97.333	2400	CWI 52353	10.18730/D8ZJX	OAX93.21.5	http://wgb.cimmyt.org/gringlobal/accessiondetail.aspx?id=39913
SEEDDIV12497	CIMMYT	OAX93.21.6	151033	Landrace	Triticum aestivum L. aestivum	MEX	YANHUITLAN	17.5	-97.333	2400	CWI 52354	10.18730/D8ZKY	OAX93.21.6	http://wgb.cimmyt.org/gringlobal/accessiondetail.aspx?id=39914
SEEDDIV12498	CIMMYT	OAX93.21.7	151034	Landrace	Triticum aestivum L. aestivum	MEX	YANHUITLAN	17.5	-97.333	2400	CWI 52355	10.18730/D8ZMZ	OAX93.21.7	http://wgb.cimmyt.org/gringlobal/accessiondetail.aspx?id=39915
SEEDDIV12499	CIMMYT	OAX93.21.8	151035	Landrace	Triticum aestivum L. aestivum	MEX	YANHUITLAN	17.5	-97.333	2400	CWI 52356	10.18730/D8ZN*	OAX93.21.8	http://wgb.cimmyt.org/gringlobal/accessiondetail.aspx?id=39916
SEEDDIV1250	CIMMYT	MEX94.4.58	194815	Landrace	Triticum aestivum L. aestivum	MEX	ATLACOMULCO - JILOTEPEC KM25	19.817	-99.667	2700	CWI 61329	10.18730/DFRNM	MEX94.4.58	http://wgb.cimmyt.org/gringlobal/accessiondetail.aspx?id=64769
SEEDDIV12500	CIMMYT	OAX93.21.10	151037	Landrace	Triticum aestivum L. aestivum	MEX	YANHUITLAN	17.5	-97.333	2400	CWI 52358	10.18730/D8ZQ$	OAX93.21.10	http://wgb.cimmyt.org/gringlobal/accessiondetail.aspx?id=39918
SEEDDIV12501	CIMMYT	OAX93.21.11	151038	Landrace	Triticum aestivum L. aestivum	MEX	YANHUITLAN	17.5	-97.333	2400	CWI 52359	10.18730/D8ZR=	OAX93.21.11	http://wgb.cimmyt.org/gringlobal/accessiondetail.aspx?id=39919
SEEDDIV12502	CIMMYT	OAX93.21.12	151039	Landrace	Triticum aestivum L. aestivum	MEX	YANHUITLAN	17.5	-97.333	2400	CWI 52360	10.18730/D8ZSU	OAX93.21.12	http://wgb.cimmyt.org/gringlobal/accessiondetail.aspx?id=39920
SEEDDIV12503	CIMMYT	OAX93.20.7	151002	Landrace	Triticum aestivum L. aestivum	MEX	YANHUITLAN	17.5	-97.333	2400	CWI 52323	10.18730/D8YMU	OAX93.20.7	http://wgb.cimmyt.org/gringlobal/accessiondetail.aspx?id=39883
SEEDDIV12504	CIMMYT	OAX93.21.13	151040	Landrace	Triticum aestivum L. aestivum	MEX	YANHUITLAN	17.5	-97.333	2400	CWI 52361	10.18730/D8ZT0	OAX93.21.13	http://wgb.cimmyt.org/gringlobal/accessiondetail.aspx?id=39921
SEEDDIV12505	CIMMYT	OAX93.21.14	151041	Landrace	Triticum aestivum L. aestivum	MEX	YANHUITLAN	17.5	-97.333	2400	CWI 52362	10.18730/D8ZV1	OAX93.21.14	http://wgb.cimmyt.org/gringlobal/accessiondetail.aspx?id=39922
SEEDDIV12506	CIMMYT	OAX93.21.15	151042	Landrace	Triticum aestivum L. aestivum	MEX	YANHUITLAN	17.5	-97.333	2400	CWI 52363	10.18730/D8ZW2	OAX93.21.15	http://wgb.cimmyt.org/gringlobal/accessiondetail.aspx?id=39923
SEEDDIV12507	CIMMYT	OAX93.21.17	151044	Landrace	Triticum aestivum L. aestivum	MEX	YANHUITLAN	17.5	-97.333	2400	CWI 52365	10.18730/D8ZY4	OAX93.21.17	http://wgb.cimmyt.org/gringlobal/accessiondetail.aspx?id=39925
SEEDDIV12508	CIMMYT	OAX93.21.18	151045	Landrace	Triticum aestivum L. aestivum	MEX	YANHUITLAN	17.5	-97.333	2400	CWI 52366	10.18730/D8ZZ5	OAX93.21.18	http://wgb.cimmyt.org/gringlobal/accessiondetail.aspx?id=39926
SEEDDIV12509	CIMMYT	OAX93.21.19	151046	Landrace	Triticum aestivum L. aestivum	MEX	YANHUITLAN	17.5	-97.333	2400	CWI 52367	10.18730/D9006	OAX93.21.19	http://wgb.cimmyt.org/gringlobal/accessiondetail.aspx?id=39927
SEEDDIV1251	CIMMYT	MEX94.4.64	194821	Landrace	Triticum aestivum L. aestivum	MEX	ATLACOMULCO - JILOTEPEC KM25	19.817	-99.667	2700	CWI 61335	10.18730/DFRVT	MEX94.4.64	http://wgb.cimmyt.org/gringlobal/accessiondetail.aspx?id=64775
SEEDDIV12510	CIMMYT	OAX93.21.20	151047	Landrace	Triticum aestivum L. aestivum	MEX	YANHUITLAN	17.5	-97.333	2400	CWI 52368	10.18730/D9017	OAX93.21.20	http://wgb.cimmyt.org/gringlobal/accessiondetail.aspx?id=39928
SEEDDIV12511	CIMMYT	OAX93.21.21	151048	Landrace	Triticum aestivum L. aestivum	MEX	YANHUITLAN	17.5	-97.333	2400	CWI 52369	10.18730/D9028	OAX93.21.21	http://wgb.cimmyt.org/gringlobal/accessiondetail.aspx?id=39929
SEEDDIV12512	CIMMYT	OAX93.21.22	151049	Landrace	Triticum aestivum L. aestivum	MEX	YANHUITLAN	17.5	-97.333	2400	CWI 52370	10.18730/D9039	OAX93.21.22	http://wgb.cimmyt.org/gringlobal/accessiondetail.aspx?id=39930
SEEDDIV12513	CIMMYT	OAX93.20.8	151003	Landrace	Triticum aestivum L. aestivum	MEX	YANHUITLAN	17.5	-97.333	2400	CWI 52324	10.18730/D8YN0	OAX93.20.8	http://wgb.cimmyt.org/gringlobal/accessiondetail.aspx?id=39884
SEEDDIV12514	CIMMYT	OAX93.21.23	151050	Landrace	Triticum aestivum L. aestivum	MEX	YANHUITLAN	17.5	-97.333	2400	CWI 52371	10.18730/D904A	OAX93.21.23	http://wgb.cimmyt.org/gringlobal/accessiondetail.aspx?id=39931
SEEDDIV12515	CIMMYT	OAX93.21.24	151051	Landrace	Triticum aestivum L. aestivum	MEX	YANHUITLAN	17.5	-97.333	2400	CWI 52372	10.18730/D905B	OAX93.21.24	http://wgb.cimmyt.org/gringlobal/accessiondetail.aspx?id=39932
SEEDDIV12516	CIMMYT	OAX93.21.25	151052	Landrace	Triticum aestivum L. aestivum	MEX	YANHUITLAN	17.5	-97.333	2400	CWI 52373	10.18730/D906C	OAX93.21.25	http://wgb.cimmyt.org/gringlobal/accessiondetail.aspx?id=39933
SEEDDIV12517	CIMMYT	OAX93.21.26	151053	Landrace	Triticum aestivum L. aestivum	MEX	YANHUITLAN	17.5	-97.333	2400	CWI 52374	10.18730/D907D	OAX93.21.26	http://wgb.cimmyt.org/gringlobal/accessiondetail.aspx?id=39934
SEEDDIV12518	CIMMYT	OAX93.21.27	151054	Landrace	Triticum aestivum L. aestivum	MEX	YANHUITLAN	17.5	-97.333	2400	CWI 52375	10.18730/D908E	OAX93.21.27	http://wgb.cimmyt.org/gringlobal/accessiondetail.aspx?id=39935
SEEDDIV12519	CIMMYT	OAX93.21.28	151055	Landrace	Triticum aestivum L. aestivum	MEX	YANHUITLAN	17.5	-97.333	2400	CWI 52376	10.18730/D909F	OAX93.21.28	http://wgb.cimmyt.org/gringlobal/accessiondetail.aspx?id=39936
SEEDDIV1252	CIMMYT	MEX94.3.66	194749	Landrace	Triticum aestivum L. aestivum	MEX	ATLACOMULCO - JILOTEPEC KM25	19.817	-99.667	2700	CWI 61263	10.18730/DFPKW	MEX94.3.66	http://wgb.cimmyt.org/gringlobal/accessiondetail.aspx?id=64703
SEEDDIV12520	CIMMYT	OAX93.21.29	151056	Landrace	Triticum aestivum L. aestivum	MEX	YANHUITLAN	17.5	-97.333	2400	CWI 52377	10.18730/D90AG	OAX93.21.29	http://wgb.cimmyt.org/gringlobal/accessiondetail.aspx?id=39937
SEEDDIV12521	CIMMYT	OAX93.21.30	151057	Landrace	Triticum aestivum L. aestivum	MEX	YANHUITLAN	17.5	-97.333	2400	CWI 52378	10.18730/D90BH	OAX93.21.30	http://wgb.cimmyt.org/gringlobal/accessiondetail.aspx?id=39938
SEEDDIV12522	CIMMYT	OAX93.21.31	151058	Landrace	Triticum aestivum L. aestivum	MEX	YANHUITLAN	17.5	-97.333	2400	CWI 52379	10.18730/D90CJ	OAX93.21.31	http://wgb.cimmyt.org/gringlobal/accessiondetail.aspx?id=39939
SEEDDIV12523	CIMMYT	OAX93.21.32	151059	Landrace	Triticum aestivum L. aestivum	MEX	YANHUITLAN	17.5	-97.333	2400	CWI 52380	10.18730/D90DK	OAX93.21.32	http://wgb.cimmyt.org/gringlobal/accessiondetail.aspx?id=39940
SEEDDIV12524	CIMMYT	OAX93.20.9	151004	Landrace	Triticum aestivum L. aestivum	MEX	YANHUITLAN	17.5	-97.333	2400	CWI 52325	10.18730/D8YP1	OAX93.20.9	http://wgb.cimmyt.org/gringlobal/accessiondetail.aspx?id=39885
SEEDDIV12525	CIMMYT	OAX93.21.33	151060	Landrace	Triticum aestivum L. aestivum	MEX	YANHUITLAN	17.5	-97.333	2400	CWI 52381	10.18730/D90EM	OAX93.21.33	http://wgb.cimmyt.org/gringlobal/accessiondetail.aspx?id=39941
SEEDDIV12526	CIMMYT	OAX93.21.34	151061	Landrace	Triticum aestivum L. aestivum	MEX	YANHUITLAN	17.5	-97.333	2400	CWI 52382	10.18730/D90FN	OAX93.21.34	http://wgb.cimmyt.org/gringlobal/accessiondetail.aspx?id=39942
SEEDDIV12527	CIMMYT	OAX93.21.35	151062	Landrace	Triticum aestivum L. aestivum	MEX	YANHUITLAN	17.5	-97.333	2400	CWI 52383	10.18730/D90GP	OAX93.21.35	http://wgb.cimmyt.org/gringlobal/accessiondetail.aspx?id=39943
SEEDDIV12528	CIMMYT	OAX93.20.10	151005	Landrace	Triticum aestivum L. aestivum	MEX	YANHUITLAN	17.5	-97.333	2400	CWI 52326	10.18730/D8YQ2	OAX93.20.10	http://wgb.cimmyt.org/gringlobal/accessiondetail.aspx?id=39886
SEEDDIV12529	CIMMYT	OAX93.20.12	151007	Landrace	Triticum aestivum L. aestivum	MEX	YANHUITLAN	17.5	-97.333	2400	CWI 52328	10.18730/D8YS4	OAX93.20.12	http://wgb.cimmyt.org/gringlobal/accessiondetail.aspx?id=39888
SEEDDIV1253	CIMMYT	MEX94.4.65	194822	Landrace	Triticum aestivum L. aestivum	MEX	ATLACOMULCO - JILOTEPEC KM25	19.817	-99.667	2700	CWI 61336	10.18730/DFRWV	MEX94.4.65	http://wgb.cimmyt.org/gringlobal/accessiondetail.aspx?id=64776
SEEDDIV12530	CIMMYT	OAX93.21.36	151063	Landrace	Triticum aestivum L. aestivum	MEX	YANHUITLAN	17.5	-97.333	2400	CWI 52384	10.18730/D90HQ	OAX93.21.36	http://wgb.cimmyt.org/gringlobal/accessiondetail.aspx?id=39944
SEEDDIV12531	CIMMYT	OAX93.21.45	151072	Landrace	Triticum aestivum L. aestivum	MEX	YANHUITLAN	17.5	-97.333	2400	CWI 52393	10.18730/D90T*	OAX93.21.45	http://wgb.cimmyt.org/gringlobal/accessiondetail.aspx?id=39953
SEEDDIV12532	CIMMYT	OAX93.21.46	151073	Landrace	Triticum aestivum L. aestivum	MEX	YANHUITLAN	17.5	-97.333	2400	CWI 52394	10.18730/D90V~	OAX93.21.46	http://wgb.cimmyt.org/gringlobal/accessiondetail.aspx?id=39954
SEEDDIV12533	CIMMYT	OAX93.21.47	151074	Landrace	Triticum aestivum L. aestivum	MEX	YANHUITLAN	17.5	-97.333	2400	CWI 52395	10.18730/D90W$	OAX93.21.47	http://wgb.cimmyt.org/gringlobal/accessiondetail.aspx?id=39955
SEEDDIV12534	CIMMYT	OAX93.21.48	151075	Landrace	Triticum aestivum L. aestivum	MEX	YANHUITLAN	17.5	-97.333	2400	CWI 52396	10.18730/D90X=	OAX93.21.48	http://wgb.cimmyt.org/gringlobal/accessiondetail.aspx?id=39956
SEEDDIV12535	CIMMYT	OAX93.21.49	151076	Landrace	Triticum aestivum L. aestivum	MEX	YANHUITLAN	17.5	-97.333	2400	CWI 52397	10.18730/D90YU	OAX93.21.49	http://wgb.cimmyt.org/gringlobal/accessiondetail.aspx?id=39957
SEEDDIV12536	CIMMYT	OAX93.21.50	151077	Landrace	Triticum aestivum L. aestivum	MEX	YANHUITLAN	17.5	-97.333	2400	CWI 52398	10.18730/D90Z0	OAX93.21.50	http://wgb.cimmyt.org/gringlobal/accessiondetail.aspx?id=39958
SEEDDIV12537	CIMMYT	OAX93.21.51	151078	Landrace	Triticum aestivum L. aestivum	MEX	YANHUITLAN	17.5	-97.333	2400	CWI 52399	10.18730/D9101	OAX93.21.51	http://wgb.cimmyt.org/gringlobal/accessiondetail.aspx?id=39959
SEEDDIV12538	CIMMYT	OAX93.21.52	151079	Landrace	Triticum aestivum L. aestivum	MEX	YANHUITLAN	17.5	-97.333	2400	CWI 52400	10.18730/D9112	OAX93.21.52	http://wgb.cimmyt.org/gringlobal/accessiondetail.aspx?id=39960
SEEDDIV12539	CIMMYT	OAX93.21.53	151080	Landrace	Triticum aestivum L. aestivum	MEX	YANHUITLAN	17.5	-97.333	2400	CWI 52401	10.18730/D9123	OAX93.21.53	http://wgb.cimmyt.org/gringlobal/accessiondetail.aspx?id=39961
SEEDDIV1254	CIMMYT	MEX94.4.66	194823	Landrace	Triticum aestivum L. aestivum	MEX	ATLACOMULCO - JILOTEPEC KM25	19.817	-99.667	2700	CWI 61337	10.18730/DFRXW	MEX94.4.66	http://wgb.cimmyt.org/gringlobal/accessiondetail.aspx?id=64777
SEEDDIV12540	CIMMYT	OAX93.21.54	151081	Landrace	Triticum aestivum L. aestivum	MEX	YANHUITLAN	17.5	-97.333	2400	CWI 52402	10.18730/D9134	OAX93.21.54	http://wgb.cimmyt.org/gringlobal/accessiondetail.aspx?id=39962
SEEDDIV12541	CIMMYT	OAX93.21.37	151064	Landrace	Triticum aestivum L. aestivum	MEX	YANHUITLAN	17.5	-97.333	2400	CWI 52385	10.18730/D90JR	OAX93.21.37	http://wgb.cimmyt.org/gringlobal/accessiondetail.aspx?id=39945
SEEDDIV12542	CIMMYT	OAX93.21.55	151082	Landrace	Triticum aestivum L. aestivum	MEX	YANHUITLAN	17.5	-97.333	2400	CWI 52403	10.18730/D9145	OAX93.21.55	http://wgb.cimmyt.org/gringlobal/accessiondetail.aspx?id=39963
SEEDDIV12543	CIMMYT	OAX93.22.1	151083	Landrace	Triticum aestivum L. aestivum	MEX	YANHUITLAN	17.5	-97.333	2400	CWI 52404	10.18730/D9156	OAX93.22.1	http://wgb.cimmyt.org/gringlobal/accessiondetail.aspx?id=39964
SEEDDIV12544	CIMMYT	OAX93.22.2	151084	Landrace	Triticum aestivum L. aestivum	MEX	YANHUITLAN	17.5	-97.333	2400	CWI 52405	10.18730/D9167	OAX93.22.2	http://wgb.cimmyt.org/gringlobal/accessiondetail.aspx?id=39965
SEEDDIV12545	CIMMYT	OAX93.22.3	151085	Landrace	Triticum aestivum L. aestivum	MEX	YANHUITLAN	17.5	-97.333	2400	CWI 52406	10.18730/D9178	OAX93.22.3	http://wgb.cimmyt.org/gringlobal/accessiondetail.aspx?id=39966
SEEDDIV12546	CIMMYT	OAX93.22.4	151086	Landrace	Triticum aestivum L. aestivum	MEX	YANHUITLAN	17.5	-97.333	2400	CWI 52407	10.18730/D9189	OAX93.22.4	http://wgb.cimmyt.org/gringlobal/accessiondetail.aspx?id=39967
SEEDDIV12547	CIMMYT	OAX93.22.5	151087	Landrace	Triticum aestivum L. aestivum	MEX	YANHUITLAN	17.5	-97.333	2400	CWI 52408	10.18730/D919A	OAX93.22.5	http://wgb.cimmyt.org/gringlobal/accessiondetail.aspx?id=39968
SEEDDIV12548	CIMMYT	OAX93.22.6	151088	Landrace	Triticum aestivum L. aestivum	MEX	YANHUITLAN	17.5	-97.333	2400	CWI 52409	10.18730/D91AB	OAX93.22.6	http://wgb.cimmyt.org/gringlobal/accessiondetail.aspx?id=39969
SEEDDIV12549	CIMMYT	OAX93.22.7	151089	Landrace	Triticum aestivum L. aestivum	MEX	YANHUITLAN	17.5	-97.333	2400	CWI 52410	10.18730/D91BC	OAX93.22.7	http://wgb.cimmyt.org/gringlobal/accessiondetail.aspx?id=39970
SEEDDIV1255	CIMMYT	MEX94.4.67	194824	Landrace	Triticum aestivum L. aestivum	MEX	ATLACOMULCO - JILOTEPEC KM25	19.817	-99.667	2700	CWI 61338	10.18730/DFRYX	MEX94.4.67	http://wgb.cimmyt.org/gringlobal/accessiondetail.aspx?id=64778
SEEDDIV12550	CIMMYT	OAX93.22.8	151090	Landrace	Triticum aestivum L. aestivum	MEX	YANHUITLAN	17.5	-97.333	2400	CWI 52411	10.18730/D91CD	OAX93.22.8	http://wgb.cimmyt.org/gringlobal/accessiondetail.aspx?id=39971
SEEDDIV12551	CIMMYT	OAX93.22.9	151091	Landrace	Triticum aestivum L. aestivum	MEX	YANHUITLAN	17.5	-97.333	2400	CWI 52412	10.18730/D91DE	OAX93.22.9	http://wgb.cimmyt.org/gringlobal/accessiondetail.aspx?id=39972
SEEDDIV12552	CIMMYT	OAX93.21.38	151065	Landrace	Triticum aestivum L. aestivum	MEX	YANHUITLAN	17.5	-97.333	2400	CWI 52386	10.18730/D90KS	OAX93.21.38	http://wgb.cimmyt.org/gringlobal/accessiondetail.aspx?id=39946
SEEDDIV12553	CIMMYT	OAX93.22.10	151092	Landrace	Triticum aestivum L. aestivum	MEX	YANHUITLAN	17.5	-97.333	2400	CWI 52413	10.18730/D91EF	OAX93.22.10	http://wgb.cimmyt.org/gringlobal/accessiondetail.aspx?id=39973
SEEDDIV12554	CIMMYT	MEX92.1.1.56	162325	Landrace	Triticum aestivum L. aestivum	MEX	LA VENTA	19.583	-98.75	2550	CWI 49707	10.18730/D72P5	MEX92.1.1.56	http://wgb.cimmyt.org/gringlobal/accessiondetail.aspx?id=46054
SEEDDIV12555	CIMMYT	OAX93.22.11	151093	Landrace	Triticum aestivum L. aestivum	MEX	YANHUITLAN	17.5	-97.333	2400	CWI 52414	10.18730/D91FG	OAX93.22.11	http://wgb.cimmyt.org/gringlobal/accessiondetail.aspx?id=39974
SEEDDIV12556	CIMMYT	OAX93.22.12	151094	Landrace	Triticum aestivum L. aestivum	MEX	YANHUITLAN	17.5	-97.333	2400	CWI 52415	10.18730/D91GH	OAX93.22.12	http://wgb.cimmyt.org/gringlobal/accessiondetail.aspx?id=39975
SEEDDIV12557	CIMMYT	OAX93.22.13	151095	Landrace	Triticum aestivum L. aestivum	MEX	YANHUITLAN	17.5	-97.333	2400	CWI 52416	10.18730/D91HJ	OAX93.22.13	http://wgb.cimmyt.org/gringlobal/accessiondetail.aspx?id=39976
SEEDDIV12558	CIMMYT	OAX93.22.14	151096	Landrace	Triticum aestivum L. aestivum	MEX	YANHUITLAN	17.5	-97.333	2400	CWI 52417	10.18730/D91JK	OAX93.22.14	http://wgb.cimmyt.org/gringlobal/accessiondetail.aspx?id=39977
SEEDDIV12559	CIMMYT	OAX93.22.15	151097	Landrace	Triticum aestivum L. aestivum	MEX	YANHUITLAN	17.5	-97.333	2400	CWI 52418	10.18730/D91KM	OAX93.22.15	http://wgb.cimmyt.org/gringlobal/accessiondetail.aspx?id=39978
SEEDDIV1256	CIMMYT	MEX94.4.68	194825	Landrace	Triticum aestivum L. aestivum	MEX	ATLACOMULCO - JILOTEPEC KM25	19.817	-99.667	2700	CWI 61339	10.18730/DFRZY	MEX94.4.68	http://wgb.cimmyt.org/gringlobal/accessiondetail.aspx?id=64779
SEEDDIV12560	CIMMYT	OAX93.22.16	151098	Landrace	Triticum aestivum L. aestivum	MEX	YANHUITLAN	17.5	-97.333	2400	CWI 52419	10.18730/D91MN	OAX93.22.16	http://wgb.cimmyt.org/gringlobal/accessiondetail.aspx?id=39979
SEEDDIV12561	CIMMYT	OAX93.22.17	151099	Landrace	Triticum aestivum L. aestivum	MEX	YANHUITLAN	17.5	-97.333	2400	CWI 52420	10.18730/D91NP	OAX93.22.17	http://wgb.cimmyt.org/gringlobal/accessiondetail.aspx?id=39980
SEEDDIV12562	CIMMYT	OAX93.22.18	151100	Landrace	Triticum aestivum L. aestivum	MEX	YANHUITLAN	17.5	-97.333	2400	CWI 52421	10.18730/D91PQ	OAX93.22.18	http://wgb.cimmyt.org/gringlobal/accessiondetail.aspx?id=39981
SEEDDIV12563	CIMMYT	OAX93.21.39	151066	Landrace	Triticum aestivum L. aestivum	MEX	YANHUITLAN	17.5	-97.333	2400	CWI 52387	10.18730/D90MT	OAX93.21.39	http://wgb.cimmyt.org/gringlobal/accessiondetail.aspx?id=39947
SEEDDIV12564	CIMMYT	OAX93.22.20	151102	Landrace	Triticum aestivum L. aestivum	MEX	YANHUITLAN	17.5	-97.333	2400	CWI 52423	10.18730/D91RS	OAX93.22.20	http://wgb.cimmyt.org/gringlobal/accessiondetail.aspx?id=39983
SEEDDIV12565	CIMMYT	OAX93.22.22	151104	Landrace	Triticum aestivum L. aestivum	MEX	YANHUITLAN	17.5	-97.333	2400	CWI 52425	10.18730/D91TV	OAX93.22.22	http://wgb.cimmyt.org/gringlobal/accessiondetail.aspx?id=39985
SEEDDIV12566	CIMMYT	OAX93.22.23	151105	Landrace	Triticum aestivum L. aestivum	MEX	YANHUITLAN	17.5	-97.333	2400	CWI 52426	10.18730/D91VW	OAX93.22.23	http://wgb.cimmyt.org/gringlobal/accessiondetail.aspx?id=39986
SEEDDIV12567	CIMMYT	OAX93.22.24	151106	Landrace	Triticum aestivum L. aestivum	MEX	YANHUITLAN	17.5	-97.333	2400	CWI 52427	10.18730/D91WX	OAX93.22.24	http://wgb.cimmyt.org/gringlobal/accessiondetail.aspx?id=39987
SEEDDIV12568	CIMMYT	OAX93.22.25	151107	Landrace	Triticum aestivum L. aestivum	MEX	YANHUITLAN	17.5	-97.333	2400	CWI 52428	10.18730/D91XY	OAX93.22.25	http://wgb.cimmyt.org/gringlobal/accessiondetail.aspx?id=39988
SEEDDIV12569	CIMMYT	OAX93.22.26	151108	Landrace	Triticum aestivum L. aestivum	MEX	YANHUITLAN	17.5	-97.333	2400	CWI 52429	10.18730/D91YZ	OAX93.22.26	http://wgb.cimmyt.org/gringlobal/accessiondetail.aspx?id=39989
SEEDDIV1257	CIMMYT	MEX94.22.27	191052	Landrace	Triticum aestivum L. aestivum	MEX	COATEPEC	19.383	-98.85	2290	CWI 62833	10.18730/DH7N7	MEX94.22.27	http://wgb.cimmyt.org/gringlobal/accessiondetail.aspx?id=61397
SEEDDIV12570	CIMMYT	OAX93.21.40	151067	Landrace	Triticum aestivum L. aestivum	MEX	YANHUITLAN	17.5	-97.333	2400	CWI 52388	10.18730/D90NV	OAX93.21.40	http://wgb.cimmyt.org/gringlobal/accessiondetail.aspx?id=39948
SEEDDIV12571	CIMMYT	OAX93.21.41	151068	Landrace	Triticum aestivum L. aestivum	MEX	YANHUITLAN	17.5	-97.333	2400	CWI 52389	10.18730/D90PW	OAX93.21.41	http://wgb.cimmyt.org/gringlobal/accessiondetail.aspx?id=39949
SEEDDIV12572	CIMMYT	OAX93.21.42	151069	Landrace	Triticum aestivum L. aestivum	MEX	YANHUITLAN	17.5	-97.333	2400	CWI 52390	10.18730/D90QX	OAX93.21.42	http://wgb.cimmyt.org/gringlobal/accessiondetail.aspx?id=39950
SEEDDIV12573	CIMMYT	OAX93.21.43	151070	Landrace	Triticum aestivum L. aestivum	MEX	YANHUITLAN	17.5	-97.333	2400	CWI 52391	10.18730/D90RY	OAX93.21.43	http://wgb.cimmyt.org/gringlobal/accessiondetail.aspx?id=39951
SEEDDIV12574	CIMMYT	OAX93.21.44	151071	Landrace	Triticum aestivum L. aestivum	MEX	YANHUITLAN	17.5	-97.333	2400	CWI 52392	10.18730/D90SZ	OAX93.21.44	http://wgb.cimmyt.org/gringlobal/accessiondetail.aspx?id=39952
SEEDDIV12575	CIMMYT	OAX93.22.27	151109	Landrace	Triticum aestivum L. aestivum	MEX	YANHUITLAN	17.5	-97.333	2400	CWI 52430	10.18730/D91Z*	OAX93.22.27	http://wgb.cimmyt.org/gringlobal/accessiondetail.aspx?id=39990
SEEDDIV12576	CIMMYT	OAX93.23.10	151123	Landrace	Triticum aestivum L. aestivum	MEX	YANHUITLAN	17.5	-97.333	2400	CWI 52444	10.18730/D92D9	OAX93.23.10	http://wgb.cimmyt.org/gringlobal/accessiondetail.aspx?id=40004
SEEDDIV12577	CIMMYT	OAX93.23.11	151124	Landrace	Triticum aestivum L. aestivum	MEX	YANHUITLAN	17.5	-97.333	2400	CWI 52445	10.18730/D92EA	OAX93.23.11	http://wgb.cimmyt.org/gringlobal/accessiondetail.aspx?id=40005
SEEDDIV12578	CIMMYT	OAX93.23.12	151125	Landrace	Triticum aestivum L. aestivum	MEX	YANHUITLAN	17.5	-97.333	2400	CWI 52446	10.18730/D92FB	OAX93.23.12	http://wgb.cimmyt.org/gringlobal/accessiondetail.aspx?id=40006
SEEDDIV12579	CIMMYT	OAX93.23.13	151126	Landrace	Triticum aestivum L. aestivum	MEX	YANHUITLAN	17.5	-97.333	2400	CWI 52447	10.18730/D92GC	OAX93.23.13	http://wgb.cimmyt.org/gringlobal/accessiondetail.aspx?id=40007
SEEDDIV1258	CIMMYT	MEX94.4.69	194826	Landrace	Triticum aestivum L. aestivum	MEX	ATLACOMULCO - JILOTEPEC KM25	19.817	-99.667	2700	CWI 61340	10.18730/DFS0Z	MEX94.4.69	http://wgb.cimmyt.org/gringlobal/accessiondetail.aspx?id=64780
SEEDDIV12580	CIMMYT	OAX93.23.15	151128	Landrace	Triticum aestivum L. aestivum	MEX	YANHUITLAN	17.5	-97.333	2400	CWI 52449	10.18730/D92JE	OAX93.23.15	http://wgb.cimmyt.org/gringlobal/accessiondetail.aspx?id=40009
SEEDDIV12581	CIMMYT	OAX93.23.17	151130	Landrace	Triticum aestivum L. aestivum	MEX	YANHUITLAN	17.5	-97.333	2400	CWI 52451	10.18730/D92MG	OAX93.23.17	http://wgb.cimmyt.org/gringlobal/accessiondetail.aspx?id=40011
SEEDDIV12582	CIMMYT	OAX93.23.18	151131	Landrace	Triticum aestivum L. aestivum	MEX	YANHUITLAN	17.5	-97.333	2400	CWI 52452	10.18730/D92NH	OAX93.23.18	http://wgb.cimmyt.org/gringlobal/accessiondetail.aspx?id=40012
SEEDDIV12583	CIMMYT	OAX93.23.19	151132	Landrace	Triticum aestivum L. aestivum	MEX	YANHUITLAN	17.5	-97.333	2400	CWI 52453	10.18730/D92PJ	OAX93.23.19	http://wgb.cimmyt.org/gringlobal/accessiondetail.aspx?id=40013
SEEDDIV12584	CIMMYT	OAX93.22.28	151110	Landrace	Triticum aestivum L. aestivum	MEX	YANHUITLAN	17.5	-97.333	2400	CWI 52431	10.18730/D920~	OAX93.22.28	http://wgb.cimmyt.org/gringlobal/accessiondetail.aspx?id=39991
SEEDDIV12585	CIMMYT	OAX93.24.1	151133	Landrace	Triticum aestivum L. aestivum	MEX	YANHUITLAN	17.5	-97.333	2400	CWI 52454	10.18730/D92QK	OAX93.24.1	http://wgb.cimmyt.org/gringlobal/accessiondetail.aspx?id=40014
SEEDDIV12586	CIMMYT	OAX93.24.2	151134	Landrace	Triticum aestivum L. aestivum	MEX	YANHUITLAN	17.5	-97.333	2400	CWI 52455	10.18730/D92RM	OAX93.24.2	http://wgb.cimmyt.org/gringlobal/accessiondetail.aspx?id=40015
SEEDDIV12587	CIMMYT	OAX93.24.3	151135	Landrace	Triticum aestivum L. aestivum	MEX	YANHUITLAN	17.5	-97.333	2400	CWI 52456	10.18730/D92SN	OAX93.24.3	http://wgb.cimmyt.org/gringlobal/accessiondetail.aspx?id=40016
SEEDDIV12588	CIMMYT	OAX93.24.4	151136	Landrace	Triticum aestivum L. aestivum	MEX	YANHUITLAN	17.5	-97.333	2400	CWI 52457	10.18730/D92TP	OAX93.24.4	http://wgb.cimmyt.org/gringlobal/accessiondetail.aspx?id=40017
SEEDDIV12589	CIMMYT	OAX93.24.5	151137	Landrace	Triticum aestivum L. aestivum	MEX	YANHUITLAN	17.5	-97.333	2400	CWI 52458	10.18730/D92VQ	OAX93.24.5	http://wgb.cimmyt.org/gringlobal/accessiondetail.aspx?id=40018
SEEDDIV1259	CIMMYT	MEX94.4.70	194827	Landrace	Triticum aestivum L. aestivum	MEX	ATLACOMULCO - JILOTEPEC KM25	19.817	-99.667	2700	CWI 61341	10.18730/DFS1*	MEX94.4.70	http://wgb.cimmyt.org/gringlobal/accessiondetail.aspx?id=64781
SEEDDIV12590	CIMMYT	OAX93.24.6	151138	Landrace	Triticum aestivum L. aestivum	MEX	YANHUITLAN	17.5	-97.333	2400	CWI 52459	10.18730/D92WR	OAX93.24.6	http://wgb.cimmyt.org/gringlobal/accessiondetail.aspx?id=40019
SEEDDIV12591	CIMMYT	OAX93.24.7	151139	Landrace	Triticum aestivum L. aestivum	MEX	YANHUITLAN	17.5	-97.333	2400	CWI 52460	10.18730/D92XS	OAX93.24.7	http://wgb.cimmyt.org/gringlobal/accessiondetail.aspx?id=40020
SEEDDIV12592	CIMMYT	OAX93.24.8	151140	Landrace	Triticum aestivum L. aestivum	MEX	YANHUITLAN	17.5	-97.333	2400	CWI 52461	10.18730/D92YT	OAX93.24.8	http://wgb.cimmyt.org/gringlobal/accessiondetail.aspx?id=40021
SEEDDIV12593	CIMMYT	OAX93.24.9	151141	Landrace	Triticum aestivum L. aestivum	MEX	YANHUITLAN	17.5	-97.333	2400	CWI 52462	10.18730/D92ZV	OAX93.24.9	http://wgb.cimmyt.org/gringlobal/accessiondetail.aspx?id=40022
SEEDDIV12594	CIMMYT	OAX93.24.10	151142	Landrace	Triticum aestivum L. aestivum	MEX	YANHUITLAN	17.5	-97.333	2400	CWI 52463	10.18730/D930W	OAX93.24.10	http://wgb.cimmyt.org/gringlobal/accessiondetail.aspx?id=40023
SEEDDIV12595	CIMMYT	MEX92.1.1.46	162315	Landrace	Triticum aestivum L. aestivum	MEX	LA VENTA	19.583	-98.75	2550	CWI 49697	10.18730/D72C*	MEX92.1.1.46	http://wgb.cimmyt.org/gringlobal/accessiondetail.aspx?id=46044
SEEDDIV12596	CIMMYT	OAX93.22.29	151111	Landrace	Triticum aestivum L. aestivum	MEX	YANHUITLAN	17.5	-97.333	2400	CWI 52432	10.18730/D921$	OAX93.22.29	http://wgb.cimmyt.org/gringlobal/accessiondetail.aspx?id=39992
SEEDDIV12597	CIMMYT	OAX93.24.11	151143	Landrace	Triticum aestivum L. aestivum	MEX	YANHUITLAN	17.5	-97.333	2400	CWI 52464	10.18730/D931X	OAX93.24.11	http://wgb.cimmyt.org/gringlobal/accessiondetail.aspx?id=40024
SEEDDIV12598	CIMMYT	OAX93.24.12	151144	Landrace	Triticum aestivum L. aestivum	MEX	YANHUITLAN	17.5	-97.333	2400	CWI 52465	10.18730/D932Y	OAX93.24.12	http://wgb.cimmyt.org/gringlobal/accessiondetail.aspx?id=40025
SEEDDIV12599	CIMMYT	OAX93.24.13	151145	Landrace	Triticum aestivum L. aestivum	MEX	YANHUITLAN	17.5	-97.333	2400	CWI 52466	10.18730/D933Z	OAX93.24.13	http://wgb.cimmyt.org/gringlobal/accessiondetail.aspx?id=40026
SEEDDIV1260	CIMMYT	MEX94.4.71	194828	Landrace	Triticum aestivum L. aestivum	MEX	ATLACOMULCO - JILOTEPEC KM25	19.817	-99.667	2700	CWI 61342	10.18730/DFS2~	MEX94.4.71	http://wgb.cimmyt.org/gringlobal/accessiondetail.aspx?id=64782
SEEDDIV12600	CIMMYT	OAX93.24.14	151146	Landrace	Triticum aestivum L. aestivum	MEX	YANHUITLAN	17.5	-97.333	2400	CWI 52467	10.18730/D934*	OAX93.24.14	http://wgb.cimmyt.org/gringlobal/accessiondetail.aspx?id=40027
SEEDDIV12601	CIMMYT	OAX93.24.15	151147	Landrace	Triticum aestivum L. aestivum	MEX	YANHUITLAN	17.5	-97.333	2400	CWI 52468	10.18730/D935~	OAX93.24.15	http://wgb.cimmyt.org/gringlobal/accessiondetail.aspx?id=40028
SEEDDIV12602	CIMMYT	OAX93.24.16	151148	Landrace	Triticum aestivum L. aestivum	MEX	YANHUITLAN	17.5	-97.333	2400	CWI 52469	10.18730/D936$	OAX93.24.16	http://wgb.cimmyt.org/gringlobal/accessiondetail.aspx?id=40029
SEEDDIV12603	CIMMYT	OAX93.24.17	151149	Landrace	Triticum aestivum L. aestivum	MEX	YANHUITLAN	17.5	-97.333	2400	CWI 52470	10.18730/D937=	OAX93.24.17	http://wgb.cimmyt.org/gringlobal/accessiondetail.aspx?id=40030
SEEDDIV12604	CIMMYT	OAX93.24.18	151150	Landrace	Triticum aestivum L. aestivum	MEX	YANHUITLAN	17.5	-97.333	2400	CWI 52471	10.18730/D938U	OAX93.24.18	http://wgb.cimmyt.org/gringlobal/accessiondetail.aspx?id=40031
SEEDDIV12605	CIMMYT	OAX93.24.19	151151	Landrace	Triticum aestivum L. aestivum	MEX	YANHUITLAN	17.5	-97.333	2400	CWI 52472	10.18730/D9390	OAX93.24.19	http://wgb.cimmyt.org/gringlobal/accessiondetail.aspx?id=40032
SEEDDIV12606	CIMMYT	OAX93.24.20	151152	Landrace	Triticum aestivum L. aestivum	MEX	YANHUITLAN	17.5	-97.333	2400	CWI 52473	10.18730/D93A1	OAX93.24.20	http://wgb.cimmyt.org/gringlobal/accessiondetail.aspx?id=40033
SEEDDIV12607	CIMMYT	OAX93.22.30	151112	Landrace	Triticum aestivum L. aestivum	MEX	YANHUITLAN	17.5	-97.333	2400	CWI 52433	10.18730/D922=	OAX93.22.30	http://wgb.cimmyt.org/gringlobal/accessiondetail.aspx?id=39993
SEEDDIV12608	CIMMYT	OAX93.24.21	151153	Landrace	Triticum aestivum L. aestivum	MEX	YANHUITLAN	17.5	-97.333	2400	CWI 52474	10.18730/D93B2	OAX93.24.21	http://wgb.cimmyt.org/gringlobal/accessiondetail.aspx?id=40034
SEEDDIV12609	CIMMYT	OAX93.24.22	151154	Landrace	Triticum aestivum L. aestivum	MEX	YANHUITLAN	17.5	-97.333	2400	CWI 52475	10.18730/D93C3	OAX93.24.22	http://wgb.cimmyt.org/gringlobal/accessiondetail.aspx?id=40035
SEEDDIV1261	CIMMYT	MEX94.4.72	194829	Landrace	Triticum aestivum L. aestivum	MEX	ATLACOMULCO - JILOTEPEC KM25	19.817	-99.667	2700	CWI 61343	10.18730/DFS3$	MEX94.4.72	http://wgb.cimmyt.org/gringlobal/accessiondetail.aspx?id=64783
SEEDDIV12610	CIMMYT	OAX93.24.23	151155	Landrace	Triticum aestivum L. aestivum	MEX	YANHUITLAN	17.5	-97.333	2400	CWI 52476	10.18730/D93D4	OAX93.24.23	http://wgb.cimmyt.org/gringlobal/accessiondetail.aspx?id=40036
SEEDDIV12611	CIMMYT	OAX93.24.24	151156	Landrace	Triticum aestivum L. aestivum	MEX	YANHUITLAN	17.5	-97.333	2400	CWI 52477	10.18730/D93E5	OAX93.24.24	http://wgb.cimmyt.org/gringlobal/accessiondetail.aspx?id=40037
SEEDDIV12612	CIMMYT	OAX93.22.31	151113	Landrace	Triticum aestivum L. aestivum	MEX	YANHUITLAN	17.5	-97.333	2400	CWI 52434	10.18730/D923U	OAX93.22.31	http://wgb.cimmyt.org/gringlobal/accessiondetail.aspx?id=39994
SEEDDIV12613	CIMMYT	OAX93.23.2	151115	Landrace	Triticum aestivum L. aestivum	MEX	YANHUITLAN	17.5	-97.333	2400	CWI 52436	10.18730/D9251	OAX93.23.2	http://wgb.cimmyt.org/gringlobal/accessiondetail.aspx?id=39996
SEEDDIV12614	CIMMYT	OAX93.23.5	151118	Landrace	Triticum aestivum L. aestivum	MEX	YANHUITLAN	17.5	-97.333	2400	CWI 52439	10.18730/D9284	OAX93.23.5	http://wgb.cimmyt.org/gringlobal/accessiondetail.aspx?id=39999
SEEDDIV12615	CIMMYT	OAX93.23.6	151119	Landrace	Triticum aestivum L. aestivum	MEX	YANHUITLAN	17.5	-97.333	2400	CWI 52440	10.18730/D9295	OAX93.23.6	http://wgb.cimmyt.org/gringlobal/accessiondetail.aspx?id=40000
SEEDDIV12616	CIMMYT	OAX93.23.7	151120	Landrace	Triticum aestivum L. aestivum	MEX	YANHUITLAN	17.5	-97.333	2400	CWI 52441	10.18730/D92A6	OAX93.23.7	http://wgb.cimmyt.org/gringlobal/accessiondetail.aspx?id=40001
SEEDDIV12617	CIMMYT	OAX93.24.25	151157	Landrace	Triticum aestivum L. aestivum	MEX	YANHUITLAN	17.5	-97.333	2400	CWI 52478	10.18730/D93F6	OAX93.24.25	http://wgb.cimmyt.org/gringlobal/accessiondetail.aspx?id=40038
SEEDDIV12618	CIMMYT	OAX93.24.35	151167	Landrace	Triticum aestivum L. aestivum	MEX	YANHUITLAN	17.5	-97.333	2400	CWI 52488	10.18730/D93SG	OAX93.24.35	http://wgb.cimmyt.org/gringlobal/accessiondetail.aspx?id=40048
SEEDDIV12619	CIMMYT	OAX93.24.36	151168	Landrace	Triticum aestivum L. aestivum	MEX	YANHUITLAN	17.5	-97.333	2400	CWI 52489	10.18730/D93TH	OAX93.24.36	http://wgb.cimmyt.org/gringlobal/accessiondetail.aspx?id=40049
SEEDDIV1262	CIMMYT	MEX94.4.73	194830	Landrace	Triticum aestivum L. aestivum	MEX	ATLACOMULCO - JILOTEPEC KM25	19.817	-99.667	2700	CWI 61344	10.18730/DFS4=	MEX94.4.73	http://wgb.cimmyt.org/gringlobal/accessiondetail.aspx?id=64784
SEEDDIV12620	CIMMYT	OAX93.24.37	151169	Landrace	Triticum aestivum L. aestivum	MEX	YANHUITLAN	17.5	-97.333	2400	CWI 52490	10.18730/D93VJ	OAX93.24.37	http://wgb.cimmyt.org/gringlobal/accessiondetail.aspx?id=40050
SEEDDIV12621	CIMMYT	OAX93.24.38	151170	Landrace	Triticum aestivum L. aestivum	MEX	YANHUITLAN	17.5	-97.333	2400	CWI 52491	10.18730/D93WK	OAX93.24.38	http://wgb.cimmyt.org/gringlobal/accessiondetail.aspx?id=40051
SEEDDIV12622	CIMMYT	OAX93.24.39	151171	Landrace	Triticum aestivum L. aestivum	MEX	YANHUITLAN	17.5	-97.333	2400	CWI 52492	10.18730/D93XM	OAX93.24.39	http://wgb.cimmyt.org/gringlobal/accessiondetail.aspx?id=40052
SEEDDIV12623	CIMMYT	OAX93.24.40	151172	Landrace	Triticum aestivum L. aestivum	MEX	YANHUITLAN	17.5	-97.333	2400	CWI 52493	10.18730/D93YN	OAX93.24.40	http://wgb.cimmyt.org/gringlobal/accessiondetail.aspx?id=40053
SEEDDIV12624	CIMMYT	OAX93.24.41	151173	Landrace	Triticum aestivum L. aestivum	MEX	YANHUITLAN	17.5	-97.333	2400	CWI 52494	10.18730/D93ZP	OAX93.24.41	http://wgb.cimmyt.org/gringlobal/accessiondetail.aspx?id=40054
SEEDDIV12625	CIMMYT	OAX93.24.42	151174	Landrace	Triticum aestivum L. aestivum	MEX	YANHUITLAN	17.5	-97.333	2400	CWI 52495	10.18730/D940Q	OAX93.24.42	http://wgb.cimmyt.org/gringlobal/accessiondetail.aspx?id=40055
SEEDDIV12626	CIMMYT	OAX93.24.43	151175	Landrace	Triticum aestivum L. aestivum	MEX	YANHUITLAN	17.5	-97.333	2400	CWI 52496	10.18730/D941R	OAX93.24.43	http://wgb.cimmyt.org/gringlobal/accessiondetail.aspx?id=40056
SEEDDIV12627	CIMMYT	OAX93.24.44	151176	Landrace	Triticum aestivum L. aestivum	MEX	YANHUITLAN	17.5	-97.333	2400	CWI 52497	10.18730/D942S	OAX93.24.44	http://wgb.cimmyt.org/gringlobal/accessiondetail.aspx?id=40057
SEEDDIV12628	CIMMYT	OAX93.24.26	151158	Landrace	Triticum aestivum L. aestivum	MEX	YANHUITLAN	17.5	-97.333	2400	CWI 52479	10.18730/D93G7	OAX93.24.26	http://wgb.cimmyt.org/gringlobal/accessiondetail.aspx?id=40039
SEEDDIV12629	CIMMYT	OAX93.24.45	151177	Landrace	Triticum aestivum L. aestivum	MEX	YANHUITLAN	17.5	-97.333	2400	CWI 52498	10.18730/D943T	OAX93.24.45	http://wgb.cimmyt.org/gringlobal/accessiondetail.aspx?id=40058
SEEDDIV1263	CIMMYT	MEX94.4.74	194831	Landrace	Triticum aestivum L. aestivum	MEX	ATLACOMULCO - JILOTEPEC KM25	19.817	-99.667	2700	CWI 61345	10.18730/DFS5U	MEX94.4.74	http://wgb.cimmyt.org/gringlobal/accessiondetail.aspx?id=64785
SEEDDIV12630	CIMMYT	OAX93.24.46	151178	Landrace	Triticum aestivum L. aestivum	MEX	YANHUITLAN	17.5	-97.333	2400	CWI 52499	10.18730/D944V	OAX93.24.46	http://wgb.cimmyt.org/gringlobal/accessiondetail.aspx?id=40059
SEEDDIV12631	CIMMYT	OAX93.24.47	151179	Landrace	Triticum aestivum L. aestivum	MEX	YANHUITLAN	17.5	-97.333	2400	CWI 52500	10.18730/D945W	OAX93.24.47	http://wgb.cimmyt.org/gringlobal/accessiondetail.aspx?id=40060
SEEDDIV12632	CIMMYT	OAX93.24.48	151180	Landrace	Triticum aestivum L. aestivum	MEX	YANHUITLAN	17.5	-97.333	2400	CWI 52501	10.18730/D946X	OAX93.24.48	http://wgb.cimmyt.org/gringlobal/accessiondetail.aspx?id=40061
SEEDDIV12633	CIMMYT	OAX93.24.49	151181	Landrace	Triticum aestivum L. aestivum	MEX	YANHUITLAN	17.5	-97.333	2400	CWI 52502	10.18730/D947Y	OAX93.24.49	http://wgb.cimmyt.org/gringlobal/accessiondetail.aspx?id=40062
SEEDDIV12634	CIMMYT	OAX93.24.50	151182	Landrace	Triticum aestivum L. aestivum	MEX	YANHUITLAN	17.5	-97.333	2400	CWI 52503	10.18730/D948Z	OAX93.24.50	http://wgb.cimmyt.org/gringlobal/accessiondetail.aspx?id=40063
SEEDDIV12635	CIMMYT	OAX93.24.51	151183	Landrace	Triticum aestivum L. aestivum	MEX	YANHUITLAN	17.5	-97.333	2400	CWI 52504	10.18730/D949*	OAX93.24.51	http://wgb.cimmyt.org/gringlobal/accessiondetail.aspx?id=40064
SEEDDIV12636	CIMMYT	OAX93.24.52	151254	Landrace	Triticum aestivum L. aestivum	MEX	YANHUITLAN	17.5	-97.333	2400	CWI 52505	10.18730/D94A~	OAX93.24.52	http://wgb.cimmyt.org/gringlobal/accessiondetail.aspx?id=40135
SEEDDIV12637	CIMMYT	OAX93.24.53	151184	Landrace	Triticum aestivum L. aestivum	MEX	YANHUITLAN	17.5	-97.333	2400	CWI 52506	10.18730/D94B$	OAX93.24.53	http://wgb.cimmyt.org/gringlobal/accessiondetail.aspx?id=40065
SEEDDIV12638	CIMMYT	OAX93.24.54	151185	Landrace	Triticum aestivum L. aestivum	MEX	YANHUITLAN	17.5	-97.333	2400	CWI 52507	10.18730/D94C=	OAX93.24.54	http://wgb.cimmyt.org/gringlobal/accessiondetail.aspx?id=40066
SEEDDIV12639	CIMMYT	OAX93.24.27	151159	Landrace	Triticum aestivum L. aestivum	MEX	YANHUITLAN	17.5	-97.333	2400	CWI 52480	10.18730/D93H8	OAX93.24.27	http://wgb.cimmyt.org/gringlobal/accessiondetail.aspx?id=40040
SEEDDIV1264	CIMMYT	MEX94.3.67	194750	Landrace	Triticum aestivum L. aestivum	MEX	ATLACOMULCO - JILOTEPEC KM25	19.817	-99.667	2700	CWI 61264	10.18730/DFPMX	MEX94.3.67	http://wgb.cimmyt.org/gringlobal/accessiondetail.aspx?id=64704
SEEDDIV12640	CIMMYT	OAX93.24.55	151186	Landrace	Triticum aestivum L. aestivum	MEX	YANHUITLAN	17.5	-97.333	2400	CWI 52508	10.18730/D94DU	OAX93.24.55	http://wgb.cimmyt.org/gringlobal/accessiondetail.aspx?id=40067
SEEDDIV12641	CIMMYT	OAX93.24.56	151187	Landrace	Triticum aestivum L. aestivum	MEX	YANHUITLAN	17.5	-97.333	2400	CWI 52509	10.18730/D94E0	OAX93.24.56	http://wgb.cimmyt.org/gringlobal/accessiondetail.aspx?id=40068
SEEDDIV12642	CIMMYT	OAX93.24.57	151188	Landrace	Triticum aestivum L. aestivum	MEX	YANHUITLAN	17.5	-97.333	2400	CWI 52510	10.18730/D94F1	OAX93.24.57	http://wgb.cimmyt.org/gringlobal/accessiondetail.aspx?id=40069
SEEDDIV12643	CIMMYT	OAX93.24.58	151189	Landrace	Triticum aestivum L. aestivum	MEX	YANHUITLAN	17.5	-97.333	2400	CWI 52511	10.18730/D94G2	OAX93.24.58	http://wgb.cimmyt.org/gringlobal/accessiondetail.aspx?id=40070
SEEDDIV12644	CIMMYT	OAX93.24.59	151190	Landrace	Triticum aestivum L. aestivum	MEX	YANHUITLAN	17.5	-97.333	2400	CWI 52512	10.18730/D94H3	OAX93.24.59	http://wgb.cimmyt.org/gringlobal/accessiondetail.aspx?id=40071
SEEDDIV12645	CIMMYT	OAX93.24.60	151191	Landrace	Triticum aestivum L. aestivum	MEX	YANHUITLAN	17.5	-97.333	2400	CWI 52513	10.18730/D94J4	OAX93.24.60	http://wgb.cimmyt.org/gringlobal/accessiondetail.aspx?id=40072
SEEDDIV12646	CIMMYT	OAX93.24.61	151192	Landrace	Triticum aestivum L. aestivum	MEX	YANHUITLAN	17.5	-97.333	2400	CWI 52514	10.18730/D94K5	OAX93.24.61	http://wgb.cimmyt.org/gringlobal/accessiondetail.aspx?id=40073
SEEDDIV12647	CIMMYT	OAX93.24.62	151193	Landrace	Triticum aestivum L. aestivum	MEX	YANHUITLAN	17.5	-97.333	2400	CWI 52515	10.18730/D94M6	OAX93.24.62	http://wgb.cimmyt.org/gringlobal/accessiondetail.aspx?id=40074
SEEDDIV12648	CIMMYT	OAX93.24.63	151194	Landrace	Triticum aestivum L. aestivum	MEX	YANHUITLAN	17.5	-97.333	2400	CWI 52516	10.18730/D94N7	OAX93.24.63	http://wgb.cimmyt.org/gringlobal/accessiondetail.aspx?id=40075
SEEDDIV12649	CIMMYT	OAX93.24.64	151195	Landrace	Triticum aestivum L. aestivum	MEX	YANHUITLAN	17.5	-97.333	2400	CWI 52517	10.18730/D94P8	OAX93.24.64	http://wgb.cimmyt.org/gringlobal/accessiondetail.aspx?id=40076
SEEDDIV1265	CIMMYT	MEX94.4.75	194832	Landrace	Triticum aestivum L. aestivum	MEX	ATLACOMULCO - JILOTEPEC KM25	19.817	-99.667	2700	CWI 61346	10.18730/DFS60	MEX94.4.75	http://wgb.cimmyt.org/gringlobal/accessiondetail.aspx?id=64786
SEEDDIV12650	CIMMYT	OAX93.24.28	151160	Landrace	Triticum aestivum L. aestivum	MEX	YANHUITLAN	17.5	-97.333	2400	CWI 52481	10.18730/D93J9	OAX93.24.28	http://wgb.cimmyt.org/gringlobal/accessiondetail.aspx?id=40041
SEEDDIV12651	CIMMYT	OAX93.24.65	151196	Landrace	Triticum aestivum L. aestivum	MEX	YANHUITLAN	17.5	-97.333	2400	CWI 52518	10.18730/D94Q9	OAX93.24.65	http://wgb.cimmyt.org/gringlobal/accessiondetail.aspx?id=40077
SEEDDIV12652	CIMMYT	OAX93.24.66	151197	Landrace	Triticum aestivum L. aestivum	MEX	YANHUITLAN	17.5	-97.333	2400	CWI 52519	10.18730/D94RA	OAX93.24.66	http://wgb.cimmyt.org/gringlobal/accessiondetail.aspx?id=40078
SEEDDIV12653	CIMMYT	OAX93.25.1	151198	Landrace	Triticum aestivum L. aestivum	MEX	YANHUITLAN	17.5	-97.333	2400	CWI 52520	10.18730/D94SB	OAX93.25.1	http://wgb.cimmyt.org/gringlobal/accessiondetail.aspx?id=40079
SEEDDIV12654	CIMMYT	OAX93.25.2	151199	Landrace	Triticum aestivum L. aestivum	MEX	YANHUITLAN	17.5	-97.333	2400	CWI 52521	10.18730/D94TC	OAX93.25.2	http://wgb.cimmyt.org/gringlobal/accessiondetail.aspx?id=40080
SEEDDIV12655	CIMMYT	OAX93.25.4	151201	Landrace	Triticum aestivum L. aestivum	MEX	YANHUITLAN	17.5	-97.333	2400	CWI 52523	10.18730/D94WE	OAX93.25.4	http://wgb.cimmyt.org/gringlobal/accessiondetail.aspx?id=40082
SEEDDIV12656	CIMMYT	OAX93.25.5	151202	Landrace	Triticum aestivum L. aestivum	MEX	YANHUITLAN	17.5	-97.333	2400	CWI 52524	10.18730/D94XF	OAX93.25.5	http://wgb.cimmyt.org/gringlobal/accessiondetail.aspx?id=40083
SEEDDIV12657	CIMMYT	OAX93.24.29	151161	Landrace	Triticum aestivum L. aestivum	MEX	YANHUITLAN	17.5	-97.333	2400	CWI 52482	10.18730/D93KA	OAX93.24.29	http://wgb.cimmyt.org/gringlobal/accessiondetail.aspx?id=40042
SEEDDIV12658	CIMMYT	OAX93.24.30	151162	Landrace	Triticum aestivum L. aestivum	MEX	YANHUITLAN	17.5	-97.333	2400	CWI 52483	10.18730/D93MB	OAX93.24.30	http://wgb.cimmyt.org/gringlobal/accessiondetail.aspx?id=40043
SEEDDIV12659	CIMMYT	OAX93.24.31	151163	Landrace	Triticum aestivum L. aestivum	MEX	YANHUITLAN	17.5	-97.333	2400	CWI 52484	10.18730/D93NC	OAX93.24.31	http://wgb.cimmyt.org/gringlobal/accessiondetail.aspx?id=40044
SEEDDIV1266	CIMMYT	MEX94.4.76	194833	Landrace	Triticum aestivum L. aestivum	MEX	ATLACOMULCO - JILOTEPEC KM25	19.817	-99.667	2700	CWI 61347	10.18730/DFS71	MEX94.4.76	http://wgb.cimmyt.org/gringlobal/accessiondetail.aspx?id=64787
SEEDDIV12660	CIMMYT	OAX93.24.32	151164	Landrace	Triticum aestivum L. aestivum	MEX	YANHUITLAN	17.5	-97.333	2400	CWI 52485	10.18730/D93PD	OAX93.24.32	http://wgb.cimmyt.org/gringlobal/accessiondetail.aspx?id=40045
SEEDDIV12661	CIMMYT	OAX93.24.34	151166	Landrace	Triticum aestivum L. aestivum	MEX	YANHUITLAN	17.5	-97.333	2400	CWI 52487	10.18730/D93RF	OAX93.24.34	http://wgb.cimmyt.org/gringlobal/accessiondetail.aspx?id=40047
SEEDDIV12662	CIMMYT	OAX93.25.6	151203	Landrace	Triticum aestivum L. aestivum	MEX	YANHUITLAN	17.5	-97.333	2400	CWI 52525	10.18730/D94YG	OAX93.25.6	http://wgb.cimmyt.org/gringlobal/accessiondetail.aspx?id=40084
SEEDDIV12663	CIMMYT	OAX93.25.15	151212	Landrace	Triticum aestivum L. aestivum	MEX	YANHUITLAN	17.5	-97.333	2400	CWI 52534	10.18730/D957S	OAX93.25.15	http://wgb.cimmyt.org/gringlobal/accessiondetail.aspx?id=40093
SEEDDIV12664	CIMMYT	OAX93.25.16	151213	Landrace	Triticum aestivum L. aestivum	MEX	YANHUITLAN	17.5	-97.333	2400	CWI 52535	10.18730/D958T	OAX93.25.16	http://wgb.cimmyt.org/gringlobal/accessiondetail.aspx?id=40094
SEEDDIV12665	CIMMYT	OAX93.25.17	151214	Landrace	Triticum aestivum L. aestivum	MEX	YANHUITLAN	17.5	-97.333	2400	CWI 52536	10.18730/D959V	OAX93.25.17	http://wgb.cimmyt.org/gringlobal/accessiondetail.aspx?id=40095
SEEDDIV12666	CIMMYT	OAX93.25.18	151215	Landrace	Triticum aestivum L. aestivum	MEX	YANHUITLAN	17.5	-97.333	2400	CWI 52537	10.18730/D95AW	OAX93.25.18	http://wgb.cimmyt.org/gringlobal/accessiondetail.aspx?id=40096
SEEDDIV12667	CIMMYT	OAX93.25.19	151216	Landrace	Triticum aestivum L. aestivum	MEX	YANHUITLAN	17.5	-97.333	2400	CWI 52538	10.18730/D95BX	OAX93.25.19	http://wgb.cimmyt.org/gringlobal/accessiondetail.aspx?id=40097
SEEDDIV12668	CIMMYT	OAX93.25.20	151217	Landrace	Triticum aestivum L. aestivum	MEX	YANHUITLAN	17.5	-97.333	2400	CWI 52539	10.18730/D95CY	OAX93.25.20	http://wgb.cimmyt.org/gringlobal/accessiondetail.aspx?id=40098
SEEDDIV12669	CIMMYT	OAX93.25.21	151218	Landrace	Triticum aestivum L. aestivum	MEX	YANHUITLAN	17.5	-97.333	2400	CWI 52540	10.18730/D95DZ	OAX93.25.21	http://wgb.cimmyt.org/gringlobal/accessiondetail.aspx?id=40099
SEEDDIV1267	CIMMYT	MEX94.5.1	194834	Landrace	Triticum aestivum L. aestivum	MEX	ATLACOMULCO - JILOTEPEC KM25	19.817	-99.65	2702	CWI 61348	10.18730/DFS82	MEX94.5.1	http://wgb.cimmyt.org/gringlobal/accessiondetail.aspx?id=64788
SEEDDIV12670	CIMMYT	OAX93.25.22	151219	Landrace	Triticum aestivum L. aestivum	MEX	YANHUITLAN	17.5	-97.333	2400	CWI 52541	10.18730/D95E*	OAX93.25.22	http://wgb.cimmyt.org/gringlobal/accessiondetail.aspx?id=40100
SEEDDIV12671	CIMMYT	OAX93.25.23	151220	Landrace	Triticum aestivum L. aestivum	MEX	YANHUITLAN	17.5	-97.333	2400	CWI 52542	10.18730/D95F~	OAX93.25.23	http://wgb.cimmyt.org/gringlobal/accessiondetail.aspx?id=40101
SEEDDIV12672	CIMMYT	OAX93.25.24	151221	Landrace	Triticum aestivum L. aestivum	MEX	YANHUITLAN	17.5	-97.333	2400	CWI 52543	10.18730/D95G$	OAX93.25.24	http://wgb.cimmyt.org/gringlobal/accessiondetail.aspx?id=40102
SEEDDIV12673	CIMMYT	OAX93.25.7	151204	Landrace	Triticum aestivum L. aestivum	MEX	YANHUITLAN	17.5	-97.333	2400	CWI 52526	10.18730/D94ZH	OAX93.25.7	http://wgb.cimmyt.org/gringlobal/accessiondetail.aspx?id=40085
SEEDDIV12674	CIMMYT	OAX93.25.25	151222	Landrace	Triticum aestivum L. aestivum	MEX	YANHUITLAN	17.5	-97.333	2400	CWI 52544	10.18730/D95H=	OAX93.25.25	http://wgb.cimmyt.org/gringlobal/accessiondetail.aspx?id=40103
SEEDDIV12675	CIMMYT	OAX93.25.26	151223	Landrace	Triticum aestivum L. aestivum	MEX	YANHUITLAN	17.5	-97.333	2400	CWI 52545	10.18730/D95JU	OAX93.25.26	http://wgb.cimmyt.org/gringlobal/accessiondetail.aspx?id=40104
SEEDDIV12676	CIMMYT	OAX93.25.27	151224	Landrace	Triticum aestivum L. aestivum	MEX	YANHUITLAN	17.5	-97.333	2400	CWI 52546	10.18730/D95K0	OAX93.25.27	http://wgb.cimmyt.org/gringlobal/accessiondetail.aspx?id=40105
SEEDDIV12677	CIMMYT	OAX93.25.28	151225	Landrace	Triticum aestivum L. aestivum	MEX	YANHUITLAN	17.5	-97.333	2400	CWI 52547	10.18730/D95M1	OAX93.25.28	http://wgb.cimmyt.org/gringlobal/accessiondetail.aspx?id=40106
SEEDDIV12678	CIMMYT	OAX93.25.29	151226	Landrace	Triticum aestivum L. aestivum	MEX	YANHUITLAN	17.5	-97.333	2400	CWI 52548	10.18730/D95N2	OAX93.25.29	http://wgb.cimmyt.org/gringlobal/accessiondetail.aspx?id=40107
SEEDDIV12679	CIMMYT	OAX93.25.30	151227	Landrace	Triticum aestivum L. aestivum	MEX	YANHUITLAN	17.5	-97.333	2400	CWI 52549	10.18730/D95P3	OAX93.25.30	http://wgb.cimmyt.org/gringlobal/accessiondetail.aspx?id=40108
SEEDDIV1268	CIMMYT	MEX94.5.3	194836	Landrace	Triticum aestivum L. aestivum	MEX	ATLACOMULCO - JILOTEPEC KM25	19.817	-99.65	2702	CWI 61350	10.18730/DFSA4	MEX94.5.3	http://wgb.cimmyt.org/gringlobal/accessiondetail.aspx?id=64790
SEEDDIV12680	CIMMYT	COAH94.1.164	158680	Landrace	Triticum aestivum L. aestivum	MEX	SAN ISIDRO 38 MILES	25.433	-101.417	1720	CWI 53841	10.18730/D9Z32	COAH94.1.164	http://wgb.cimmyt.org/gringlobal/accessiondetail.aspx?id=44121
SEEDDIV12681	CIMMYT	COAH94.1.192	158708	Landrace	Triticum aestivum L. aestivum	MEX	SAN ISIDRO 38 MILES	25.433	-101.417	1720	CWI 53869	10.18730/D9ZZY	COAH94.1.192	http://wgb.cimmyt.org/gringlobal/accessiondetail.aspx?id=44149
SEEDDIV12682	CIMMYT	COAH94.1.193	158709	Landrace	Triticum aestivum L. aestivum	MEX	SAN ISIDRO 38 MILES	25.433	-101.417	1720	CWI 53870	10.18730/DA00Z	COAH94.1.193	http://wgb.cimmyt.org/gringlobal/accessiondetail.aspx?id=44150
SEEDDIV12683	CIMMYT	COAH94.1.194	158710	Landrace	Triticum aestivum L. aestivum	MEX	SAN ISIDRO 38 MILES	25.433	-101.417	1720	CWI 53871	10.18730/DA01*	COAH94.1.194	http://wgb.cimmyt.org/gringlobal/accessiondetail.aspx?id=44151
SEEDDIV12684	CIMMYT	COAH94.1.195	158711	Landrace	Triticum aestivum L. aestivum	MEX	SAN ISIDRO 38 MILES	25.433	-101.417	1720	CWI 53872	10.18730/DA02~	COAH94.1.195	http://wgb.cimmyt.org/gringlobal/accessiondetail.aspx?id=44152
SEEDDIV12685	CIMMYT	COAH94.1.197	158713	Landrace	Triticum aestivum L. aestivum	MEX	SAN ISIDRO 38 MILES	25.433	-101.417	1720	CWI 53874	10.18730/DA04=	COAH94.1.197	http://wgb.cimmyt.org/gringlobal/accessiondetail.aspx?id=44154
SEEDDIV12686	CIMMYT	COAH94.1.199	158715	Landrace	Triticum aestivum L. aestivum	MEX	SAN ISIDRO 38 MILES	25.433	-101.417	1720	CWI 53876	10.18730/DA060	COAH94.1.199	http://wgb.cimmyt.org/gringlobal/accessiondetail.aspx?id=44156
SEEDDIV12687	CIMMYT	COAH94.1.200	158716	Landrace	Triticum aestivum L. aestivum	MEX	SAN ISIDRO 38 MILES	25.433	-101.417	1720	CWI 53877	10.18730/DA071	COAH94.1.200	http://wgb.cimmyt.org/gringlobal/accessiondetail.aspx?id=44157
SEEDDIV12688	CIMMYT	COAH94.1.201	158717	Landrace	Triticum aestivum L. aestivum	MEX	SAN ISIDRO 38 MILES	25.433	-101.417	1720	CWI 53878	10.18730/DA082	COAH94.1.201	http://wgb.cimmyt.org/gringlobal/accessiondetail.aspx?id=44158
SEEDDIV12689	CIMMYT	COAH94.1.204	158720	Landrace	Triticum aestivum L. aestivum	MEX	SAN ISIDRO 38 MILES	25.433	-101.417	1720	CWI 53881	10.18730/DA0B5	COAH94.1.204	http://wgb.cimmyt.org/gringlobal/accessiondetail.aspx?id=44161
SEEDDIV1269	CIMMYT	MEX94.5.4	194837	Landrace	Triticum aestivum L. aestivum	MEX	ATLACOMULCO - JILOTEPEC KM25	19.817	-99.65	2702	CWI 61351	10.18730/DFSB5	MEX94.5.4	http://wgb.cimmyt.org/gringlobal/accessiondetail.aspx?id=64791
SEEDDIV12690	CIMMYT	COAH94.1.205	158721	Landrace	Triticum aestivum L. aestivum	MEX	SAN ISIDRO 38 MILES	25.433	-101.417	1720	CWI 53882	10.18730/DA0C6	COAH94.1.205	http://wgb.cimmyt.org/gringlobal/accessiondetail.aspx?id=44162
SEEDDIV12691	CIMMYT	COAH94.1.165	158681	Landrace	Triticum aestivum L. aestivum	MEX	SAN ISIDRO 38 MILES	25.433	-101.417	1720	CWI 53842	10.18730/D9Z43	COAH94.1.165	http://wgb.cimmyt.org/gringlobal/accessiondetail.aspx?id=44122
SEEDDIV12692	CIMMYT	COAH94.1.219	158735	Landrace	Triticum aestivum L. aestivum	MEX	SAN ISIDRO 38 MILES	25.433	-101.417	1720	CWI 53896	10.18730/DA0TM	COAH94.1.219	http://wgb.cimmyt.org/gringlobal/accessiondetail.aspx?id=44176
SEEDDIV12693	CIMMYT	COAH94.1.220	158736	Landrace	Triticum aestivum L. aestivum	MEX	SAN ISIDRO 38 MILES	25.433	-101.417	1720	CWI 53897	10.18730/DA0VN	COAH94.1.220	http://wgb.cimmyt.org/gringlobal/accessiondetail.aspx?id=44177
SEEDDIV12694	CIMMYT	COAH94.1.221	158737	Landrace	Triticum aestivum L. aestivum	MEX	SAN ISIDRO 38 MILES	25.433	-101.417	1720	CWI 53898	10.18730/DA0WP	COAH94.1.221	http://wgb.cimmyt.org/gringlobal/accessiondetail.aspx?id=44178
SEEDDIV12695	CIMMYT	COAH94.1.222	158738	Landrace	Triticum aestivum L. aestivum	MEX	SAN ISIDRO 38 MILES	25.433	-101.417	1720	CWI 53899	10.18730/DA0XQ	COAH94.1.222	http://wgb.cimmyt.org/gringlobal/accessiondetail.aspx?id=44179
SEEDDIV12696	CIMMYT	COAH94.2.4	158777	Landrace	Triticum aestivum L. aestivum	MEX	EL JARALITO 41 MILES	25.433	-101.5	1720	CWI 53938	10.18730/DA24S	COAH94.2.4	http://wgb.cimmyt.org/gringlobal/accessiondetail.aspx?id=44218
SEEDDIV12697	CIMMYT	COAH94.2.13	158786	Landrace	Triticum aestivum L. aestivum	MEX	EL JARALITO 41 MILES	25.433	-101.5	1720	CWI 53947	10.18730/DA2D$	COAH94.2.13	http://wgb.cimmyt.org/gringlobal/accessiondetail.aspx?id=44227
SEEDDIV12698	CIMMYT	COAH94.2.14	158787	Landrace	Triticum aestivum L. aestivum	MEX	EL JARALITO 41 MILES	25.433	-101.5	1720	CWI 53948	10.18730/DA2E=	COAH94.2.14	http://wgb.cimmyt.org/gringlobal/accessiondetail.aspx?id=44228
SEEDDIV12699	CIMMYT	COAH94.2.15	158788	Landrace	Triticum aestivum L. aestivum	MEX	EL JARALITO 41 MILES	25.433	-101.5	1720	CWI 53949	10.18730/DA2FU	COAH94.2.15	http://wgb.cimmyt.org/gringlobal/accessiondetail.aspx?id=44229
SEEDDIV1270	CIMMYT	MEX94.5.5	194838	Landrace	Triticum aestivum L. aestivum	MEX	ATLACOMULCO - JILOTEPEC KM25	19.817	-99.65	2702	CWI 61352	10.18730/DFSC6	MEX94.5.5	http://wgb.cimmyt.org/gringlobal/accessiondetail.aspx?id=64792
SEEDDIV12700	CIMMYT	COAH94.2.17	158790	Landrace	Triticum aestivum L. aestivum	MEX	EL JARALITO 41 MILES	25.433	-101.5	1720	CWI 53951	10.18730/DA2H1	COAH94.2.17	http://wgb.cimmyt.org/gringlobal/accessiondetail.aspx?id=44231
SEEDDIV12701	CIMMYT	COAH94.2.18	158791	Landrace	Triticum aestivum L. aestivum	MEX	EL JARALITO 41 MILES	25.433	-101.5	1720	CWI 53952	10.18730/DA2J2	COAH94.2.18	http://wgb.cimmyt.org/gringlobal/accessiondetail.aspx?id=44232
SEEDDIV12702	CIMMYT	COAH94.2.19	158792	Landrace	Triticum aestivum L. aestivum	MEX	EL JARALITO 41 MILES	25.433	-101.5	1720	CWI 53953	10.18730/DA2K3	COAH94.2.19	http://wgb.cimmyt.org/gringlobal/accessiondetail.aspx?id=44233
SEEDDIV12703	CIMMYT	COAH94.2.20	158793	Landrace	Triticum aestivum L. aestivum	MEX	EL JARALITO 41 MILES	25.433	-101.5	1720	CWI 53954	10.18730/DA2M4	COAH94.2.20	http://wgb.cimmyt.org/gringlobal/accessiondetail.aspx?id=44234
SEEDDIV12704	CIMMYT	COAH94.2.21	158794	Landrace	Triticum aestivum L. aestivum	MEX	EL JARALITO 41 MILES	25.433	-101.5	1720	CWI 53955	10.18730/DA2N5	COAH94.2.21	http://wgb.cimmyt.org/gringlobal/accessiondetail.aspx?id=44235
SEEDDIV12705	CIMMYT	COAH94.2.22	158795	Landrace	Triticum aestivum L. aestivum	MEX	EL JARALITO 41 MILES	25.433	-101.5	1720	CWI 53956	10.18730/DA2P6	COAH94.2.22	http://wgb.cimmyt.org/gringlobal/accessiondetail.aspx?id=44236
SEEDDIV12706	CIMMYT	COAH94.2.5	158778	Landrace	Triticum aestivum L. aestivum	MEX	EL JARALITO 41 MILES	25.433	-101.5	1720	CWI 53939	10.18730/DA25T	COAH94.2.5	http://wgb.cimmyt.org/gringlobal/accessiondetail.aspx?id=44219
SEEDDIV12707	CIMMYT	COAH94.2.23	158796	Landrace	Triticum aestivum L. aestivum	MEX	EL JARALITO 41 MILES	25.433	-101.5	1720	CWI 53957	10.18730/DA2Q7	COAH94.2.23	http://wgb.cimmyt.org/gringlobal/accessiondetail.aspx?id=44237
SEEDDIV12708	CIMMYT	COAH94.2.24	158797	Landrace	Triticum aestivum L. aestivum	MEX	EL JARALITO 41 MILES	25.433	-101.5	1720	CWI 53958	10.18730/DA2R8	COAH94.2.24	http://wgb.cimmyt.org/gringlobal/accessiondetail.aspx?id=44238
SEEDDIV12709	CIMMYT	COAH94.2.25	158798	Landrace	Triticum aestivum L. aestivum	MEX	EL JARALITO 41 MILES	25.433	-101.5	1720	CWI 53959	10.18730/DA2S9	COAH94.2.25	http://wgb.cimmyt.org/gringlobal/accessiondetail.aspx?id=44239
SEEDDIV1271	CIMMYT	MEX94.5.6	194839	Landrace	Triticum aestivum L. aestivum	MEX	ATLACOMULCO - JILOTEPEC KM25	19.817	-99.65	2702	CWI 61353	10.18730/DFSD7	MEX94.5.6	http://wgb.cimmyt.org/gringlobal/accessiondetail.aspx?id=64793
SEEDDIV12710	CIMMYT	COAH94.2.26	158799	Landrace	Triticum aestivum L. aestivum	MEX	EL JARALITO 41 MILES	25.433	-101.5	1720	CWI 53960	10.18730/DA2TA	COAH94.2.26	http://wgb.cimmyt.org/gringlobal/accessiondetail.aspx?id=44240
SEEDDIV12711	CIMMYT	COAH94.2.27	158800	Landrace	Triticum aestivum L. aestivum	MEX	EL JARALITO 41 MILES	25.433	-101.5	1720	CWI 53961	10.18730/DA2VB	COAH94.2.27	http://wgb.cimmyt.org/gringlobal/accessiondetail.aspx?id=44241
SEEDDIV12712	CIMMYT	COAH94.2.28	158801	Landrace	Triticum aestivum L. aestivum	MEX	EL JARALITO 41 MILES	25.433	-101.5	1720	CWI 53962	10.18730/DA2WC	COAH94.2.28	http://wgb.cimmyt.org/gringlobal/accessiondetail.aspx?id=44242
SEEDDIV12713	CIMMYT	COAH94.2.29	158802	Landrace	Triticum aestivum L. aestivum	MEX	EL JARALITO 41 MILES	25.433	-101.5	1720	CWI 53963	10.18730/DA2XD	COAH94.2.29	http://wgb.cimmyt.org/gringlobal/accessiondetail.aspx?id=44243
SEEDDIV12714	CIMMYT	COAH94.2.30	158803	Landrace	Triticum aestivum L. aestivum	MEX	EL JARALITO 41 MILES	25.433	-101.5	1720	CWI 53964	10.18730/DA2YE	COAH94.2.30	http://wgb.cimmyt.org/gringlobal/accessiondetail.aspx?id=44244
SEEDDIV12715	CIMMYT	COAH94.2.31	158804	Landrace	Triticum aestivum L. aestivum	MEX	EL JARALITO 41 MILES	25.433	-101.5	1720	CWI 53965	10.18730/DA2ZF	COAH94.2.31	http://wgb.cimmyt.org/gringlobal/accessiondetail.aspx?id=44245
SEEDDIV12716	CIMMYT	COAH94.2.32	158805	Landrace	Triticum aestivum L. aestivum	MEX	EL JARALITO 41 MILES	25.433	-101.5	1720	CWI 53966	10.18730/DA30G	COAH94.2.32	http://wgb.cimmyt.org/gringlobal/accessiondetail.aspx?id=44246
SEEDDIV12717	CIMMYT	COAH94.2.6	158779	Landrace	Triticum aestivum L. aestivum	MEX	EL JARALITO 41 MILES	25.433	-101.5	1720	CWI 53940	10.18730/DA26V	COAH94.2.6	http://wgb.cimmyt.org/gringlobal/accessiondetail.aspx?id=44220
SEEDDIV12718	CIMMYT	COAH94.2.33	158806	Landrace	Triticum aestivum L. aestivum	MEX	EL JARALITO 41 MILES	25.433	-101.5	1720	CWI 53967	10.18730/DA31H	COAH94.2.33	http://wgb.cimmyt.org/gringlobal/accessiondetail.aspx?id=44247
SEEDDIV12719	CIMMYT	COAH94.2.34	158807	Landrace	Triticum aestivum L. aestivum	MEX	EL JARALITO 41 MILES	25.433	-101.5	1720	CWI 53968	10.18730/DA32J	COAH94.2.34	http://wgb.cimmyt.org/gringlobal/accessiondetail.aspx?id=44248
SEEDDIV1272	CIMMYT	MEX94.5.7	194840	Landrace	Triticum aestivum L. aestivum	MEX	ATLACOMULCO - JILOTEPEC KM25	19.817	-99.65	2702	CWI 61354	10.18730/DFSE8	MEX94.5.7	http://wgb.cimmyt.org/gringlobal/accessiondetail.aspx?id=64794
SEEDDIV12720	CIMMYT	COAH94.2.35	158808	Landrace	Triticum aestivum L. aestivum	MEX	EL JARALITO 41 MILES	25.433	-101.5	1720	CWI 53969	10.18730/DA33K	COAH94.2.35	http://wgb.cimmyt.org/gringlobal/accessiondetail.aspx?id=44249
SEEDDIV12721	CIMMYT	COAH94.2.37	158810	Landrace	Triticum aestivum L. aestivum	MEX	EL JARALITO 41 MILES	25.433	-101.5	1720	CWI 53971	10.18730/DA35N	COAH94.2.37	http://wgb.cimmyt.org/gringlobal/accessiondetail.aspx?id=44251
SEEDDIV12722	CIMMYT	COAH94.2.38	158811	Landrace	Triticum aestivum L. aestivum	MEX	EL JARALITO 41 MILES	25.433	-101.5	1720	CWI 53972	10.18730/DA36P	COAH94.2.38	http://wgb.cimmyt.org/gringlobal/accessiondetail.aspx?id=44252
SEEDDIV12723	CIMMYT	COAH94.2.39	158812	Landrace	Triticum aestivum L. aestivum	MEX	EL JARALITO 41 MILES	25.433	-101.5	1720	CWI 53973	10.18730/DA37Q	COAH94.2.39	http://wgb.cimmyt.org/gringlobal/accessiondetail.aspx?id=44253
SEEDDIV12724	CIMMYT	COAH94.2.40	158813	Landrace	Triticum aestivum L. aestivum	MEX	EL JARALITO 41 MILES	25.433	-101.5	1720	CWI 53974	10.18730/DA38R	COAH94.2.40	http://wgb.cimmyt.org/gringlobal/accessiondetail.aspx?id=44254
SEEDDIV12725	CIMMYT	COAH94.2.41	158814	Landrace	Triticum aestivum L. aestivum	MEX	EL JARALITO 41 MILES	25.433	-101.5	1720	CWI 53975	10.18730/DA39S	COAH94.2.41	http://wgb.cimmyt.org/gringlobal/accessiondetail.aspx?id=44255
SEEDDIV12726	CIMMYT	COAH94.2.42	158815	Landrace	Triticum aestivum L. aestivum	MEX	EL JARALITO 41 MILES	25.433	-101.5	1720	CWI 53976	10.18730/DA3AT	COAH94.2.42	http://wgb.cimmyt.org/gringlobal/accessiondetail.aspx?id=44256
SEEDDIV12727	CIMMYT	COAH94.2.43	158816	Landrace	Triticum aestivum L. aestivum	MEX	EL JARALITO 41 MILES	25.433	-101.5	1720	CWI 53977	10.18730/DA3BV	COAH94.2.43	http://wgb.cimmyt.org/gringlobal/accessiondetail.aspx?id=44257
SEEDDIV12728	CIMMYT	COAH94.2.7	158780	Landrace	Triticum aestivum L. aestivum	MEX	EL JARALITO 41 MILES	25.433	-101.5	1720	CWI 53941	10.18730/DA27W	COAH94.2.7	http://wgb.cimmyt.org/gringlobal/accessiondetail.aspx?id=44221
SEEDDIV12729	CIMMYT	COAH94.2.44	158817	Landrace	Triticum aestivum L. aestivum	MEX	EL JARALITO 41 MILES	25.433	-101.5	1720	CWI 53978	10.18730/DA3CW	COAH94.2.44	http://wgb.cimmyt.org/gringlobal/accessiondetail.aspx?id=44258
SEEDDIV1273	CIMMYT	MEX94.5.8	194841	Landrace	Triticum aestivum L. aestivum	MEX	ATLACOMULCO - JILOTEPEC KM25	19.817	-99.65	2702	CWI 61355	10.18730/DFSF9	MEX94.5.8	http://wgb.cimmyt.org/gringlobal/accessiondetail.aspx?id=64795
SEEDDIV12730	CIMMYT	COAH94.2.45	158818	Landrace	Triticum aestivum L. aestivum	MEX	EL JARALITO 41 MILES	25.433	-101.5	1720	CWI 53979	10.18730/DA3DX	COAH94.2.45	http://wgb.cimmyt.org/gringlobal/accessiondetail.aspx?id=44259
SEEDDIV12731	CIMMYT	COAH94.2.46	158819	Landrace	Triticum aestivum L. aestivum	MEX	EL JARALITO 41 MILES	25.433	-101.5	1720	CWI 53980	10.18730/DA3EY	COAH94.2.46	http://wgb.cimmyt.org/gringlobal/accessiondetail.aspx?id=44260
SEEDDIV12732	CIMMYT	COAH94.2.8	158781	Landrace	Triticum aestivum L. aestivum	MEX	EL JARALITO 41 MILES	25.433	-101.5	1720	CWI 53942	10.18730/DA28X	COAH94.2.8	http://wgb.cimmyt.org/gringlobal/accessiondetail.aspx?id=44222
SEEDDIV12733	CIMMYT	COAH94.2.9	158782	Landrace	Triticum aestivum L. aestivum	MEX	EL JARALITO 41 MILES	25.433	-101.5	1720	CWI 53943	10.18730/DA29Y	COAH94.2.9	http://wgb.cimmyt.org/gringlobal/accessiondetail.aspx?id=44223
SEEDDIV12734	CIMMYT	COAH94.2.10	158783	Landrace	Triticum aestivum L. aestivum	MEX	EL JARALITO 41 MILES	25.433	-101.5	1720	CWI 53944	10.18730/DA2AZ	COAH94.2.10	http://wgb.cimmyt.org/gringlobal/accessiondetail.aspx?id=44224
SEEDDIV12735	CIMMYT	COAH94.2.11	158784	Landrace	Triticum aestivum L. aestivum	MEX	EL JARALITO 41 MILES	25.433	-101.5	1720	CWI 53945	10.18730/DA2B*	COAH94.2.11	http://wgb.cimmyt.org/gringlobal/accessiondetail.aspx?id=44225
SEEDDIV12736	CIMMYT	COAH94.2.12	158785	Landrace	Triticum aestivum L. aestivum	MEX	EL JARALITO 41 MILES	25.433	-101.5	1720	CWI 53946	10.18730/DA2C~	COAH94.2.12	http://wgb.cimmyt.org/gringlobal/accessiondetail.aspx?id=44226
SEEDDIV12737	CIMMYT	COAH94.2.47	158820	Landrace	Triticum aestivum L. aestivum	MEX	EL JARALITO 41 MILES	25.433	-101.5	1720	CWI 53981	10.18730/DA3FZ	COAH94.2.47	http://wgb.cimmyt.org/gringlobal/accessiondetail.aspx?id=44261
SEEDDIV12738	CIMMYT	COAH94.2.56	158829	Landrace	Triticum aestivum L. aestivum	MEX	EL JARALITO 41 MILES	25.433	-101.5	1720	CWI 53990	10.18730/DA3R3	COAH94.2.56	http://wgb.cimmyt.org/gringlobal/accessiondetail.aspx?id=44270
SEEDDIV12739	CIMMYT	COAH94.2.57	158830	Landrace	Triticum aestivum L. aestivum	MEX	EL JARALITO 41 MILES	25.433	-101.5	1720	CWI 53991	10.18730/DA3S4	COAH94.2.57	http://wgb.cimmyt.org/gringlobal/accessiondetail.aspx?id=44271
SEEDDIV1274	CIMMYT	MEX94.7.13	194945	Landrace	Triticum aestivum L. aestivum	MEX	SAN VICENTE	19.5	-98.833	-	CWI 61459	10.18730/DFWQ2	MEX94.7.13	http://wgb.cimmyt.org/gringlobal/accessiondetail.aspx?id=64899
SEEDDIV12740	CIMMYT	COAH94.2.58	158831	Landrace	Triticum aestivum L. aestivum	MEX	EL JARALITO 41 MILES	25.433	-101.5	1720	CWI 53992	10.18730/DA3T5	COAH94.2.58	http://wgb.cimmyt.org/gringlobal/accessiondetail.aspx?id=44272
SEEDDIV12741	CIMMYT	COAH94.3.34	158899	Landrace	Triticum aestivum L. aestivum	MEX	EJIDO 2 DE ABRIL 49 MILES	25.433	-100.533	1720	CWI 54061	10.18730/DA5Z0	COAH94.3.34	http://wgb.cimmyt.org/gringlobal/accessiondetail.aspx?id=44340
SEEDDIV12742	CIMMYT	COAH94.2.91	158864	Landrace	Triticum aestivum L. aestivum	MEX	EL JARALITO 41 MILES	25.433	-101.5	1720	CWI 54025	10.18730/DA4V1	COAH94.2.91	http://wgb.cimmyt.org/gringlobal/accessiondetail.aspx?id=44305
SEEDDIV12743	CIMMYT	COAH94.2.92	158865	Landrace	Triticum aestivum L. aestivum	MEX	EL JARALITO 41 MILES	25.433	-101.5	1720	CWI 54026	10.18730/DA4W2	COAH94.2.92	http://wgb.cimmyt.org/gringlobal/accessiondetail.aspx?id=44306
SEEDDIV12744	CIMMYT	COAH94.2.93	158866	Landrace	Triticum aestivum L. aestivum	MEX	EL JARALITO 41 MILES	25.433	-101.5	1720	CWI 54027	10.18730/DA4X3	COAH94.2.93	http://wgb.cimmyt.org/gringlobal/accessiondetail.aspx?id=44307
SEEDDIV12745	CIMMYT	COAH94.3.1	158867	Landrace	Triticum aestivum L. aestivum	MEX	EJIDO 2 DE ABRIL 49 MILES	25.433	-100.533	1720	CWI 54028	10.18730/DA4Y4	COAH94.3.1	http://wgb.cimmyt.org/gringlobal/accessiondetail.aspx?id=44308
SEEDDIV12746	CIMMYT	COAH94.3.2	158868	Landrace	Triticum aestivum L. aestivum	MEX	EJIDO 2 DE ABRIL 49 MILES	25.433	-100.533	1720	CWI 54029	10.18730/DA4Z5	COAH94.3.2	http://wgb.cimmyt.org/gringlobal/accessiondetail.aspx?id=44309
SEEDDIV12747	CIMMYT	COAH94.3.35	158900	Landrace	Triticum aestivum L. aestivum	MEX	EJIDO 2 DE ABRIL 49 MILES	25.433	-100.533	1720	CWI 54062	10.18730/DA601	COAH94.3.35	http://wgb.cimmyt.org/gringlobal/accessiondetail.aspx?id=44341
SEEDDIV12748	CIMMYT	COAH94.3.44	158909	Landrace	Triticum aestivum L. aestivum	MEX	EJIDO 2 DE ABRIL 49 MILES	25.433	-100.533	1720	CWI 54071	10.18730/DA69A	COAH94.3.44	http://wgb.cimmyt.org/gringlobal/accessiondetail.aspx?id=44350
SEEDDIV12749	CIMMYT	COAH94.3.45	158910	Landrace	Triticum aestivum L. aestivum	MEX	EJIDO 2 DE ABRIL 49 MILES	25.433	-100.533	1720	CWI 54072	10.18730/DA6AB	COAH94.3.45	http://wgb.cimmyt.org/gringlobal/accessiondetail.aspx?id=44351
SEEDDIV1275	CIMMYT	MEX94.5.31	194864	Landrace	Triticum aestivum L. aestivum	MEX	ATLACOMULCO - JILOTEPEC KM25	19.817	-99.65	2702	CWI 61378	10.18730/DFT6*	MEX94.5.31	http://wgb.cimmyt.org/gringlobal/accessiondetail.aspx?id=64818
SEEDDIV12750	CIMMYT	COAH94.3.46	158911	Landrace	Triticum aestivum L. aestivum	MEX	EJIDO 2 DE ABRIL 49 MILES	25.433	-100.533	1720	CWI 54073	10.18730/DA6BC	COAH94.3.46	http://wgb.cimmyt.org/gringlobal/accessiondetail.aspx?id=44352
SEEDDIV12751	CIMMYT	COAH94.4.1	158912	Landrace	Triticum aestivum L. aestivum	MEX	EJIDO MACUYU 55 MILES	25.4	-100.567	1720	CWI 54074	10.18730/DA6CD	COAH94.4.1	http://wgb.cimmyt.org/gringlobal/accessiondetail.aspx?id=44353
SEEDDIV12752	CIMMYT	COAH94.4.2	158913	Landrace	Triticum aestivum L. aestivum	MEX	EJIDO MACUYU 55 MILES	25.4	-100.567	1720	CWI 54075	10.18730/DA6DE	COAH94.4.2	http://wgb.cimmyt.org/gringlobal/accessiondetail.aspx?id=44354
SEEDDIV12753	CIMMYT	COAH94.4.3	158914	Landrace	Triticum aestivum L. aestivum	MEX	EJIDO MACUYU 55 MILES	25.4	-100.567	1720	CWI 54076	10.18730/DA6EF	COAH94.4.3	http://wgb.cimmyt.org/gringlobal/accessiondetail.aspx?id=44355
SEEDDIV12754	CIMMYT	COAH94.4.4	158915	Landrace	Triticum aestivum L. aestivum	MEX	EJIDO MACUYU 55 MILES	25.4	-100.567	1720	CWI 54077	10.18730/DA6FG	COAH94.4.4	http://wgb.cimmyt.org/gringlobal/accessiondetail.aspx?id=44356
SEEDDIV12755	CIMMYT	COAH94.4.5	158916	Landrace	Triticum aestivum L. aestivum	MEX	EJIDO MACUYU 55 MILES	25.4	-100.567	1720	CWI 54078	10.18730/DA6GH	COAH94.4.5	http://wgb.cimmyt.org/gringlobal/accessiondetail.aspx?id=44357
SEEDDIV12756	CIMMYT	COAH94.4.6	158917	Landrace	Triticum aestivum L. aestivum	MEX	EJIDO MACUYU 55 MILES	25.4	-100.567	1720	CWI 54079	10.18730/DA6HJ	COAH94.4.6	http://wgb.cimmyt.org/gringlobal/accessiondetail.aspx?id=44358
SEEDDIV12757	CIMMYT	COAH94.4.8	158919	Landrace	Triticum aestivum L. aestivum	MEX	EJIDO MACUYU 55 MILES	25.4	-100.567	1720	CWI 54081	10.18730/DA6KM	COAH94.4.8	http://wgb.cimmyt.org/gringlobal/accessiondetail.aspx?id=44360
SEEDDIV12758	CIMMYT	COAH94.3.36	158901	Landrace	Triticum aestivum L. aestivum	MEX	EJIDO 2 DE ABRIL 49 MILES	25.433	-100.533	1720	CWI 54063	10.18730/DA612	COAH94.3.36	http://wgb.cimmyt.org/gringlobal/accessiondetail.aspx?id=44342
SEEDDIV12759	CIMMYT	COAH94.4.9	158920	Landrace	Triticum aestivum L. aestivum	MEX	EJIDO MACUYU 55 MILES	25.4	-100.567	1720	CWI 54082	10.18730/DA6MN	COAH94.4.9	http://wgb.cimmyt.org/gringlobal/accessiondetail.aspx?id=44361
SEEDDIV1276	CIMMYT	MEX94.5.41	194874	Landrace	Triticum aestivum L. aestivum	MEX	ATLACOMULCO - JILOTEPEC KM25	19.817	-99.65	2702	CWI 61388	10.18730/DFTG5	MEX94.5.41	http://wgb.cimmyt.org/gringlobal/accessiondetail.aspx?id=64828
SEEDDIV12760	CIMMYT	COAH94.4.11	158922	Landrace	Triticum aestivum L. aestivum	MEX	EJIDO MACUYU 55 MILES	25.4	-100.567	1720	CWI 54084	10.18730/DA6PQ	COAH94.4.11	http://wgb.cimmyt.org/gringlobal/accessiondetail.aspx?id=44363
SEEDDIV12761	CIMMYT	COAH94.4.13	158924	Landrace	Triticum aestivum L. aestivum	MEX	EJIDO MACUYU 55 MILES	25.4	-100.567	1720	CWI 54086	10.18730/DA6RS	COAH94.4.13	http://wgb.cimmyt.org/gringlobal/accessiondetail.aspx?id=44365
SEEDDIV12762	CIMMYT	COAH94.4.15	158926	Landrace	Triticum aestivum L. aestivum	MEX	EJIDO MACUYU 55 MILES	25.4	-100.567	1720	CWI 54088	10.18730/DA6TV	COAH94.4.15	http://wgb.cimmyt.org/gringlobal/accessiondetail.aspx?id=44367
SEEDDIV12763	CIMMYT	COAH94.4.17	158928	Landrace	Triticum aestivum L. aestivum	MEX	EJIDO MACUYU 55 MILES	25.4	-100.567	1720	CWI 54090	10.18730/DA6WX	COAH94.4.17	http://wgb.cimmyt.org/gringlobal/accessiondetail.aspx?id=44369
SEEDDIV12764	CIMMYT	COAH94.4.18	158929	Landrace	Triticum aestivum L. aestivum	MEX	EJIDO MACUYU 55 MILES	25.4	-100.567	1720	CWI 54091	10.18730/DA6XY	COAH94.4.18	http://wgb.cimmyt.org/gringlobal/accessiondetail.aspx?id=44370
SEEDDIV12765	CIMMYT	COAH94.4.19	158930	Landrace	Triticum aestivum L. aestivum	MEX	EJIDO MACUYU 55 MILES	25.4	-100.567	1720	CWI 54092	10.18730/DA6YZ	COAH94.4.19	http://wgb.cimmyt.org/gringlobal/accessiondetail.aspx?id=44371
SEEDDIV12766	CIMMYT	COAH94.4.20	158931	Landrace	Triticum aestivum L. aestivum	MEX	EJIDO MACUYU 55 MILES	25.4	-100.567	1720	CWI 54093	10.18730/DA6Z*	COAH94.4.20	http://wgb.cimmyt.org/gringlobal/accessiondetail.aspx?id=44372
SEEDDIV12767	CIMMYT	COAH94.4.21	158932	Landrace	Triticum aestivum L. aestivum	MEX	EJIDO MACUYU 55 MILES	25.4	-100.567	1720	CWI 54094	10.18730/DA70~	COAH94.4.21	http://wgb.cimmyt.org/gringlobal/accessiondetail.aspx?id=44373
SEEDDIV12768	CIMMYT	COAH94.3.37	158902	Landrace	Triticum aestivum L. aestivum	MEX	EJIDO 2 DE ABRIL 49 MILES	25.433	-100.533	1720	CWI 54064	10.18730/DA623	COAH94.3.37	http://wgb.cimmyt.org/gringlobal/accessiondetail.aspx?id=44343
SEEDDIV12769	CIMMYT	COAH94.4.22	158933	Landrace	Triticum aestivum L. aestivum	MEX	EJIDO MACUYU 55 MILES	25.4	-100.567	1720	CWI 54095	10.18730/DA71$	COAH94.4.22	http://wgb.cimmyt.org/gringlobal/accessiondetail.aspx?id=44374
SEEDDIV1277	CIMMYT	MEX94.7.34	194966	Landrace	Triticum aestivum L. aestivum	MEX	SAN VICENTE	19.5	-98.833	-	CWI 61480	10.18730/DFXCQ	MEX94.7.34	http://wgb.cimmyt.org/gringlobal/accessiondetail.aspx?id=64920
SEEDDIV12770	CIMMYT	COAH94.4.23	158934	Landrace	Triticum aestivum L. aestivum	MEX	EJIDO MACUYU 55 MILES	25.4	-100.567	1720	CWI 54096	10.18730/DA72=	COAH94.4.23	http://wgb.cimmyt.org/gringlobal/accessiondetail.aspx?id=44375
SEEDDIV12771	CIMMYT	MICH89.3.15	206827	Landrace	Triticum aestivum L. aestivum	MEX	TOQUARA	19.183	-101.5	2000	CWI 31349	10.18730/CYRXA	MICH89.3.15	http://wgb.cimmyt.org/gringlobal/accessiondetail.aspx?id=76417
SEEDDIV12772	CIMMYT	MICH89.3.16	206828	Landrace	Triticum aestivum L. aestivum	MEX	TOQUARA	19.183	-101.5	2000	CWI 31350	10.18730/CYRYB	MICH89.3.16	http://wgb.cimmyt.org/gringlobal/accessiondetail.aspx?id=76418
SEEDDIV12773	CIMMYT	MICH89.3.17	206829	Landrace	Triticum aestivum L. aestivum	MEX	TOQUARA	19.183	-101.5	2000	CWI 31351	10.18730/CYRZC	MICH89.3.17	http://wgb.cimmyt.org/gringlobal/accessiondetail.aspx?id=76419
SEEDDIV12774	CIMMYT	MICH89.3.18	206830	Landrace	Triticum aestivum L. aestivum	MEX	TOQUARA	19.183	-101.5	2000	CWI 31352	10.18730/CYS0D	MICH89.3.18	http://wgb.cimmyt.org/gringlobal/accessiondetail.aspx?id=76420
SEEDDIV12775	CIMMYT	MICH89.3.19	206831	Landrace	Triticum aestivum L. aestivum	MEX	TOQUARA	19.183	-101.5	2000	CWI 31353	10.18730/CYS1E	MICH89.3.19	http://wgb.cimmyt.org/gringlobal/accessiondetail.aspx?id=76421
SEEDDIV12776	CIMMYT	MICH89.3.20	206832	Landrace	Triticum aestivum L. aestivum	MEX	TOQUARA	19.183	-101.5	2000	CWI 31354	10.18730/CYS2F	MICH89.3.20	http://wgb.cimmyt.org/gringlobal/accessiondetail.aspx?id=76422
SEEDDIV12777	CIMMYT	MICH89.3.21	206833	Landrace	Triticum aestivum L. aestivum	MEX	TOQUARA	19.183	-101.5	2000	CWI 31355	10.18730/CYS3G	MICH89.3.21	http://wgb.cimmyt.org/gringlobal/accessiondetail.aspx?id=76423
SEEDDIV12778	CIMMYT	MICH89.3.22	206834	Landrace	Triticum aestivum L. aestivum	MEX	TOQUARA	19.183	-101.5	2000	CWI 31356	10.18730/CYS4H	MICH89.3.22	http://wgb.cimmyt.org/gringlobal/accessiondetail.aspx?id=76424
SEEDDIV12779	CIMMYT	MICH89.3.5	206817	Landrace	Triticum aestivum L. aestivum	MEX	TOQUARA	19.183	-101.5	2000	CWI 31339	10.18730/CYRK0	MICH89.3.5	http://wgb.cimmyt.org/gringlobal/accessiondetail.aspx?id=76407
SEEDDIV1278	CIMMYT	MEX94.7.35	194967	Landrace	Triticum aestivum L. aestivum	MEX	SAN VICENTE	19.5	-98.833	-	CWI 61481	10.18730/DFXDR	MEX94.7.35	http://wgb.cimmyt.org/gringlobal/accessiondetail.aspx?id=64921
SEEDDIV12780	CIMMYT	MICH89.4.1	206838	Landrace	Triticum aestivum L. aestivum	MEX	LA ZARZAMORA	19.183	-101.5	2200	CWI 31360	10.18730/CYS8N	MICH89.4.1	http://wgb.cimmyt.org/gringlobal/accessiondetail.aspx?id=76428
SEEDDIV12781	CIMMYT	MICH89.4.4	206841	Landrace	Triticum aestivum L. aestivum	MEX	LA ZARZAMORA	19.183	-101.5	2200	CWI 31363	10.18730/CYSBR	MICH89.4.4	http://wgb.cimmyt.org/gringlobal/accessiondetail.aspx?id=76431
SEEDDIV12782	CIMMYT	MICH89.3.6	206818	Landrace	Triticum aestivum L. aestivum	MEX	TOQUARA	19.183	-101.5	2000	CWI 31340	10.18730/CYRM1	MICH89.3.6	http://wgb.cimmyt.org/gringlobal/accessiondetail.aspx?id=76408
SEEDDIV12783	CIMMYT	MICH89.3.8	206820	Landrace	Triticum aestivum L. aestivum	MEX	TOQUARA	19.183	-101.5	2000	CWI 31342	10.18730/CYRP3	MICH89.3.8	http://wgb.cimmyt.org/gringlobal/accessiondetail.aspx?id=76410
SEEDDIV12784	CIMMYT	MICH89.3.9	206821	Landrace	Triticum aestivum L. aestivum	MEX	TOQUARA	19.183	-101.5	2000	CWI 31343	10.18730/CYRQ4	MICH89.3.9	http://wgb.cimmyt.org/gringlobal/accessiondetail.aspx?id=76411
SEEDDIV12785	CIMMYT	MICH89.3.10	206822	Landrace	Triticum aestivum L. aestivum	MEX	TOQUARA	19.183	-101.5	2000	CWI 31344	10.18730/CYRR5	MICH89.3.10	http://wgb.cimmyt.org/gringlobal/accessiondetail.aspx?id=76412
SEEDDIV12786	CIMMYT	MICH89.3.11	206823	Landrace	Triticum aestivum L. aestivum	MEX	TOQUARA	19.183	-101.5	2000	CWI 31345	10.18730/CYRS6	MICH89.3.11	http://wgb.cimmyt.org/gringlobal/accessiondetail.aspx?id=76413
SEEDDIV12787	CIMMYT	MICH89.3.12	206824	Landrace	Triticum aestivum L. aestivum	MEX	TOQUARA	19.183	-101.5	2000	CWI 31346	10.18730/CYRT7	MICH89.3.12	http://wgb.cimmyt.org/gringlobal/accessiondetail.aspx?id=76414
SEEDDIV12788	CIMMYT	MICH89.4.30	206867	Landrace	Triticum aestivum L. aestivum	MEX	LA ZARZAMORA	19.183	-101.5	2200	CWI 31389	10.18730/CYT5D	MICH89.4.30	http://wgb.cimmyt.org/gringlobal/accessiondetail.aspx?id=76457
SEEDDIV12789	CIMMYT	MICH89.5.4	206871	Landrace	Triticum aestivum L. aestivum	MEX	PUACUARO	19.183	-101.583	2075	CWI 31393	10.18730/CYT9H	MICH89.5.4	http://wgb.cimmyt.org/gringlobal/accessiondetail.aspx?id=76461
SEEDDIV1279	CIMMYT	MEX94.7.36	194968	Landrace	Triticum aestivum L. aestivum	MEX	SAN VICENTE	19.5	-98.833	-	CWI 61482	10.18730/DFXES	MEX94.7.36	http://wgb.cimmyt.org/gringlobal/accessiondetail.aspx?id=64922
SEEDDIV12790	CIMMYT	MICH89.5.5	206872	Landrace	Triticum aestivum L. aestivum	MEX	PUACUARO	19.183	-101.583	2075	CWI 31394	10.18730/CYTAJ	MICH89.5.5	http://wgb.cimmyt.org/gringlobal/accessiondetail.aspx?id=76462
SEEDDIV12791	CIMMYT	MICH89.5.16	206883	Landrace	Triticum aestivum L. aestivum	MEX	PUACUARO	19.183	-101.583	2075	CWI 31405	10.18730/CYTNX	MICH89.5.16	http://wgb.cimmyt.org/gringlobal/accessiondetail.aspx?id=76473
SEEDDIV12792	CIMMYT	MICH89.5.17	206884	Landrace	Triticum aestivum L. aestivum	MEX	PUACUARO	19.183	-101.583	2075	CWI 31406	10.18730/CYTPY	MICH89.5.17	http://wgb.cimmyt.org/gringlobal/accessiondetail.aspx?id=76474
SEEDDIV12793	CIMMYT	MICH89.5.18	206885	Landrace	Triticum aestivum L. aestivum	MEX	PUACUARO	19.183	-101.583	2075	CWI 31407	10.18730/CYTQZ	MICH89.5.18	http://wgb.cimmyt.org/gringlobal/accessiondetail.aspx?id=76475
SEEDDIV12794	CIMMYT	MICH89.5.19	206886	Landrace	Triticum aestivum L. aestivum	MEX	PUACUARO	19.183	-101.583	2075	CWI 31408	10.18730/CYTR*	MICH89.5.19	http://wgb.cimmyt.org/gringlobal/accessiondetail.aspx?id=76476
SEEDDIV12795	CIMMYT	MICH89.5.20	206887	Landrace	Triticum aestivum L. aestivum	MEX	PUACUARO	19.183	-101.583	2075	CWI 31409	10.18730/CYTS~	MICH89.5.20	http://wgb.cimmyt.org/gringlobal/accessiondetail.aspx?id=76477
SEEDDIV12796	CIMMYT	MICH89.6.2	206889	Landrace	Triticum aestivum L. aestivum	MEX	PUACUARO	19.183	-101.583	2075	CWI 31411	10.18730/CYTV=	MICH89.6.2	http://wgb.cimmyt.org/gringlobal/accessiondetail.aspx?id=76479
SEEDDIV12797	CIMMYT	MICH89.6.3	206890	Landrace	Triticum aestivum L. aestivum	MEX	PUACUARO	19.183	-101.583	2075	CWI 31412	10.18730/CYTWU	MICH89.6.3	http://wgb.cimmyt.org/gringlobal/accessiondetail.aspx?id=76480
SEEDDIV12798	CIMMYT	MICH89.6.6	206893	Landrace	Triticum aestivum L. aestivum	MEX	PUACUARO	19.183	-101.583	2075	CWI 31415	10.18730/CYTZ2	MICH89.6.6	http://wgb.cimmyt.org/gringlobal/accessiondetail.aspx?id=76483
SEEDDIV12799	CIMMYT	MICH89.6.24	206911	Landrace	Triticum aestivum L. aestivum	MEX	PUACUARO	19.183	-101.583	2075	CWI 31433	10.18730/CYVHM	MICH89.6.24	http://wgb.cimmyt.org/gringlobal/accessiondetail.aspx?id=76501
SEEDDIV1280	CIMMYT	MEX94.7.37	194969	Landrace	Triticum aestivum L. aestivum	MEX	SAN VICENTE	19.5	-98.833	-	CWI 61483	10.18730/DFXFT	MEX94.7.37	http://wgb.cimmyt.org/gringlobal/accessiondetail.aspx?id=64923
SEEDDIV12800	CIMMYT	MICH89.8.3	206917	Landrace	Triticum aestivum L. aestivum	MEX	IHUATZIO	19.833	-101.167	2150	CWI 31439	10.18730/CYVQT	MICH89.8.3	http://wgb.cimmyt.org/gringlobal/accessiondetail.aspx?id=76507
SEEDDIV12801	CIMMYT	MICH89.8.7	206921	Landrace	Triticum aestivum L. aestivum	MEX	IHUATZIO	19.833	-101.167	2150	CWI 31443	10.18730/CYVVY	MICH89.8.7	http://wgb.cimmyt.org/gringlobal/accessiondetail.aspx?id=76511
SEEDDIV12802	CIMMYT	MICH89.8.12	206926	Landrace	Triticum aestivum L. aestivum	MEX	IHUATZIO	19.833	-101.167	2150	CWI 31448	10.18730/CYW0=	MICH89.8.12	http://wgb.cimmyt.org/gringlobal/accessiondetail.aspx?id=76516
SEEDDIV12803	CIMMYT	MICH89.9.1	206935	Landrace	Triticum aestivum L. aestivum	MEX	LA ZARZAMORA	19.8	-101.183	2400	CWI 31457	10.18730/CYW97	MICH89.9.1	http://wgb.cimmyt.org/gringlobal/accessiondetail.aspx?id=76525
SEEDDIV12804	CIMMYT	MICH89.9.2	206936	Landrace	Triticum aestivum L. aestivum	MEX	LA ZARZAMORA	19.8	-101.183	2400	CWI 31458	10.18730/CYWA8	MICH89.9.2	http://wgb.cimmyt.org/gringlobal/accessiondetail.aspx?id=76526
SEEDDIV12805	CIMMYT	MICH89.10.4	206949	Landrace	Triticum aestivum L. aestivum	MEX	PUACUARO	19.183	-101.667	2075	CWI 31471	10.18730/CYWQN	MICH89.10.4	http://wgb.cimmyt.org/gringlobal/accessiondetail.aspx?id=76539
SEEDDIV12806	CIMMYT	MICH89.10.7	206952	Landrace	Triticum aestivum L. aestivum	MEX	PUACUARO	19.183	-101.667	2075	CWI 31474	10.18730/CYWTR	MICH89.10.7	http://wgb.cimmyt.org/gringlobal/accessiondetail.aspx?id=76542
SEEDDIV12807	CIMMYT	MICH89.10.13	206958	Landrace	Triticum aestivum L. aestivum	MEX	PUACUARO	19.183	-101.667	2075	CWI 31480	10.18730/CYX0Y	MICH89.10.13	http://wgb.cimmyt.org/gringlobal/accessiondetail.aspx?id=76548
SEEDDIV12808	CIMMYT	MICH89.10.17	206962	Landrace	Triticum aestivum L. aestivum	MEX	PUACUARO	19.183	-101.667	2075	CWI 31484	10.18730/CYX4$	MICH89.10.17	http://wgb.cimmyt.org/gringlobal/accessiondetail.aspx?id=76552
SEEDDIV12809	CIMMYT	MICH89.10.19	206964	Landrace	Triticum aestivum L. aestivum	MEX	PUACUARO	19.183	-101.667	2075	CWI 31486	10.18730/CYX6U	MICH89.10.19	http://wgb.cimmyt.org/gringlobal/accessiondetail.aspx?id=76554
SEEDDIV1281	CIMMYT	MEX94.7.38	194970	Landrace	Triticum aestivum L. aestivum	MEX	SAN VICENTE	19.5	-98.833	-	CWI 61484	10.18730/DFXGV	MEX94.7.38	http://wgb.cimmyt.org/gringlobal/accessiondetail.aspx?id=64924
SEEDDIV12810	CIMMYT	MICH89.9.6	206940	Landrace	Triticum aestivum L. aestivum	MEX	LA ZARZAMORA	19.8	-101.183	2400	CWI 31462	10.18730/CYWEC	MICH89.9.6	http://wgb.cimmyt.org/gringlobal/accessiondetail.aspx?id=76530
SEEDDIV12811	CIMMYT	MICH89.11.5	206969	Landrace	Triticum aestivum L. aestivum	MEX	SAN JUAN DEVINAS	19.95	-101.983	2150	CWI 31491	10.18730/CYXB4	MICH89.11.5	http://wgb.cimmyt.org/gringlobal/accessiondetail.aspx?id=76559
SEEDDIV12812	CIMMYT	MICH89.9.10	206944	Landrace	Triticum aestivum L. aestivum	MEX	LA ZARZAMORA	19.8	-101.183	2400	CWI 31466	10.18730/CYWJG	MICH89.9.10	http://wgb.cimmyt.org/gringlobal/accessiondetail.aspx?id=76534
SEEDDIV12813	CIMMYT	MICH89.10.1	206946	Landrace	Triticum aestivum L. aestivum	MEX	PUACUARO	19.183	-101.667	2075	CWI 31468	10.18730/CYWMJ	MICH89.10.1	http://wgb.cimmyt.org/gringlobal/accessiondetail.aspx?id=76536
SEEDDIV12814	CIMMYT	MICH89.11.34	206998	Landrace	Triticum aestivum L. aestivum	MEX	SAN JUAN DEVINAS	19.95	-101.983	2150	CWI 31520	10.18730/CYY8~	MICH89.11.34	http://wgb.cimmyt.org/gringlobal/accessiondetail.aspx?id=76588
SEEDDIV12815	CIMMYT	MICH89.11.23	206987	Landrace	Triticum aestivum L. aestivum	MEX	SAN JUAN DEVINAS	19.95	-101.983	2150	CWI 31509	10.18730/CYXXP	MICH89.11.23	http://wgb.cimmyt.org/gringlobal/accessiondetail.aspx?id=76577
SEEDDIV12816	CIMMYT	MICH89.12.10	207034	Landrace	Triticum aestivum L. aestivum	MEX	POTUVAS	19.9	-101.767	2240	CWI 31556	10.18730/CYZC*	MICH89.12.10	http://wgb.cimmyt.org/gringlobal/accessiondetail.aspx?id=76624
SEEDDIV12817	CIMMYT	MICH89.12.16	207040	Landrace	Triticum aestivum L. aestivum	MEX	POTUVAS	19.9	-101.767	2240	CWI 31562	10.18730/CYZJ1	MICH89.12.16	http://wgb.cimmyt.org/gringlobal/accessiondetail.aspx?id=76630
SEEDDIV12818	CIMMYT	MICH89.12.21	207045	Landrace	Triticum aestivum L. aestivum	MEX	POTUVAS	19.9	-101.767	2240	CWI 31567	10.18730/CYZQ6	MICH89.12.21	http://wgb.cimmyt.org/gringlobal/accessiondetail.aspx?id=76635
SEEDDIV12819	CIMMYT	MICH89.12.29	207053	Landrace	Triticum aestivum L. aestivum	MEX	POTUVAS	19.9	-101.767	2240	CWI 31575	10.18730/CYZZE	MICH89.12.29	http://wgb.cimmyt.org/gringlobal/accessiondetail.aspx?id=76643
SEEDDIV1282	CIMMYT	MEX94.7.39	194971	Landrace	Triticum aestivum L. aestivum	MEX	SAN VICENTE	19.5	-98.833	-	CWI 61485	10.18730/DFXHW	MEX94.7.39	http://wgb.cimmyt.org/gringlobal/accessiondetail.aspx?id=64925
SEEDDIV12820	CIMMYT	MICH89.12.30	207054	Landrace	Triticum aestivum L. aestivum	MEX	POTUVAS	19.9	-101.767	2240	CWI 31576	10.18730/CZ00F	MICH89.12.30	http://wgb.cimmyt.org/gringlobal/accessiondetail.aspx?id=76644
SEEDDIV12821	CIMMYT	MICH89.13.1	207066	Landrace	Triticum aestivum L. aestivum	MEX	ZURUMUTARO	19.167	-101.667	2040	CWI 31588	10.18730/CZ0CV	MICH89.13.1	http://wgb.cimmyt.org/gringlobal/accessiondetail.aspx?id=76656
SEEDDIV12822	CIMMYT	MICH89.13.2	207067	Landrace	Triticum aestivum L. aestivum	MEX	ZURUMUTARO	19.167	-101.667	2040	CWI 31589	10.18730/CZ0DW	MICH89.13.2	http://wgb.cimmyt.org/gringlobal/accessiondetail.aspx?id=76657
SEEDDIV12823	CIMMYT	MICH89.12.8	207032	Landrace	Triticum aestivum L. aestivum	MEX	POTUVAS	19.9	-101.767	2240	CWI 31554	10.18730/CYZAY	MICH89.12.8	http://wgb.cimmyt.org/gringlobal/accessiondetail.aspx?id=76622
SEEDDIV12824	CIMMYT	MICH89.13.3	207068	Landrace	Triticum aestivum L. aestivum	MEX	ZURUMUTARO	19.167	-101.667	2040	CWI 31590	10.18730/CZ0EX	MICH89.13.3	http://wgb.cimmyt.org/gringlobal/accessiondetail.aspx?id=76658
SEEDDIV12825	CIMMYT	MICH89.13.17	207082	Landrace	Triticum aestivum L. aestivum	MEX	ZURUMUTARO	19.167	-101.667	2040	CWI 31604	10.18730/CZ0W6	MICH89.13.17	http://wgb.cimmyt.org/gringlobal/accessiondetail.aspx?id=76672
SEEDDIV12826	CIMMYT	MICH89.13.18	207083	Landrace	Triticum aestivum L. aestivum	MEX	ZURUMUTARO	19.167	-101.667	2040	CWI 31605	10.18730/CZ0X7	MICH89.13.18	http://wgb.cimmyt.org/gringlobal/accessiondetail.aspx?id=76673
SEEDDIV12828	CIMMYT	MICH89.14.2	207088	Landrace	Triticum aestivum L. aestivum	MEX	EL MANZANILLAL	19.5	-101.5	2040	CWI 31610	10.18730/CZ12C	MICH89.14.2	http://wgb.cimmyt.org/gringlobal/accessiondetail.aspx?id=76678
SEEDDIV12829	CIMMYT	MICH89.14.3	207089	Landrace	Triticum aestivum L. aestivum	MEX	EL MANZANILLAL	19.5	-101.5	2040	CWI 31611	10.18730/CZ13D	MICH89.14.3	http://wgb.cimmyt.org/gringlobal/accessiondetail.aspx?id=76679
SEEDDIV1283	CIMMYT	MEX94.7.40	194972	Landrace	Triticum aestivum L. aestivum	MEX	SAN VICENTE	19.5	-98.833	-	CWI 61486	10.18730/DFXJX	MEX94.7.40	http://wgb.cimmyt.org/gringlobal/accessiondetail.aspx?id=64926
SEEDDIV12830	CIMMYT	MICH89.14.5	207091	Landrace	Triticum aestivum L. aestivum	MEX	EL MANZANILLAL	19.5	-101.5	2040	CWI 31613	10.18730/CZ15F	MICH89.14.5	http://wgb.cimmyt.org/gringlobal/accessiondetail.aspx?id=76681
SEEDDIV12831	CIMMYT	MICH89.14.11	207097	Landrace	Triticum aestivum L. aestivum	MEX	EL MANZANILLAL	19.5	-101.5	2040	CWI 31619	10.18730/CZ1BN	MICH89.14.11	http://wgb.cimmyt.org/gringlobal/accessiondetail.aspx?id=76687
SEEDDIV12832	CIMMYT	MICH89.14.17	207103	Landrace	Triticum aestivum L. aestivum	MEX	EL MANZANILLAL	19.5	-101.5	2040	CWI 31625	10.18730/CZ1HV	MICH89.14.17	http://wgb.cimmyt.org/gringlobal/accessiondetail.aspx?id=76693
SEEDDIV12834	CIMMYT	MICH89.13.6	207071	Landrace	Triticum aestivum L. aestivum	MEX	ZURUMUTARO	19.167	-101.667	2040	CWI 31593	10.18730/CZ0H*	MICH89.13.6	http://wgb.cimmyt.org/gringlobal/accessiondetail.aspx?id=76661
SEEDDIV12835	CIMMYT	MICH89.13.9	207074	Landrace	Triticum aestivum L. aestivum	MEX	ZURUMUTARO	19.167	-101.667	2040	CWI 31596	10.18730/CZ0M=	MICH89.13.9	http://wgb.cimmyt.org/gringlobal/accessiondetail.aspx?id=76664
SEEDDIV12836	CIMMYT	MICH89.14.25	207111	Landrace	Triticum aestivum L. aestivum	MEX	EL MANZANILLAL	19.5	-101.5	2040	CWI 31633	10.18730/CZ1S=	MICH89.14.25	http://wgb.cimmyt.org/gringlobal/accessiondetail.aspx?id=76701
SEEDDIV12837	CIMMYT	MICH89.14.26	207112	Landrace	Triticum aestivum L. aestivum	MEX	EL MANZANILLAL	19.5	-101.5	2040	CWI 31634	10.18730/CZ1TU	MICH89.14.26	http://wgb.cimmyt.org/gringlobal/accessiondetail.aspx?id=76702
SEEDDIV12838	CIMMYT	MICH89.14.27	207113	Landrace	Triticum aestivum L. aestivum	MEX	EL MANZANILLAL	19.5	-101.5	2040	CWI 31635	10.18730/CZ1V0	MICH89.14.27	http://wgb.cimmyt.org/gringlobal/accessiondetail.aspx?id=76703
SEEDDIV12839	CIMMYT	MICH89.14.28	207114	Landrace	Triticum aestivum L. aestivum	MEX	EL MANZANILLAL	19.5	-101.5	2040	CWI 31636	10.18730/CZ1W1	MICH89.14.28	http://wgb.cimmyt.org/gringlobal/accessiondetail.aspx?id=76704
SEEDDIV1284	CIMMYT	MEX94.7.41	194973	Landrace	Triticum aestivum L. aestivum	MEX	SAN VICENTE	19.5	-98.833	-	CWI 61487	10.18730/DFXKY	MEX94.7.41	http://wgb.cimmyt.org/gringlobal/accessiondetail.aspx?id=64927
SEEDDIV12840	CIMMYT	LOC92.1.3	157614	Landrace	Triticum aestivum L. aestivum	MEX	CALPULALPAN	19.5	-98.583	2800	CWI 49261	10.18730/D6N0B	LOC92.1.3	http://wgb.cimmyt.org/gringlobal/accessiondetail.aspx?id=43049
SEEDDIV12841	CIMMYT	VERY LATE	157631	Landrace	Triticum aestivum L. aestivum	MEX	YANHUITLAN CEMENTERIO	17.433	-97.25	2800	CWI 49278	10.18730/D6NHW	VERY LATE	http://wgb.cimmyt.org/gringlobal/accessiondetail.aspx?id=43066
SEEDDIV12842	CIMMYT	LOUD OLD WHEAT 2	157633	Landrace	Triticum aestivum L. aestivum	MEX	CALPULALPAN	19.533	-98.667	2800	CWI 49280	10.18730/D6NKY	LOUD OLD WHEAT 2	http://wgb.cimmyt.org/gringlobal/accessiondetail.aspx?id=43068
SEEDDIV12843	CIMMYT	MEX92.1.1.12	162281	Landrace	Triticum aestivum L. aestivum	MEX	LA VENTA	19.583	-98.75	2550	CWI 49663	10.18730/D71A=	MEX92.1.1.12	http://wgb.cimmyt.org/gringlobal/accessiondetail.aspx?id=46010
SEEDDIV12844	CIMMYT	MEX92.1.1.29	162298	Landrace	Triticum aestivum L. aestivum	MEX	LA VENTA	19.583	-98.75	2550	CWI 49680	10.18730/D71VF	MEX92.1.1.29	http://wgb.cimmyt.org/gringlobal/accessiondetail.aspx?id=46027
SEEDDIV12845	CIMMYT	MEX92.1.1.63	162332	Landrace	Triticum aestivum L. aestivum	MEX	LA VENTA	19.583	-98.75	2550	CWI 49714	10.18730/D72XC	MEX92.1.1.63	http://wgb.cimmyt.org/gringlobal/accessiondetail.aspx?id=46061
SEEDDIV12846	CIMMYT	MEX92.1.1.64	162333	Landrace	Triticum aestivum L. aestivum	MEX	LA VENTA	19.583	-98.75	2550	CWI 49715	10.18730/D72YD	MEX92.1.1.64	http://wgb.cimmyt.org/gringlobal/accessiondetail.aspx?id=46062
SEEDDIV12847	CIMMYT	MEX92.1.2.3	162361	Landrace	Triticum aestivum L. aestivum	MEX	LA VENTA	19.583	-98.75	2550	CWI 49743	10.18730/D73T4	MEX92.1.2.3	http://wgb.cimmyt.org/gringlobal/accessiondetail.aspx?id=46090
SEEDDIV12848	CIMMYT	MEX92.1.2.5	162363	Landrace	Triticum aestivum L. aestivum	MEX	LA VENTA	19.583	-98.75	2550	CWI 49745	10.18730/D73W6	MEX92.1.2.5	http://wgb.cimmyt.org/gringlobal/accessiondetail.aspx?id=46092
SEEDDIV12849	CIMMYT	MEX92.1.1.89	162358	Landrace	Triticum aestivum L. aestivum	MEX	LA VENTA	19.583	-98.75	2550	CWI 49740	10.18730/D73Q1	MEX92.1.1.89	http://wgb.cimmyt.org/gringlobal/accessiondetail.aspx?id=46087
SEEDDIV1285	CIMMYT	MEX94.7.42	194974	Landrace	Triticum aestivum L. aestivum	MEX	SAN VICENTE	19.5	-98.833	-	CWI 61488	10.18730/DFXMZ	MEX94.7.42	http://wgb.cimmyt.org/gringlobal/accessiondetail.aspx?id=64928
SEEDDIV12850	CIMMYT	MICH94.1.3	157608	Landrace	Triticum aestivum L. aestivum	MEX	ARANZA	19.583	-102.083	2400	CWI 54400	10.18730/DAGJ6	MICH94.1.3	http://wgb.cimmyt.org/gringlobal/accessiondetail.aspx?id=43043
SEEDDIV12851	CIMMYT	TXL94.1.MASA	190845	Landrace	Triticum aestivum L. aestivum	MEX	CARMEN OES 6KM	19.25	-97.667	2300	CWI 59557	10.18730/DE2R$	TXL94.1.MASA	http://wgb.cimmyt.org/gringlobal/accessiondetail.aspx?id=61190
SEEDDIV12852	CIMMYT	PUE94.23	158122	Landrace	Triticum aestivum L. aestivum	MEX	AZUMBILLA	18.583	-97.417	2540	CWI 53674	10.18730/D9SWM	PUE94.23	http://wgb.cimmyt.org/gringlobal/accessiondetail.aspx?id=43890
SEEDDIV12853	CIMMYT	MICH94.1.1	157606	Landrace	Triticum aestivum L. aestivum	MEX	ARANZA	19.583	-102.083	2400	CWI 54398	10.18730/DAGG4	MICH94.1.1	http://wgb.cimmyt.org/gringlobal/accessiondetail.aspx?id=43041
SEEDDIV12854	CIMMYT	HGO94.4.2	193638	Landrace	Triticum aestivum L. aestivum	MEX	TEZAYUCA NOR 5KM	19.85	-98.95	2548	CWI 60152	10.18730/DEKWV	HGO94.4.2	http://wgb.cimmyt.org/gringlobal/accessiondetail.aspx?id=63582
SEEDDIV12855	CIMMYT	MEX94.19.45	196015	Landrace	Triticum aestivum L. aestivum	MEX	SAN PEDRO ROSAL	19.783	-99.783	2548	CWI 62529	10.18730/DGY5U	MEX94.19.45	http://wgb.cimmyt.org/gringlobal/accessiondetail.aspx?id=65971
SEEDDIV12856	CIMMYT	MEX94.23.108	191257	Landrace	Triticum aestivum L. aestivum	MEX	COATEPEC SYR KM1	19.367	-98.85	2433	CWI 63038	10.18730/DHE2V	MEX94.23.108	http://wgb.cimmyt.org/gringlobal/accessiondetail.aspx?id=61603
SEEDDIV12857	CIMMYT	CHIH95.3.30	223823	Landrace	Triticum aestivum L. aestivum	MEX	GOSOGACHI	27.847	-108.317	1773	CWI 65332	10.18730/DKJ1K	CHIH95.3.30	http://wgb.cimmyt.org/gringlobal/accessiondetail.aspx?id=83108
SEEDDIV12858	CIMMYT	CHIH95.3.32	223825	Landrace	Triticum aestivum L. aestivum	MEX	GOSOGACHI	27.847	-108.317	1773	CWI 65334	10.18730/DKJ3N	CHIH95.3.32	http://wgb.cimmyt.org/gringlobal/accessiondetail.aspx?id=83110
SEEDDIV12859	CIMMYT	CHIH95.3.34	223827	Landrace	Triticum aestivum L. aestivum	MEX	GOSOGACHI	27.847	-108.317	1773	CWI 65336	10.18730/DKJ5Q	CHIH95.3.34	http://wgb.cimmyt.org/gringlobal/accessiondetail.aspx?id=83112
SEEDDIV1286	CIMMYT	MEX94.7.43	194975	Landrace	Triticum aestivum L. aestivum	MEX	SAN VICENTE	19.5	-98.833	-	CWI 61489	10.18730/DFXN*	MEX94.7.43	http://wgb.cimmyt.org/gringlobal/accessiondetail.aspx?id=64929
SEEDDIV12860	CIMMYT	CHIH95.3.35	223828	Landrace	Triticum aestivum L. aestivum	MEX	GOSOGACHI	27.847	-108.317	1773	CWI 65337	10.18730/DKJ6R	CHIH95.3.35	http://wgb.cimmyt.org/gringlobal/accessiondetail.aspx?id=83113
SEEDDIV12861	CIMMYT	CHIH95.3.36	223829	Landrace	Triticum aestivum L. aestivum	MEX	GOSOGACHI	27.847	-108.317	1773	CWI 65338	10.18730/DKJ7S	CHIH95.3.36	http://wgb.cimmyt.org/gringlobal/accessiondetail.aspx?id=83114
SEEDDIV12862	CIMMYT	CHIH95.9.16	225223	Landrace	Triticum aestivum L. aestivum	MEX	E. MORIS	28.148	-108.524	922	CWI 65513	10.18730/DKQPF	CHIH95.9.16	http://wgb.cimmyt.org/gringlobal/accessiondetail.aspx?id=83721
SEEDDIV12863	CIMMYT	CHIH95.10	2020753	Landrace	Triticum aestivum L. aestivum	MEX	SAN PABLO, BALLEZA	26.959	-106.357	1466	CWI 65564	10.18730/DKS9X	NULL	http://wgb.cimmyt.org/gringlobal/accessiondetail.aspx?id=82752
SEEDDIV12864	CIMMYT	DGO95.1.10	266691	Landrace	Triticum aestivum L. aestivum	MEX	EJIDO BUEN DIA	26.667	-104.167	1450	CWI 66051	10.18730/DM8D*	DGO95.1.10	http://wgb.cimmyt.org/gringlobal/accessiondetail.aspx?id=93486
SEEDDIV12865	CIMMYT	DGO95.1.12	266693	Landrace	Triticum aestivum L. aestivum	MEX	EJIDO BUEN DIA	26.667	-104.167	1450	CWI 66053	10.18730/DM8F$	DGO95.1.12	http://wgb.cimmyt.org/gringlobal/accessiondetail.aspx?id=93488
SEEDDIV12866	CIMMYT	MEX92.1.1.55	162324	Landrace	Triticum aestivum L. aestivum	MEX	LA VENTA	19.583	-98.75	2550	CWI 49706	10.18730/D72N4	MEX92.1.1.55	http://wgb.cimmyt.org/gringlobal/accessiondetail.aspx?id=46053
SEEDDIV12867	CIMMYT	DGO95.1.13	266694	Landrace	Triticum aestivum L. aestivum	MEX	EJIDO BUEN DIA	26.667	-104.167	1450	CWI 66054	10.18730/DM8G=	DGO95.1.13	http://wgb.cimmyt.org/gringlobal/accessiondetail.aspx?id=93489
SEEDDIV12868	CIMMYT	DGO95.1.15	266696	Landrace	Triticum aestivum L. aestivum	MEX	EJIDO BUEN DIA	26.667	-104.167	1450	CWI 66056	10.18730/DM8J0	DGO95.1.15	http://wgb.cimmyt.org/gringlobal/accessiondetail.aspx?id=93491
SEEDDIV12869	CIMMYT	DGO95.1.16	266697	Landrace	Triticum aestivum L. aestivum	MEX	EJIDO BUEN DIA	26.667	-104.167	1450	CWI 66057	10.18730/DM8K1	DGO95.1.16	http://wgb.cimmyt.org/gringlobal/accessiondetail.aspx?id=93492
SEEDDIV1287	CIMMYT	MEX94.5.42	194875	Landrace	Triticum aestivum L. aestivum	MEX	ATLACOMULCO - JILOTEPEC KM25	19.817	-99.65	2702	CWI 61389	10.18730/DFTH6	MEX94.5.42	http://wgb.cimmyt.org/gringlobal/accessiondetail.aspx?id=64829
SEEDDIV12870	CIMMYT	DGO95.1.18	266699	Landrace	Triticum aestivum L. aestivum	MEX	EJIDO BUEN DIA	26.667	-104.167	1450	CWI 66059	10.18730/DM8N3	DGO95.1.18	http://wgb.cimmyt.org/gringlobal/accessiondetail.aspx?id=93494
SEEDDIV12871	CIMMYT	DGO95.1.20	266701	Landrace	Triticum aestivum L. aestivum	MEX	EJIDO BUEN DIA	26.667	-104.167	1450	CWI 66061	10.18730/DM8Q5	DGO95.1.20	http://wgb.cimmyt.org/gringlobal/accessiondetail.aspx?id=93496
SEEDDIV12872	CIMMYT	DGO95.1.21	266702	Landrace	Triticum aestivum L. aestivum	MEX	EJIDO BUEN DIA	26.667	-104.167	1450	CWI 66062	10.18730/DM8R6	DGO95.1.21	http://wgb.cimmyt.org/gringlobal/accessiondetail.aspx?id=93497
SEEDDIV12873	CIMMYT	DGO95.1.22	266703	Landrace	Triticum aestivum L. aestivum	MEX	EJIDO BUEN DIA	26.667	-104.167	1450	CWI 66063	10.18730/DM8S7	DGO95.1.22	http://wgb.cimmyt.org/gringlobal/accessiondetail.aspx?id=93498
SEEDDIV12874	CIMMYT	DGO95.1.23	266704	Landrace	Triticum aestivum L. aestivum	MEX	EJIDO BUEN DIA	26.667	-104.167	1450	CWI 66064	10.18730/DM8T8	DGO95.1.23	http://wgb.cimmyt.org/gringlobal/accessiondetail.aspx?id=93499
SEEDDIV12875	CIMMYT	DGO95.1.24	266705	Landrace	Triticum aestivum L. aestivum	MEX	EJIDO BUEN DIA	26.667	-104.167	1450	CWI 66065	10.18730/DM8V9	DGO95.1.24	http://wgb.cimmyt.org/gringlobal/accessiondetail.aspx?id=93500
SEEDDIV12876	CIMMYT	DGO95.2.3	266709	Landrace	Triticum aestivum L. aestivum	MEX	EJIDO BUEN DIA	26.667	-104.167	1450	CWI 66069	10.18730/DM8ZD	DGO95.2.3	http://wgb.cimmyt.org/gringlobal/accessiondetail.aspx?id=93504
SEEDDIV12877	CIMMYT	DGO95.2.4	266710	Landrace	Triticum aestivum L. aestivum	MEX	EJIDO BUEN DIA	26.667	-104.167	1450	CWI 66070	10.18730/DM90E	DGO95.2.4	http://wgb.cimmyt.org/gringlobal/accessiondetail.aspx?id=93505
SEEDDIV12878	CIMMYT	DGO95.2.5	266711	Landrace	Triticum aestivum L. aestivum	MEX	EJIDO BUEN DIA	26.667	-104.167	1450	CWI 66071	10.18730/DM91F	DGO95.2.5	http://wgb.cimmyt.org/gringlobal/accessiondetail.aspx?id=93506
SEEDDIV12879	CIMMYT	DGO95.2.6	266712	Landrace	Triticum aestivum L. aestivum	MEX	EJIDO BUEN DIA	26.667	-104.167	1450	CWI 66072	10.18730/DM92G	DGO95.2.6	http://wgb.cimmyt.org/gringlobal/accessiondetail.aspx?id=93507
SEEDDIV1288	CIMMYT	MEX94.7.44	194976	Landrace	Triticum aestivum L. aestivum	MEX	SAN VICENTE	19.5	-98.833	-	CWI 61490	10.18730/DFXP~	MEX94.7.44	http://wgb.cimmyt.org/gringlobal/accessiondetail.aspx?id=64930
SEEDDIV12880	CIMMYT	DGO95.3.1	266713	Landrace	Triticum aestivum L. aestivum	MEX	EJIDO BUEN DIA	26.667	-104.167	1450	CWI 66073	10.18730/DM93H	DGO95.3.1	http://wgb.cimmyt.org/gringlobal/accessiondetail.aspx?id=93508
SEEDDIV12881	CIMMYT	DGO95.3.2	266714	Landrace	Triticum aestivum L. aestivum	MEX	EJIDO BUEN DIA	26.667	-104.167	1450	CWI 66074	10.18730/DM94J	DGO95.3.2	http://wgb.cimmyt.org/gringlobal/accessiondetail.aspx?id=93509
SEEDDIV12882	CIMMYT	DGO95.3.3	266715	Landrace	Triticum aestivum L. aestivum	MEX	EJIDO BUEN DIA	26.667	-104.167	1450	CWI 66075	10.18730/DM95K	DGO95.3.3	http://wgb.cimmyt.org/gringlobal/accessiondetail.aspx?id=93510
SEEDDIV12883	CIMMYT	DGO95.3.5	266717	Landrace	Triticum aestivum L. aestivum	MEX	EJIDO BUEN DIA	26.667	-104.167	1450	CWI 66077	10.18730/DM97N	DGO95.3.5	http://wgb.cimmyt.org/gringlobal/accessiondetail.aspx?id=93512
SEEDDIV12884	CIMMYT	DGO95.3.6	266718	Landrace	Triticum aestivum L. aestivum	MEX	EJIDO BUEN DIA	26.667	-104.167	1450	CWI 66078	10.18730/DM98P	DGO95.3.6	http://wgb.cimmyt.org/gringlobal/accessiondetail.aspx?id=93513
SEEDDIV12885	CIMMYT	DGO95.3.7	266719	Landrace	Triticum aestivum L. aestivum	MEX	EJIDO BUEN DIA	26.667	-104.167	1450	CWI 66079	10.18730/DM99Q	DGO95.3.7	http://wgb.cimmyt.org/gringlobal/accessiondetail.aspx?id=93514
SEEDDIV12886	CIMMYT	DGO95.3.9	266721	Landrace	Triticum aestivum L. aestivum	MEX	EJIDO BUEN DIA	26.667	-104.167	1450	CWI 66081	10.18730/DM9BS	DGO95.3.9	http://wgb.cimmyt.org/gringlobal/accessiondetail.aspx?id=93516
SEEDDIV12887	CIMMYT	DGO95.3.10	266722	Landrace	Triticum aestivum L. aestivum	MEX	EJIDO BUEN DIA	26.667	-104.167	1450	CWI 66082	10.18730/DM9CT	DGO95.3.10	http://wgb.cimmyt.org/gringlobal/accessiondetail.aspx?id=93517
SEEDDIV12888	CIMMYT	DGO95.3.11	266723	Landrace	Triticum aestivum L. aestivum	MEX	EJIDO BUEN DIA	26.667	-104.167	1450	CWI 66083	10.18730/DM9DV	DGO95.3.11	http://wgb.cimmyt.org/gringlobal/accessiondetail.aspx?id=93518
SEEDDIV12889	CIMMYT	DGO95.3.12	266724	Landrace	Triticum aestivum L. aestivum	MEX	EJIDO BUEN DIA	26.667	-104.167	1450	CWI 66084	10.18730/DM9EW	DGO95.3.12	http://wgb.cimmyt.org/gringlobal/accessiondetail.aspx?id=93519
SEEDDIV1289	CIMMYT	MEX94.7.45	194977	Landrace	Triticum aestivum L. aestivum	MEX	SAN VICENTE	19.5	-98.833	-	CWI 61491	10.18730/DFXQ$	MEX94.7.45	http://wgb.cimmyt.org/gringlobal/accessiondetail.aspx?id=64931
SEEDDIV12890	CIMMYT	DGO95.3.13	266725	Landrace	Triticum aestivum L. aestivum	MEX	EJIDO BUEN DIA	26.667	-104.167	1450	CWI 66085	10.18730/DM9FX	DGO95.3.13	http://wgb.cimmyt.org/gringlobal/accessiondetail.aspx?id=93520
SEEDDIV12891	CIMMYT	DGO95.4.5	266730	Landrace	Triticum aestivum L. aestivum	MEX	EJIDO BUEN DIA	26.667	-104.167	1450	CWI 66090	10.18730/DM9M$	DGO95.4.5	http://wgb.cimmyt.org/gringlobal/accessiondetail.aspx?id=93525
SEEDDIV12892	CIMMYT	DGO95.1.1	266682	Landrace	Triticum aestivum L. aestivum	MEX	EJIDO BUEN DIA	26.667	-104.167	1450	CWI 66042	10.18730/DM84Q	DGO95.1.1	http://wgb.cimmyt.org/gringlobal/accessiondetail.aspx?id=93477
SEEDDIV12893	CIMMYT	DGO95.1.2	266683	Landrace	Triticum aestivum L. aestivum	MEX	EJIDO BUEN DIA	26.667	-104.167	1450	CWI 66043	10.18730/DM85R	DGO95.1.2	http://wgb.cimmyt.org/gringlobal/accessiondetail.aspx?id=93478
SEEDDIV12894	CIMMYT	DGO95.1.4	266685	Landrace	Triticum aestivum L. aestivum	MEX	EJIDO BUEN DIA	26.667	-104.167	1450	CWI 66045	10.18730/DM87T	DGO95.1.4	http://wgb.cimmyt.org/gringlobal/accessiondetail.aspx?id=93480
SEEDDIV12895	CIMMYT	DGO95.1.7	266688	Landrace	Triticum aestivum L. aestivum	MEX	EJIDO BUEN DIA	26.667	-104.167	1450	CWI 66048	10.18730/DM8AX	DGO95.1.7	http://wgb.cimmyt.org/gringlobal/accessiondetail.aspx?id=93483
SEEDDIV12896	CIMMYT	DGO95.1.8	266689	Landrace	Triticum aestivum L. aestivum	MEX	EJIDO BUEN DIA	26.667	-104.167	1450	CWI 66049	10.18730/DM8BY	DGO95.1.8	http://wgb.cimmyt.org/gringlobal/accessiondetail.aspx?id=93484
SEEDDIV12897	CIMMYT	DGO95.4.7	266732	Landrace	Triticum aestivum L. aestivum	MEX	EJIDO BUEN DIA	26.667	-104.167	1450	CWI 66092	10.18730/DM9PU	DGO95.4.7	http://wgb.cimmyt.org/gringlobal/accessiondetail.aspx?id=93527
SEEDDIV12898	CIMMYT	DGO95.5.7	266741	Landrace	Triticum aestivum L. aestivum	MEX	EJIDO BUEN DIA	26.667	-104.167	1450	CWI 66101	10.18730/DM9Z8	DGO95.5.7	http://wgb.cimmyt.org/gringlobal/accessiondetail.aspx?id=93536
SEEDDIV12899	CIMMYT	DGO95.5.8	266742	Landrace	Triticum aestivum L. aestivum	MEX	EJIDO BUEN DIA	26.667	-104.167	1450	CWI 66102	10.18730/DMA09	DGO95.5.8	http://wgb.cimmyt.org/gringlobal/accessiondetail.aspx?id=93537
SEEDDIV1290	CIMMYT	MEX94.7.46	194978	Landrace	Triticum aestivum L. aestivum	MEX	SAN VICENTE	19.5	-98.833	-	CWI 61492	10.18730/DFXR=	MEX94.7.46	http://wgb.cimmyt.org/gringlobal/accessiondetail.aspx?id=64932
SEEDDIV12900	CIMMYT	DGO95.5.9	266743	Landrace	Triticum aestivum L. aestivum	MEX	EJIDO BUEN DIA	26.667	-104.167	1450	CWI 66103	10.18730/DMA1A	DGO95.5.9	http://wgb.cimmyt.org/gringlobal/accessiondetail.aspx?id=93538
SEEDDIV12901	CIMMYT	DGO95.5.10	266744	Landrace	Triticum aestivum L. aestivum	MEX	EJIDO BUEN DIA	26.667	-104.167	1450	CWI 66104	10.18730/DMA2B	DGO95.5.10	http://wgb.cimmyt.org/gringlobal/accessiondetail.aspx?id=93539
SEEDDIV12902	CIMMYT	DGO95.5.11	266745	Landrace	Triticum aestivum L. aestivum	MEX	EJIDO BUEN DIA	26.667	-104.167	1450	CWI 66105	10.18730/DMA3C	DGO95.5.11	http://wgb.cimmyt.org/gringlobal/accessiondetail.aspx?id=93540
SEEDDIV12903	CIMMYT	DGO95.5.12	266746	Landrace	Triticum aestivum L. aestivum	MEX	EJIDO BUEN DIA	26.667	-104.167	1450	CWI 66106	10.18730/DMA4D	DGO95.5.12	http://wgb.cimmyt.org/gringlobal/accessiondetail.aspx?id=93541
SEEDDIV12904	CIMMYT	DGO95.5.13	266747	Landrace	Triticum aestivum L. aestivum	MEX	EJIDO BUEN DIA	26.667	-104.167	1450	CWI 66107	10.18730/DMA5E	DGO95.5.13	http://wgb.cimmyt.org/gringlobal/accessiondetail.aspx?id=93542
SEEDDIV12905	CIMMYT	DGO95.5.14	266748	Landrace	Triticum aestivum L. aestivum	MEX	EJIDO BUEN DIA	26.667	-104.167	1450	CWI 66108	10.18730/DMA6F	DGO95.5.14	http://wgb.cimmyt.org/gringlobal/accessiondetail.aspx?id=93543
SEEDDIV12906	CIMMYT	DGO95.5.15	266749	Landrace	Triticum aestivum L. aestivum	MEX	EJIDO BUEN DIA	26.667	-104.167	1450	CWI 66109	10.18730/DMA7G	DGO95.5.15	http://wgb.cimmyt.org/gringlobal/accessiondetail.aspx?id=93544
SEEDDIV12907	CIMMYT	DGO95.5.16	266750	Landrace	Triticum aestivum L. aestivum	MEX	EJIDO BUEN DIA	26.667	-104.167	1450	CWI 66110	10.18730/DMA8H	DGO95.5.16	http://wgb.cimmyt.org/gringlobal/accessiondetail.aspx?id=93545
SEEDDIV12908	CIMMYT	DGO95.4.8	266733	Landrace	Triticum aestivum L. aestivum	MEX	EJIDO BUEN DIA	26.667	-104.167	1450	CWI 66093	10.18730/DM9Q0	DGO95.4.8	http://wgb.cimmyt.org/gringlobal/accessiondetail.aspx?id=93528
SEEDDIV12909	CIMMYT	DGO95.5.17	266751	Landrace	Triticum aestivum L. aestivum	MEX	EJIDO BUEN DIA	26.667	-104.167	1450	CWI 66111	10.18730/DMA9J	DGO95.5.17	http://wgb.cimmyt.org/gringlobal/accessiondetail.aspx?id=93546
SEEDDIV1291	CIMMYT	MEX94.7.47	194979	Landrace	Triticum aestivum L. aestivum	MEX	SAN VICENTE	19.5	-98.833	-	CWI 61493	10.18730/DFXSU	MEX94.7.47	http://wgb.cimmyt.org/gringlobal/accessiondetail.aspx?id=64933
SEEDDIV12910	CIMMYT	DGO95.5.18	266752	Landrace	Triticum aestivum L. aestivum	MEX	EJIDO BUEN DIA	26.667	-104.167	1450	CWI 66112	10.18730/DMAAK	DGO95.5.18	http://wgb.cimmyt.org/gringlobal/accessiondetail.aspx?id=93547
SEEDDIV12911	CIMMYT	DGO95.5.20	266754	Landrace	Triticum aestivum L. aestivum	MEX	EJIDO BUEN DIA	26.667	-104.167	1450	CWI 66114	10.18730/DMACN	DGO95.5.20	http://wgb.cimmyt.org/gringlobal/accessiondetail.aspx?id=93549
SEEDDIV12912	CIMMYT	DGO95.5.21	266755	Landrace	Triticum aestivum L. aestivum	MEX	EJIDO BUEN DIA	26.667	-104.167	1450	CWI 66115	10.18730/DMADP	DGO95.5.21	http://wgb.cimmyt.org/gringlobal/accessiondetail.aspx?id=93550
SEEDDIV12913	CIMMYT	DGO95.5.22	266756	Landrace	Triticum aestivum L. aestivum	MEX	EJIDO BUEN DIA	26.667	-104.167	1450	CWI 66116	10.18730/DMAEQ	DGO95.5.22	http://wgb.cimmyt.org/gringlobal/accessiondetail.aspx?id=93551
SEEDDIV12914	CIMMYT	DGO95.5.26	266760	Landrace	Triticum aestivum L. aestivum	MEX	EJIDO BUEN DIA	26.667	-104.167	1450	CWI 66120	10.18730/DMAJV	DGO95.5.26	http://wgb.cimmyt.org/gringlobal/accessiondetail.aspx?id=93555
SEEDDIV12915	CIMMYT	DGO95.5.28	266762	Landrace	Triticum aestivum L. aestivum	MEX	EJIDO BUEN DIA	26.667	-104.167	1450	CWI 66122	10.18730/DMAMX	DGO95.5.28	http://wgb.cimmyt.org/gringlobal/accessiondetail.aspx?id=93557
SEEDDIV12916	CIMMYT	DGO95.5.30	266764	Landrace	Triticum aestivum L. aestivum	MEX	EJIDO BUEN DIA	26.667	-104.167	1450	CWI 66124	10.18730/DMAPZ	DGO95.5.30	http://wgb.cimmyt.org/gringlobal/accessiondetail.aspx?id=93559
SEEDDIV12917	CIMMYT	MEX92.1.1.45	162314	Landrace	Triticum aestivum L. aestivum	MEX	LA VENTA	19.583	-98.75	2550	CWI 49696	10.18730/D72BZ	MEX92.1.1.45	http://wgb.cimmyt.org/gringlobal/accessiondetail.aspx?id=46043
SEEDDIV12918	CIMMYT	DGO95.5.31	266765	Landrace	Triticum aestivum L. aestivum	MEX	EJIDO BUEN DIA	26.667	-104.167	1450	CWI 66125	10.18730/DMAQ*	DGO95.5.31	http://wgb.cimmyt.org/gringlobal/accessiondetail.aspx?id=93560
SEEDDIV12919	CIMMYT	DGO95.5.33	266767	Landrace	Triticum aestivum L. aestivum	MEX	EJIDO BUEN DIA	26.667	-104.167	1450	CWI 66127	10.18730/DMAS$	DGO95.5.33	http://wgb.cimmyt.org/gringlobal/accessiondetail.aspx?id=93562
SEEDDIV1292	CIMMYT	MEX94.7.33	194965	Landrace	Triticum aestivum L. aestivum	MEX	SAN VICENTE	19.5	-98.833	-	CWI 61479	10.18730/DFXBP	MEX94.7.33	http://wgb.cimmyt.org/gringlobal/accessiondetail.aspx?id=64919
SEEDDIV12920	CIMMYT	DGO95.4.9	266734	Landrace	Triticum aestivum L. aestivum	MEX	EJIDO BUEN DIA	26.667	-104.167	1450	CWI 66094	10.18730/DM9R1	DGO95.4.9	http://wgb.cimmyt.org/gringlobal/accessiondetail.aspx?id=93529
SEEDDIV12921	CIMMYT	DGO95.5.34	266768	Landrace	Triticum aestivum L. aestivum	MEX	EJIDO BUEN DIA	26.667	-104.167	1450	CWI 66128	10.18730/DMAT=	DGO95.5.34	http://wgb.cimmyt.org/gringlobal/accessiondetail.aspx?id=93563
SEEDDIV12922	CIMMYT	DGO95.5.35	266769	Landrace	Triticum aestivum L. aestivum	MEX	EJIDO BUEN DIA	26.667	-104.167	1450	CWI 66129	10.18730/DMAVU	DGO95.5.35	http://wgb.cimmyt.org/gringlobal/accessiondetail.aspx?id=93564
SEEDDIV12923	CIMMYT	CHIH96.4	2248703	Landrace	Triticum aestivum L. aestivum	MEX	EJIDO LAS TROJITAS, URIQUE	27.25	-108.083	-	CWI 68969	10.18730/DPMT=	NULL	http://wgb.cimmyt.org/gringlobal/accessiondetail.aspx?id=109312
SEEDDIV12924	CIMMYT	CHIH96.4	2248702	Landrace	Triticum aestivum L. aestivum	MEX	EJIDO LAS TROJITAS, URIQUE	27.25	-108.083	-	CWI 68970	10.18730/DPMVU	NULL	http://wgb.cimmyt.org/gringlobal/accessiondetail.aspx?id=109313
SEEDDIV12925	CIMMYT	DGO95.5.1	266735	Landrace	Triticum aestivum L. aestivum	MEX	EJIDO BUEN DIA	26.667	-104.167	1450	CWI 66095	10.18730/DM9S2	DGO95.5.1	http://wgb.cimmyt.org/gringlobal/accessiondetail.aspx?id=93530
SEEDDIV12926	CIMMYT	CHIH96.4	2248701	Landrace	Triticum aestivum L. aestivum	MEX	EJIDO LAS TROJITAS, URIQUE	27.25	-108.083	-	CWI 68971	10.18730/DPMW0	NULL	http://wgb.cimmyt.org/gringlobal/accessiondetail.aspx?id=109314
SEEDDIV12927	CIMMYT	DGO95.5.2	266736	Landrace	Triticum aestivum L. aestivum	MEX	EJIDO BUEN DIA	26.667	-104.167	1450	CWI 66096	10.18730/DM9T3	DGO95.5.2	http://wgb.cimmyt.org/gringlobal/accessiondetail.aspx?id=93531
SEEDDIV12928	CIMMYT	DGO95.5.3	266737	Landrace	Triticum aestivum L. aestivum	MEX	EJIDO BUEN DIA	26.667	-104.167	1450	CWI 66097	10.18730/DM9V4	DGO95.5.3	http://wgb.cimmyt.org/gringlobal/accessiondetail.aspx?id=93532
SEEDDIV12929	CIMMYT	DGO95.5.4	266738	Landrace	Triticum aestivum L. aestivum	MEX	EJIDO BUEN DIA	26.667	-104.167	1450	CWI 66098	10.18730/DM9W5	DGO95.5.4	http://wgb.cimmyt.org/gringlobal/accessiondetail.aspx?id=93533
SEEDDIV1293	CIMMYT	MEX94.7.55	194987	Landrace	Triticum aestivum L. aestivum	MEX	SAN VICENTE	19.5	-98.833	-	CWI 61501	10.18730/DFY17	MEX94.7.55	http://wgb.cimmyt.org/gringlobal/accessiondetail.aspx?id=64941
SEEDDIV12930	CIMMYT	DGO95.5.5	266739	Landrace	Triticum aestivum L. aestivum	MEX	EJIDO BUEN DIA	26.667	-104.167	1450	CWI 66099	10.18730/DM9X6	DGO95.5.5	http://wgb.cimmyt.org/gringlobal/accessiondetail.aspx?id=93534
SEEDDIV12931	CIMMYT	DGO95.5.6	266740	Landrace	Triticum aestivum L. aestivum	MEX	EJIDO BUEN DIA	26.667	-104.167	1450	CWI 66100	10.18730/DM9Y7	DGO95.5.6	http://wgb.cimmyt.org/gringlobal/accessiondetail.aspx?id=93535
SEEDDIV12932	CIMMYT	CHIH96.4	2248700	Landrace	Triticum aestivum L. aestivum	MEX	EJIDO LAS TROJITAS, URIQUE	27.25	-108.083	-	CWI 68972	10.18730/DPMX1	NULL	http://wgb.cimmyt.org/gringlobal/accessiondetail.aspx?id=109315
SEEDDIV12933	CIMMYT	CHIH96.4	2248691	Landrace	Triticum aestivum L. aestivum	MEX	EJIDO LAS TROJITAS, URIQUE	27.25	-108.083	-	CWI 68981	10.18730/DPN6A	NULL	http://wgb.cimmyt.org/gringlobal/accessiondetail.aspx?id=109324
SEEDDIV12934	CIMMYT	CHIH96.4	2248690	Landrace	Triticum aestivum L. aestivum	MEX	EJIDO LAS TROJITAS, URIQUE	27.25	-108.083	-	CWI 68982	10.18730/DPN7B	NULL	http://wgb.cimmyt.org/gringlobal/accessiondetail.aspx?id=109325
SEEDDIV12935	CIMMYT	CHIH96.4	2248689	Landrace	Triticum aestivum L. aestivum	MEX	EJIDO LAS TROJITAS, URIQUE	27.25	-108.083	-	CWI 68983	10.18730/DPN8C	NULL	http://wgb.cimmyt.org/gringlobal/accessiondetail.aspx?id=109326
SEEDDIV12936	CIMMYT	CHIH96.4	2248688	Landrace	Triticum aestivum L. aestivum	MEX	EJIDO LAS TROJITAS, URIQUE	27.25	-108.083	-	CWI 68984	10.18730/DPN9D	NULL	http://wgb.cimmyt.org/gringlobal/accessiondetail.aspx?id=109327
SEEDDIV12937	CIMMYT	CHIH96.4	2248687	Landrace	Triticum aestivum L. aestivum	MEX	EJIDO LAS TROJITAS, URIQUE	27.25	-108.083	-	CWI 68985	10.18730/DPNAE	NULL	http://wgb.cimmyt.org/gringlobal/accessiondetail.aspx?id=109328
SEEDDIV12938	CIMMYT	CHIH96.4	2248686	Landrace	Triticum aestivum L. aestivum	MEX	EJIDO LAS TROJITAS, URIQUE	27.25	-108.083	-	CWI 68986	10.18730/DPNBF	NULL	http://wgb.cimmyt.org/gringlobal/accessiondetail.aspx?id=109329
SEEDDIV12939	CIMMYT	CHIH96.4	2248685	Landrace	Triticum aestivum L. aestivum	MEX	EJIDO LAS TROJITAS, URIQUE	27.25	-108.083	-	CWI 68987	10.18730/DPNCG	NULL	http://wgb.cimmyt.org/gringlobal/accessiondetail.aspx?id=109330
SEEDDIV1294	CIMMYT	MEX94.7.64	194996	Landrace	Triticum aestivum L. aestivum	MEX	SAN VICENTE	19.5	-98.833	-	CWI 61510	10.18730/DFYAG	MEX94.7.64	http://wgb.cimmyt.org/gringlobal/accessiondetail.aspx?id=64950
SEEDDIV12940	CIMMYT	CHIH96.4	2248684	Landrace	Triticum aestivum L. aestivum	MEX	EJIDO LAS TROJITAS, URIQUE	27.25	-108.083	-	CWI 68988	10.18730/DPNDH	NULL	http://wgb.cimmyt.org/gringlobal/accessiondetail.aspx?id=109331
SEEDDIV12941	CIMMYT	CHIH96.4	2248683	Landrace	Triticum aestivum L. aestivum	MEX	EJIDO LAS TROJITAS, URIQUE	27.25	-108.083	-	CWI 68989	10.18730/DPNEJ	NULL	http://wgb.cimmyt.org/gringlobal/accessiondetail.aspx?id=109332
SEEDDIV12942	CIMMYT	CHIH96.4	2248682	Landrace	Triticum aestivum L. aestivum	MEX	EJIDO LAS TROJITAS, URIQUE	27.25	-108.083	-	CWI 68990	10.18730/DPNFK	NULL	http://wgb.cimmyt.org/gringlobal/accessiondetail.aspx?id=109333
SEEDDIV12943	CIMMYT	CHIH96.4	2248699	Landrace	Triticum aestivum L. aestivum	MEX	EJIDO LAS TROJITAS, URIQUE	27.25	-108.083	-	CWI 68973	10.18730/DPMY2	NULL	http://wgb.cimmyt.org/gringlobal/accessiondetail.aspx?id=109316
SEEDDIV12944	CIMMYT	CHIH96.4	2248681	Landrace	Triticum aestivum L. aestivum	MEX	EJIDO LAS TROJITAS, URIQUE	27.25	-108.083	-	CWI 68991	10.18730/DPNGM	NULL	http://wgb.cimmyt.org/gringlobal/accessiondetail.aspx?id=109334
SEEDDIV12945	CIMMYT	CHIH96.4	2248679	Landrace	Triticum aestivum L. aestivum	MEX	EJIDO LAS TROJITAS, URIQUE	27.25	-108.083	-	CWI 68993	10.18730/DPNJP	NULL	http://wgb.cimmyt.org/gringlobal/accessiondetail.aspx?id=109336
SEEDDIV12946	CIMMYT	CHIH96.4	2248678	Landrace	Triticum aestivum L. aestivum	MEX	EJIDO LAS TROJITAS, URIQUE	27.25	-108.083	-	CWI 68994	10.18730/DPNKQ	NULL	http://wgb.cimmyt.org/gringlobal/accessiondetail.aspx?id=109337
SEEDDIV12947	CIMMYT	CHIH96.4	2248677	Landrace	Triticum aestivum L. aestivum	MEX	EJIDO LAS TROJITAS, URIQUE	27.25	-108.083	-	CWI 68995	10.18730/DPNMR	NULL	http://wgb.cimmyt.org/gringlobal/accessiondetail.aspx?id=109338
SEEDDIV12948	CIMMYT	CHIH96.4	2248676	Landrace	Triticum aestivum L. aestivum	MEX	EJIDO LAS TROJITAS, URIQUE	27.25	-108.083	-	CWI 68996	10.18730/DPNNS	NULL	http://wgb.cimmyt.org/gringlobal/accessiondetail.aspx?id=109339
SEEDDIV12949	CIMMYT	CHIH96.4	2248675	Landrace	Triticum aestivum L. aestivum	MEX	EJIDO LAS TROJITAS, URIQUE	27.25	-108.083	-	CWI 68997	10.18730/DPNPT	NULL	http://wgb.cimmyt.org/gringlobal/accessiondetail.aspx?id=109340
SEEDDIV1295	CIMMYT	MEX94.10.39	195090	Landrace	Triticum aestivum L. aestivum	MEX	SAN BARTOLDO OEST 2KM	19.783	-99.683	2591	CWI 61604	10.18730/DG18U	MEX94.10.39	http://wgb.cimmyt.org/gringlobal/accessiondetail.aspx?id=65044
SEEDDIV12950	CIMMYT	CHIH96.4	2248674	Landrace	Triticum aestivum L. aestivum	MEX	EJIDO LAS TROJITAS, URIQUE	27.25	-108.083	-	CWI 68998	10.18730/DPNQV	NULL	http://wgb.cimmyt.org/gringlobal/accessiondetail.aspx?id=109341
SEEDDIV12951	CIMMYT	CHIH96.4	2248673	Landrace	Triticum aestivum L. aestivum	MEX	EJIDO LAS TROJITAS, URIQUE	27.25	-108.083	-	CWI 68999	10.18730/DPNRW	NULL	http://wgb.cimmyt.org/gringlobal/accessiondetail.aspx?id=109342
SEEDDIV12952	CIMMYT	CHIH96.4	2248672	Landrace	Triticum aestivum L. aestivum	MEX	EJIDO LAS TROJITAS, URIQUE	27.25	-108.083	-	CWI 69000	10.18730/DPNSX	NULL	http://wgb.cimmyt.org/gringlobal/accessiondetail.aspx?id=109343
SEEDDIV12953	CIMMYT	CHIH96.4	2248671	Landrace	Triticum aestivum L. aestivum	MEX	EJIDO LAS TROJITAS, URIQUE	27.25	-108.083	-	CWI 69001	10.18730/DPNTY	NULL	http://wgb.cimmyt.org/gringlobal/accessiondetail.aspx?id=109344
SEEDDIV12954	CIMMYT	CHIH96.4	2248698	Landrace	Triticum aestivum L. aestivum	MEX	EJIDO LAS TROJITAS, URIQUE	27.25	-108.083	-	CWI 68974	10.18730/DPMZ3	NULL	http://wgb.cimmyt.org/gringlobal/accessiondetail.aspx?id=109317
SEEDDIV12955	CIMMYT	CHIH96.4	2248670	Landrace	Triticum aestivum L. aestivum	MEX	EJIDO LAS TROJITAS, URIQUE	27.25	-108.083	-	CWI 69002	10.18730/DPNVZ	NULL	http://wgb.cimmyt.org/gringlobal/accessiondetail.aspx?id=109345
SEEDDIV12956	CIMMYT	CHIH96.4	2248669	Landrace	Triticum aestivum L. aestivum	MEX	EJIDO LAS TROJITAS, URIQUE	27.25	-108.083	-	CWI 69003	10.18730/DPNW*	NULL	http://wgb.cimmyt.org/gringlobal/accessiondetail.aspx?id=109346
SEEDDIV12957	CIMMYT	CHIH96.4	2248668	Landrace	Triticum aestivum L. aestivum	MEX	EJIDO LAS TROJITAS, URIQUE	27.25	-108.083	-	CWI 69004	10.18730/DPNX~	NULL	http://wgb.cimmyt.org/gringlobal/accessiondetail.aspx?id=109347
SEEDDIV12958	CIMMYT	CHIH96.4	2248667	Landrace	Triticum aestivum L. aestivum	MEX	EJIDO LAS TROJITAS, URIQUE	27.25	-108.083	-	CWI 69005	10.18730/DPNY$	NULL	http://wgb.cimmyt.org/gringlobal/accessiondetail.aspx?id=109348
SEEDDIV12959	CIMMYT	CHIH96.4	2248666	Landrace	Triticum aestivum L. aestivum	MEX	EJIDO LAS TROJITAS, URIQUE	27.25	-108.083	-	CWI 69006	10.18730/DPNZ=	NULL	http://wgb.cimmyt.org/gringlobal/accessiondetail.aspx?id=109349
SEEDDIV1296	CIMMYT	MEX94.10.40	195091	Landrace	Triticum aestivum L. aestivum	MEX	SAN BARTOLDO OEST 2KM	19.783	-99.683	2591	CWI 61605	10.18730/DG190	MEX94.10.40	http://wgb.cimmyt.org/gringlobal/accessiondetail.aspx?id=65045
SEEDDIV12960	CIMMYT	CHIH96.4	2248665	Landrace	Triticum aestivum L. aestivum	MEX	EJIDO LAS TROJITAS, URIQUE	27.25	-108.083	-	CWI 69007	10.18730/DPP0U	NULL	http://wgb.cimmyt.org/gringlobal/accessiondetail.aspx?id=109350
SEEDDIV12961	CIMMYT	CHIH96.4	2248664	Landrace	Triticum aestivum L. aestivum	MEX	EJIDO LAS TROJITAS, URIQUE	27.25	-108.083	-	CWI 69008	10.18730/DPP10	NULL	http://wgb.cimmyt.org/gringlobal/accessiondetail.aspx?id=109351
SEEDDIV12962	CIMMYT	CHIH96.4	2248663	Landrace	Triticum aestivum L. aestivum	MEX	EJIDO LAS TROJITAS, URIQUE	27.25	-108.083	-	CWI 69009	10.18730/DPP21	NULL	http://wgb.cimmyt.org/gringlobal/accessiondetail.aspx?id=109352
SEEDDIV12963	CIMMYT	CHIH96.4	2248662	Landrace	Triticum aestivum L. aestivum	MEX	EJIDO LAS TROJITAS, URIQUE	27.25	-108.083	-	CWI 69010	10.18730/DPP32	NULL	http://wgb.cimmyt.org/gringlobal/accessiondetail.aspx?id=109353
SEEDDIV12964	CIMMYT	CHIH96.4	2248661	Landrace	Triticum aestivum L. aestivum	MEX	EJIDO LAS TROJITAS, URIQUE	27.25	-108.083	-	CWI 69011	10.18730/DPP43	NULL	http://wgb.cimmyt.org/gringlobal/accessiondetail.aspx?id=109354
SEEDDIV12965	CIMMYT	CHIH96.4	2248697	Landrace	Triticum aestivum L. aestivum	MEX	EJIDO LAS TROJITAS, URIQUE	27.25	-108.083	-	CWI 68975	10.18730/DPN04	NULL	http://wgb.cimmyt.org/gringlobal/accessiondetail.aspx?id=109318
SEEDDIV12966	CIMMYT	CHIH96.4	2248660	Landrace	Triticum aestivum L. aestivum	MEX	EJIDO LAS TROJITAS, URIQUE	27.25	-108.083	-	CWI 69012	10.18730/DPP54	NULL	http://wgb.cimmyt.org/gringlobal/accessiondetail.aspx?id=109355
SEEDDIV12967	CIMMYT	CHIH96.4	2248696	Landrace	Triticum aestivum L. aestivum	MEX	EJIDO LAS TROJITAS, URIQUE	27.25	-108.083	-	CWI 68976	10.18730/DPN15	NULL	http://wgb.cimmyt.org/gringlobal/accessiondetail.aspx?id=109319
SEEDDIV12968	CIMMYT	CHIH96.4	2248695	Landrace	Triticum aestivum L. aestivum	MEX	EJIDO LAS TROJITAS, URIQUE	27.25	-108.083	-	CWI 68977	10.18730/DPN26	NULL	http://wgb.cimmyt.org/gringlobal/accessiondetail.aspx?id=109320
SEEDDIV12969	CIMMYT	CHIH96.4	2248694	Landrace	Triticum aestivum L. aestivum	MEX	EJIDO LAS TROJITAS, URIQUE	27.25	-108.083	-	CWI 68978	10.18730/DPN37	NULL	http://wgb.cimmyt.org/gringlobal/accessiondetail.aspx?id=109321
SEEDDIV1297	CIMMYT	MEX94.10.41	195092	Landrace	Triticum aestivum L. aestivum	MEX	SAN BARTOLDO OEST 2KM	19.783	-99.683	2591	CWI 61606	10.18730/DG1A1	MEX94.10.41	http://wgb.cimmyt.org/gringlobal/accessiondetail.aspx?id=65046
SEEDDIV12970	CIMMYT	CHIH96.4	2248693	Landrace	Triticum aestivum L. aestivum	MEX	EJIDO LAS TROJITAS, URIQUE	27.25	-108.083	-	CWI 68979	10.18730/DPN48	NULL	http://wgb.cimmyt.org/gringlobal/accessiondetail.aspx?id=109322
SEEDDIV12971	CIMMYT	CHIH96.4	2248692	Landrace	Triticum aestivum L. aestivum	MEX	EJIDO LAS TROJITAS, URIQUE	27.25	-108.083	-	CWI 68980	10.18730/DPN59	NULL	http://wgb.cimmyt.org/gringlobal/accessiondetail.aspx?id=109323
SEEDDIV12972	CIMMYT	CHIH96.4	2248659	Landrace	Triticum aestivum L. aestivum	MEX	EJIDO LAS TROJITAS, URIQUE	27.25	-108.083	-	CWI 69013	10.18730/DPP65	NULL	http://wgb.cimmyt.org/gringlobal/accessiondetail.aspx?id=109356
SEEDDIV12973	CIMMYT	CHIH96.4	2248650	Landrace	Triticum aestivum L. aestivum	MEX	EJIDO LAS TROJITAS, URIQUE	27.25	-108.083	-	CWI 69022	10.18730/DPPFE	NULL	http://wgb.cimmyt.org/gringlobal/accessiondetail.aspx?id=109365
SEEDDIV12974	CIMMYT	CHIH96.4	2248649	Landrace	Triticum aestivum L. aestivum	MEX	EJIDO LAS TROJITAS, URIQUE	27.25	-108.083	-	CWI 69023	10.18730/DPPGF	NULL	http://wgb.cimmyt.org/gringlobal/accessiondetail.aspx?id=109366
SEEDDIV12975	CIMMYT	CHIH96.4	2248648	Landrace	Triticum aestivum L. aestivum	MEX	EJIDO LAS TROJITAS, URIQUE	27.25	-108.083	-	CWI 69024	10.18730/DPPHG	NULL	http://wgb.cimmyt.org/gringlobal/accessiondetail.aspx?id=109367
SEEDDIV12976	CIMMYT	CHIH96.4	2248647	Landrace	Triticum aestivum L. aestivum	MEX	EJIDO LAS TROJITAS, URIQUE	27.25	-108.083	-	CWI 69025	10.18730/DPPJH	NULL	http://wgb.cimmyt.org/gringlobal/accessiondetail.aspx?id=109368
SEEDDIV12977	CIMMYT	CHIH96.4	2248646	Landrace	Triticum aestivum L. aestivum	MEX	EJIDO LAS TROJITAS, URIQUE	27.25	-108.083	-	CWI 69026	10.18730/DPPKJ	NULL	http://wgb.cimmyt.org/gringlobal/accessiondetail.aspx?id=109369
SEEDDIV12978	CIMMYT	CHIH96.4	2248645	Landrace	Triticum aestivum L. aestivum	MEX	EJIDO LAS TROJITAS, URIQUE	27.25	-108.083	-	CWI 69027	10.18730/DPPMK	NULL	http://wgb.cimmyt.org/gringlobal/accessiondetail.aspx?id=109370
SEEDDIV12979	CIMMYT	CHIH96.4	2248644	Landrace	Triticum aestivum L. aestivum	MEX	EJIDO LAS TROJITAS, URIQUE	27.25	-108.083	-	CWI 69028	10.18730/DPPNM	NULL	http://wgb.cimmyt.org/gringlobal/accessiondetail.aspx?id=109371
SEEDDIV1298	CIMMYT	MEX94.10.42	195093	Landrace	Triticum aestivum L. aestivum	MEX	SAN BARTOLDO OEST 2KM	19.783	-99.683	2591	CWI 61607	10.18730/DG1B2	MEX94.10.42	http://wgb.cimmyt.org/gringlobal/accessiondetail.aspx?id=65047
SEEDDIV12980	CIMMYT	CHIH96.4	2248643	Landrace	Triticum aestivum L. aestivum	MEX	EJIDO LAS TROJITAS, URIQUE	27.25	-108.083	-	CWI 69029	10.18730/DPPPN	NULL	http://wgb.cimmyt.org/gringlobal/accessiondetail.aspx?id=109372
SEEDDIV12981	CIMMYT	CHIH96.4	2248642	Landrace	Triticum aestivum L. aestivum	MEX	EJIDO LAS TROJITAS, URIQUE	27.25	-108.083	-	CWI 69030	10.18730/DPPQP	NULL	http://wgb.cimmyt.org/gringlobal/accessiondetail.aspx?id=109373
SEEDDIV12982	CIMMYT	CHIH96.4	2248641	Landrace	Triticum aestivum L. aestivum	MEX	EJIDO LAS TROJITAS, URIQUE	27.25	-108.083	-	CWI 69031	10.18730/DPPRQ	NULL	http://wgb.cimmyt.org/gringlobal/accessiondetail.aspx?id=109374
SEEDDIV12983	CIMMYT	CHIH96.4	2248658	Landrace	Triticum aestivum L. aestivum	MEX	EJIDO LAS TROJITAS, URIQUE	27.25	-108.083	-	CWI 69014	10.18730/DPP76	NULL	http://wgb.cimmyt.org/gringlobal/accessiondetail.aspx?id=109357
SEEDDIV12984	CIMMYT	CHIH96.4	2248640	Landrace	Triticum aestivum L. aestivum	MEX	EJIDO LAS TROJITAS, URIQUE	27.25	-108.083	-	CWI 69032	10.18730/DPPSR	NULL	http://wgb.cimmyt.org/gringlobal/accessiondetail.aspx?id=109375
SEEDDIV12985	CIMMYT	CHIH96.4	2248639	Landrace	Triticum aestivum L. aestivum	MEX	EJIDO LAS TROJITAS, URIQUE	27.25	-108.083	-	CWI 69033	10.18730/DPPTS	NULL	http://wgb.cimmyt.org/gringlobal/accessiondetail.aspx?id=109376
SEEDDIV12986	CIMMYT	CHIH96.4	2248638	Landrace	Triticum aestivum L. aestivum	MEX	EJIDO LAS TROJITAS, URIQUE	27.25	-108.083	-	CWI 69034	10.18730/DPPVT	NULL	http://wgb.cimmyt.org/gringlobal/accessiondetail.aspx?id=109377
SEEDDIV12987	CIMMYT	CHIH96.4	2248637	Landrace	Triticum aestivum L. aestivum	MEX	EJIDO LAS TROJITAS, URIQUE	27.25	-108.083	-	CWI 69035	10.18730/DPPWV	NULL	http://wgb.cimmyt.org/gringlobal/accessiondetail.aspx?id=109378
SEEDDIV12988	CIMMYT	CHIH96.4	2248636	Landrace	Triticum aestivum L. aestivum	MEX	EJIDO LAS TROJITAS, URIQUE	27.25	-108.083	-	CWI 69036	10.18730/DPPXW	NULL	http://wgb.cimmyt.org/gringlobal/accessiondetail.aspx?id=109379
SEEDDIV12989	CIMMYT	CHIH96.4	2248635	Landrace	Triticum aestivum L. aestivum	MEX	EJIDO LAS TROJITAS, URIQUE	27.25	-108.083	-	CWI 69037	10.18730/DPPYX	NULL	http://wgb.cimmyt.org/gringlobal/accessiondetail.aspx?id=109380
SEEDDIV1299	CIMMYT	MEX94.10.43	195094	Landrace	Triticum aestivum L. aestivum	MEX	SAN BARTOLDO OEST 2KM	19.783	-99.683	2591	CWI 61608	10.18730/DG1C3	MEX94.10.43	http://wgb.cimmyt.org/gringlobal/accessiondetail.aspx?id=65048
SEEDDIV12990	CIMMYT	CHIH96.4	2248634	Landrace	Triticum aestivum L. aestivum	MEX	EJIDO LAS TROJITAS, URIQUE	27.25	-108.083	-	CWI 69038	10.18730/DPPZY	NULL	http://wgb.cimmyt.org/gringlobal/accessiondetail.aspx?id=109381
SEEDDIV12991	CIMMYT	CHIH96.4	2248633	Landrace	Triticum aestivum L. aestivum	MEX	EJIDO LAS TROJITAS, URIQUE	27.25	-108.083	-	CWI 69039	10.18730/DPQ0Z	NULL	http://wgb.cimmyt.org/gringlobal/accessiondetail.aspx?id=109382
SEEDDIV12992	CIMMYT	CHIH96.4	2248632	Landrace	Triticum aestivum L. aestivum	MEX	EJIDO LAS TROJITAS, URIQUE	27.25	-108.083	-	CWI 69040	10.18730/DPQ1*	NULL	http://wgb.cimmyt.org/gringlobal/accessiondetail.aspx?id=109383
SEEDDIV12993	CIMMYT	CHIH96.4	2248631	Landrace	Triticum aestivum L. aestivum	MEX	EJIDO LAS TROJITAS, URIQUE	27.25	-108.083	-	CWI 69041	10.18730/DPQ2~	NULL	http://wgb.cimmyt.org/gringlobal/accessiondetail.aspx?id=109384
SEEDDIV12994	CIMMYT	CHIH96.4	2248657	Landrace	Triticum aestivum L. aestivum	MEX	EJIDO LAS TROJITAS, URIQUE	27.25	-108.083	-	CWI 69015	10.18730/DPP87	NULL	http://wgb.cimmyt.org/gringlobal/accessiondetail.aspx?id=109358
SEEDDIV12995	CIMMYT	CHIH96.4	2248630	Landrace	Triticum aestivum L. aestivum	MEX	EJIDO LAS TROJITAS, URIQUE	27.25	-108.083	-	CWI 69042	10.18730/DPQ3$	NULL	http://wgb.cimmyt.org/gringlobal/accessiondetail.aspx?id=109385
SEEDDIV12996	CIMMYT	CHIH96.4	2248629	Landrace	Triticum aestivum L. aestivum	MEX	EJIDO LAS TROJITAS, URIQUE	27.25	-108.083	-	CWI 69043	10.18730/DPQ4=	NULL	http://wgb.cimmyt.org/gringlobal/accessiondetail.aspx?id=109386
SEEDDIV12997	CIMMYT	CHIH96.4	2248628	Landrace	Triticum aestivum L. aestivum	MEX	EJIDO LAS TROJITAS, URIQUE	27.25	-108.083	-	CWI 69044	10.18730/DPQ5U	NULL	http://wgb.cimmyt.org/gringlobal/accessiondetail.aspx?id=109387
SEEDDIV12998	CIMMYT	CHIH96.4	2248627	Landrace	Triticum aestivum L. aestivum	MEX	EJIDO LAS TROJITAS, URIQUE	27.25	-108.083	-	CWI 69045	10.18730/DPQ60	NULL	http://wgb.cimmyt.org/gringlobal/accessiondetail.aspx?id=109388
SEEDDIV12999	CIMMYT	CHIH96.4	2248625	Landrace	Triticum aestivum L. aestivum	MEX	EJIDO LAS TROJITAS, URIQUE	27.25	-108.083	-	CWI 69047	10.18730/DPQ82	NULL	http://wgb.cimmyt.org/gringlobal/accessiondetail.aspx?id=109390
SEEDDIV1300	CIMMYT	MEX94.10.44	195095	Landrace	Triticum aestivum L. aestivum	MEX	SAN BARTOLDO OEST 2KM	19.783	-99.683	2591	CWI 61609	10.18730/DG1D4	MEX94.10.44	http://wgb.cimmyt.org/gringlobal/accessiondetail.aspx?id=65049
SEEDDIV13000	CIMMYT	CHIH96.4	2248624	Landrace	Triticum aestivum L. aestivum	MEX	EJIDO LAS TROJITAS, URIQUE	27.25	-108.083	-	CWI 69048	10.18730/DPQ93	NULL	http://wgb.cimmyt.org/gringlobal/accessiondetail.aspx?id=109391
SEEDDIV13001	CIMMYT	CHIH96.4	2248623	Landrace	Triticum aestivum L. aestivum	MEX	EJIDO LAS TROJITAS, URIQUE	27.25	-108.083	-	CWI 69049	10.18730/DPQA4	NULL	http://wgb.cimmyt.org/gringlobal/accessiondetail.aspx?id=109392
SEEDDIV13002	CIMMYT	CHIH96.4	2248622	Landrace	Triticum aestivum L. aestivum	MEX	EJIDO LAS TROJITAS, URIQUE	27.25	-108.083	-	CWI 69050	10.18730/DPQB5	NULL	http://wgb.cimmyt.org/gringlobal/accessiondetail.aspx?id=109393
SEEDDIV13003	CIMMYT	CHIH96.4	2248621	Landrace	Triticum aestivum L. aestivum	MEX	EJIDO LAS TROJITAS, URIQUE	27.25	-108.083	-	CWI 69051	10.18730/DPQC6	NULL	http://wgb.cimmyt.org/gringlobal/accessiondetail.aspx?id=109394
SEEDDIV13004	CIMMYT	CHIH96.4	2248620	Landrace	Triticum aestivum L. aestivum	MEX	EJIDO LAS TROJITAS, URIQUE	27.25	-108.083	-	CWI 69052	10.18730/DPQD7	NULL	http://wgb.cimmyt.org/gringlobal/accessiondetail.aspx?id=109395
SEEDDIV13005	CIMMYT	CHIH96.4	2248656	Landrace	Triticum aestivum L. aestivum	MEX	EJIDO LAS TROJITAS, URIQUE	27.25	-108.083	-	CWI 69016	10.18730/DPP98	NULL	http://wgb.cimmyt.org/gringlobal/accessiondetail.aspx?id=109359
SEEDDIV13006	CIMMYT	CHIH96.4	2248619	Landrace	Triticum aestivum L. aestivum	MEX	EJIDO LAS TROJITAS, URIQUE	27.25	-108.083	-	CWI 69053	10.18730/DPQE8	NULL	http://wgb.cimmyt.org/gringlobal/accessiondetail.aspx?id=109396
SEEDDIV13007	CIMMYT	CHIH96.4	2248655	Landrace	Triticum aestivum L. aestivum	MEX	EJIDO LAS TROJITAS, URIQUE	27.25	-108.083	-	CWI 69017	10.18730/DPPA9	NULL	http://wgb.cimmyt.org/gringlobal/accessiondetail.aspx?id=109360
SEEDDIV13008	CIMMYT	CHIH96.4	2248654	Landrace	Triticum aestivum L. aestivum	MEX	EJIDO LAS TROJITAS, URIQUE	27.25	-108.083	-	CWI 69018	10.18730/DPPBA	NULL	http://wgb.cimmyt.org/gringlobal/accessiondetail.aspx?id=109361
SEEDDIV13009	CIMMYT	CHIH96.4	2248653	Landrace	Triticum aestivum L. aestivum	MEX	EJIDO LAS TROJITAS, URIQUE	27.25	-108.083	-	CWI 69019	10.18730/DPPCB	NULL	http://wgb.cimmyt.org/gringlobal/accessiondetail.aspx?id=109362
SEEDDIV1301	CIMMYT	MEX94.10.45	195096	Landrace	Triticum aestivum L. aestivum	MEX	SAN BARTOLDO OEST 2KM	19.783	-99.683	2591	CWI 61610	10.18730/DG1E5	MEX94.10.45	http://wgb.cimmyt.org/gringlobal/accessiondetail.aspx?id=65050
SEEDDIV13010	CIMMYT	CHIH96.4	2248652	Landrace	Triticum aestivum L. aestivum	MEX	EJIDO LAS TROJITAS, URIQUE	27.25	-108.083	-	CWI 69020	10.18730/DPPDC	NULL	http://wgb.cimmyt.org/gringlobal/accessiondetail.aspx?id=109363
SEEDDIV13011	CIMMYT	CHIH96.4	2248651	Landrace	Triticum aestivum L. aestivum	MEX	EJIDO LAS TROJITAS, URIQUE	27.25	-108.083	-	CWI 69021	10.18730/DPPED	NULL	http://wgb.cimmyt.org/gringlobal/accessiondetail.aspx?id=109364
SEEDDIV13012	CIMMYT	CHIH96.4	2248618	Landrace	Triticum aestivum L. aestivum	MEX	EJIDO LAS TROJITAS, URIQUE	27.25	-108.083	-	CWI 69054	10.18730/DPQF9	NULL	http://wgb.cimmyt.org/gringlobal/accessiondetail.aspx?id=109397
SEEDDIV13013	CIMMYT	CHIH96.4	2248609	Landrace	Triticum aestivum L. aestivum	MEX	EJIDO LAS TROJITAS, URIQUE	27.25	-108.083	-	CWI 69063	10.18730/DPQRJ	NULL	http://wgb.cimmyt.org/gringlobal/accessiondetail.aspx?id=109406
SEEDDIV13014	CIMMYT	CHIH96.4	2248608	Landrace	Triticum aestivum L. aestivum	MEX	EJIDO LAS TROJITAS, URIQUE	27.25	-108.083	-	CWI 69064	10.18730/DPQSK	NULL	http://wgb.cimmyt.org/gringlobal/accessiondetail.aspx?id=109407
SEEDDIV13015	CIMMYT	CHIH96.4	2248607	Landrace	Triticum aestivum L. aestivum	MEX	EJIDO LAS TROJITAS, URIQUE	27.25	-108.083	-	CWI 69065	10.18730/DPQTM	NULL	http://wgb.cimmyt.org/gringlobal/accessiondetail.aspx?id=109408
SEEDDIV13016	CIMMYT	CHIH96.4	2248606	Landrace	Triticum aestivum L. aestivum	MEX	EJIDO LAS TROJITAS, URIQUE	27.25	-108.083	-	CWI 69066	10.18730/DPQVN	NULL	http://wgb.cimmyt.org/gringlobal/accessiondetail.aspx?id=109409
SEEDDIV13017	CIMMYT	CHIH96.4	2248605	Landrace	Triticum aestivum L. aestivum	MEX	EJIDO LAS TROJITAS, URIQUE	27.25	-108.083	-	CWI 69067	10.18730/DPQWP	NULL	http://wgb.cimmyt.org/gringlobal/accessiondetail.aspx?id=109410
SEEDDIV13018	CIMMYT	CHIH96.4	2248604	Landrace	Triticum aestivum L. aestivum	MEX	EJIDO LAS TROJITAS, URIQUE	27.25	-108.083	-	CWI 69068	10.18730/DPQXQ	NULL	http://wgb.cimmyt.org/gringlobal/accessiondetail.aspx?id=109411
SEEDDIV13019	CIMMYT	CHIH96.4	2248603	Landrace	Triticum aestivum L. aestivum	MEX	EJIDO LAS TROJITAS, URIQUE	27.25	-108.083	-	CWI 69069	10.18730/DPQYR	NULL	http://wgb.cimmyt.org/gringlobal/accessiondetail.aspx?id=109412
SEEDDIV1302	CIMMYT	MEX94.10.46	195097	Landrace	Triticum aestivum L. aestivum	MEX	SAN BARTOLDO OEST 2KM	19.783	-99.683	2591	CWI 61611	10.18730/DG1F6	MEX94.10.46	http://wgb.cimmyt.org/gringlobal/accessiondetail.aspx?id=65051
SEEDDIV13020	CIMMYT	CHIH96.4	2248602	Landrace	Triticum aestivum L. aestivum	MEX	EJIDO LAS TROJITAS, URIQUE	27.25	-108.083	-	CWI 69070	10.18730/DPQZS	NULL	http://wgb.cimmyt.org/gringlobal/accessiondetail.aspx?id=109413
SEEDDIV13021	CIMMYT	CHIH96.4	2248601	Landrace	Triticum aestivum L. aestivum	MEX	EJIDO LAS TROJITAS, URIQUE	27.25	-108.083	-	CWI 69071	10.18730/DPR0T	NULL	http://wgb.cimmyt.org/gringlobal/accessiondetail.aspx?id=109414
SEEDDIV13022	CIMMYT	CHIH96.4	2248600	Landrace	Triticum aestivum L. aestivum	MEX	EJIDO LAS TROJITAS, URIQUE	27.25	-108.083	-	CWI 69072	10.18730/DPR1V	NULL	http://wgb.cimmyt.org/gringlobal/accessiondetail.aspx?id=109415
SEEDDIV13023	CIMMYT	CHIH96.4	2248617	Landrace	Triticum aestivum L. aestivum	MEX	EJIDO LAS TROJITAS, URIQUE	27.25	-108.083	-	CWI 69055	10.18730/DPQGA	NULL	http://wgb.cimmyt.org/gringlobal/accessiondetail.aspx?id=109398
SEEDDIV13024	CIMMYT	CHIH96.4	2248599	Landrace	Triticum aestivum L. aestivum	MEX	EJIDO LAS TROJITAS, URIQUE	27.25	-108.083	-	CWI 69073	10.18730/DPR2W	NULL	http://wgb.cimmyt.org/gringlobal/accessiondetail.aspx?id=109416
SEEDDIV13025	CIMMYT	CHIH96.4	2248598	Landrace	Triticum aestivum L. aestivum	MEX	EJIDO LAS TROJITAS, URIQUE	27.25	-108.083	-	CWI 69074	10.18730/DPR3X	NULL	http://wgb.cimmyt.org/gringlobal/accessiondetail.aspx?id=109417
SEEDDIV13026	CIMMYT	CHIH96.4	2248597	Landrace	Triticum aestivum L. aestivum	MEX	EJIDO LAS TROJITAS, URIQUE	27.25	-108.083	-	CWI 69075	10.18730/DPR4Y	NULL	http://wgb.cimmyt.org/gringlobal/accessiondetail.aspx?id=109418
SEEDDIV13027	CIMMYT	CHIH96.4	2248596	Landrace	Triticum aestivum L. aestivum	MEX	EJIDO LAS TROJITAS, URIQUE	27.25	-108.083	-	CWI 69076	10.18730/DPR5Z	NULL	http://wgb.cimmyt.org/gringlobal/accessiondetail.aspx?id=109419
SEEDDIV13028	CIMMYT	CHIH96.4	2248594	Landrace	Triticum aestivum L. aestivum	MEX	EJIDO LAS TROJITAS, URIQUE	27.25	-108.083	-	CWI 69078	10.18730/DPR7~	NULL	http://wgb.cimmyt.org/gringlobal/accessiondetail.aspx?id=109421
SEEDDIV13029	CIMMYT	CHIH96.4	2248593	Landrace	Triticum aestivum L. aestivum	MEX	EJIDO LAS TROJITAS, URIQUE	27.25	-108.083	-	CWI 69079	10.18730/DPR8$	NULL	http://wgb.cimmyt.org/gringlobal/accessiondetail.aspx?id=109422
SEEDDIV1303	CIMMYT	MEX94.10.48	195099	Landrace	Triticum aestivum L. aestivum	MEX	SAN BARTOLDO OEST 2KM	19.783	-99.683	2591	CWI 61613	10.18730/DG1H8	MEX94.10.48	http://wgb.cimmyt.org/gringlobal/accessiondetail.aspx?id=65053
SEEDDIV13030	CIMMYT	CHIH96.4	2248592	Landrace	Triticum aestivum L. aestivum	MEX	EJIDO LAS TROJITAS, URIQUE	27.25	-108.083	-	CWI 69080	10.18730/DPR9=	NULL	http://wgb.cimmyt.org/gringlobal/accessiondetail.aspx?id=109423
SEEDDIV13031	CIMMYT	CHIH96.4	2248591	Landrace	Triticum aestivum L. aestivum	MEX	EJIDO LAS TROJITAS, URIQUE	27.25	-108.083	-	CWI 69081	10.18730/DPRAU	NULL	http://wgb.cimmyt.org/gringlobal/accessiondetail.aspx?id=109424
SEEDDIV13032	CIMMYT	CHIH96.4	2248590	Landrace	Triticum aestivum L. aestivum	MEX	EJIDO LAS TROJITAS, URIQUE	27.25	-108.083	-	CWI 69082	10.18730/DPRB0	NULL	http://wgb.cimmyt.org/gringlobal/accessiondetail.aspx?id=109425
SEEDDIV13033	CIMMYT	CHIH96.4	2248616	Landrace	Triticum aestivum L. aestivum	MEX	EJIDO LAS TROJITAS, URIQUE	27.25	-108.083	-	CWI 69056	10.18730/DPQHB	NULL	http://wgb.cimmyt.org/gringlobal/accessiondetail.aspx?id=109399
SEEDDIV13034	CIMMYT	CHIH96.4	2248589	Landrace	Triticum aestivum L. aestivum	MEX	EJIDO LAS TROJITAS, URIQUE	27.25	-108.083	-	CWI 69083	10.18730/DPRC1	NULL	http://wgb.cimmyt.org/gringlobal/accessiondetail.aspx?id=109426
SEEDDIV13035	CIMMYT	CHIH96.4	2248588	Landrace	Triticum aestivum L. aestivum	MEX	EJIDO LAS TROJITAS, URIQUE	27.25	-108.083	-	CWI 69084	10.18730/DPRD2	NULL	http://wgb.cimmyt.org/gringlobal/accessiondetail.aspx?id=109427
SEEDDIV13036	CIMMYT	CHIH96.4	2248447	Landrace	Triticum aestivum L. aestivum	MEX	EJIDO LAS TROJITAS, URIQUE	27.25	-108.083	-	CWI 69225	10.18730/DPWT*	NULL	http://wgb.cimmyt.org/gringlobal/accessiondetail.aspx?id=109568
SEEDDIV13037	CIMMYT	CHIH96.4	2248446	Landrace	Triticum aestivum L. aestivum	MEX	EJIDO LAS TROJITAS, URIQUE	27.25	-108.083	-	CWI 69226	10.18730/DPWV~	NULL	http://wgb.cimmyt.org/gringlobal/accessiondetail.aspx?id=109569
SEEDDIV13038	CIMMYT	CHIH96.4	2248445	Landrace	Triticum aestivum L. aestivum	MEX	EJIDO LAS TROJITAS, URIQUE	27.25	-108.083	-	CWI 69227	10.18730/DPWW$	NULL	http://wgb.cimmyt.org/gringlobal/accessiondetail.aspx?id=109570
SEEDDIV13039	CIMMYT	CHIH96.4	2248452	Landrace	Triticum aestivum L. aestivum	MEX	EJIDO LAS TROJITAS, URIQUE	27.25	-108.083	-	CWI 69220	10.18730/DPWNV	NULL	http://wgb.cimmyt.org/gringlobal/accessiondetail.aspx?id=109563
SEEDDIV1304	CIMMYT	MEX94.7.66	194998	Landrace	Triticum aestivum L. aestivum	MEX	SAN VICENTE	19.5	-98.833	-	CWI 61512	10.18730/DFYCJ	MEX94.7.66	http://wgb.cimmyt.org/gringlobal/accessiondetail.aspx?id=64952
SEEDDIV13040	CIMMYT	CHIH96.4	2248449	Landrace	Triticum aestivum L. aestivum	MEX	EJIDO LAS TROJITAS, URIQUE	27.25	-108.083	-	CWI 69223	10.18730/DPWRY	NULL	http://wgb.cimmyt.org/gringlobal/accessiondetail.aspx?id=109566
SEEDDIV13041	CIMMYT	CHIH96.4	2248448	Landrace	Triticum aestivum L. aestivum	MEX	EJIDO LAS TROJITAS, URIQUE	27.25	-108.083	-	CWI 69224	10.18730/DPWSZ	NULL	http://wgb.cimmyt.org/gringlobal/accessiondetail.aspx?id=109567
SEEDDIV13042	CIMMYT	CHIH96.7	2249598	Landrace	Triticum aestivum L. aestivum	MEX	EJIDO EL RANCHITA, GUAZAPARES	27.333	-108.25	-	CWI 69274	10.18730/DPYB7	NULL	http://wgb.cimmyt.org/gringlobal/accessiondetail.aspx?id=109620
SEEDDIV13043	CIMMYT	CHIH96.7	2249588	Landrace	Triticum aestivum L. aestivum	MEX	EJIDO EL RANCHITA, GUAZAPARES	27.333	-108.25	-	CWI 69284	10.18730/DPYNH	NULL	http://wgb.cimmyt.org/gringlobal/accessiondetail.aspx?id=109630
SEEDDIV13044	CIMMYT	CHIH96.7	2249587	Landrace	Triticum aestivum L. aestivum	MEX	EJIDO EL RANCHITA, GUAZAPARES	27.333	-108.25	-	CWI 69285	10.18730/DPYPJ	NULL	http://wgb.cimmyt.org/gringlobal/accessiondetail.aspx?id=109631
SEEDDIV13045	CIMMYT	CHIH96.7	2249586	Landrace	Triticum aestivum L. aestivum	MEX	EJIDO EL RANCHITA, GUAZAPARES	27.333	-108.25	-	CWI 69286	10.18730/DPYQK	NULL	http://wgb.cimmyt.org/gringlobal/accessiondetail.aspx?id=109632
SEEDDIV13046	CIMMYT	CHIH96.7	2249585	Landrace	Triticum aestivum L. aestivum	MEX	EJIDO EL RANCHITA, GUAZAPARES	27.333	-108.25	-	CWI 69287	10.18730/DPYRM	NULL	http://wgb.cimmyt.org/gringlobal/accessiondetail.aspx?id=109633
SEEDDIV13047	CIMMYT	CHIH96.7	2249584	Landrace	Triticum aestivum L. aestivum	MEX	EJIDO EL RANCHITA, GUAZAPARES	27.333	-108.25	-	CWI 69288	10.18730/DPYSN	NULL	http://wgb.cimmyt.org/gringlobal/accessiondetail.aspx?id=109634
SEEDDIV13048	CIMMYT	CHIH96.7	2249583	Landrace	Triticum aestivum L. aestivum	MEX	EJIDO EL RANCHITA, GUAZAPARES	27.333	-108.25	-	CWI 69289	10.18730/DPYTP	NULL	http://wgb.cimmyt.org/gringlobal/accessiondetail.aspx?id=109635
SEEDDIV13049	CIMMYT	CHIH96.7	2249582	Landrace	Triticum aestivum L. aestivum	MEX	EJIDO EL RANCHITA, GUAZAPARES	27.333	-108.25	-	CWI 69290	10.18730/DPYVQ	NULL	http://wgb.cimmyt.org/gringlobal/accessiondetail.aspx?id=109636
SEEDDIV1305	CIMMYT	MEX94.10.49	195100	Landrace	Triticum aestivum L. aestivum	MEX	SAN BARTOLDO OEST 2KM	19.783	-99.683	2591	CWI 61614	10.18730/DG1J9	MEX94.10.49	http://wgb.cimmyt.org/gringlobal/accessiondetail.aspx?id=65054
SEEDDIV13050	CIMMYT	CHIH96.7	2249581	Landrace	Triticum aestivum L. aestivum	MEX	EJIDO EL RANCHITA, GUAZAPARES	27.333	-108.25	-	CWI 69291	10.18730/DPYWR	NULL	http://wgb.cimmyt.org/gringlobal/accessiondetail.aspx?id=109637
SEEDDIV13051	CIMMYT	CHIH96.7	2249580	Landrace	Triticum aestivum L. aestivum	MEX	EJIDO EL RANCHITA, GUAZAPARES	27.333	-108.25	-	CWI 69292	10.18730/DPYXS	NULL	http://wgb.cimmyt.org/gringlobal/accessiondetail.aspx?id=109638
SEEDDIV13052	CIMMYT	CHIH96.7	2249579	Landrace	Triticum aestivum L. aestivum	MEX	EJIDO EL RANCHITA, GUAZAPARES	27.333	-108.25	-	CWI 69293	10.18730/DPYYT	NULL	http://wgb.cimmyt.org/gringlobal/accessiondetail.aspx?id=109639
SEEDDIV13053	CIMMYT	CHIH96.7	2249597	Landrace	Triticum aestivum L. aestivum	MEX	EJIDO EL RANCHITA, GUAZAPARES	27.333	-108.25	-	CWI 69275	10.18730/DPYC8	NULL	http://wgb.cimmyt.org/gringlobal/accessiondetail.aspx?id=109621
SEEDDIV13054	CIMMYT	CHIH96.7	2249578	Landrace	Triticum aestivum L. aestivum	MEX	EJIDO EL RANCHITA, GUAZAPARES	27.333	-108.25	-	CWI 69294	10.18730/DPYZV	NULL	http://wgb.cimmyt.org/gringlobal/accessiondetail.aspx?id=109640
SEEDDIV13055	CIMMYT	CHIH96.7	2249577	Landrace	Triticum aestivum L. aestivum	MEX	EJIDO EL RANCHITA, GUAZAPARES	27.333	-108.25	-	CWI 69295	10.18730/DPZ0W	NULL	http://wgb.cimmyt.org/gringlobal/accessiondetail.aspx?id=109641
SEEDDIV13056	CIMMYT	CHIH96.7	2249576	Landrace	Triticum aestivum L. aestivum	MEX	EJIDO EL RANCHITA, GUAZAPARES	27.333	-108.25	-	CWI 69296	10.18730/DPZ1X	NULL	http://wgb.cimmyt.org/gringlobal/accessiondetail.aspx?id=109642
SEEDDIV13057	CIMMYT	CHIH96.7	2249574	Landrace	Triticum aestivum L. aestivum	MEX	EJIDO EL RANCHITA, GUAZAPARES	27.333	-108.25	-	CWI 69298	10.18730/DPZ3Z	NULL	http://wgb.cimmyt.org/gringlobal/accessiondetail.aspx?id=109644
SEEDDIV13058	CIMMYT	CHIH96.7	2249573	Landrace	Triticum aestivum L. aestivum	MEX	EJIDO EL RANCHITA, GUAZAPARES	27.333	-108.25	-	CWI 69299	10.18730/DPZ4*	NULL	http://wgb.cimmyt.org/gringlobal/accessiondetail.aspx?id=109645
SEEDDIV13059	CIMMYT	CHIH96.7	2249572	Landrace	Triticum aestivum L. aestivum	MEX	EJIDO EL RANCHITA, GUAZAPARES	27.333	-108.25	-	CWI 69300	10.18730/DPZ5~	NULL	http://wgb.cimmyt.org/gringlobal/accessiondetail.aspx?id=109646
SEEDDIV1306	CIMMYT	MEX94.10.50	195101	Landrace	Triticum aestivum L. aestivum	MEX	SAN BARTOLDO OEST 2KM	19.783	-99.683	2591	CWI 61615	10.18730/DG1KA	MEX94.10.50	http://wgb.cimmyt.org/gringlobal/accessiondetail.aspx?id=65055
SEEDDIV13060	CIMMYT	CHIH96.4	2248587	Landrace	Triticum aestivum L. aestivum	MEX	EJIDO LAS TROJITAS, URIQUE	27.25	-108.083	-	CWI 69085	10.18730/DPRE3	NULL	http://wgb.cimmyt.org/gringlobal/accessiondetail.aspx?id=109428
SEEDDIV13061	CIMMYT	CHIH96.4	2248586	Landrace	Triticum aestivum L. aestivum	MEX	EJIDO LAS TROJITAS, URIQUE	27.25	-108.083	-	CWI 69086	10.18730/DPRF4	NULL	http://wgb.cimmyt.org/gringlobal/accessiondetail.aspx?id=109429
SEEDDIV13062	CIMMYT	CHIH96.4	2248585	Landrace	Triticum aestivum L. aestivum	MEX	EJIDO LAS TROJITAS, URIQUE	27.25	-108.083	-	CWI 69087	10.18730/DPRG5	NULL	http://wgb.cimmyt.org/gringlobal/accessiondetail.aspx?id=109430
SEEDDIV13063	CIMMYT	CHIH96.4	2248584	Landrace	Triticum aestivum L. aestivum	MEX	EJIDO LAS TROJITAS, URIQUE	27.25	-108.083	-	CWI 69088	10.18730/DPRH6	NULL	http://wgb.cimmyt.org/gringlobal/accessiondetail.aspx?id=109431
SEEDDIV13064	CIMMYT	CHIH96.4	2248583	Landrace	Triticum aestivum L. aestivum	MEX	EJIDO LAS TROJITAS, URIQUE	27.25	-108.083	-	CWI 69089	10.18730/DPRJ7	NULL	http://wgb.cimmyt.org/gringlobal/accessiondetail.aspx?id=109432
SEEDDIV13065	CIMMYT	CHIH96.4	2248582	Landrace	Triticum aestivum L. aestivum	MEX	EJIDO LAS TROJITAS, URIQUE	27.25	-108.083	-	CWI 69090	10.18730/DPRK8	NULL	http://wgb.cimmyt.org/gringlobal/accessiondetail.aspx?id=109433
SEEDDIV13066	CIMMYT	CHIH96.4	2248581	Landrace	Triticum aestivum L. aestivum	MEX	EJIDO LAS TROJITAS, URIQUE	27.25	-108.083	-	CWI 69091	10.18730/DPRM9	NULL	http://wgb.cimmyt.org/gringlobal/accessiondetail.aspx?id=109434
SEEDDIV13067	CIMMYT	CHIH96.4	2248580	Landrace	Triticum aestivum L. aestivum	MEX	EJIDO LAS TROJITAS, URIQUE	27.25	-108.083	-	CWI 69092	10.18730/DPRNA	NULL	http://wgb.cimmyt.org/gringlobal/accessiondetail.aspx?id=109435
SEEDDIV13068	CIMMYT	MEX92.1.1.54	162323	Landrace	Triticum aestivum L. aestivum	MEX	LA VENTA	19.583	-98.75	2550	CWI 49705	10.18730/D72M3	MEX92.1.1.54	http://wgb.cimmyt.org/gringlobal/accessiondetail.aspx?id=46052
SEEDDIV13069	CIMMYT	CHIH96.4	2248615	Landrace	Triticum aestivum L. aestivum	MEX	EJIDO LAS TROJITAS, URIQUE	27.25	-108.083	-	CWI 69057	10.18730/DPQJC	NULL	http://wgb.cimmyt.org/gringlobal/accessiondetail.aspx?id=109400
SEEDDIV1307	CIMMYT	MEX94.10.51	195102	Landrace	Triticum aestivum L. aestivum	MEX	SAN BARTOLDO OEST 2KM	19.783	-99.683	2591	CWI 61616	10.18730/DG1MB	MEX94.10.51	http://wgb.cimmyt.org/gringlobal/accessiondetail.aspx?id=65056
SEEDDIV13070	CIMMYT	CHIH96.4	2248579	Landrace	Triticum aestivum L. aestivum	MEX	EJIDO LAS TROJITAS, URIQUE	27.25	-108.083	-	CWI 69093	10.18730/DPRPB	NULL	http://wgb.cimmyt.org/gringlobal/accessiondetail.aspx?id=109436
SEEDDIV13071	CIMMYT	CHIH96.4	2248614	Landrace	Triticum aestivum L. aestivum	MEX	EJIDO LAS TROJITAS, URIQUE	27.25	-108.083	-	CWI 69058	10.18730/DPQKD	NULL	http://wgb.cimmyt.org/gringlobal/accessiondetail.aspx?id=109401
SEEDDIV13072	CIMMYT	CHIH96.4	2248613	Landrace	Triticum aestivum L. aestivum	MEX	EJIDO LAS TROJITAS, URIQUE	27.25	-108.083	-	CWI 69059	10.18730/DPQME	NULL	http://wgb.cimmyt.org/gringlobal/accessiondetail.aspx?id=109402
SEEDDIV13073	CIMMYT	CHIH96.4	2248612	Landrace	Triticum aestivum L. aestivum	MEX	EJIDO LAS TROJITAS, URIQUE	27.25	-108.083	-	CWI 69060	10.18730/DPQNF	NULL	http://wgb.cimmyt.org/gringlobal/accessiondetail.aspx?id=109403
SEEDDIV13074	CIMMYT	CHIH96.4	2248611	Landrace	Triticum aestivum L. aestivum	MEX	EJIDO LAS TROJITAS, URIQUE	27.25	-108.083	-	CWI 69061	10.18730/DPQPG	NULL	http://wgb.cimmyt.org/gringlobal/accessiondetail.aspx?id=109404
SEEDDIV13075	CIMMYT	CHIH96.4	2248610	Landrace	Triticum aestivum L. aestivum	MEX	EJIDO LAS TROJITAS, URIQUE	27.25	-108.083	-	CWI 69062	10.18730/DPQQH	NULL	http://wgb.cimmyt.org/gringlobal/accessiondetail.aspx?id=109405
SEEDDIV13076	CIMMYT	CHIH96.4	2248578	Landrace	Triticum aestivum L. aestivum	MEX	EJIDO LAS TROJITAS, URIQUE	27.25	-108.083	-	CWI 69094	10.18730/DPRQC	NULL	http://wgb.cimmyt.org/gringlobal/accessiondetail.aspx?id=109437
SEEDDIV13077	CIMMYT	CHIH96.4	2248569	Landrace	Triticum aestivum L. aestivum	MEX	EJIDO LAS TROJITAS, URIQUE	27.25	-108.083	-	CWI 69103	10.18730/DPS0N	NULL	http://wgb.cimmyt.org/gringlobal/accessiondetail.aspx?id=109446
SEEDDIV13078	CIMMYT	CHIH96.4	2248568	Landrace	Triticum aestivum L. aestivum	MEX	EJIDO LAS TROJITAS, URIQUE	27.25	-108.083	-	CWI 69104	10.18730/DPS1P	NULL	http://wgb.cimmyt.org/gringlobal/accessiondetail.aspx?id=109447
SEEDDIV13079	CIMMYT	CHIH96.4	2248567	Landrace	Triticum aestivum L. aestivum	MEX	EJIDO LAS TROJITAS, URIQUE	27.25	-108.083	-	CWI 69105	10.18730/DPS2Q	NULL	http://wgb.cimmyt.org/gringlobal/accessiondetail.aspx?id=109448
SEEDDIV1308	CIMMYT	MEX94.10.52	195103	Landrace	Triticum aestivum L. aestivum	MEX	SAN BARTOLDO OEST 2KM	19.783	-99.683	2591	CWI 61617	10.18730/DG1NC	MEX94.10.52	http://wgb.cimmyt.org/gringlobal/accessiondetail.aspx?id=65057
SEEDDIV13080	CIMMYT	CHIH96.4	2248566	Landrace	Triticum aestivum L. aestivum	MEX	EJIDO LAS TROJITAS, URIQUE	27.25	-108.083	-	CWI 69106	10.18730/DPS3R	NULL	http://wgb.cimmyt.org/gringlobal/accessiondetail.aspx?id=109449
SEEDDIV13081	CIMMYT	CHIH96.4	2248565	Landrace	Triticum aestivum L. aestivum	MEX	EJIDO LAS TROJITAS, URIQUE	27.25	-108.083	-	CWI 69107	10.18730/DPS4S	NULL	http://wgb.cimmyt.org/gringlobal/accessiondetail.aspx?id=109450
SEEDDIV13082	CIMMYT	CHIH96.4	2248564	Landrace	Triticum aestivum L. aestivum	MEX	EJIDO LAS TROJITAS, URIQUE	27.25	-108.083	-	CWI 69108	10.18730/DPS5T	NULL	http://wgb.cimmyt.org/gringlobal/accessiondetail.aspx?id=109451
SEEDDIV13083	CIMMYT	CHIH96.4	2248563	Landrace	Triticum aestivum L. aestivum	MEX	EJIDO LAS TROJITAS, URIQUE	27.25	-108.083	-	CWI 69109	10.18730/DPS6V	NULL	http://wgb.cimmyt.org/gringlobal/accessiondetail.aspx?id=109452
SEEDDIV13084	CIMMYT	CHIH96.4	2248561	Landrace	Triticum aestivum L. aestivum	MEX	EJIDO LAS TROJITAS, URIQUE	27.25	-108.083	-	CWI 69111	10.18730/DPS8X	NULL	http://wgb.cimmyt.org/gringlobal/accessiondetail.aspx?id=109454
SEEDDIV13085	CIMMYT	CHIH96.4	2248560	Landrace	Triticum aestivum L. aestivum	MEX	EJIDO LAS TROJITAS, URIQUE	27.25	-108.083	-	CWI 69112	10.18730/DPS9Y	NULL	http://wgb.cimmyt.org/gringlobal/accessiondetail.aspx?id=109455
SEEDDIV13086	CIMMYT	CHIH96.4	2248559	Landrace	Triticum aestivum L. aestivum	MEX	EJIDO LAS TROJITAS, URIQUE	27.25	-108.083	-	CWI 69113	10.18730/DPSAZ	NULL	http://wgb.cimmyt.org/gringlobal/accessiondetail.aspx?id=109456
SEEDDIV13087	CIMMYT	CHIH96.4	2248577	Landrace	Triticum aestivum L. aestivum	MEX	EJIDO LAS TROJITAS, URIQUE	27.25	-108.083	-	CWI 69095	10.18730/DPRRD	NULL	http://wgb.cimmyt.org/gringlobal/accessiondetail.aspx?id=109438
SEEDDIV13088	CIMMYT	CHIH96.4	2248558	Landrace	Triticum aestivum L. aestivum	MEX	EJIDO LAS TROJITAS, URIQUE	27.25	-108.083	-	CWI 69114	10.18730/DPSB*	NULL	http://wgb.cimmyt.org/gringlobal/accessiondetail.aspx?id=109457
SEEDDIV13089	CIMMYT	CHIH96.4	2248557	Landrace	Triticum aestivum L. aestivum	MEX	EJIDO LAS TROJITAS, URIQUE	27.25	-108.083	-	CWI 69115	10.18730/DPSC~	NULL	http://wgb.cimmyt.org/gringlobal/accessiondetail.aspx?id=109458
SEEDDIV1309	CIMMYT	MEX94.10.54	195105	Landrace	Triticum aestivum L. aestivum	MEX	SAN BARTOLDO OEST 2KM	19.783	-99.683	2591	CWI 61619	10.18730/DG1QE	MEX94.10.54	http://wgb.cimmyt.org/gringlobal/accessiondetail.aspx?id=65059
SEEDDIV13090	CIMMYT	CHIH96.4	2248556	Landrace	Triticum aestivum L. aestivum	MEX	EJIDO LAS TROJITAS, URIQUE	27.25	-108.083	-	CWI 69116	10.18730/DPSD$	NULL	http://wgb.cimmyt.org/gringlobal/accessiondetail.aspx?id=109459
SEEDDIV13091	CIMMYT	CHIH96.4	2248555	Landrace	Triticum aestivum L. aestivum	MEX	EJIDO LAS TROJITAS, URIQUE	27.25	-108.083	-	CWI 69117	10.18730/DPSE=	NULL	http://wgb.cimmyt.org/gringlobal/accessiondetail.aspx?id=109460
SEEDDIV13092	CIMMYT	CHIH96.4	2248554	Landrace	Triticum aestivum L. aestivum	MEX	EJIDO LAS TROJITAS, URIQUE	27.25	-108.083	-	CWI 69118	10.18730/DPSFU	NULL	http://wgb.cimmyt.org/gringlobal/accessiondetail.aspx?id=109461
SEEDDIV13093	CIMMYT	CHIH96.4	2248553	Landrace	Triticum aestivum L. aestivum	MEX	EJIDO LAS TROJITAS, URIQUE	27.25	-108.083	-	CWI 69119	10.18730/DPSG0	NULL	http://wgb.cimmyt.org/gringlobal/accessiondetail.aspx?id=109462
SEEDDIV13094	CIMMYT	CHIH96.7	2249591	Landrace	Triticum aestivum L. aestivum	MEX	EJIDO EL RANCHITA, GUAZAPARES	27.333	-108.25	-	CWI 69281	10.18730/DPYJE	NULL	http://wgb.cimmyt.org/gringlobal/accessiondetail.aspx?id=109627
SEEDDIV13095	CIMMYT	CHIH96.7	2249590	Landrace	Triticum aestivum L. aestivum	MEX	EJIDO EL RANCHITA, GUAZAPARES	27.333	-108.25	-	CWI 69282	10.18730/DPYKF	NULL	http://wgb.cimmyt.org/gringlobal/accessiondetail.aspx?id=109628
SEEDDIV13096	CIMMYT	CHIH96.7	2249552	Landrace	Triticum aestivum L. aestivum	MEX	EJIDO EL RANCHITA, GUAZAPARES	27.333	-108.25	-	CWI 69320	10.18730/DPZSG	NULL	http://wgb.cimmyt.org/gringlobal/accessiondetail.aspx?id=109666
SEEDDIV13097	CIMMYT	CHIH96.7	2249543	Landrace	Triticum aestivum L. aestivum	MEX	EJIDO EL RANCHITA, GUAZAPARES	27.333	-108.25	-	CWI 69329	10.18730/DQ02S	NULL	http://wgb.cimmyt.org/gringlobal/accessiondetail.aspx?id=109675
SEEDDIV13098	CIMMYT	CHIH96.7	2249542	Landrace	Triticum aestivum L. aestivum	MEX	EJIDO EL RANCHITA, GUAZAPARES	27.333	-108.25	-	CWI 69330	10.18730/DQ03T	NULL	http://wgb.cimmyt.org/gringlobal/accessiondetail.aspx?id=109676
SEEDDIV13099	CIMMYT	CHIH96.7	2249541	Landrace	Triticum aestivum L. aestivum	MEX	EJIDO EL RANCHITA, GUAZAPARES	27.333	-108.25	-	CWI 69331	10.18730/DQ04V	NULL	http://wgb.cimmyt.org/gringlobal/accessiondetail.aspx?id=109677
SEEDDIV1310	CIMMYT	MEX94.10.56	195107	Landrace	Triticum aestivum L. aestivum	MEX	SAN BARTOLDO OEST 2KM	19.783	-99.683	2591	CWI 61621	10.18730/DG1SG	MEX94.10.56	http://wgb.cimmyt.org/gringlobal/accessiondetail.aspx?id=65061
SEEDDIV13100	CIMMYT	CHIH96.7	2249540	Landrace	Triticum aestivum L. aestivum	MEX	EJIDO EL RANCHITA, GUAZAPARES	27.333	-108.25	-	CWI 69332	10.18730/DQ05W	NULL	http://wgb.cimmyt.org/gringlobal/accessiondetail.aspx?id=109678
SEEDDIV13101	CIMMYT	CHIH96.7	2249539	Landrace	Triticum aestivum L. aestivum	MEX	EJIDO EL RANCHITA, GUAZAPARES	27.333	-108.25	-	CWI 69333	10.18730/DQ06X	NULL	http://wgb.cimmyt.org/gringlobal/accessiondetail.aspx?id=109679
SEEDDIV13102	CIMMYT	CHIH96.7	2249538	Landrace	Triticum aestivum L. aestivum	MEX	EJIDO EL RANCHITA, GUAZAPARES	27.333	-108.25	-	CWI 69334	10.18730/DQ07Y	NULL	http://wgb.cimmyt.org/gringlobal/accessiondetail.aspx?id=109680
SEEDDIV13103	CIMMYT	CHIH96.7	2249537	Landrace	Triticum aestivum L. aestivum	MEX	EJIDO EL RANCHITA, GUAZAPARES	27.333	-108.25	-	CWI 69335	10.18730/DQ08Z	NULL	http://wgb.cimmyt.org/gringlobal/accessiondetail.aspx?id=109681
SEEDDIV13104	CIMMYT	CHIH96.7	2249536	Landrace	Triticum aestivum L. aestivum	MEX	EJIDO EL RANCHITA, GUAZAPARES	27.333	-108.25	-	CWI 69336	10.18730/DQ09*	NULL	http://wgb.cimmyt.org/gringlobal/accessiondetail.aspx?id=109682
SEEDDIV13105	CIMMYT	CHIH96.7	2249535	Landrace	Triticum aestivum L. aestivum	MEX	EJIDO EL RANCHITA, GUAZAPARES	27.333	-108.25	-	CWI 69337	10.18730/DQ0A~	NULL	http://wgb.cimmyt.org/gringlobal/accessiondetail.aspx?id=109683
SEEDDIV13106	CIMMYT	MEX92.1.1.53	162322	Landrace	Triticum aestivum L. aestivum	MEX	LA VENTA	19.583	-98.75	2550	CWI 49704	10.18730/D72K2	MEX92.1.1.53	http://wgb.cimmyt.org/gringlobal/accessiondetail.aspx?id=46051
SEEDDIV13107	CIMMYT	COAH94.7.62	159196	Landrace	Triticum aestivum L. aestivum	MEX	EJIDO TIERRA PRIETA	25.433	-100.85	1720	CWI 54358	10.18730/DAF81	COAH94.7.62	http://wgb.cimmyt.org/gringlobal/accessiondetail.aspx?id=44637
SEEDDIV13108	CIMMYT	COAH94.7.63	159197	Landrace	Triticum aestivum L. aestivum	MEX	EJIDO TIERRA PRIETA	25.433	-100.85	1720	CWI 54359	10.18730/DAF92	COAH94.7.63	http://wgb.cimmyt.org/gringlobal/accessiondetail.aspx?id=44638
SEEDDIV13109	CIMMYT	COAH94.7.37	159171	Landrace	Triticum aestivum L. aestivum	MEX	EJIDO TIERRA PRIETA	25.433	-100.85	1720	CWI 54333	10.18730/DAEFD	COAH94.7.37	http://wgb.cimmyt.org/gringlobal/accessiondetail.aspx?id=44612
SEEDDIV1311	CIMMYT	MEX94.10.58	195109	Landrace	Triticum aestivum L. aestivum	MEX	SAN BARTOLDO OEST 2KM	19.783	-99.683	2591	CWI 61623	10.18730/DG1VJ	MEX94.10.58	http://wgb.cimmyt.org/gringlobal/accessiondetail.aspx?id=65063
SEEDDIV13110	CIMMYT	COAH94.7.64	159198	Landrace	Triticum aestivum L. aestivum	MEX	EJIDO TIERRA PRIETA	25.433	-100.85	1720	CWI 54360	10.18730/DAFA3	COAH94.7.64	http://wgb.cimmyt.org/gringlobal/accessiondetail.aspx?id=44639
SEEDDIV13111	CIMMYT	COAH94.7.65	159199	Landrace	Triticum aestivum L. aestivum	MEX	EJIDO TIERRA PRIETA	25.433	-100.85	1720	CWI 54361	10.18730/DAFB4	COAH94.7.65	http://wgb.cimmyt.org/gringlobal/accessiondetail.aspx?id=44640
SEEDDIV13112	CIMMYT	COAH94.7.66	159200	Landrace	Triticum aestivum L. aestivum	MEX	EJIDO TIERRA PRIETA	25.433	-100.85	1720	CWI 54362	10.18730/DAFC5	COAH94.7.66	http://wgb.cimmyt.org/gringlobal/accessiondetail.aspx?id=44641
SEEDDIV13113	CIMMYT	COAH94.7.69	159203	Landrace	Triticum aestivum L. aestivum	MEX	EJIDO TIERRA PRIETA	25.433	-100.85	1720	CWI 54365	10.18730/DAFF8	COAH94.7.69	http://wgb.cimmyt.org/gringlobal/accessiondetail.aspx?id=44644
SEEDDIV13114	CIMMYT	COAH94.7.70	159204	Landrace	Triticum aestivum L. aestivum	MEX	EJIDO TIERRA PRIETA	25.433	-100.85	1720	CWI 54366	10.18730/DAFG9	COAH94.7.70	http://wgb.cimmyt.org/gringlobal/accessiondetail.aspx?id=44645
SEEDDIV13115	CIMMYT	COAH94.7.72	159206	Landrace	Triticum aestivum L. aestivum	MEX	EJIDO TIERRA PRIETA	25.433	-100.85	1720	CWI 54368	10.18730/DAFJB	COAH94.7.72	http://wgb.cimmyt.org/gringlobal/accessiondetail.aspx?id=44647
SEEDDIV13116	CIMMYT	COAH94.8.1	159207	Landrace	Triticum aestivum L. aestivum	MEX	EJIDO 18 DE MARZO	25.433	-100.75	1720	CWI 54369	10.18730/DAFKC	COAH94.8.1	http://wgb.cimmyt.org/gringlobal/accessiondetail.aspx?id=44648
SEEDDIV13117	CIMMYT	COAH94.8.2	159208	Landrace	Triticum aestivum L. aestivum	MEX	EJIDO 18 DE MARZO	25.433	-100.75	1720	CWI 54370	10.18730/DAFMD	COAH94.8.2	http://wgb.cimmyt.org/gringlobal/accessiondetail.aspx?id=44649
SEEDDIV13118	CIMMYT	COAH94.8.3	159209	Landrace	Triticum aestivum L. aestivum	MEX	EJIDO 18 DE MARZO	25.433	-100.75	1720	CWI 54371	10.18730/DAFNE	COAH94.8.3	http://wgb.cimmyt.org/gringlobal/accessiondetail.aspx?id=44650
SEEDDIV13119	CIMMYT	COAH94.8.4	159210	Landrace	Triticum aestivum L. aestivum	MEX	EJIDO 18 DE MARZO	25.433	-100.75	1720	CWI 54372	10.18730/DAFPF	COAH94.8.4	http://wgb.cimmyt.org/gringlobal/accessiondetail.aspx?id=44651
SEEDDIV1312	CIMMYT	MEX94.10.59	195110	Landrace	Triticum aestivum L. aestivum	MEX	SAN BARTOLDO OEST 2KM	19.783	-99.683	2591	CWI 61624	10.18730/DG1WK	MEX94.10.59	http://wgb.cimmyt.org/gringlobal/accessiondetail.aspx?id=65064
SEEDDIV13120	CIMMYT	COAH94.7.38	159172	Landrace	Triticum aestivum L. aestivum	MEX	EJIDO TIERRA PRIETA	25.433	-100.85	1720	CWI 54334	10.18730/DAEGE	COAH94.7.38	http://wgb.cimmyt.org/gringlobal/accessiondetail.aspx?id=44613
SEEDDIV13121	CIMMYT	COAH94.8.6	159212	Landrace	Triticum aestivum L. aestivum	MEX	EJIDO 18 DE MARZO	25.433	-100.75	1720	CWI 54374	10.18730/DAFRH	COAH94.8.6	http://wgb.cimmyt.org/gringlobal/accessiondetail.aspx?id=44653
SEEDDIV13122	CIMMYT	COAH94.8.7	159213	Landrace	Triticum aestivum L. aestivum	MEX	EJIDO 18 DE MARZO	25.433	-100.75	1720	CWI 54375	10.18730/DAFSJ	COAH94.8.7	http://wgb.cimmyt.org/gringlobal/accessiondetail.aspx?id=44654
SEEDDIV13123	CIMMYT	COAH94.8.8	159214	Landrace	Triticum aestivum L. aestivum	MEX	EJIDO 18 DE MARZO	25.433	-100.75	1720	CWI 54376	10.18730/DAFTK	COAH94.8.8	http://wgb.cimmyt.org/gringlobal/accessiondetail.aspx?id=44655
SEEDDIV13124	CIMMYT	COAH94.7.39	159173	Landrace	Triticum aestivum L. aestivum	MEX	EJIDO TIERRA PRIETA	25.433	-100.85	1720	CWI 54335	10.18730/DAEHF	COAH94.7.39	http://wgb.cimmyt.org/gringlobal/accessiondetail.aspx?id=44614
SEEDDIV13125	CIMMYT	COAH94.7.41	159175	Landrace	Triticum aestivum L. aestivum	MEX	EJIDO TIERRA PRIETA	25.433	-100.85	1720	CWI 54337	10.18730/DAEKH	COAH94.7.41	http://wgb.cimmyt.org/gringlobal/accessiondetail.aspx?id=44616
SEEDDIV13126	CIMMYT	COAH94.7.42	159176	Landrace	Triticum aestivum L. aestivum	MEX	EJIDO TIERRA PRIETA	25.433	-100.85	1720	CWI 54338	10.18730/DAEMJ	COAH94.7.42	http://wgb.cimmyt.org/gringlobal/accessiondetail.aspx?id=44617
SEEDDIV13127	CIMMYT	COAH94.7.43	159177	Landrace	Triticum aestivum L. aestivum	MEX	EJIDO TIERRA PRIETA	25.433	-100.85	1720	CWI 54339	10.18730/DAENK	COAH94.7.43	http://wgb.cimmyt.org/gringlobal/accessiondetail.aspx?id=44618
SEEDDIV13128	CIMMYT	COAH94.8.9	159215	Landrace	Triticum aestivum L. aestivum	MEX	EJIDO 18 DE MARZO	25.433	-100.75	1720	CWI 54377	10.18730/DAFVM	COAH94.8.9	http://wgb.cimmyt.org/gringlobal/accessiondetail.aspx?id=44656
SEEDDIV13129	CIMMYT	COAH94.8.26	159232	Landrace	Triticum aestivum L. aestivum	MEX	EJIDO 18 DE MARZO	25.433	-100.75	1720	CWI 54394	10.18730/DAGC0	COAH94.8.26	http://wgb.cimmyt.org/gringlobal/accessiondetail.aspx?id=44673
SEEDDIV1313	CIMMYT	MEX94.7.68	195000	Landrace	Triticum aestivum L. aestivum	MEX	SAN VICENTE	19.5	-98.833	-	CWI 61514	10.18730/DFYEM	MEX94.7.68	http://wgb.cimmyt.org/gringlobal/accessiondetail.aspx?id=64954
SEEDDIV13130	CIMMYT	COAH94.8.27	159233	Landrace	Triticum aestivum L. aestivum	MEX	EJIDO 18 DE MARZO	25.433	-100.75	1720	CWI 54395	10.18730/DAGD1	COAH94.8.27	http://wgb.cimmyt.org/gringlobal/accessiondetail.aspx?id=44674
SEEDDIV13131	CIMMYT	COAH94.8.28	159234	Landrace	Triticum aestivum L. aestivum	MEX	EJIDO 18 DE MARZO	25.433	-100.75	1720	CWI 54396	10.18730/DAGE2	COAH94.8.28	http://wgb.cimmyt.org/gringlobal/accessiondetail.aspx?id=44675
SEEDDIV13132	CIMMYT	COAH94.8.29	159235	Landrace	Triticum aestivum L. aestivum	MEX	EJIDO 18 DE MARZO	25.433	-100.75	1720	CWI 54397	10.18730/DAGF3	COAH94.8.29	http://wgb.cimmyt.org/gringlobal/accessiondetail.aspx?id=44676
SEEDDIV13133	CIMMYT	MICH94.1.1	157606	Landrace	Triticum aestivum L. aestivum	MEX	ARANZA	19.583	-102.083	2400	CWI 54398	10.18730/DAGG4	MICH94.1.1	http://wgb.cimmyt.org/gringlobal/accessiondetail.aspx?id=43041
SEEDDIV13134	CIMMYT	MICH94.1.2	157607	Landrace	Triticum aestivum L. aestivum	MEX	ARANZA	19.583	-102.083	2400	CWI 54399	10.18730/DAGH5	MICH94.1.2	http://wgb.cimmyt.org/gringlobal/accessiondetail.aspx?id=43042
SEEDDIV13135	CIMMYT	MICH94.1.4	157609	Landrace	Triticum aestivum L. aestivum	MEX	ARANZA	19.583	-102.083	2400	CWI 54401	10.18730/DAGK7	MICH94.1.4	http://wgb.cimmyt.org/gringlobal/accessiondetail.aspx?id=43044
SEEDDIV13136	CIMMYT	MICH94.1.5	157610	Landrace	Triticum aestivum L. aestivum	MEX	ARANZA	19.583	-102.083	2400	CWI 54402	10.18730/DAGM8	MICH94.1.5	http://wgb.cimmyt.org/gringlobal/accessiondetail.aspx?id=43045
SEEDDIV13137	CIMMYT	MICH94.1.6	157611	Landrace	Triticum aestivum L. aestivum	MEX	ARANZA	19.583	-102.083	2400	CWI 54403	10.18730/DAGN9	MICH94.1.6	http://wgb.cimmyt.org/gringlobal/accessiondetail.aspx?id=43046
SEEDDIV13138	CIMMYT	COAH94.8.11	159217	Landrace	Triticum aestivum L. aestivum	MEX	EJIDO 18 DE MARZO	25.433	-100.75	1720	CWI 54379	10.18730/DAFXP	COAH94.8.11	http://wgb.cimmyt.org/gringlobal/accessiondetail.aspx?id=44658
SEEDDIV13139	CIMMYT	COAH94.8.13	159219	Landrace	Triticum aestivum L. aestivum	MEX	EJIDO 18 DE MARZO	25.433	-100.75	1720	CWI 54381	10.18730/DAFZR	COAH94.8.13	http://wgb.cimmyt.org/gringlobal/accessiondetail.aspx?id=44660
SEEDDIV1314	CIMMYT	MEX94.7.69	195001	Landrace	Triticum aestivum L. aestivum	MEX	SAN VICENTE	19.5	-98.833	-	CWI 61515	10.18730/DFYFN	MEX94.7.69	http://wgb.cimmyt.org/gringlobal/accessiondetail.aspx?id=64955
SEEDDIV13140	CIMMYT	COAH94.8.14	159220	Landrace	Triticum aestivum L. aestivum	MEX	EJIDO 18 DE MARZO	25.433	-100.75	1720	CWI 54382	10.18730/DAG0S	COAH94.8.14	http://wgb.cimmyt.org/gringlobal/accessiondetail.aspx?id=44661
SEEDDIV13141	CIMMYT	COAH94.8.15	159221	Landrace	Triticum aestivum L. aestivum	MEX	EJIDO 18 DE MARZO	25.433	-100.75	1720	CWI 54383	10.18730/DAG1T	COAH94.8.15	http://wgb.cimmyt.org/gringlobal/accessiondetail.aspx?id=44662
SEEDDIV13142	CIMMYT	COAH94.8.21	159227	Landrace	Triticum aestivum L. aestivum	MEX	EJIDO 18 DE MARZO	25.433	-100.75	1720	CWI 54389	10.18730/DAG7*	COAH94.8.21	http://wgb.cimmyt.org/gringlobal/accessiondetail.aspx?id=44668
SEEDDIV13143	CIMMYT	COAH94.8.22	159228	Landrace	Triticum aestivum L. aestivum	MEX	EJIDO 18 DE MARZO	25.433	-100.75	1720	CWI 54390	10.18730/DAG8~	COAH94.8.22	http://wgb.cimmyt.org/gringlobal/accessiondetail.aspx?id=44669
SEEDDIV13144	CIMMYT	COAH94.8.25	159231	Landrace	Triticum aestivum L. aestivum	MEX	EJIDO 18 DE MARZO	25.433	-100.75	1720	CWI 54393	10.18730/DAGBU	COAH94.8.25	http://wgb.cimmyt.org/gringlobal/accessiondetail.aspx?id=44672
SEEDDIV13145	CIMMYT	MICH89.1.1	206776	Landrace	Triticum aestivum L. aestivum	MEX	LA ZARZAMORA	19.183	-101.667	2200	CWI 31298	10.18730/CYQA~	MICH89.1.1	http://wgb.cimmyt.org/gringlobal/accessiondetail.aspx?id=76366
SEEDDIV13146	CIMMYT	MICH89.1.11	206786	Landrace	Triticum aestivum L. aestivum	MEX	LA ZARZAMORA	19.183	-101.667	2200	CWI 31308	10.18730/CYQM6	MICH89.1.11	http://wgb.cimmyt.org/gringlobal/accessiondetail.aspx?id=76376
SEEDDIV13147	CIMMYT	MICH89.1.13	206788	Landrace	Triticum aestivum L. aestivum	MEX	LA ZARZAMORA	19.183	-101.667	2200	CWI 31310	10.18730/CYQP8	MICH89.1.13	http://wgb.cimmyt.org/gringlobal/accessiondetail.aspx?id=76378
SEEDDIV13148	CIMMYT	MICH89.1.16	206791	Landrace	Triticum aestivum L. aestivum	MEX	LA ZARZAMORA	19.183	-101.667	2200	CWI 31313	10.18730/CYQSB	MICH89.1.16	http://wgb.cimmyt.org/gringlobal/accessiondetail.aspx?id=76381
SEEDDIV13149	CIMMYT	MICH89.1.19	206794	Landrace	Triticum aestivum L. aestivum	MEX	LA ZARZAMORA	19.183	-101.667	2200	CWI 31316	10.18730/CYQWE	MICH89.1.19	http://wgb.cimmyt.org/gringlobal/accessiondetail.aspx?id=76384
SEEDDIV1315	CIMMYT	MEX94.7.70	195002	Landrace	Triticum aestivum L. aestivum	MEX	SAN VICENTE	19.5	-98.833	-	CWI 61516	10.18730/DFYGP	MEX94.7.70	http://wgb.cimmyt.org/gringlobal/accessiondetail.aspx?id=64956
SEEDDIV13150	CIMMYT	MICH89.1.2	206777	Landrace	Triticum aestivum L. aestivum	MEX	LA ZARZAMORA	19.183	-101.667	2200	CWI 31299	10.18730/CYQB$	MICH89.1.2	http://wgb.cimmyt.org/gringlobal/accessiondetail.aspx?id=76367
SEEDDIV13151	CIMMYT	MICH89.2.9	206803	Landrace	Triticum aestivum L. aestivum	MEX	LA ZARZAMORA	19.183	-101.667	2200	CWI 31325	10.18730/CYR5Q	MICH89.2.9	http://wgb.cimmyt.org/gringlobal/accessiondetail.aspx?id=76393
SEEDDIV13152	CIMMYT	MICH89.1.3	206778	Landrace	Triticum aestivum L. aestivum	MEX	LA ZARZAMORA	19.183	-101.667	2200	CWI 31300	10.18730/CYQC=	MICH89.1.3	http://wgb.cimmyt.org/gringlobal/accessiondetail.aspx?id=76368
SEEDDIV13153	CIMMYT	MICH89.3.1	206813	Landrace	Triticum aestivum L. aestivum	MEX	TOQUARA	19.183	-101.5	2000	CWI 31335	10.18730/CYRF~	MICH89.3.1	http://wgb.cimmyt.org/gringlobal/accessiondetail.aspx?id=76403
SEEDDIV13154	CIMMYT	MICH89.1.4	206779	Landrace	Triticum aestivum L. aestivum	MEX	LA ZARZAMORA	19.183	-101.667	2200	CWI 31301	10.18730/CYQDU	MICH89.1.4	http://wgb.cimmyt.org/gringlobal/accessiondetail.aspx?id=76369
SEEDDIV13155	CIMMYT	MICH89.3.3	206815	Landrace	Triticum aestivum L. aestivum	MEX	TOQUARA	19.183	-101.5	2000	CWI 31337	10.18730/CYRH=	MICH89.3.3	http://wgb.cimmyt.org/gringlobal/accessiondetail.aspx?id=76405
SEEDDIV13156	CIMMYT	MICH89.1.5	206780	Landrace	Triticum aestivum L. aestivum	MEX	LA ZARZAMORA	19.183	-101.667	2200	CWI 31302	10.18730/CYQE0	MICH89.1.5	http://wgb.cimmyt.org/gringlobal/accessiondetail.aspx?id=76370
SEEDDIV13157	CIMMYT	MICH89.1.6	206781	Landrace	Triticum aestivum L. aestivum	MEX	LA ZARZAMORA	19.183	-101.667	2200	CWI 31303	10.18730/CYQF1	MICH89.1.6	http://wgb.cimmyt.org/gringlobal/accessiondetail.aspx?id=76371
SEEDDIV13158	CIMMYT	MICH89.1.7	206782	Landrace	Triticum aestivum L. aestivum	MEX	LA ZARZAMORA	19.183	-101.667	2200	CWI 31304	10.18730/CYQG2	MICH89.1.7	http://wgb.cimmyt.org/gringlobal/accessiondetail.aspx?id=76372
SEEDDIV13159	CIMMYT	MICH89.1.8	206783	Landrace	Triticum aestivum L. aestivum	MEX	LA ZARZAMORA	19.183	-101.667	2200	CWI 31305	10.18730/CYQH3	MICH89.1.8	http://wgb.cimmyt.org/gringlobal/accessiondetail.aspx?id=76373
SEEDDIV1316	CIMMYT	MEX94.7.71	195003	Landrace	Triticum aestivum L. aestivum	MEX	SAN VICENTE	19.5	-98.833	-	CWI 61517	10.18730/DFYHQ	MEX94.7.71	http://wgb.cimmyt.org/gringlobal/accessiondetail.aspx?id=64957
SEEDDIV13160	CIMMYT	MICH89.1.9	206784	Landrace	Triticum aestivum L. aestivum	MEX	LA ZARZAMORA	19.183	-101.667	2200	CWI 31306	10.18730/CYQJ4	MICH89.1.9	http://wgb.cimmyt.org/gringlobal/accessiondetail.aspx?id=76374
SEEDDIV13161	CIMMYT	MICH89.3.4	206816	Landrace	Triticum aestivum L. aestivum	MEX	TOQUARA	19.183	-101.5	2000	CWI 31338	10.18730/CYRJU	MICH89.3.4	http://wgb.cimmyt.org/gringlobal/accessiondetail.aspx?id=76406
SEEDDIV13162	CIMMYT	MICH89.3.13	206825	Landrace	Triticum aestivum L. aestivum	MEX	TOQUARA	19.183	-101.5	2000	CWI 31347	10.18730/CYRV8	MICH89.3.13	http://wgb.cimmyt.org/gringlobal/accessiondetail.aspx?id=76415
SEEDDIV13163	CIMMYT	OAX96.1	2249729	Landrace	Triticum aestivum L. aestivum	MEX	SN. MIGUEL MARCUS PEREZ, TEPOSCOLULA	17.583	-97.583	2300	CWI 69743	10.18730/DQCZZ	NULL	http://wgb.cimmyt.org/gringlobal/accessiondetail.aspx?id=110089
SEEDDIV13164	CIMMYT	OAX96.1	2249728	Landrace	Triticum aestivum L. aestivum	MEX	SN. MIGUEL MARCUS PEREZ, TEPOSCOLULA	17.583	-97.583	2300	CWI 69744	10.18730/DQD0*	NULL	http://wgb.cimmyt.org/gringlobal/accessiondetail.aspx?id=110090
SEEDDIV13165	CIMMYT	OAX96.1	2249727	Landrace	Triticum aestivum L. aestivum	MEX	SN. MIGUEL MARCUS PEREZ, TEPOSCOLULA	17.583	-97.583	2300	CWI 69745	10.18730/DQD1~	NULL	http://wgb.cimmyt.org/gringlobal/accessiondetail.aspx?id=110091
SEEDDIV13166	CIMMYT	OAX96.1	2249726	Landrace	Triticum aestivum L. aestivum	MEX	SN. MIGUEL MARCUS PEREZ, TEPOSCOLULA	17.583	-97.583	2300	CWI 69746	10.18730/DQD2$	NULL	http://wgb.cimmyt.org/gringlobal/accessiondetail.aspx?id=110092
SEEDDIV13167	CIMMYT	OAX96.1	2249725	Landrace	Triticum aestivum L. aestivum	MEX	SN. MIGUEL MARCUS PEREZ, TEPOSCOLULA	17.583	-97.583	2300	CWI 69747	10.18730/DQD3=	NULL	http://wgb.cimmyt.org/gringlobal/accessiondetail.aspx?id=110093
SEEDDIV13168	CIMMYT	OAX96.1	2249724	Landrace	Triticum aestivum L. aestivum	MEX	SN. MIGUEL MARCUS PEREZ, TEPOSCOLULA	17.583	-97.583	2300	CWI 69748	10.18730/DQD4U	NULL	http://wgb.cimmyt.org/gringlobal/accessiondetail.aspx?id=110094
SEEDDIV13169	CIMMYT	OAX96.1	2249723	Landrace	Triticum aestivum L. aestivum	MEX	SN. MIGUEL MARCUS PEREZ, TEPOSCOLULA	17.583	-97.583	2300	CWI 69749	10.18730/DQD50	NULL	http://wgb.cimmyt.org/gringlobal/accessiondetail.aspx?id=110095
SEEDDIV1317	CIMMYT	MEX94.7.72	195004	Landrace	Triticum aestivum L. aestivum	MEX	SAN VICENTE	19.5	-98.833	-	CWI 61518	10.18730/DFYJR	MEX94.7.72	http://wgb.cimmyt.org/gringlobal/accessiondetail.aspx?id=64958
SEEDDIV13170	CIMMYT	OAX96.1	2249749	Landrace	Triticum aestivum L. aestivum	MEX	SN. MIGUEL MARCUS PEREZ, TEPOSCOLULA	17.583	-97.583	2300	CWI 69723	10.18730/DQCBB	NULL	http://wgb.cimmyt.org/gringlobal/accessiondetail.aspx?id=110069
SEEDDIV13171	CIMMYT	OAX96.1	2249721	Landrace	Triticum aestivum L. aestivum	MEX	SN. MIGUEL MARCUS PEREZ, TEPOSCOLULA	17.583	-97.583	2300	CWI 69751	10.18730/DQD72	NULL	http://wgb.cimmyt.org/gringlobal/accessiondetail.aspx?id=110097
SEEDDIV13172	CIMMYT	OAX96.1	2249720	Landrace	Triticum aestivum L. aestivum	MEX	SN. MIGUEL MARCUS PEREZ, TEPOSCOLULA	17.583	-97.583	2300	CWI 69752	10.18730/DQD83	NULL	http://wgb.cimmyt.org/gringlobal/accessiondetail.aspx?id=110098
SEEDDIV13173	CIMMYT	OAX96.1	2249719	Landrace	Triticum aestivum L. aestivum	MEX	SN. MIGUEL MARCUS PEREZ, TEPOSCOLULA	17.583	-97.583	2300	CWI 69753	10.18730/DQD94	NULL	http://wgb.cimmyt.org/gringlobal/accessiondetail.aspx?id=110099
SEEDDIV13174	CIMMYT	OAX96.1	2249718	Landrace	Triticum aestivum L. aestivum	MEX	SN. MIGUEL MARCUS PEREZ, TEPOSCOLULA	17.583	-97.583	2300	CWI 69754	10.18730/DQDA5	NULL	http://wgb.cimmyt.org/gringlobal/accessiondetail.aspx?id=110100
SEEDDIV13175	CIMMYT	OAX96.1	2249717	Landrace	Triticum aestivum L. aestivum	MEX	SN. MIGUEL MARCUS PEREZ, TEPOSCOLULA	17.583	-97.583	2300	CWI 69755	10.18730/DQDB6	NULL	http://wgb.cimmyt.org/gringlobal/accessiondetail.aspx?id=110101
SEEDDIV13176	CIMMYT	MEX92.1.1.52	162321	Landrace	Triticum aestivum L. aestivum	MEX	LA VENTA	19.583	-98.75	2550	CWI 49703	10.18730/D72J1	MEX92.1.1.52	http://wgb.cimmyt.org/gringlobal/accessiondetail.aspx?id=46050
SEEDDIV13177	CIMMYT	OAX96.1	2249716	Landrace	Triticum aestivum L. aestivum	MEX	SN. MIGUEL MARCUS PEREZ, TEPOSCOLULA	17.583	-97.583	2300	CWI 69756	10.18730/DQDC7	NULL	http://wgb.cimmyt.org/gringlobal/accessiondetail.aspx?id=110102
SEEDDIV13178	CIMMYT	OAX96.1	2249714	Landrace	Triticum aestivum L. aestivum	MEX	SN. MIGUEL MARCUS PEREZ, TEPOSCOLULA	17.583	-97.583	2300	CWI 69758	10.18730/DQDE9	NULL	http://wgb.cimmyt.org/gringlobal/accessiondetail.aspx?id=110104
SEEDDIV13179	CIMMYT	OAX96.1	2249713	Landrace	Triticum aestivum L. aestivum	MEX	SN. MIGUEL MARCUS PEREZ, TEPOSCOLULA	17.583	-97.583	2300	CWI 69759	10.18730/DQDFA	NULL	http://wgb.cimmyt.org/gringlobal/accessiondetail.aspx?id=110105
SEEDDIV1318	CIMMYT	MEX94.7.73	195005	Landrace	Triticum aestivum L. aestivum	MEX	SAN VICENTE	19.5	-98.833	-	CWI 61519	10.18730/DFYKS	MEX94.7.73	http://wgb.cimmyt.org/gringlobal/accessiondetail.aspx?id=64959
SEEDDIV13180	CIMMYT	OAX96.1	2249748	Landrace	Triticum aestivum L. aestivum	MEX	SN. MIGUEL MARCUS PEREZ, TEPOSCOLULA	17.583	-97.583	2300	CWI 69724	10.18730/DQCCC	NULL	http://wgb.cimmyt.org/gringlobal/accessiondetail.aspx?id=110070
SEEDDIV13181	CIMMYT	OAX96.1	2249712	Landrace	Triticum aestivum L. aestivum	MEX	SN. MIGUEL MARCUS PEREZ, TEPOSCOLULA	17.583	-97.583	2300	CWI 69760	10.18730/DQDGB	NULL	http://wgb.cimmyt.org/gringlobal/accessiondetail.aspx?id=110106
SEEDDIV13182	CIMMYT	OAX96.1	2249747	Landrace	Triticum aestivum L. aestivum	MEX	SN. MIGUEL MARCUS PEREZ, TEPOSCOLULA	17.583	-97.583	2300	CWI 69725	10.18730/DQCDD	NULL	http://wgb.cimmyt.org/gringlobal/accessiondetail.aspx?id=110071
SEEDDIV13183	CIMMYT	OAX96.1	2249746	Landrace	Triticum aestivum L. aestivum	MEX	SN. MIGUEL MARCUS PEREZ, TEPOSCOLULA	17.583	-97.583	2300	CWI 69726	10.18730/DQCEE	NULL	http://wgb.cimmyt.org/gringlobal/accessiondetail.aspx?id=110072
SEEDDIV13184	CIMMYT	OAX96.1	2249745	Landrace	Triticum aestivum L. aestivum	MEX	SN. MIGUEL MARCUS PEREZ, TEPOSCOLULA	17.583	-97.583	2300	CWI 69727	10.18730/DQCFF	NULL	http://wgb.cimmyt.org/gringlobal/accessiondetail.aspx?id=110073
SEEDDIV13185	CIMMYT	OAX96.1	2249744	Landrace	Triticum aestivum L. aestivum	MEX	SN. MIGUEL MARCUS PEREZ, TEPOSCOLULA	17.583	-97.583	2300	CWI 69728	10.18730/DQCGG	NULL	http://wgb.cimmyt.org/gringlobal/accessiondetail.aspx?id=110074
SEEDDIV13186	CIMMYT	OAX96.1	2249743	Landrace	Triticum aestivum L. aestivum	MEX	SN. MIGUEL MARCUS PEREZ, TEPOSCOLULA	17.583	-97.583	2300	CWI 69729	10.18730/DQCHH	NULL	http://wgb.cimmyt.org/gringlobal/accessiondetail.aspx?id=110075
SEEDDIV13187	CIMMYT	OAX96.1	2249711	Landrace	Triticum aestivum L. aestivum	MEX	SN. MIGUEL MARCUS PEREZ, TEPOSCOLULA	17.583	-97.583	2300	CWI 69761	10.18730/DQDHC	NULL	http://wgb.cimmyt.org/gringlobal/accessiondetail.aspx?id=110107
SEEDDIV13188	CIMMYT	OAX96.1	2249710	Landrace	Triticum aestivum L. aestivum	MEX	SN. MIGUEL MARCUS PEREZ, TEPOSCOLULA	17.583	-97.583	2300	CWI 69762	10.18730/DQDJD	NULL	http://wgb.cimmyt.org/gringlobal/accessiondetail.aspx?id=110108
SEEDDIV13189	CIMMYT	OAX96.1	2249709	Landrace	Triticum aestivum L. aestivum	MEX	SN. MIGUEL MARCUS PEREZ, TEPOSCOLULA	17.583	-97.583	2300	CWI 69763	10.18730/DQDKE	NULL	http://wgb.cimmyt.org/gringlobal/accessiondetail.aspx?id=110109
SEEDDIV1319	CIMMYT	MEX94.7.74	195006	Landrace	Triticum aestivum L. aestivum	MEX	SAN VICENTE	19.5	-98.833	-	CWI 61520	10.18730/DFYMT	MEX94.7.74	http://wgb.cimmyt.org/gringlobal/accessiondetail.aspx?id=64960
SEEDDIV13190	CIMMYT	OAX96.1	2249708	Landrace	Triticum aestivum L. aestivum	MEX	SN. MIGUEL MARCUS PEREZ, TEPOSCOLULA	17.583	-97.583	2300	CWI 69764	10.18730/DQDMF	NULL	http://wgb.cimmyt.org/gringlobal/accessiondetail.aspx?id=110110
SEEDDIV13191	CIMMYT	OAX96.1	2249707	Landrace	Triticum aestivum L. aestivum	MEX	SN. MIGUEL MARCUS PEREZ, TEPOSCOLULA	17.583	-97.583	2300	CWI 69765	10.18730/DQDNG	NULL	http://wgb.cimmyt.org/gringlobal/accessiondetail.aspx?id=110111
SEEDDIV13192	CIMMYT	CHIH95.3.28	223821	Landrace	Triticum aestivum L. aestivum	MEX	GOSOGACHI	27.847	-108.317	1773	CWI 65330	10.18730/DKHZH	CHIH95.3.28	http://wgb.cimmyt.org/gringlobal/accessiondetail.aspx?id=83106
SEEDDIV13193	CIMMYT	CHIH95.3.29	223822	Landrace	Triticum aestivum L. aestivum	MEX	GOSOGACHI	27.847	-108.317	1773	CWI 65331	10.18730/DKJ0J	CHIH95.3.29	http://wgb.cimmyt.org/gringlobal/accessiondetail.aspx?id=83107
SEEDDIV13194	CIMMYT	CHIH95.3.31	223824	Landrace	Triticum aestivum L. aestivum	MEX	GOSOGACHI	27.847	-108.317	1773	CWI 65333	10.18730/DKJ2M	CHIH95.3.31	http://wgb.cimmyt.org/gringlobal/accessiondetail.aspx?id=83109
SEEDDIV13195	CIMMYT	CHIH95.3.33	223826	Landrace	Triticum aestivum L. aestivum	MEX	GOSOGACHI	27.847	-108.317	1773	CWI 65335	10.18730/DKJ4P	CHIH95.3.33	http://wgb.cimmyt.org/gringlobal/accessiondetail.aspx?id=83111
SEEDDIV13196	CIMMYT	IWA 8600092	187508	Landrace	Triticum aestivum L. aestivum	IRN	Bijar	35.8667	47.8167	1713	CWI 54504	10.18730/DAKAM	IWA8600092	http://wgb.cimmyt.org/gringlobal/accessiondetail.aspx?id=57869
SEEDDIV13197	CIMMYT	MEX92.1.1.51	162320	Landrace	Triticum aestivum L. aestivum	MEX	LA VENTA	19.583	-98.75	2550	CWI 49702	10.18730/D72H0	MEX92.1.1.51	http://wgb.cimmyt.org/gringlobal/accessiondetail.aspx?id=46049
SEEDDIV13198	CIMMYT	MEX92.1.1.50	162319	Landrace	Triticum aestivum L. aestivum	MEX	LA VENTA	19.583	-98.75	2550	CWI 49701	10.18730/D72GU	MEX92.1.1.50	http://wgb.cimmyt.org/gringlobal/accessiondetail.aspx?id=46048
SEEDDIV13199	CIMMYT	MEX92.1.1.49	162318	Landrace	Triticum aestivum L. aestivum	MEX	LA VENTA	19.583	-98.75	2550	CWI 49700	10.18730/D72F=	MEX92.1.1.49	http://wgb.cimmyt.org/gringlobal/accessiondetail.aspx?id=46047
SEEDDIV1320	CIMMYT	MEX94.7.75	195007	Landrace	Triticum aestivum L. aestivum	MEX	SAN VICENTE	19.5	-98.833	-	CWI 61521	10.18730/DFYNV	MEX94.7.75	http://wgb.cimmyt.org/gringlobal/accessiondetail.aspx?id=64961
SEEDDIV13200	CIMMYT	CHIH95.10.83	225355	Landrace	Triticum aestivum L. aestivum	MEX	SAN PABLO, BALLEZA	26.959	-106.357	1466	CWI 65647	10.18730/DKVW1	CHIH95.10.83	http://wgb.cimmyt.org/gringlobal/accessiondetail.aspx?id=83852
SEEDDIV13201	CIMMYT	CHIH95.10.84	225356	Landrace	Triticum aestivum L. aestivum	MEX	SAN PABLO, BALLEZA	26.959	-106.357	1466	CWI 65648	10.18730/DKVX2	CHIH95.10.84	http://wgb.cimmyt.org/gringlobal/accessiondetail.aspx?id=83853
SEEDDIV13202	CIMMYT	CHIH95.10.85	225357	Landrace	Triticum aestivum L. aestivum	MEX	SAN PABLO, BALLEZA	26.959	-106.357	1466	CWI 65649	10.18730/DKVY3	CHIH95.10.85	http://wgb.cimmyt.org/gringlobal/accessiondetail.aspx?id=83854
SEEDDIV13203	CIMMYT	CHIH95.10.86	225358	Landrace	Triticum aestivum L. aestivum	MEX	SAN PABLO, BALLEZA	26.959	-106.357	1466	CWI 65650	10.18730/DKVZ4	CHIH95.10.86	http://wgb.cimmyt.org/gringlobal/accessiondetail.aspx?id=83855
SEEDDIV13204	CIMMYT	CHIH95.10.95	225369	Landrace	Triticum aestivum L. aestivum	MEX	SAN PABLO, BALLEZA	26.959	-106.357	1466	CWI 65659	10.18730/DKW8D	CHIH95.10.95	http://wgb.cimmyt.org/gringlobal/accessiondetail.aspx?id=83865
SEEDDIV13205	CIMMYT	CHIH95.10.96	225370	Landrace	Triticum aestivum L. aestivum	MEX	SAN PABLO, BALLEZA	26.959	-106.357	1466	CWI 65660	10.18730/DKW9E	CHIH95.10.96	http://wgb.cimmyt.org/gringlobal/accessiondetail.aspx?id=83866
SEEDDIV13206	CIMMYT	CHIH95.10.97	225371	Landrace	Triticum aestivum L. aestivum	MEX	SAN PABLO, BALLEZA	26.959	-106.357	1466	CWI 65661	10.18730/DKWAF	CHIH95.10.97	http://wgb.cimmyt.org/gringlobal/accessiondetail.aspx?id=83867
SEEDDIV13207	CIMMYT	CHIH95.10.98	225372	Landrace	Triticum aestivum L. aestivum	MEX	SAN PABLO, BALLEZA	26.959	-106.357	1466	CWI 65662	10.18730/DKWBG	CHIH95.10.98	http://wgb.cimmyt.org/gringlobal/accessiondetail.aspx?id=83868
SEEDDIV13208	CIMMYT	CHIH95.10.99	225373	Landrace	Triticum aestivum L. aestivum	MEX	SAN PABLO, BALLEZA	26.959	-106.357	1466	CWI 65663	10.18730/DKWCH	CHIH95.10.99	http://wgb.cimmyt.org/gringlobal/accessiondetail.aspx?id=83869
SEEDDIV13209	CIMMYT	CHIH95.10.100	225374	Landrace	Triticum aestivum L. aestivum	MEX	SAN PABLO, BALLEZA	26.959	-106.357	1466	CWI 65664	10.18730/DKWDJ	CHIH95.10.100	http://wgb.cimmyt.org/gringlobal/accessiondetail.aspx?id=83870
SEEDDIV1321	CIMMYT	MEX94.7.56	194988	Landrace	Triticum aestivum L. aestivum	MEX	SAN VICENTE	19.5	-98.833	-	CWI 61502	10.18730/DFY28	MEX94.7.56	http://wgb.cimmyt.org/gringlobal/accessiondetail.aspx?id=64942
SEEDDIV13210	CIMMYT	CHIH95.10.101	225375	Landrace	Triticum aestivum L. aestivum	MEX	SAN PABLO, BALLEZA	26.959	-106.357	1466	CWI 65665	10.18730/DKWEK	CHIH95.10.101	http://wgb.cimmyt.org/gringlobal/accessiondetail.aspx?id=83871
SEEDDIV13211	CIMMYT	COAH94.7.61	159195	Landrace	Triticum aestivum L. aestivum	MEX	EJIDO TIERRA PRIETA	25.433	-100.85	1720	CWI 54357	10.18730/DAF70	COAH94.7.61	http://wgb.cimmyt.org/gringlobal/accessiondetail.aspx?id=44636
SEEDDIV13212	CIMMYT	CHIH95.10.103	225377	Landrace	Triticum aestivum L. aestivum	MEX	SAN PABLO, BALLEZA	26.959	-106.357	1466	CWI 65667	10.18730/DKWGN	CHIH95.10.103	http://wgb.cimmyt.org/gringlobal/accessiondetail.aspx?id=83873
SEEDDIV13213	CIMMYT	CHIH95.10.104	225378	Landrace	Triticum aestivum L. aestivum	MEX	SAN PABLO, BALLEZA	26.959	-106.357	1466	CWI 65668	10.18730/DKWHP	CHIH95.10.104	http://wgb.cimmyt.org/gringlobal/accessiondetail.aspx?id=83874
SEEDDIV13214	CIMMYT	CHIH95.10.105	225752	Landrace	Triticum aestivum L. aestivum	MEX	SAN PABLO, BALLEZA	26.959	-106.357	1466	CWI 65669	10.18730/DKWJQ	CHIH95.10.105	http://wgb.cimmyt.org/gringlobal/accessiondetail.aspx?id=84252
SEEDDIV13215	CIMMYT	CHIH95.10.106	225379	Landrace	Triticum aestivum L. aestivum	MEX	SAN PABLO, BALLEZA	26.959	-106.357	1466	CWI 65670	10.18730/DKWKR	CHIH95.10.106	http://wgb.cimmyt.org/gringlobal/accessiondetail.aspx?id=83875
SEEDDIV13216	CIMMYT	CHIH95.10.107	225380	Landrace	Triticum aestivum L. aestivum	MEX	SAN PABLO, BALLEZA	26.959	-106.357	1466	CWI 65671	10.18730/DKWMS	CHIH95.10.107	http://wgb.cimmyt.org/gringlobal/accessiondetail.aspx?id=83876
SEEDDIV13217	CIMMYT	CHIH95.10.108	225381	Landrace	Triticum aestivum L. aestivum	MEX	SAN PABLO, BALLEZA	26.959	-106.357	1466	CWI 65672	10.18730/DKWNT	CHIH95.10.108	http://wgb.cimmyt.org/gringlobal/accessiondetail.aspx?id=83877
SEEDDIV13218	CIMMYT	CHIH95.10.109	225382	Landrace	Triticum aestivum L. aestivum	MEX	SAN PABLO, BALLEZA	26.959	-106.357	1466	CWI 65673	10.18730/DKWPV	CHIH95.10.109	http://wgb.cimmyt.org/gringlobal/accessiondetail.aspx?id=83878
SEEDDIV13219	CIMMYT	CHIH95.10.111	225384	Landrace	Triticum aestivum L. aestivum	MEX	SAN PABLO, BALLEZA	26.959	-106.357	1466	CWI 65675	10.18730/DKWRX	CHIH95.10.111	http://wgb.cimmyt.org/gringlobal/accessiondetail.aspx?id=83880
SEEDDIV1322	CIMMYT	MEX94.7.76	195008	Landrace	Triticum aestivum L. aestivum	MEX	SAN VICENTE	19.5	-98.833	-	CWI 61522	10.18730/DFYPW	MEX94.7.76	http://wgb.cimmyt.org/gringlobal/accessiondetail.aspx?id=64962
SEEDDIV13220	CIMMYT	CHIH95.10.112	225385	Landrace	Triticum aestivum L. aestivum	MEX	SAN PABLO, BALLEZA	26.959	-106.357	1466	CWI 65676	10.18730/DKWSY	CHIH95.10.112	http://wgb.cimmyt.org/gringlobal/accessiondetail.aspx?id=83881
SEEDDIV13221	CIMMYT	CHIH95.10.113	225386	Landrace	Triticum aestivum L. aestivum	MEX	SAN PABLO, BALLEZA	26.959	-106.357	1466	CWI 65677	10.18730/DKWTZ	CHIH95.10.113	http://wgb.cimmyt.org/gringlobal/accessiondetail.aspx?id=83882
SEEDDIV13222	CIMMYT	CHIH95.10.88	225360	Landrace	Triticum aestivum L. aestivum	MEX	SAN PABLO, BALLEZA	26.959	-106.357	1466	CWI 65652	10.18730/DKW16	CHIH95.10.88	http://wgb.cimmyt.org/gringlobal/accessiondetail.aspx?id=83857
SEEDDIV13223	CIMMYT	CHIH95.10.115	225388	Landrace	Triticum aestivum L. aestivum	MEX	SAN PABLO, BALLEZA	26.959	-106.357	1466	CWI 65679	10.18730/DKWW~	CHIH95.10.115	http://wgb.cimmyt.org/gringlobal/accessiondetail.aspx?id=83884
SEEDDIV13224	CIMMYT	CHIH95.10.117	225390	Landrace	Triticum aestivum L. aestivum	MEX	SAN PABLO, BALLEZA	26.959	-106.357	1466	CWI 65681	10.18730/DKWY=	CHIH95.10.117	http://wgb.cimmyt.org/gringlobal/accessiondetail.aspx?id=83886
SEEDDIV13225	CIMMYT	CHIH95.10.119	225392	Landrace	Triticum aestivum L. aestivum	MEX	SAN PABLO, BALLEZA	26.959	-106.357	1466	CWI 65683	10.18730/DKX00	CHIH95.10.119	http://wgb.cimmyt.org/gringlobal/accessiondetail.aspx?id=83888
SEEDDIV13226	CIMMYT	CHIH95.10.121	225394	Landrace	Triticum aestivum L. aestivum	MEX	SAN PABLO, BALLEZA	26.959	-106.357	1466	CWI 65685	10.18730/DKX22	CHIH95.10.121	http://wgb.cimmyt.org/gringlobal/accessiondetail.aspx?id=83890
SEEDDIV13227	CIMMYT	CHIH95.11.1	225395	Landrace	Triticum aestivum L. aestivum	MEX	RANCHITO SAN JUAN. BELLEZA	26.896	-106.333	1574	CWI 65686	10.18730/DKX33	CHIH95.11.1	http://wgb.cimmyt.org/gringlobal/accessiondetail.aspx?id=83891
SEEDDIV13228	CIMMYT	CHIH95.11.2	225396	Landrace	Triticum aestivum L. aestivum	MEX	RANCHITO SAN JUAN. BELLEZA	26.896	-106.333	1574	CWI 65687	10.18730/DKX44	CHIH95.11.2	http://wgb.cimmyt.org/gringlobal/accessiondetail.aspx?id=83892
SEEDDIV13229	CIMMYT	CHIH95.11.3	225397	Landrace	Triticum aestivum L. aestivum	MEX	RANCHITO SAN JUAN. BELLEZA	26.896	-106.333	1574	CWI 65688	10.18730/DKX55	CHIH95.11.3	http://wgb.cimmyt.org/gringlobal/accessiondetail.aspx?id=83893
SEEDDIV1323	CIMMYT	MEX94.7.77	195009	Landrace	Triticum aestivum L. aestivum	MEX	SAN VICENTE	19.5	-98.833	-	CWI 61523	10.18730/DFYQX	MEX94.7.77	http://wgb.cimmyt.org/gringlobal/accessiondetail.aspx?id=64963
SEEDDIV13230	CIMMYT	CHIH95.10.89	225361	Landrace	Triticum aestivum L. aestivum	MEX	SAN PABLO, BALLEZA	26.959	-106.357	1466	CWI 65653	10.18730/DKW27	CHIH95.10.89	http://wgb.cimmyt.org/gringlobal/accessiondetail.aspx?id=83858
SEEDDIV13231	CIMMYT	CHIH95.11.4	225398	Landrace	Triticum aestivum L. aestivum	MEX	RANCHITO SAN JUAN. BELLEZA	26.896	-106.333	1574	CWI 65689	10.18730/DKX66	CHIH95.11.4	http://wgb.cimmyt.org/gringlobal/accessiondetail.aspx?id=83894
SEEDDIV13232	CIMMYT	CHIH95.11.5	225399	Landrace	Triticum aestivum L. aestivum	MEX	RANCHITO SAN JUAN. BELLEZA	26.896	-106.333	1574	CWI 65690	10.18730/DKX77	CHIH95.11.5	http://wgb.cimmyt.org/gringlobal/accessiondetail.aspx?id=83895
SEEDDIV13233	CIMMYT	CHIH95.11.6	225400	Landrace	Triticum aestivum L. aestivum	MEX	RANCHITO SAN JUAN. BELLEZA	26.896	-106.333	1574	CWI 65691	10.18730/DKX88	CHIH95.11.6	http://wgb.cimmyt.org/gringlobal/accessiondetail.aspx?id=83896
SEEDDIV13234	CIMMYT	CHIH95.11.8	225402	Landrace	Triticum aestivum L. aestivum	MEX	RANCHITO SAN JUAN. BELLEZA	26.896	-106.333	1574	CWI 65693	10.18730/DKXAA	CHIH95.11.8	http://wgb.cimmyt.org/gringlobal/accessiondetail.aspx?id=83898
SEEDDIV13235	CIMMYT	CHIH95.11.9	225403	Landrace	Triticum aestivum L. aestivum	MEX	RANCHITO SAN JUAN. BELLEZA	26.896	-106.333	1574	CWI 65694	10.18730/DKXBB	CHIH95.11.9	http://wgb.cimmyt.org/gringlobal/accessiondetail.aspx?id=83899
SEEDDIV13236	CIMMYT	CHIH95.11.10	225404	Landrace	Triticum aestivum L. aestivum	MEX	RANCHITO SAN JUAN. BELLEZA	26.896	-106.333	1574	CWI 65695	10.18730/DKXCC	CHIH95.11.10	http://wgb.cimmyt.org/gringlobal/accessiondetail.aspx?id=83900
SEEDDIV13237	CIMMYT	CHIH95.11.11	225405	Landrace	Triticum aestivum L. aestivum	MEX	RANCHITO SAN JUAN. BELLEZA	26.896	-106.333	1574	CWI 65696	10.18730/DKXDD	CHIH95.11.11	http://wgb.cimmyt.org/gringlobal/accessiondetail.aspx?id=83901
SEEDDIV13238	CIMMYT	CHIH95.10.90	225362	Landrace	Triticum aestivum L. aestivum	MEX	SAN PABLO, BALLEZA	26.959	-106.357	1466	CWI 65654	10.18730/DKW38	CHIH95.10.90	http://wgb.cimmyt.org/gringlobal/accessiondetail.aspx?id=83859
SEEDDIV13239	CIMMYT	CHIH95.11.17	225411	Landrace	Triticum aestivum L. aestivum	MEX	RANCHITO SAN JUAN. BELLEZA	26.896	-106.333	1574	CWI 65702	10.18730/DKXKK	CHIH95.11.17	http://wgb.cimmyt.org/gringlobal/accessiondetail.aspx?id=83907
SEEDDIV1324	CIMMYT	MEX94.7.78	195010	Landrace	Triticum aestivum L. aestivum	MEX	SAN VICENTE	19.5	-98.833	-	CWI 61524	10.18730/DFYRY	MEX94.7.78	http://wgb.cimmyt.org/gringlobal/accessiondetail.aspx?id=64964
SEEDDIV13240	CIMMYT	CHIH95.11.21	225416	Landrace	Triticum aestivum L. aestivum	MEX	RANCHITO SAN JUAN. BELLEZA	26.896	-106.333	1574	CWI 65706	10.18730/DKXQQ	CHIH95.11.21	http://wgb.cimmyt.org/gringlobal/accessiondetail.aspx?id=83911
SEEDDIV13241	CIMMYT	CHIH95.10.91	225363	Landrace	Triticum aestivum L. aestivum	MEX	SAN PABLO, BALLEZA	26.959	-106.357	1466	CWI 65655	10.18730/DKW49	CHIH95.10.91	http://wgb.cimmyt.org/gringlobal/accessiondetail.aspx?id=83860
SEEDDIV13242	CIMMYT	MEX92.1.1.48	162317	Landrace	Triticum aestivum L. aestivum	MEX	LA VENTA	19.583	-98.75	2550	CWI 49699	10.18730/D72E$	MEX92.1.1.48	http://wgb.cimmyt.org/gringlobal/accessiondetail.aspx?id=46046
SEEDDIV13243	CIMMYT	CHIH95.11.25	225420	Landrace	Triticum aestivum L. aestivum	MEX	RANCHITO SAN JUAN. BELLEZA	26.896	-106.333	1574	CWI 65710	10.18730/DKXVV	CHIH95.11.25	http://wgb.cimmyt.org/gringlobal/accessiondetail.aspx?id=83915
SEEDDIV13244	CIMMYT	CHIH95.11.28	225423	Landrace	Triticum aestivum L. aestivum	MEX	RANCHITO SAN JUAN. BELLEZA	26.896	-106.333	1574	CWI 65713	10.18730/DKXYY	CHIH95.11.28	http://wgb.cimmyt.org/gringlobal/accessiondetail.aspx?id=83918
SEEDDIV13245	CIMMYT	CHIH95.11.29	225424	Landrace	Triticum aestivum L. aestivum	MEX	RANCHITO SAN JUAN. BELLEZA	26.896	-106.333	1574	CWI 65714	10.18730/DKXZZ	CHIH95.11.29	http://wgb.cimmyt.org/gringlobal/accessiondetail.aspx?id=83919
SEEDDIV13246	CIMMYT	CHIH95.11.33	225428	Landrace	Triticum aestivum L. aestivum	MEX	RANCHITO SAN JUAN. BELLEZA	26.896	-106.333	1574	CWI 65718	10.18730/DKY3=	CHIH95.11.33	http://wgb.cimmyt.org/gringlobal/accessiondetail.aspx?id=83923
SEEDDIV13247	CIMMYT	CHIH95.11.37	225432	Landrace	Triticum aestivum L. aestivum	MEX	RANCHITO SAN JUAN. BELLEZA	26.896	-106.333	1574	CWI 65722	10.18730/DKY72	CHIH95.11.37	http://wgb.cimmyt.org/gringlobal/accessiondetail.aspx?id=83927
SEEDDIV13248	CIMMYT	CHIH95.11.40	225435	Landrace	Triticum aestivum L. aestivum	MEX	RANCHITO SAN JUAN. BELLEZA	26.896	-106.333	1574	CWI 65725	10.18730/DKYA5	CHIH95.11.40	http://wgb.cimmyt.org/gringlobal/accessiondetail.aspx?id=83930
SEEDDIV13249	CIMMYT	CHIH95.11.45	225440	Landrace	Triticum aestivum L. aestivum	MEX	RANCHITO SAN JUAN. BELLEZA	26.896	-106.333	1574	CWI 65730	10.18730/DKYFA	CHIH95.11.45	http://wgb.cimmyt.org/gringlobal/accessiondetail.aspx?id=83935
SEEDDIV1325	CIMMYT	MEX94.7.79	195011	Landrace	Triticum aestivum L. aestivum	MEX	SAN VICENTE	19.5	-98.833	-	CWI 61525	10.18730/DFYSZ	MEX94.7.79	http://wgb.cimmyt.org/gringlobal/accessiondetail.aspx?id=64965
SEEDDIV13250	CIMMYT	CHIH95.11.49	225444	Landrace	Triticum aestivum L. aestivum	MEX	RANCHITO SAN JUAN. BELLEZA	26.896	-106.333	1574	CWI 65734	10.18730/DKYKE	CHIH95.11.49	http://wgb.cimmyt.org/gringlobal/accessiondetail.aspx?id=83939
SEEDDIV13251	CIMMYT	COAH94.7.16	159150	Landrace	Triticum aestivum L. aestivum	MEX	EJIDO TIERRA PRIETA	25.433	-100.85	1720	CWI 54312	10.18730/DADTX	COAH94.7.16	http://wgb.cimmyt.org/gringlobal/accessiondetail.aspx?id=44591
SEEDDIV13252	CIMMYT	COAH94.7.17	159151	Landrace	Triticum aestivum L. aestivum	MEX	EJIDO TIERRA PRIETA	25.433	-100.85	1720	CWI 54313	10.18730/DADVY	COAH94.7.17	http://wgb.cimmyt.org/gringlobal/accessiondetail.aspx?id=44592
SEEDDIV13253	CIMMYT	COAH94.7.18	159152	Landrace	Triticum aestivum L. aestivum	MEX	EJIDO TIERRA PRIETA	25.433	-100.85	1720	CWI 54314	10.18730/DADWZ	COAH94.7.18	http://wgb.cimmyt.org/gringlobal/accessiondetail.aspx?id=44593
SEEDDIV13254	CIMMYT	COAH94.6.94	159123	Landrace	Triticum aestivum L. aestivum	MEX	EJIDO SAN ANTONIO 4 MILES	25.25	-101.75	1720	CWI 54286	10.18730/DAD03	COAH94.6.94	http://wgb.cimmyt.org/gringlobal/accessiondetail.aspx?id=44564
SEEDDIV13255	CIMMYT	COAH94.7.19	159153	Landrace	Triticum aestivum L. aestivum	MEX	EJIDO TIERRA PRIETA	25.433	-100.85	1720	CWI 54315	10.18730/DADX*	COAH94.7.19	http://wgb.cimmyt.org/gringlobal/accessiondetail.aspx?id=44594
SEEDDIV13256	CIMMYT	COAH94.7.20	159154	Landrace	Triticum aestivum L. aestivum	MEX	EJIDO TIERRA PRIETA	25.433	-100.85	1720	CWI 54316	10.18730/DADY~	COAH94.7.20	http://wgb.cimmyt.org/gringlobal/accessiondetail.aspx?id=44595
SEEDDIV13257	CIMMYT	COAH94.7.21	159155	Landrace	Triticum aestivum L. aestivum	MEX	EJIDO TIERRA PRIETA	25.433	-100.85	1720	CWI 54317	10.18730/DADZ$	COAH94.7.21	http://wgb.cimmyt.org/gringlobal/accessiondetail.aspx?id=44596
SEEDDIV13258	CIMMYT	COAH94.7.22	159156	Landrace	Triticum aestivum L. aestivum	MEX	EJIDO TIERRA PRIETA	25.433	-100.85	1720	CWI 54318	10.18730/DAE0=	COAH94.7.22	http://wgb.cimmyt.org/gringlobal/accessiondetail.aspx?id=44597
SEEDDIV13259	CIMMYT	COAH94.7.24	159158	Landrace	Triticum aestivum L. aestivum	MEX	EJIDO TIERRA PRIETA	25.433	-100.85	1720	CWI 54320	10.18730/DAE20	COAH94.7.24	http://wgb.cimmyt.org/gringlobal/accessiondetail.aspx?id=44599
SEEDDIV1326	CIMMYT	MEX94.8.1	195012	Landrace	Triticum aestivum L. aestivum	MEX	SAN VICENTE	19.5	-98.833	-	CWI 61526	10.18730/DFYT*	MEX94.8.1	http://wgb.cimmyt.org/gringlobal/accessiondetail.aspx?id=64966
SEEDDIV13260	CIMMYT	COAH94.7.25	159159	Landrace	Triticum aestivum L. aestivum	MEX	EJIDO TIERRA PRIETA	25.433	-100.85	1720	CWI 54321	10.18730/DAE31	COAH94.7.25	http://wgb.cimmyt.org/gringlobal/accessiondetail.aspx?id=44600
SEEDDIV13261	CIMMYT	COAH94.7.27	159161	Landrace	Triticum aestivum L. aestivum	MEX	EJIDO TIERRA PRIETA	25.433	-100.85	1720	CWI 54323	10.18730/DAE53	COAH94.7.27	http://wgb.cimmyt.org/gringlobal/accessiondetail.aspx?id=44602
SEEDDIV13262	CIMMYT	COAH94.7.29	159163	Landrace	Triticum aestivum L. aestivum	MEX	EJIDO TIERRA PRIETA	25.433	-100.85	1720	CWI 54325	10.18730/DAE75	COAH94.7.29	http://wgb.cimmyt.org/gringlobal/accessiondetail.aspx?id=44604
SEEDDIV13263	CIMMYT	COAH94.7.30	159164	Landrace	Triticum aestivum L. aestivum	MEX	EJIDO TIERRA PRIETA	25.433	-100.85	1720	CWI 54326	10.18730/DAE86	COAH94.7.30	http://wgb.cimmyt.org/gringlobal/accessiondetail.aspx?id=44605
SEEDDIV13264	CIMMYT	COAH94.7.31	159165	Landrace	Triticum aestivum L. aestivum	MEX	EJIDO TIERRA PRIETA	25.433	-100.85	1720	CWI 54327	10.18730/DAE97	COAH94.7.31	http://wgb.cimmyt.org/gringlobal/accessiondetail.aspx?id=44606
SEEDDIV13265	CIMMYT	COAH94.6.95	159124	Landrace	Triticum aestivum L. aestivum	MEX	EJIDO SAN ANTONIO 4 MILES	25.25	-101.75	1720	CWI 54287	10.18730/DAD14	COAH94.6.95	http://wgb.cimmyt.org/gringlobal/accessiondetail.aspx?id=44565
SEEDDIV13266	CIMMYT	COAH94.7.32	159166	Landrace	Triticum aestivum L. aestivum	MEX	EJIDO TIERRA PRIETA	25.433	-100.85	1720	CWI 54328	10.18730/DAEA8	COAH94.7.32	http://wgb.cimmyt.org/gringlobal/accessiondetail.aspx?id=44607
SEEDDIV13267	CIMMYT	COAH94.7.33	159167	Landrace	Triticum aestivum L. aestivum	MEX	EJIDO TIERRA PRIETA	25.433	-100.85	1720	CWI 54329	10.18730/DAEB9	COAH94.7.33	http://wgb.cimmyt.org/gringlobal/accessiondetail.aspx?id=44608
SEEDDIV13268	CIMMYT	COAH94.7.34	159168	Landrace	Triticum aestivum L. aestivum	MEX	EJIDO TIERRA PRIETA	25.433	-100.85	1720	CWI 54330	10.18730/DAECA	COAH94.7.34	http://wgb.cimmyt.org/gringlobal/accessiondetail.aspx?id=44609
SEEDDIV13269	CIMMYT	COAH94.6.96	159125	Landrace	Triticum aestivum L. aestivum	MEX	EJIDO SAN ANTONIO 4 MILES	25.25	-101.75	1720	CWI 54288	10.18730/DAD25	COAH94.6.96	http://wgb.cimmyt.org/gringlobal/accessiondetail.aspx?id=44566
SEEDDIV1327	CIMMYT	MEX94.8.2	195013	Landrace	Triticum aestivum L. aestivum	MEX	SAN VICENTE	19.5	-98.833	-	CWI 61527	10.18730/DFYV~	MEX94.8.2	http://wgb.cimmyt.org/gringlobal/accessiondetail.aspx?id=64967
SEEDDIV13270	CIMMYT	COAH94.6.97	159126	Landrace	Triticum aestivum L. aestivum	MEX	EJIDO SAN ANTONIO 4 MILES	25.25	-101.75	1720	CWI 54289	10.18730/DAD36	COAH94.6.97	http://wgb.cimmyt.org/gringlobal/accessiondetail.aspx?id=44567
SEEDDIV13271	CIMMYT	COAH94.6.98	159127	Landrace	Triticum aestivum L. aestivum	MEX	EJIDO SAN ANTONIO 4 MILES	25.25	-101.75	1720	CWI 54290	10.18730/DAD47	COAH94.6.98	http://wgb.cimmyt.org/gringlobal/accessiondetail.aspx?id=44568
SEEDDIV13272	CIMMYT	COAH94.6.99	159128	Landrace	Triticum aestivum L. aestivum	MEX	EJIDO SAN ANTONIO 4 MILES	25.25	-101.75	1720	CWI 54291	10.18730/DAD58	COAH94.6.99	http://wgb.cimmyt.org/gringlobal/accessiondetail.aspx?id=44569
SEEDDIV13273	CIMMYT	COAH94.6.100	159129	Landrace	Triticum aestivum L. aestivum	MEX	EJIDO SAN ANTONIO 4 MILES	25.25	-101.75	1720	CWI 54292	10.18730/DAD69	COAH94.6.100	http://wgb.cimmyt.org/gringlobal/accessiondetail.aspx?id=44570
SEEDDIV13274	CIMMYT	COAH94.7.35	159169	Landrace	Triticum aestivum L. aestivum	MEX	EJIDO TIERRA PRIETA	25.433	-100.85	1720	CWI 54331	10.18730/DAEDB	COAH94.7.35	http://wgb.cimmyt.org/gringlobal/accessiondetail.aspx?id=44610
SEEDDIV13275	CIMMYT	COAH94.7.44	159178	Landrace	Triticum aestivum L. aestivum	MEX	EJIDO TIERRA PRIETA	25.433	-100.85	1720	CWI 54340	10.18730/DAEPM	COAH94.7.44	http://wgb.cimmyt.org/gringlobal/accessiondetail.aspx?id=44619
SEEDDIV13276	CIMMYT	COAH94.7.45	159179	Landrace	Triticum aestivum L. aestivum	MEX	EJIDO TIERRA PRIETA	25.433	-100.85	1720	CWI 54341	10.18730/DAEQN	COAH94.7.45	http://wgb.cimmyt.org/gringlobal/accessiondetail.aspx?id=44620
SEEDDIV13277	CIMMYT	COAH94.7.46	159180	Landrace	Triticum aestivum L. aestivum	MEX	EJIDO TIERRA PRIETA	25.433	-100.85	1720	CWI 54342	10.18730/DAERP	COAH94.7.46	http://wgb.cimmyt.org/gringlobal/accessiondetail.aspx?id=44621
SEEDDIV13278	CIMMYT	COAH94.7.47	159181	Landrace	Triticum aestivum L. aestivum	MEX	EJIDO TIERRA PRIETA	25.433	-100.85	1720	CWI 54343	10.18730/DAESQ	COAH94.7.47	http://wgb.cimmyt.org/gringlobal/accessiondetail.aspx?id=44622
SEEDDIV13279	CIMMYT	COAH94.7.48	159182	Landrace	Triticum aestivum L. aestivum	MEX	EJIDO TIERRA PRIETA	25.433	-100.85	1720	CWI 54344	10.18730/DAETR	COAH94.7.48	http://wgb.cimmyt.org/gringlobal/accessiondetail.aspx?id=44623
SEEDDIV1328	CIMMYT	MEX94.9.1	195015	Landrace	Triticum aestivum L. aestivum	MEX	SAN BARTOLDO	19.767	-99.667	2804	CWI 61529	10.18730/DFYX=	MEX94.9.1	http://wgb.cimmyt.org/gringlobal/accessiondetail.aspx?id=64969
SEEDDIV13280	CIMMYT	COAH94.7.49	159183	Landrace	Triticum aestivum L. aestivum	MEX	EJIDO TIERRA PRIETA	25.433	-100.85	1720	CWI 54345	10.18730/DAEVS	COAH94.7.49	http://wgb.cimmyt.org/gringlobal/accessiondetail.aspx?id=44624
SEEDDIV13281	CIMMYT	COAH94.7.50	159184	Landrace	Triticum aestivum L. aestivum	MEX	EJIDO TIERRA PRIETA	25.433	-100.85	1720	CWI 54346	10.18730/DAEWT	COAH94.7.50	http://wgb.cimmyt.org/gringlobal/accessiondetail.aspx?id=44625
SEEDDIV13282	CIMMYT	COAH94.7.51	159185	Landrace	Triticum aestivum L. aestivum	MEX	EJIDO TIERRA PRIETA	25.433	-100.85	1720	CWI 54347	10.18730/DAEXV	COAH94.7.51	http://wgb.cimmyt.org/gringlobal/accessiondetail.aspx?id=44626
SEEDDIV13283	CIMMYT	COAH94.7.52	159186	Landrace	Triticum aestivum L. aestivum	MEX	EJIDO TIERRA PRIETA	25.433	-100.85	1720	CWI 54348	10.18730/DAEYW	COAH94.7.52	http://wgb.cimmyt.org/gringlobal/accessiondetail.aspx?id=44627
SEEDDIV13284	CIMMYT	COAH94.7.53	159187	Landrace	Triticum aestivum L. aestivum	MEX	EJIDO TIERRA PRIETA	25.433	-100.85	1720	CWI 54349	10.18730/DAEZX	COAH94.7.53	http://wgb.cimmyt.org/gringlobal/accessiondetail.aspx?id=44628
SEEDDIV13285	CIMMYT	COAH94.7.36	159170	Landrace	Triticum aestivum L. aestivum	MEX	EJIDO TIERRA PRIETA	25.433	-100.85	1720	CWI 54332	10.18730/DAEEC	COAH94.7.36	http://wgb.cimmyt.org/gringlobal/accessiondetail.aspx?id=44611
SEEDDIV13286	CIMMYT	COAH94.7.54	159188	Landrace	Triticum aestivum L. aestivum	MEX	EJIDO TIERRA PRIETA	25.433	-100.85	1720	CWI 54350	10.18730/DAF0Y	COAH94.7.54	http://wgb.cimmyt.org/gringlobal/accessiondetail.aspx?id=44629
SEEDDIV13287	CIMMYT	COAH94.7.55	159189	Landrace	Triticum aestivum L. aestivum	MEX	EJIDO TIERRA PRIETA	25.433	-100.85	1720	CWI 54351	10.18730/DAF1Z	COAH94.7.55	http://wgb.cimmyt.org/gringlobal/accessiondetail.aspx?id=44630
SEEDDIV13288	CIMMYT	COAH94.7.56	159190	Landrace	Triticum aestivum L. aestivum	MEX	EJIDO TIERRA PRIETA	25.433	-100.85	1720	CWI 54352	10.18730/DAF2*	COAH94.7.56	http://wgb.cimmyt.org/gringlobal/accessiondetail.aspx?id=44631
SEEDDIV13289	CIMMYT	COAH94.7.57	159191	Landrace	Triticum aestivum L. aestivum	MEX	EJIDO TIERRA PRIETA	25.433	-100.85	1720	CWI 54353	10.18730/DAF3~	COAH94.7.57	http://wgb.cimmyt.org/gringlobal/accessiondetail.aspx?id=44632
SEEDDIV1329	CIMMYT	MEX94.9.2	195016	Landrace	Triticum aestivum L. aestivum	MEX	SAN BARTOLDO	19.767	-99.667	2804	CWI 61530	10.18730/DFYYU	MEX94.9.2	http://wgb.cimmyt.org/gringlobal/accessiondetail.aspx?id=64970
SEEDDIV13290	CIMMYT	COAH94.7.58	159192	Landrace	Triticum aestivum L. aestivum	MEX	EJIDO TIERRA PRIETA	25.433	-100.85	1720	CWI 54354	10.18730/DAF4$	COAH94.7.58	http://wgb.cimmyt.org/gringlobal/accessiondetail.aspx?id=44633
SEEDDIV13291	CIMMYT	COAH94.7.59	159193	Landrace	Triticum aestivum L. aestivum	MEX	EJIDO TIERRA PRIETA	25.433	-100.85	1720	CWI 54355	10.18730/DAF5=	COAH94.7.59	http://wgb.cimmyt.org/gringlobal/accessiondetail.aspx?id=44634
SEEDDIV13292	CIMMYT	COAH94.7.60	159194	Landrace	Triticum aestivum L. aestivum	MEX	EJIDO TIERRA PRIETA	25.433	-100.85	1720	CWI 54356	10.18730/DAF6U	COAH94.7.60	http://wgb.cimmyt.org/gringlobal/accessiondetail.aspx?id=44635
SEEDDIV13293	CIMMYT	MEX92.1.1.47	162316	Landrace	Triticum aestivum L. aestivum	MEX	LA VENTA	19.583	-98.75	2550	CWI 49698	10.18730/D72D~	MEX92.1.1.47	http://wgb.cimmyt.org/gringlobal/accessiondetail.aspx?id=46045
SEEDDIV13294	CIMMYT	CHIH95.9.44	225253	Landrace	Triticum aestivum L. aestivum	MEX	E. MORIS	28.148	-108.524	922	CWI 65541	10.18730/DKRJ6	CHIH95.9.44	http://wgb.cimmyt.org/gringlobal/accessiondetail.aspx?id=83750
SEEDDIV13295	CIMMYT	CHIH95.9.45	225254	Landrace	Triticum aestivum L. aestivum	MEX	E. MORIS	28.148	-108.524	922	CWI 65542	10.18730/DKRK7	CHIH95.9.45	http://wgb.cimmyt.org/gringlobal/accessiondetail.aspx?id=83751
SEEDDIV13296	CIMMYT	CHIH95.9.46	225255	Landrace	Triticum aestivum L. aestivum	MEX	E. MORIS	28.148	-108.524	922	CWI 65543	10.18730/DKRM8	CHIH95.9.46	http://wgb.cimmyt.org/gringlobal/accessiondetail.aspx?id=83752
SEEDDIV13297	CIMMYT	CHIH95.9.47	225256	Landrace	Triticum aestivum L. aestivum	MEX	E. MORIS	28.148	-108.524	922	CWI 65544	10.18730/DKRN9	CHIH95.9.47	http://wgb.cimmyt.org/gringlobal/accessiondetail.aspx?id=83753
SEEDDIV13298	CIMMYT	CHIH95.8.7	225179	Landrace	Triticum aestivum L. aestivum	MEX	E. MORIS	28.148	-108.512	920	CWI 65470	10.18730/DKPB9	CHIH95.8.7	http://wgb.cimmyt.org/gringlobal/accessiondetail.aspx?id=83677
SEEDDIV13299	CIMMYT	CHIH95.9.48	225257	Landrace	Triticum aestivum L. aestivum	MEX	E. MORIS	28.148	-108.524	922	CWI 65545	10.18730/DKRPA	CHIH95.9.48	http://wgb.cimmyt.org/gringlobal/accessiondetail.aspx?id=83754
SEEDDIV1330	CIMMYT	MEX94.9.3	195017	Landrace	Triticum aestivum L. aestivum	MEX	SAN BARTOLDO	19.767	-99.667	2804	CWI 61531	10.18730/DFYZ0	MEX94.9.3	http://wgb.cimmyt.org/gringlobal/accessiondetail.aspx?id=64971
SEEDDIV13300	CIMMYT	CHIH95.9.49	225258	Landrace	Triticum aestivum L. aestivum	MEX	E. MORIS	28.148	-108.524	922	CWI 65546	10.18730/DKRQB	CHIH95.9.49	http://wgb.cimmyt.org/gringlobal/accessiondetail.aspx?id=83755
SEEDDIV13301	CIMMYT	CHIH95.9.50	225259	Landrace	Triticum aestivum L. aestivum	MEX	E. MORIS	28.148	-108.524	922	CWI 65547	10.18730/DKRRC	CHIH95.9.50	http://wgb.cimmyt.org/gringlobal/accessiondetail.aspx?id=83756
SEEDDIV13302	CIMMYT	CHIH95.9.52	225261	Landrace	Triticum aestivum L. aestivum	MEX	E. MORIS	28.148	-108.524	922	CWI 65549	10.18730/DKRTE	CHIH95.9.52	http://wgb.cimmyt.org/gringlobal/accessiondetail.aspx?id=83758
SEEDDIV13303	CIMMYT	CHIH95.9.53	225262	Landrace	Triticum aestivum L. aestivum	MEX	E. MORIS	28.148	-108.524	922	CWI 65550	10.18730/DKRVF	CHIH95.9.53	http://wgb.cimmyt.org/gringlobal/accessiondetail.aspx?id=83759
SEEDDIV13304	CIMMYT	CHIH95.9.54	225263	Landrace	Triticum aestivum L. aestivum	MEX	E. MORIS	28.148	-108.524	922	CWI 65551	10.18730/DKRWG	CHIH95.9.54	http://wgb.cimmyt.org/gringlobal/accessiondetail.aspx?id=83760
SEEDDIV13305	CIMMYT	CHIH95.9.55	225264	Landrace	Triticum aestivum L. aestivum	MEX	E. MORIS	28.148	-108.524	922	CWI 65552	10.18730/DKRXH	CHIH95.9.55	http://wgb.cimmyt.org/gringlobal/accessiondetail.aspx?id=83761
SEEDDIV13306	CIMMYT	CHIH95.9.56	225265	Landrace	Triticum aestivum L. aestivum	MEX	E. MORIS	28.148	-108.524	922	CWI 65553	10.18730/DKRYJ	CHIH95.9.56	http://wgb.cimmyt.org/gringlobal/accessiondetail.aspx?id=83762
SEEDDIV13307	CIMMYT	CHIH95.9.65	225273	Landrace	Triticum aestivum L. aestivum	MEX	E. MORIS	28.148	-108.524	922	CWI 65562	10.18730/DKS7V	CHIH95.9.65	http://wgb.cimmyt.org/gringlobal/accessiondetail.aspx?id=83770
SEEDDIV13308	CIMMYT	CHIH95.9.66	225274	Landrace	Triticum aestivum L. aestivum	MEX	E. MORIS	28.148	-108.524	922	CWI 65563	10.18730/DKS8W	CHIH95.9.66	http://wgb.cimmyt.org/gringlobal/accessiondetail.aspx?id=83771
SEEDDIV13309	CIMMYT	CHIH95.10.1	225275	Landrace	Triticum aestivum L. aestivum	MEX	SAN PABLO, BALLEZA	26.959	-106.357	1466	CWI 65565	10.18730/DKSAY	CHIH95.10.1	http://wgb.cimmyt.org/gringlobal/accessiondetail.aspx?id=83772
SEEDDIV1331	CIMMYT	MEX94.7.57	194989	Landrace	Triticum aestivum L. aestivum	MEX	SAN VICENTE	19.5	-98.833	-	CWI 61503	10.18730/DFY39	MEX94.7.57	http://wgb.cimmyt.org/gringlobal/accessiondetail.aspx?id=64943
SEEDDIV13310	CIMMYT	CHIH95.10.2	225276	Landrace	Triticum aestivum L. aestivum	MEX	SAN PABLO, BALLEZA	26.959	-106.357	1466	CWI 65566	10.18730/DKSBZ	CHIH95.10.2	http://wgb.cimmyt.org/gringlobal/accessiondetail.aspx?id=83773
SEEDDIV13311	CIMMYT	CHIH95.10.3	225277	Landrace	Triticum aestivum L. aestivum	MEX	SAN PABLO, BALLEZA	26.959	-106.357	1466	CWI 65567	10.18730/DKSC*	CHIH95.10.3	http://wgb.cimmyt.org/gringlobal/accessiondetail.aspx?id=83774
SEEDDIV13312	CIMMYT	CHIH95.10.4	225278	Landrace	Triticum aestivum L. aestivum	MEX	SAN PABLO, BALLEZA	26.959	-106.357	1466	CWI 65568	10.18730/DKSD~	CHIH95.10.4	http://wgb.cimmyt.org/gringlobal/accessiondetail.aspx?id=83775
SEEDDIV13313	CIMMYT	CHIH95.10.6	225280	Landrace	Triticum aestivum L. aestivum	MEX	SAN PABLO, BALLEZA	26.959	-106.357	1466	CWI 65570	10.18730/DKSF=	CHIH95.10.6	http://wgb.cimmyt.org/gringlobal/accessiondetail.aspx?id=83777
SEEDDIV13314	CIMMYT	CHIH95.10.7	225281	Landrace	Triticum aestivum L. aestivum	MEX	SAN PABLO, BALLEZA	26.959	-106.357	1466	CWI 65571	10.18730/DKSGU	CHIH95.10.7	http://wgb.cimmyt.org/gringlobal/accessiondetail.aspx?id=83778
SEEDDIV13315	CIMMYT	CHIH95.10.8	225282	Landrace	Triticum aestivum L. aestivum	MEX	SAN PABLO, BALLEZA	26.959	-106.357	1466	CWI 65572	10.18730/DKSH0	CHIH95.10.8	http://wgb.cimmyt.org/gringlobal/accessiondetail.aspx?id=83779
SEEDDIV13316	CIMMYT	CHIH95.9.57	225266	Landrace	Triticum aestivum L. aestivum	MEX	E. MORIS	28.148	-108.524	922	CWI 65554	10.18730/DKRZK	CHIH95.9.57	http://wgb.cimmyt.org/gringlobal/accessiondetail.aspx?id=83763
SEEDDIV13317	CIMMYT	CHIH95.10.9	225283	Landrace	Triticum aestivum L. aestivum	MEX	SAN PABLO, BALLEZA	26.959	-106.357	1466	CWI 65573	10.18730/DKSJ1	CHIH95.10.9	http://wgb.cimmyt.org/gringlobal/accessiondetail.aspx?id=83780
SEEDDIV13318	CIMMYT	MEX92.1.1.19	162288	Landrace	Triticum aestivum L. aestivum	MEX	LA VENTA	19.583	-98.75	2550	CWI 49670	10.18730/D71H5	MEX92.1.1.19	http://wgb.cimmyt.org/gringlobal/accessiondetail.aspx?id=46017
SEEDDIV13319	CIMMYT	CHIH95.10.10	225284	Landrace	Triticum aestivum L. aestivum	MEX	SAN PABLO, BALLEZA	26.959	-106.357	1466	CWI 65574	10.18730/DKSK2	CHIH95.10.10	http://wgb.cimmyt.org/gringlobal/accessiondetail.aspx?id=83781
SEEDDIV1332	CIMMYT	MEX94.9.4	195018	Landrace	Triticum aestivum L. aestivum	MEX	SAN BARTOLDO	19.767	-99.667	2804	CWI 61532	10.18730/DFZ01	MEX94.9.4	http://wgb.cimmyt.org/gringlobal/accessiondetail.aspx?id=64972
SEEDDIV13320	CIMMYT	CHIH95.10.11	225285	Landrace	Triticum aestivum L. aestivum	MEX	SAN PABLO, BALLEZA	26.959	-106.357	1466	CWI 65575	10.18730/DKSM3	CHIH95.10.11	http://wgb.cimmyt.org/gringlobal/accessiondetail.aspx?id=83782
SEEDDIV13321	CIMMYT	CHIH95.10.12	225286	Landrace	Triticum aestivum L. aestivum	MEX	SAN PABLO, BALLEZA	26.959	-106.357	1466	CWI 65576	10.18730/DKSN4	CHIH95.10.12	http://wgb.cimmyt.org/gringlobal/accessiondetail.aspx?id=83783
SEEDDIV13322	CIMMYT	CHIH95.10.13	225287	Landrace	Triticum aestivum L. aestivum	MEX	SAN PABLO, BALLEZA	26.959	-106.357	1466	CWI 65577	10.18730/DKSP5	CHIH95.10.13	http://wgb.cimmyt.org/gringlobal/accessiondetail.aspx?id=83784
SEEDDIV13323	CIMMYT	CHIH95.10.14	225288	Landrace	Triticum aestivum L. aestivum	MEX	SAN PABLO, BALLEZA	26.959	-106.357	1466	CWI 65578	10.18730/DKSQ6	CHIH95.10.14	http://wgb.cimmyt.org/gringlobal/accessiondetail.aspx?id=83785
SEEDDIV13324	CIMMYT	CHIH95.10.15	225289	Landrace	Triticum aestivum L. aestivum	MEX	SAN PABLO, BALLEZA	26.959	-106.357	1466	CWI 65579	10.18730/DKSR7	CHIH95.10.15	http://wgb.cimmyt.org/gringlobal/accessiondetail.aspx?id=83786
SEEDDIV13325	CIMMYT	CHIH95.10.16	225290	Landrace	Triticum aestivum L. aestivum	MEX	SAN PABLO, BALLEZA	26.959	-106.357	1466	CWI 65580	10.18730/DKSS8	CHIH95.10.16	http://wgb.cimmyt.org/gringlobal/accessiondetail.aspx?id=83787
SEEDDIV13326	CIMMYT	CHIH95.10.17	225291	Landrace	Triticum aestivum L. aestivum	MEX	SAN PABLO, BALLEZA	26.959	-106.357	1466	CWI 65581	10.18730/DKST9	CHIH95.10.17	http://wgb.cimmyt.org/gringlobal/accessiondetail.aspx?id=83788
SEEDDIV13327	CIMMYT	CHIH95.10.18	225292	Landrace	Triticum aestivum L. aestivum	MEX	SAN PABLO, BALLEZA	26.959	-106.357	1466	CWI 65582	10.18730/DKSVA	CHIH95.10.18	http://wgb.cimmyt.org/gringlobal/accessiondetail.aspx?id=83789
SEEDDIV13328	CIMMYT	CHIH95.9.58	225749	Landrace	Triticum aestivum L. aestivum	MEX	E. MORIS	28.148	-108.524	922	CWI 65555	10.18730/DKS0M	CHIH95.9.58	http://wgb.cimmyt.org/gringlobal/accessiondetail.aspx?id=84249
SEEDDIV13329	CIMMYT	CHIH95.10.19	225293	Landrace	Triticum aestivum L. aestivum	MEX	SAN PABLO, BALLEZA	26.959	-106.357	1466	CWI 65583	10.18730/DKSWB	CHIH95.10.19	http://wgb.cimmyt.org/gringlobal/accessiondetail.aspx?id=83790
SEEDDIV1333	CIMMYT	MEX94.9.5	195019	Landrace	Triticum aestivum L. aestivum	MEX	SAN BARTOLDO	19.767	-99.667	2804	CWI 61533	10.18730/DFZ12	MEX94.9.5	http://wgb.cimmyt.org/gringlobal/accessiondetail.aspx?id=64973
SEEDDIV13330	CIMMYT	CHIH95.10.20	225294	Landrace	Triticum aestivum L. aestivum	MEX	SAN PABLO, BALLEZA	26.959	-106.357	1466	CWI 65584	10.18730/DKSXC	CHIH95.10.20	http://wgb.cimmyt.org/gringlobal/accessiondetail.aspx?id=83791
SEEDDIV13331	CIMMYT	CHIH95.10.21	225295	Landrace	Triticum aestivum L. aestivum	MEX	SAN PABLO, BALLEZA	26.959	-106.357	1466	CWI 65585	10.18730/DKSYD	CHIH95.10.21	http://wgb.cimmyt.org/gringlobal/accessiondetail.aspx?id=83792
SEEDDIV13332	CIMMYT	CHIH95.10.23	225297	Landrace	Triticum aestivum L. aestivum	MEX	SAN PABLO, BALLEZA	26.959	-106.357	1466	CWI 65587	10.18730/DKT0F	CHIH95.10.23	http://wgb.cimmyt.org/gringlobal/accessiondetail.aspx?id=83794
SEEDDIV13333	CIMMYT	CHIH95.10.24	225298	Landrace	Triticum aestivum L. aestivum	MEX	SAN PABLO, BALLEZA	26.959	-106.357	1466	CWI 65588	10.18730/DKT1G	CHIH95.10.24	http://wgb.cimmyt.org/gringlobal/accessiondetail.aspx?id=83795
SEEDDIV13334	CIMMYT	CHIH95.10.25	225299	Landrace	Triticum aestivum L. aestivum	MEX	SAN PABLO, BALLEZA	26.959	-106.357	1466	CWI 65589	10.18730/DKT2H	CHIH95.10.25	http://wgb.cimmyt.org/gringlobal/accessiondetail.aspx?id=83796
SEEDDIV13335	CIMMYT	CHIH95.10.26	225300	Landrace	Triticum aestivum L. aestivum	MEX	SAN PABLO, BALLEZA	26.959	-106.357	1466	CWI 65590	10.18730/DKT3J	CHIH95.10.26	http://wgb.cimmyt.org/gringlobal/accessiondetail.aspx?id=83797
SEEDDIV13336	CIMMYT	CHIH95.10.27	225301	Landrace	Triticum aestivum L. aestivum	MEX	SAN PABLO, BALLEZA	26.959	-106.357	1466	CWI 65591	10.18730/DKT4K	CHIH95.10.27	http://wgb.cimmyt.org/gringlobal/accessiondetail.aspx?id=83798
SEEDDIV13337	CIMMYT	CHIH95.10.28	225302	Landrace	Triticum aestivum L. aestivum	MEX	SAN PABLO, BALLEZA	26.959	-106.357	1466	CWI 65592	10.18730/DKT5M	CHIH95.10.28	http://wgb.cimmyt.org/gringlobal/accessiondetail.aspx?id=83799
SEEDDIV13338	CIMMYT	CHIH95.9.59	225267	Landrace	Triticum aestivum L. aestivum	MEX	E. MORIS	28.148	-108.524	922	CWI 65556	10.18730/DKS1N	CHIH95.9.59	http://wgb.cimmyt.org/gringlobal/accessiondetail.aspx?id=83764
SEEDDIV13339	CIMMYT	CHIH95.10.29	225303	Landrace	Triticum aestivum L. aestivum	MEX	SAN PABLO, BALLEZA	26.959	-106.357	1466	CWI 65593	10.18730/DKT6N	CHIH95.10.29	http://wgb.cimmyt.org/gringlobal/accessiondetail.aspx?id=83800
SEEDDIV1334	CIMMYT	MEX94.9.6	195020	Landrace	Triticum aestivum L. aestivum	MEX	SAN BARTOLDO	19.767	-99.667	2804	CWI 61534	10.18730/DFZ23	MEX94.9.6	http://wgb.cimmyt.org/gringlobal/accessiondetail.aspx?id=64974
SEEDDIV13340	CIMMYT	CHIH95.10.30	225304	Landrace	Triticum aestivum L. aestivum	MEX	SAN PABLO, BALLEZA	26.959	-106.357	1466	CWI 65594	10.18730/DKT7P	CHIH95.10.30	http://wgb.cimmyt.org/gringlobal/accessiondetail.aspx?id=83801
SEEDDIV13341	CIMMYT	CHIH95.10.32	225306	Landrace	Triticum aestivum L. aestivum	MEX	SAN PABLO, BALLEZA	26.959	-106.357	1466	CWI 65596	10.18730/DKT9R	CHIH95.10.32	http://wgb.cimmyt.org/gringlobal/accessiondetail.aspx?id=83803
SEEDDIV13342	CIMMYT	CHIH95.10.33	225307	Landrace	Triticum aestivum L. aestivum	MEX	SAN PABLO, BALLEZA	26.959	-106.357	1466	CWI 65597	10.18730/DKTAS	CHIH95.10.33	http://wgb.cimmyt.org/gringlobal/accessiondetail.aspx?id=83804
SEEDDIV13343	CIMMYT	CHIH95.10.34	225308	Landrace	Triticum aestivum L. aestivum	MEX	SAN PABLO, BALLEZA	26.959	-106.357	1466	CWI 65598	10.18730/DKTBT	CHIH95.10.34	http://wgb.cimmyt.org/gringlobal/accessiondetail.aspx?id=83805
SEEDDIV13344	CIMMYT	CHIH95.10.35	225309	Landrace	Triticum aestivum L. aestivum	MEX	SAN PABLO, BALLEZA	26.959	-106.357	1466	CWI 65599	10.18730/DKTCV	CHIH95.10.35	http://wgb.cimmyt.org/gringlobal/accessiondetail.aspx?id=83806
SEEDDIV13345	CIMMYT	CHIH95.10.36	225310	Landrace	Triticum aestivum L. aestivum	MEX	SAN PABLO, BALLEZA	26.959	-106.357	1466	CWI 65600	10.18730/DKTDW	CHIH95.10.36	http://wgb.cimmyt.org/gringlobal/accessiondetail.aspx?id=83807
SEEDDIV13346	CIMMYT	CHIH95.10.37	225311	Landrace	Triticum aestivum L. aestivum	MEX	SAN PABLO, BALLEZA	26.959	-106.357	1466	CWI 65601	10.18730/DKTEX	CHIH95.10.37	http://wgb.cimmyt.org/gringlobal/accessiondetail.aspx?id=83808
SEEDDIV13347	CIMMYT	CHIH95.10.38	225312	Landrace	Triticum aestivum L. aestivum	MEX	SAN PABLO, BALLEZA	26.959	-106.357	1466	CWI 65602	10.18730/DKTFY	CHIH95.10.38	http://wgb.cimmyt.org/gringlobal/accessiondetail.aspx?id=83809
SEEDDIV13348	CIMMYT	CHIH95.9.60	225268	Landrace	Triticum aestivum L. aestivum	MEX	E. MORIS	28.148	-108.524	922	CWI 65557	10.18730/DKS2P	CHIH95.9.60	http://wgb.cimmyt.org/gringlobal/accessiondetail.aspx?id=83765
SEEDDIV13349	CIMMYT	CHIH95.10.39	225313	Landrace	Triticum aestivum L. aestivum	MEX	SAN PABLO, BALLEZA	26.959	-106.357	1466	CWI 65603	10.18730/DKTGZ	CHIH95.10.39	http://wgb.cimmyt.org/gringlobal/accessiondetail.aspx?id=83810
SEEDDIV1335	CIMMYT	MEX94.9.7	195021	Landrace	Triticum aestivum L. aestivum	MEX	SAN BARTOLDO	19.767	-99.667	2804	CWI 61535	10.18730/DFZ34	MEX94.9.7	http://wgb.cimmyt.org/gringlobal/accessiondetail.aspx?id=64975
SEEDDIV13350	CIMMYT	CHIH95.10.41	225315	Landrace	Triticum aestivum L. aestivum	MEX	SAN PABLO, BALLEZA	26.959	-106.357	1466	CWI 65605	10.18730/DKTJ~	CHIH95.10.41	http://wgb.cimmyt.org/gringlobal/accessiondetail.aspx?id=83812
SEEDDIV13351	CIMMYT	CHIH95.10.42	225316	Landrace	Triticum aestivum L. aestivum	MEX	SAN PABLO, BALLEZA	26.959	-106.357	1466	CWI 65606	10.18730/DKTK$	CHIH95.10.42	http://wgb.cimmyt.org/gringlobal/accessiondetail.aspx?id=83813
SEEDDIV13352	CIMMYT	CHIH95.10.43	225317	Landrace	Triticum aestivum L. aestivum	MEX	SAN PABLO, BALLEZA	26.959	-106.357	1466	CWI 65607	10.18730/DKTM=	CHIH95.10.43	http://wgb.cimmyt.org/gringlobal/accessiondetail.aspx?id=83814
SEEDDIV13353	CIMMYT	CHIH95.10.44	225318	Landrace	Triticum aestivum L. aestivum	MEX	SAN PABLO, BALLEZA	26.959	-106.357	1466	CWI 65608	10.18730/DKTNU	CHIH95.10.44	http://wgb.cimmyt.org/gringlobal/accessiondetail.aspx?id=83815
SEEDDIV13354	CIMMYT	CHIH95.10.46	225320	Landrace	Triticum aestivum L. aestivum	MEX	SAN PABLO, BALLEZA	26.959	-106.357	1466	CWI 65610	10.18730/DKTQ1	CHIH95.10.46	http://wgb.cimmyt.org/gringlobal/accessiondetail.aspx?id=83817
SEEDDIV13355	CIMMYT	CHIH95.10.47	225321	Landrace	Triticum aestivum L. aestivum	MEX	SAN PABLO, BALLEZA	26.959	-106.357	1466	CWI 65611	10.18730/DKTR2	CHIH95.10.47	http://wgb.cimmyt.org/gringlobal/accessiondetail.aspx?id=83818
SEEDDIV13356	CIMMYT	CHIH95.10.48	225322	Landrace	Triticum aestivum L. aestivum	MEX	SAN PABLO, BALLEZA	26.959	-106.357	1466	CWI 65612	10.18730/DKTS3	CHIH95.10.48	http://wgb.cimmyt.org/gringlobal/accessiondetail.aspx?id=83819
SEEDDIV13357	CIMMYT	CHIH95.9.61	225269	Landrace	Triticum aestivum L. aestivum	MEX	E. MORIS	28.148	-108.524	922	CWI 65558	10.18730/DKS3Q	CHIH95.9.61	http://wgb.cimmyt.org/gringlobal/accessiondetail.aspx?id=83766
SEEDDIV13358	CIMMYT	CHIH95.10.49	225323	Landrace	Triticum aestivum L. aestivum	MEX	SAN PABLO, BALLEZA	26.959	-106.357	1466	CWI 65613	10.18730/DKTT4	CHIH95.10.49	http://wgb.cimmyt.org/gringlobal/accessiondetail.aspx?id=83820
SEEDDIV13359	CIMMYT	CHIH95.10.50	225324	Landrace	Triticum aestivum L. aestivum	MEX	SAN PABLO, BALLEZA	26.959	-106.357	1466	CWI 65614	10.18730/DKTV5	CHIH95.10.50	http://wgb.cimmyt.org/gringlobal/accessiondetail.aspx?id=83821
SEEDDIV1336	CIMMYT	MEX94.9.9	195023	Landrace	Triticum aestivum L. aestivum	MEX	SAN BARTOLDO	19.767	-99.667	2804	CWI 61537	10.18730/DFZ56	MEX94.9.9	http://wgb.cimmyt.org/gringlobal/accessiondetail.aspx?id=64977
SEEDDIV13360	CIMMYT	CHIH95.10.51	225325	Landrace	Triticum aestivum L. aestivum	MEX	SAN PABLO, BALLEZA	26.959	-106.357	1466	CWI 65615	10.18730/DKTW6	CHIH95.10.51	http://wgb.cimmyt.org/gringlobal/accessiondetail.aspx?id=83822
SEEDDIV13361	CIMMYT	CHIH95.10.52	225326	Landrace	Triticum aestivum L. aestivum	MEX	SAN PABLO, BALLEZA	26.959	-106.357	1466	CWI 65616	10.18730/DKTX7	CHIH95.10.52	http://wgb.cimmyt.org/gringlobal/accessiondetail.aspx?id=83823
SEEDDIV13362	CIMMYT	CHIH95.10.53	225327	Landrace	Triticum aestivum L. aestivum	MEX	SAN PABLO, BALLEZA	26.959	-106.357	1466	CWI 65617	10.18730/DKTY8	CHIH95.10.53	http://wgb.cimmyt.org/gringlobal/accessiondetail.aspx?id=83824
SEEDDIV13363	CIMMYT	CHIH95.10.54	225328	Landrace	Triticum aestivum L. aestivum	MEX	SAN PABLO, BALLEZA	26.959	-106.357	1466	CWI 65618	10.18730/DKTZ9	CHIH95.10.54	http://wgb.cimmyt.org/gringlobal/accessiondetail.aspx?id=83825
SEEDDIV13364	CIMMYT	CHIH95.10.55	225329	Landrace	Triticum aestivum L. aestivum	MEX	SAN PABLO, BALLEZA	26.959	-106.357	1466	CWI 65619	10.18730/DKV0A	CHIH95.10.55	http://wgb.cimmyt.org/gringlobal/accessiondetail.aspx?id=83826
SEEDDIV13365	CIMMYT	CHIH95.10.56	225330	Landrace	Triticum aestivum L. aestivum	MEX	SAN PABLO, BALLEZA	26.959	-106.357	1466	CWI 65620	10.18730/DKV1B	CHIH95.10.56	http://wgb.cimmyt.org/gringlobal/accessiondetail.aspx?id=83827
SEEDDIV13366	CIMMYT	CHIH95.10.58	225751	Landrace	Triticum aestivum L. aestivum	MEX	SAN PABLO, BALLEZA	26.959	-106.357	1466	CWI 65622	10.18730/DKV3D	CHIH95.10.58	http://wgb.cimmyt.org/gringlobal/accessiondetail.aspx?id=84251
SEEDDIV13367	CIMMYT	CHIH95.10.59	225331	Landrace	Triticum aestivum L. aestivum	MEX	SAN PABLO, BALLEZA	26.959	-106.357	1466	CWI 65623	10.18730/DKV4E	CHIH95.10.59	http://wgb.cimmyt.org/gringlobal/accessiondetail.aspx?id=83828
SEEDDIV13368	CIMMYT	CHIH95.9.62	225270	Landrace	Triticum aestivum L. aestivum	MEX	E. MORIS	28.148	-108.524	922	CWI 65559	10.18730/DKS4R	CHIH95.9.62	http://wgb.cimmyt.org/gringlobal/accessiondetail.aspx?id=83767
SEEDDIV13369	CIMMYT	CHIH95.10.61	225333	Landrace	Triticum aestivum L. aestivum	MEX	SAN PABLO, BALLEZA	26.959	-106.357	1466	CWI 65625	10.18730/DKV6G	CHIH95.10.61	http://wgb.cimmyt.org/gringlobal/accessiondetail.aspx?id=83830
SEEDDIV1337	CIMMYT	MEX94.9.10	195024	Landrace	Triticum aestivum L. aestivum	MEX	SAN BARTOLDO	19.767	-99.667	2804	CWI 61538	10.18730/DFZ67	MEX94.9.10	http://wgb.cimmyt.org/gringlobal/accessiondetail.aspx?id=64978
SEEDDIV13370	CIMMYT	CHIH95.10.63	225335	Landrace	Triticum aestivum L. aestivum	MEX	SAN PABLO, BALLEZA	26.959	-106.357	1466	CWI 65627	10.18730/DKV8J	CHIH95.10.63	http://wgb.cimmyt.org/gringlobal/accessiondetail.aspx?id=83832
SEEDDIV13371	CIMMYT	CHIH95.10.64	225336	Landrace	Triticum aestivum L. aestivum	MEX	SAN PABLO, BALLEZA	26.959	-106.357	1466	CWI 65628	10.18730/DKV9K	CHIH95.10.64	http://wgb.cimmyt.org/gringlobal/accessiondetail.aspx?id=83833
SEEDDIV13372	CIMMYT	CHIH95.10.66	225338	Landrace	Triticum aestivum L. aestivum	MEX	SAN PABLO, BALLEZA	26.959	-106.357	1466	CWI 65630	10.18730/DKVBN	CHIH95.10.66	http://wgb.cimmyt.org/gringlobal/accessiondetail.aspx?id=83835
SEEDDIV13373	CIMMYT	CHIH95.10.67	225339	Landrace	Triticum aestivum L. aestivum	MEX	SAN PABLO, BALLEZA	26.959	-106.357	1466	CWI 65631	10.18730/DKVCP	CHIH95.10.67	http://wgb.cimmyt.org/gringlobal/accessiondetail.aspx?id=83836
SEEDDIV13374	CIMMYT	CHIH95.10.68	225340	Landrace	Triticum aestivum L. aestivum	MEX	SAN PABLO, BALLEZA	26.959	-106.357	1466	CWI 65632	10.18730/DKVDQ	CHIH95.10.68	http://wgb.cimmyt.org/gringlobal/accessiondetail.aspx?id=83837
SEEDDIV13375	CIMMYT	CHIH95.10.70	225342	Landrace	Triticum aestivum L. aestivum	MEX	SAN PABLO, BALLEZA	26.959	-106.357	1466	CWI 65634	10.18730/DKVFS	CHIH95.10.70	http://wgb.cimmyt.org/gringlobal/accessiondetail.aspx?id=83839
SEEDDIV13376	CIMMYT	CHIH95.10.71	225343	Landrace	Triticum aestivum L. aestivum	MEX	SAN PABLO, BALLEZA	26.959	-106.357	1466	CWI 65635	10.18730/DKVGT	CHIH95.10.71	http://wgb.cimmyt.org/gringlobal/accessiondetail.aspx?id=83840
SEEDDIV13377	CIMMYT	CHIH95.9.63	225271	Landrace	Triticum aestivum L. aestivum	MEX	E. MORIS	28.148	-108.524	922	CWI 65560	10.18730/DKS5S	CHIH95.9.63	http://wgb.cimmyt.org/gringlobal/accessiondetail.aspx?id=83768
SEEDDIV13378	CIMMYT	CHIH95.10.72	225344	Landrace	Triticum aestivum L. aestivum	MEX	SAN PABLO, BALLEZA	26.959	-106.357	1466	CWI 65636	10.18730/DKVHV	CHIH95.10.72	http://wgb.cimmyt.org/gringlobal/accessiondetail.aspx?id=83841
SEEDDIV13379	CIMMYT	CHIH95.10.73	225345	Landrace	Triticum aestivum L. aestivum	MEX	SAN PABLO, BALLEZA	26.959	-106.357	1466	CWI 65637	10.18730/DKVJW	CHIH95.10.73	http://wgb.cimmyt.org/gringlobal/accessiondetail.aspx?id=83842
SEEDDIV1338	CIMMYT	MEX94.9.11	195025	Landrace	Triticum aestivum L. aestivum	MEX	SAN BARTOLDO	19.767	-99.667	2804	CWI 61539	10.18730/DFZ78	MEX94.9.11	http://wgb.cimmyt.org/gringlobal/accessiondetail.aspx?id=64979
SEEDDIV13380	CIMMYT	CHIH95.10.74	225346	Landrace	Triticum aestivum L. aestivum	MEX	SAN PABLO, BALLEZA	26.959	-106.357	1466	CWI 65638	10.18730/DKVKX	CHIH95.10.74	http://wgb.cimmyt.org/gringlobal/accessiondetail.aspx?id=83843
SEEDDIV13381	CIMMYT	CHIH95.10.76	225348	Landrace	Triticum aestivum L. aestivum	MEX	SAN PABLO, BALLEZA	26.959	-106.357	1466	CWI 65640	10.18730/DKVNZ	CHIH95.10.76	http://wgb.cimmyt.org/gringlobal/accessiondetail.aspx?id=83845
SEEDDIV13382	CIMMYT	CHIH95.10.77	225349	Landrace	Triticum aestivum L. aestivum	MEX	SAN PABLO, BALLEZA	26.959	-106.357	1466	CWI 65641	10.18730/DKVP*	CHIH95.10.77	http://wgb.cimmyt.org/gringlobal/accessiondetail.aspx?id=83846
SEEDDIV13383	CIMMYT	CHIH95.10.78	225350	Landrace	Triticum aestivum L. aestivum	MEX	SAN PABLO, BALLEZA	26.959	-106.357	1466	CWI 65642	10.18730/DKVQ~	CHIH95.10.78	http://wgb.cimmyt.org/gringlobal/accessiondetail.aspx?id=83847
SEEDDIV13384	CIMMYT	CHIH95.10.79	225351	Landrace	Triticum aestivum L. aestivum	MEX	SAN PABLO, BALLEZA	26.959	-106.357	1466	CWI 65643	10.18730/DKVR$	CHIH95.10.79	http://wgb.cimmyt.org/gringlobal/accessiondetail.aspx?id=83848
SEEDDIV13385	CIMMYT	CHIH95.10.80	225352	Landrace	Triticum aestivum L. aestivum	MEX	SAN PABLO, BALLEZA	26.959	-106.357	1466	CWI 65644	10.18730/DKVS=	CHIH95.10.80	http://wgb.cimmyt.org/gringlobal/accessiondetail.aspx?id=83849
SEEDDIV13386	CIMMYT	CHIH95.10.82	225354	Landrace	Triticum aestivum L. aestivum	MEX	SAN PABLO, BALLEZA	26.959	-106.357	1466	CWI 65646	10.18730/DKVV0	CHIH95.10.82	http://wgb.cimmyt.org/gringlobal/accessiondetail.aspx?id=83851
SEEDDIV13387	CIMMYT	CHIH95.9.64	225272	Landrace	Triticum aestivum L. aestivum	MEX	E. MORIS	28.148	-108.524	922	CWI 65561	10.18730/DKS6T	CHIH95.9.64	http://wgb.cimmyt.org/gringlobal/accessiondetail.aspx?id=83769
SEEDDIV13388	CIMMYT	CHIH95.9.23	225230	Landrace	Triticum aestivum L. aestivum	MEX	E. MORIS	28.148	-108.524	922	CWI 65520	10.18730/DKQXP	CHIH95.9.23	http://wgb.cimmyt.org/gringlobal/accessiondetail.aspx?id=83728
SEEDDIV13389	CIMMYT	CHIH95.9.24	225231	Landrace	Triticum aestivum L. aestivum	MEX	E. MORIS	28.148	-108.524	922	CWI 65521	10.18730/DKQYQ	CHIH95.9.24	http://wgb.cimmyt.org/gringlobal/accessiondetail.aspx?id=83729
SEEDDIV1339	CIMMYT	MEX94.9.12	195026	Landrace	Triticum aestivum L. aestivum	MEX	SAN BARTOLDO	19.767	-99.667	2804	CWI 61540	10.18730/DFZ89	MEX94.9.12	http://wgb.cimmyt.org/gringlobal/accessiondetail.aspx?id=64980
SEEDDIV13390	CIMMYT	CHIH95.9.25	225232	Landrace	Triticum aestivum L. aestivum	MEX	E. MORIS	28.148	-108.524	922	CWI 65522	10.18730/DKQZR	CHIH95.9.25	http://wgb.cimmyt.org/gringlobal/accessiondetail.aspx?id=83730
SEEDDIV13391	CIMMYT	CHIH95.9.26	225233	Landrace	Triticum aestivum L. aestivum	MEX	E. MORIS	28.148	-108.524	922	CWI 65523	10.18730/DKR0S	CHIH95.9.26	http://wgb.cimmyt.org/gringlobal/accessiondetail.aspx?id=83731
SEEDDIV13392	CIMMYT	CHIH95.8.5	225177	Landrace	Triticum aestivum L. aestivum	MEX	E. MORIS	28.148	-108.512	920	CWI 65468	10.18730/DKP97	CHIH95.8.5	http://wgb.cimmyt.org/gringlobal/accessiondetail.aspx?id=83675
SEEDDIV13393	CIMMYT	CHIH95.9.27	225234	Landrace	Triticum aestivum L. aestivum	MEX	E. MORIS	28.148	-108.524	922	CWI 65524	10.18730/DKR1T	CHIH95.9.27	http://wgb.cimmyt.org/gringlobal/accessiondetail.aspx?id=83732
SEEDDIV13394	CIMMYT	CHIH95.9.28	225235	Landrace	Triticum aestivum L. aestivum	MEX	E. MORIS	28.148	-108.524	922	CWI 65525	10.18730/DKR2V	CHIH95.9.28	http://wgb.cimmyt.org/gringlobal/accessiondetail.aspx?id=83733
SEEDDIV13395	CIMMYT	CHIH95.9.29	225236	Landrace	Triticum aestivum L. aestivum	MEX	E. MORIS	28.148	-108.524	922	CWI 65526	10.18730/DKR3W	CHIH95.9.29	http://wgb.cimmyt.org/gringlobal/accessiondetail.aspx?id=83734
SEEDDIV13396	CIMMYT	CHIH95.9.30	225237	Landrace	Triticum aestivum L. aestivum	MEX	E. MORIS	28.148	-108.524	922	CWI 65527	10.18730/DKR4X	CHIH95.9.30	http://wgb.cimmyt.org/gringlobal/accessiondetail.aspx?id=83735
SEEDDIV13397	CIMMYT	CHIH95.9.31	225240	Landrace	Triticum aestivum L. aestivum	MEX	E. MORIS	28.148	-108.524	922	CWI 65528	10.18730/DKR5Y	CHIH95.9.31	http://wgb.cimmyt.org/gringlobal/accessiondetail.aspx?id=83737
SEEDDIV13398	CIMMYT	CHIH95.9.32	225241	Landrace	Triticum aestivum L. aestivum	MEX	E. MORIS	28.148	-108.524	922	CWI 65529	10.18730/DKR6Z	CHIH95.9.32	http://wgb.cimmyt.org/gringlobal/accessiondetail.aspx?id=83738
SEEDDIV13399	CIMMYT	CHIH95.9.33	225242	Landrace	Triticum aestivum L. aestivum	MEX	E. MORIS	28.148	-108.524	922	CWI 65530	10.18730/DKR7*	CHIH95.9.33	http://wgb.cimmyt.org/gringlobal/accessiondetail.aspx?id=83739
SEEDDIV1340	CIMMYT	MEX94.9.13	195027	Landrace	Triticum aestivum L. aestivum	MEX	SAN BARTOLDO	19.767	-99.667	2804	CWI 61541	10.18730/DFZ9A	MEX94.9.13	http://wgb.cimmyt.org/gringlobal/accessiondetail.aspx?id=64981
SEEDDIV13400	CIMMYT	CHIH95.9.36	225245	Landrace	Triticum aestivum L. aestivum	MEX	E. MORIS	28.148	-108.524	922	CWI 65533	10.18730/DKRA=	CHIH95.9.36	http://wgb.cimmyt.org/gringlobal/accessiondetail.aspx?id=83742
SEEDDIV13401	CIMMYT	CHIH95.8.6	225178	Landrace	Triticum aestivum L. aestivum	MEX	E. MORIS	28.148	-108.512	920	CWI 65469	10.18730/DKPA8	CHIH95.8.6	http://wgb.cimmyt.org/gringlobal/accessiondetail.aspx?id=83676
SEEDDIV13402	CIMMYT	CHIH95.9.37	225246	Landrace	Triticum aestivum L. aestivum	MEX	E. MORIS	28.148	-108.524	922	CWI 65534	10.18730/DKRBU	CHIH95.9.37	http://wgb.cimmyt.org/gringlobal/accessiondetail.aspx?id=83743
SEEDDIV13403	CIMMYT	CHIH95.9.39	225248	Landrace	Triticum aestivum L. aestivum	MEX	E. MORIS	28.148	-108.524	922	CWI 65536	10.18730/DKRD1	CHIH95.9.39	http://wgb.cimmyt.org/gringlobal/accessiondetail.aspx?id=83745
SEEDDIV13404	CIMMYT	CHIH95.9.40	225249	Landrace	Triticum aestivum L. aestivum	MEX	E. MORIS	28.148	-108.524	922	CWI 65537	10.18730/DKRE2	CHIH95.9.40	http://wgb.cimmyt.org/gringlobal/accessiondetail.aspx?id=83746
SEEDDIV13405	CIMMYT	CHIH95.9.41	225250	Landrace	Triticum aestivum L. aestivum	MEX	E. MORIS	28.148	-108.524	922	CWI 65538	10.18730/DKRF3	CHIH95.9.41	http://wgb.cimmyt.org/gringlobal/accessiondetail.aspx?id=83747
SEEDDIV13406	CIMMYT	CHIH95.9.42	225251	Landrace	Triticum aestivum L. aestivum	MEX	E. MORIS	28.148	-108.524	922	CWI 65539	10.18730/DKRG4	CHIH95.9.42	http://wgb.cimmyt.org/gringlobal/accessiondetail.aspx?id=83748
SEEDDIV13407	CIMMYT	CHIH95.9.43	225252	Landrace	Triticum aestivum L. aestivum	MEX	E. MORIS	28.148	-108.524	922	CWI 65540	10.18730/DKRH5	CHIH95.9.43	http://wgb.cimmyt.org/gringlobal/accessiondetail.aspx?id=83749
SEEDDIV13408	CIMMYT	TXL92.9.1.8	162225	Landrace	Triticum aestivum L. aestivum	MEX	APIZACO 6 MILES	19.417	-98.167	2600	CWI 49607	10.18730/D6ZJG	TXL92.9.1.8	http://wgb.cimmyt.org/gringlobal/accessiondetail.aspx?id=45954
SEEDDIV13409	CIMMYT	TXL92.9.1.9	162226	Landrace	Triticum aestivum L. aestivum	MEX	APIZACO 6 MILES	19.417	-98.167	2600	CWI 49608	10.18730/D6ZKH	TXL92.9.1.9	http://wgb.cimmyt.org/gringlobal/accessiondetail.aspx?id=45955
SEEDDIV1341	CIMMYT	MEX94.9.14	195028	Landrace	Triticum aestivum L. aestivum	MEX	SAN BARTOLDO	19.767	-99.667	2804	CWI 61542	10.18730/DFZAB	MEX94.9.14	http://wgb.cimmyt.org/gringlobal/accessiondetail.aspx?id=64982
SEEDDIV13410	CIMMYT	TXL92.9.1.10	162227	Landrace	Triticum aestivum L. aestivum	MEX	APIZACO 6 MILES	19.417	-98.167	2600	CWI 49609	10.18730/D6ZMJ	TXL92.9.1.10	http://wgb.cimmyt.org/gringlobal/accessiondetail.aspx?id=45956
SEEDDIV13411	CIMMYT	TXL92.9.1.11	162228	Landrace	Triticum aestivum L. aestivum	MEX	APIZACO 6 MILES	19.417	-98.167	2600	CWI 49610	10.18730/D6ZNK	TXL92.9.1.11	http://wgb.cimmyt.org/gringlobal/accessiondetail.aspx?id=45957
SEEDDIV13412	CIMMYT	TXL92.9.1.12	162229	Landrace	Triticum aestivum L. aestivum	MEX	APIZACO 6 MILES	19.417	-98.167	2600	CWI 49611	10.18730/D6ZPM	TXL92.9.1.12	http://wgb.cimmyt.org/gringlobal/accessiondetail.aspx?id=45958
SEEDDIV13413	CIMMYT	TXL92.9.1.13	162230	Landrace	Triticum aestivum L. aestivum	MEX	APIZACO 6 MILES	19.417	-98.167	2600	CWI 49612	10.18730/D6ZQN	TXL92.9.1.13	http://wgb.cimmyt.org/gringlobal/accessiondetail.aspx?id=45959
SEEDDIV13414	CIMMYT	TXL92.9.1.14	162231	Landrace	Triticum aestivum L. aestivum	MEX	APIZACO 6 MILES	19.417	-98.167	2600	CWI 49613	10.18730/D6ZRP	TXL92.9.1.14	http://wgb.cimmyt.org/gringlobal/accessiondetail.aspx?id=45960
SEEDDIV13415	CIMMYT	TXL92.6.7.7	162164	Landrace	Triticum aestivum L. aestivum	MEX	RECOVA 4 MILES	19.417	-98.383	2600	CWI 49546	10.18730/D6XNX	TXL92.6.7.7	http://wgb.cimmyt.org/gringlobal/accessiondetail.aspx?id=45893
SEEDDIV13416	CIMMYT	TXL92.9.1.15	162232	Landrace	Triticum aestivum L. aestivum	MEX	APIZACO 6 MILES	19.417	-98.167	2600	CWI 49614	10.18730/D6ZSQ	TXL92.9.1.15	http://wgb.cimmyt.org/gringlobal/accessiondetail.aspx?id=45961
SEEDDIV13417	CIMMYT	TXL92.9.2.1	162233	Landrace	Triticum aestivum L. aestivum	MEX	APIZACO 6 MILES	19.417	-98.167	2600	CWI 49615	10.18730/D6ZTR	TXL92.9.2.1	http://wgb.cimmyt.org/gringlobal/accessiondetail.aspx?id=45962
SEEDDIV13418	CIMMYT	TXL92.6.7.8	162165	Landrace	Triticum aestivum L. aestivum	MEX	RECOVA 4 MILES	19.417	-98.383	2600	CWI 49547	10.18730/D6XPY	TXL92.6.7.8	http://wgb.cimmyt.org/gringlobal/accessiondetail.aspx?id=45894
SEEDDIV13419	CIMMYT	TXL92.6.7.9	162166	Landrace	Triticum aestivum L. aestivum	MEX	RECOVA 4 MILES	19.417	-98.383	2600	CWI 49548	10.18730/D6XQZ	TXL92.6.7.9	http://wgb.cimmyt.org/gringlobal/accessiondetail.aspx?id=45895
SEEDDIV1342	CIMMYT	MEX94.7.58	194990	Landrace	Triticum aestivum L. aestivum	MEX	SAN VICENTE	19.5	-98.833	-	CWI 61504	10.18730/DFY4A	MEX94.7.58	http://wgb.cimmyt.org/gringlobal/accessiondetail.aspx?id=64944
SEEDDIV13420	CIMMYT	TXL92.6.7.10	162167	Landrace	Triticum aestivum L. aestivum	MEX	RECOVA 4 MILES	19.417	-98.383	2600	CWI 49549	10.18730/D6XR*	TXL92.6.7.10	http://wgb.cimmyt.org/gringlobal/accessiondetail.aspx?id=45896
SEEDDIV13421	CIMMYT	TXL92.9.2.2	162234	Landrace	Triticum aestivum L. aestivum	MEX	APIZACO 6 MILES	19.417	-98.167	2600	CWI 49616	10.18730/D6ZVS	TXL92.9.2.2	http://wgb.cimmyt.org/gringlobal/accessiondetail.aspx?id=45963
SEEDDIV13422	CIMMYT	TXL92.9.4.3	162244	Landrace	Triticum aestivum L. aestivum	MEX	APIZACO 6 MILES	19.417	-98.167	2600	CWI 49626	10.18730/D705=	TXL92.9.4.3	http://wgb.cimmyt.org/gringlobal/accessiondetail.aspx?id=45973
SEEDDIV13423	CIMMYT	TXL92.9.4.4	162245	Landrace	Triticum aestivum L. aestivum	MEX	APIZACO 6 MILES	19.417	-98.167	2600	CWI 49627	10.18730/D706U	TXL92.9.4.4	http://wgb.cimmyt.org/gringlobal/accessiondetail.aspx?id=45974
SEEDDIV13424	CIMMYT	TXL92.9.5.1	162247	Landrace	Triticum aestivum L. aestivum	MEX	APIZACO 6 MILES	19.417	-98.167	2600	CWI 49629	10.18730/D7081	TXL92.9.5.1	http://wgb.cimmyt.org/gringlobal/accessiondetail.aspx?id=45976
SEEDDIV13425	CIMMYT	TXL92.9.5.2	162248	Landrace	Triticum aestivum L. aestivum	MEX	APIZACO 6 MILES	19.417	-98.167	2600	CWI 49630	10.18730/D7092	TXL92.9.5.2	http://wgb.cimmyt.org/gringlobal/accessiondetail.aspx?id=45977
SEEDDIV13426	CIMMYT	TXL92.9.5.3	162249	Landrace	Triticum aestivum L. aestivum	MEX	APIZACO 6 MILES	19.417	-98.167	2600	CWI 49631	10.18730/D70A3	TXL92.9.5.3	http://wgb.cimmyt.org/gringlobal/accessiondetail.aspx?id=45978
SEEDDIV13427	CIMMYT	TXL92.9.5.4	162250	Landrace	Triticum aestivum L. aestivum	MEX	APIZACO 6 MILES	19.417	-98.167	2600	CWI 49632	10.18730/D70B4	TXL92.9.5.4	http://wgb.cimmyt.org/gringlobal/accessiondetail.aspx?id=45979
SEEDDIV13428	CIMMYT	TXL92.9.5.5	162251	Landrace	Triticum aestivum L. aestivum	MEX	APIZACO 6 MILES	19.417	-98.167	2600	CWI 49633	10.18730/D70C5	TXL92.9.5.5	http://wgb.cimmyt.org/gringlobal/accessiondetail.aspx?id=45980
SEEDDIV13429	CIMMYT	TXL92.9.5.6	162252	Landrace	Triticum aestivum L. aestivum	MEX	APIZACO 6 MILES	19.417	-98.167	2600	CWI 49634	10.18730/D70D6	TXL92.9.5.6	http://wgb.cimmyt.org/gringlobal/accessiondetail.aspx?id=45981
SEEDDIV1343	CIMMYT	MEX94.9.15	195029	Landrace	Triticum aestivum L. aestivum	MEX	SAN BARTOLDO	19.767	-99.667	2804	CWI 61543	10.18730/DFZBC	MEX94.9.15	http://wgb.cimmyt.org/gringlobal/accessiondetail.aspx?id=64983
SEEDDIV13430	CIMMYT	TXL92.9.5.7	162253	Landrace	Triticum aestivum L. aestivum	MEX	APIZACO 6 MILES	19.417	-98.167	2600	CWI 49635	10.18730/D70E7	TXL92.9.5.7	http://wgb.cimmyt.org/gringlobal/accessiondetail.aspx?id=45982
SEEDDIV13431	CIMMYT	TXL92.9.5.8	162254	Landrace	Triticum aestivum L. aestivum	MEX	APIZACO 6 MILES	19.417	-98.167	2600	CWI 49636	10.18730/D70F8	TXL92.9.5.8	http://wgb.cimmyt.org/gringlobal/accessiondetail.aspx?id=45983
SEEDDIV13432	CIMMYT	TXL92.9.2.3	162235	Landrace	Triticum aestivum L. aestivum	MEX	APIZACO 6 MILES	19.417	-98.167	2600	CWI 49617	10.18730/D6ZWT	TXL92.9.2.3	http://wgb.cimmyt.org/gringlobal/accessiondetail.aspx?id=45964
SEEDDIV13433	CIMMYT	TXL92.9.5.9	162255	Landrace	Triticum aestivum L. aestivum	MEX	APIZACO 6 MILES	19.417	-98.167	2600	CWI 49637	10.18730/D70G9	TXL92.9.5.9	http://wgb.cimmyt.org/gringlobal/accessiondetail.aspx?id=45984
SEEDDIV13434	CIMMYT	TXL92.9.6.1	162256	Landrace	Triticum aestivum L. aestivum	MEX	APIZACO 6 MILES	19.417	-98.167	2600	CWI 49638	10.18730/D70HA	TXL92.9.6.1	http://wgb.cimmyt.org/gringlobal/accessiondetail.aspx?id=45985
SEEDDIV13435	CIMMYT	TXL92.9.6.2	162257	Landrace	Triticum aestivum L. aestivum	MEX	APIZACO 6 MILES	19.417	-98.167	2600	CWI 49639	10.18730/D70JB	TXL92.9.6.2	http://wgb.cimmyt.org/gringlobal/accessiondetail.aspx?id=45986
SEEDDIV13436	CIMMYT	TXL92.9.6.3	162258	Landrace	Triticum aestivum L. aestivum	MEX	APIZACO 6 MILES	19.417	-98.167	2600	CWI 49640	10.18730/D70KC	TXL92.9.6.3	http://wgb.cimmyt.org/gringlobal/accessiondetail.aspx?id=45987
SEEDDIV13437	CIMMYT	TXL92.10.1.2	162261	Landrace	Triticum aestivum L. aestivum	MEX	APIZACO 15 MILES	19.417	-98.167	2600	CWI 49643	10.18730/D70PF	TXL92.10.1.2	http://wgb.cimmyt.org/gringlobal/accessiondetail.aspx?id=45990
SEEDDIV13438	CIMMYT	TXL92.10.1.3	162262	Landrace	Triticum aestivum L. aestivum	MEX	APIZACO 15 MILES	19.417	-98.167	2600	CWI 49644	10.18730/D70QG	TXL92.10.1.3	http://wgb.cimmyt.org/gringlobal/accessiondetail.aspx?id=45991
SEEDDIV13439	CIMMYT	TXL92.10.1.4	162263	Landrace	Triticum aestivum L. aestivum	MEX	APIZACO 15 MILES	19.417	-98.167	2600	CWI 49645	10.18730/D70RH	TXL92.10.1.4	http://wgb.cimmyt.org/gringlobal/accessiondetail.aspx?id=45992
SEEDDIV1344	CIMMYT	MEX94.9.16	195030	Landrace	Triticum aestivum L. aestivum	MEX	SAN BARTOLDO	19.767	-99.667	2804	CWI 61544	10.18730/DFZCD	MEX94.9.16	http://wgb.cimmyt.org/gringlobal/accessiondetail.aspx?id=64984
SEEDDIV13440	CIMMYT	TXL92.10.1.5	162264	Landrace	Triticum aestivum L. aestivum	MEX	APIZACO 15 MILES	19.417	-98.167	2600	CWI 49646	10.18730/D70SJ	TXL92.10.1.5	http://wgb.cimmyt.org/gringlobal/accessiondetail.aspx?id=45993
SEEDDIV13441	CIMMYT	TXL92.10.1.6	162265	Landrace	Triticum aestivum L. aestivum	MEX	APIZACO 15 MILES	19.417	-98.167	2600	CWI 49647	10.18730/D70TK	TXL92.10.1.6	http://wgb.cimmyt.org/gringlobal/accessiondetail.aspx?id=45994
SEEDDIV13442	CIMMYT	TXL92.9.2.4	162236	Landrace	Triticum aestivum L. aestivum	MEX	APIZACO 6 MILES	19.417	-98.167	2600	CWI 49618	10.18730/D6ZXV	TXL92.9.2.4	http://wgb.cimmyt.org/gringlobal/accessiondetail.aspx?id=45965
SEEDDIV13443	CIMMYT	TXL92.10.1.7	162266	Landrace	Triticum aestivum L. aestivum	MEX	APIZACO 15 MILES	19.417	-98.167	2600	CWI 49648	10.18730/D70VM	TXL92.10.1.7	http://wgb.cimmyt.org/gringlobal/accessiondetail.aspx?id=45995
SEEDDIV13444	CIMMYT	TXL92.10.1.8	162267	Landrace	Triticum aestivum L. aestivum	MEX	APIZACO 15 MILES	19.417	-98.167	2600	CWI 49649	10.18730/D70WN	TXL92.10.1.8	http://wgb.cimmyt.org/gringlobal/accessiondetail.aspx?id=45996
SEEDDIV13445	CIMMYT	TXL92.10.1.9	162268	Landrace	Triticum aestivum L. aestivum	MEX	APIZACO 15 MILES	19.417	-98.167	2600	CWI 49650	10.18730/D70XP	TXL92.10.1.9	http://wgb.cimmyt.org/gringlobal/accessiondetail.aspx?id=45997
SEEDDIV13446	CIMMYT	TXL92.10.1.10	162269	Landrace	Triticum aestivum L. aestivum	MEX	APIZACO 15 MILES	19.417	-98.167	2600	CWI 49651	10.18730/D70YQ	TXL92.10.1.10	http://wgb.cimmyt.org/gringlobal/accessiondetail.aspx?id=45998
SEEDDIV13447	CIMMYT	MEX92.1.1.1	162270	Landrace	Triticum aestivum L. aestivum	MEX	LA VENTA	19.583	-98.75	2600	CWI 49652	10.18730/D70ZR	MEX92.1.1.1	http://wgb.cimmyt.org/gringlobal/accessiondetail.aspx?id=45999
SEEDDIV13448	CIMMYT	MEX92.1.1.3	162272	Landrace	Triticum aestivum L. aestivum	MEX	LA VENTA	19.583	-98.75	2600	CWI 49654	10.18730/D711T	MEX92.1.1.3	http://wgb.cimmyt.org/gringlobal/accessiondetail.aspx?id=46001
SEEDDIV13449	CIMMYT	MEX92.1.1.4	162273	Landrace	Triticum aestivum L. aestivum	MEX	LA VENTA	19.583	-98.75	2600	CWI 49655	10.18730/D712V	MEX92.1.1.4	http://wgb.cimmyt.org/gringlobal/accessiondetail.aspx?id=46002
SEEDDIV1345	CIMMYT	MEX94.9.17	195031	Landrace	Triticum aestivum L. aestivum	MEX	SAN BARTOLDO	19.767	-99.667	2804	CWI 61545	10.18730/DFZDE	MEX94.9.17	http://wgb.cimmyt.org/gringlobal/accessiondetail.aspx?id=64985
SEEDDIV13450	CIMMYT	MEX92.1.1.5	162274	Landrace	Triticum aestivum L. aestivum	MEX	LA VENTA	19.583	-98.75	2600	CWI 49656	10.18730/D713W	MEX92.1.1.5	http://wgb.cimmyt.org/gringlobal/accessiondetail.aspx?id=46003
SEEDDIV13451	CIMMYT	MEX92.1.1.6	162275	Landrace	Triticum aestivum L. aestivum	MEX	LA VENTA	19.583	-98.75	2600	CWI 49657	10.18730/D714X	MEX92.1.1.6	http://wgb.cimmyt.org/gringlobal/accessiondetail.aspx?id=46004
SEEDDIV13452	CIMMYT	MEX92.1.1.7	162276	Landrace	Triticum aestivum L. aestivum	MEX	LA VENTA	19.583	-98.75	2600	CWI 49658	10.18730/D715Y	MEX92.1.1.7	http://wgb.cimmyt.org/gringlobal/accessiondetail.aspx?id=46005
SEEDDIV13453	CIMMYT	TXL92.9.2.5	162237	Landrace	Triticum aestivum L. aestivum	MEX	APIZACO 6 MILES	19.417	-98.167	2600	CWI 49619	10.18730/D6ZYW	TXL92.9.2.5	http://wgb.cimmyt.org/gringlobal/accessiondetail.aspx?id=45966
SEEDDIV13454	CIMMYT	MEX92.1.1.8	162277	Landrace	Triticum aestivum L. aestivum	MEX	LA VENTA	19.583	-98.75	2550	CWI 49659	10.18730/D716Z	MEX92.1.1.8	http://wgb.cimmyt.org/gringlobal/accessiondetail.aspx?id=46006
SEEDDIV13455	CIMMYT	MEX92.1.1.9	162278	Landrace	Triticum aestivum L. aestivum	MEX	LA VENTA	19.583	-98.75	2550	CWI 49660	10.18730/D717*	MEX92.1.1.9	http://wgb.cimmyt.org/gringlobal/accessiondetail.aspx?id=46007
SEEDDIV13456	CIMMYT	MEX92.1.1.10	162279	Landrace	Triticum aestivum L. aestivum	MEX	LA VENTA	19.583	-98.75	2550	CWI 49661	10.18730/D718~	MEX92.1.1.10	http://wgb.cimmyt.org/gringlobal/accessiondetail.aspx?id=46008
SEEDDIV13457	CIMMYT	MEX92.1.1.11	162280	Landrace	Triticum aestivum L. aestivum	MEX	LA VENTA	19.583	-98.75	2550	CWI 49662	10.18730/D719$	MEX92.1.1.11	http://wgb.cimmyt.org/gringlobal/accessiondetail.aspx?id=46009
SEEDDIV13458	CIMMYT	MEX92.1.1.12	162281	Landrace	Triticum aestivum L. aestivum	MEX	LA VENTA	19.583	-98.75	2550	CWI 49663	10.18730/D71A=	MEX92.1.1.12	http://wgb.cimmyt.org/gringlobal/accessiondetail.aspx?id=46010
SEEDDIV13459	CIMMYT	MEX92.1.1.13	162282	Landrace	Triticum aestivum L. aestivum	MEX	LA VENTA	19.583	-98.75	2550	CWI 49664	10.18730/D71BU	MEX92.1.1.13	http://wgb.cimmyt.org/gringlobal/accessiondetail.aspx?id=46011
SEEDDIV1346	CIMMYT	MEX94.9.18	195032	Landrace	Triticum aestivum L. aestivum	MEX	SAN BARTOLDO	19.767	-99.667	2804	CWI 61546	10.18730/DFZEF	MEX94.9.18	http://wgb.cimmyt.org/gringlobal/accessiondetail.aspx?id=64986
SEEDDIV13460	CIMMYT	MEX92.1.1.14	162283	Landrace	Triticum aestivum L. aestivum	MEX	LA VENTA	19.583	-98.75	2550	CWI 49665	10.18730/D71C0	MEX92.1.1.14	http://wgb.cimmyt.org/gringlobal/accessiondetail.aspx?id=46012
SEEDDIV13461	CIMMYT	MEX92.1.1.15	162284	Landrace	Triticum aestivum L. aestivum	MEX	LA VENTA	19.583	-98.75	2550	CWI 49666	10.18730/D71D1	MEX92.1.1.15	http://wgb.cimmyt.org/gringlobal/accessiondetail.aspx?id=46013
SEEDDIV13462	CIMMYT	MEX92.1.1.16	162285	Landrace	Triticum aestivum L. aestivum	MEX	LA VENTA	19.583	-98.75	2550	CWI 49667	10.18730/D71E2	MEX92.1.1.16	http://wgb.cimmyt.org/gringlobal/accessiondetail.aspx?id=46014
SEEDDIV13463	CIMMYT	TXL92.9.2.7	162239	Landrace	Triticum aestivum L. aestivum	MEX	APIZACO 6 MILES	19.417	-98.167	2600	CWI 49621	10.18730/D700Y	TXL92.9.2.7	http://wgb.cimmyt.org/gringlobal/accessiondetail.aspx?id=45968
SEEDDIV13464	CIMMYT	TXL92.9.2.8	162240	Landrace	Triticum aestivum L. aestivum	MEX	APIZACO 6 MILES	19.417	-98.167	2600	CWI 49622	10.18730/D701Z	TXL92.9.2.8	http://wgb.cimmyt.org/gringlobal/accessiondetail.aspx?id=45969
SEEDDIV13465	CIMMYT	TXL92.9.3	162241	Landrace	Triticum aestivum L. aestivum	MEX	APIZACO 6 MILES	19.417	-98.167	2600	CWI 49623	10.18730/D702*	TXL92.9.3	http://wgb.cimmyt.org/gringlobal/accessiondetail.aspx?id=45970
SEEDDIV13466	CIMMYT	TXL92.9.4.1	162242	Landrace	Triticum aestivum L. aestivum	MEX	APIZACO 6 MILES	19.417	-98.167	2600	CWI 49624	10.18730/D703~	TXL92.9.4.1	http://wgb.cimmyt.org/gringlobal/accessiondetail.aspx?id=45971
SEEDDIV13467	CIMMYT	TXL92.9.4.2	162243	Landrace	Triticum aestivum L. aestivum	MEX	APIZACO 6 MILES	19.417	-98.167	2600	CWI 49625	10.18730/D704$	TXL92.9.4.2	http://wgb.cimmyt.org/gringlobal/accessiondetail.aspx?id=45972
SEEDDIV13468	CIMMYT	MEX92.1.1.17	162286	Landrace	Triticum aestivum L. aestivum	MEX	LA VENTA	19.583	-98.75	2550	CWI 49668	10.18730/D71F3	MEX92.1.1.17	http://wgb.cimmyt.org/gringlobal/accessiondetail.aspx?id=46015
SEEDDIV13469	CIMMYT	MEX92.1.1.26	162295	Landrace	Triticum aestivum L. aestivum	MEX	LA VENTA	19.583	-98.75	2550	CWI 49677	10.18730/D71RC	MEX92.1.1.26	http://wgb.cimmyt.org/gringlobal/accessiondetail.aspx?id=46024
SEEDDIV1347	CIMMYT	MEX94.9.19	195033	Landrace	Triticum aestivum L. aestivum	MEX	SAN BARTOLDO	19.767	-99.667	2804	CWI 61547	10.18730/DFZFG	MEX94.9.19	http://wgb.cimmyt.org/gringlobal/accessiondetail.aspx?id=64987
SEEDDIV13470	CIMMYT	MEX92.1.1.27	162296	Landrace	Triticum aestivum L. aestivum	MEX	LA VENTA	19.583	-98.75	2550	CWI 49678	10.18730/D71SD	MEX92.1.1.27	http://wgb.cimmyt.org/gringlobal/accessiondetail.aspx?id=46025
SEEDDIV13471	CIMMYT	MEX92.1.1.28	162297	Landrace	Triticum aestivum L. aestivum	MEX	LA VENTA	19.583	-98.75	2550	CWI 49679	10.18730/D71TE	MEX92.1.1.28	http://wgb.cimmyt.org/gringlobal/accessiondetail.aspx?id=46026
SEEDDIV13472	CIMMYT	MEX92.1.1.30	162299	Landrace	Triticum aestivum L. aestivum	MEX	LA VENTA	19.583	-98.75	2550	CWI 49681	10.18730/D71WG	MEX92.1.1.30	http://wgb.cimmyt.org/gringlobal/accessiondetail.aspx?id=46028
SEEDDIV13473	CIMMYT	MEX92.1.1.31	162300	Landrace	Triticum aestivum L. aestivum	MEX	LA VENTA	19.583	-98.75	2550	CWI 49682	10.18730/D71XH	MEX92.1.1.31	http://wgb.cimmyt.org/gringlobal/accessiondetail.aspx?id=46029
SEEDDIV13474	CIMMYT	MEX92.1.1.32	162301	Landrace	Triticum aestivum L. aestivum	MEX	LA VENTA	19.583	-98.75	2550	CWI 49683	10.18730/D71YJ	MEX92.1.1.32	http://wgb.cimmyt.org/gringlobal/accessiondetail.aspx?id=46030
SEEDDIV13475	CIMMYT	MEX92.1.1.33	162302	Landrace	Triticum aestivum L. aestivum	MEX	LA VENTA	19.583	-98.75	2550	CWI 49684	10.18730/D71ZK	MEX92.1.1.33	http://wgb.cimmyt.org/gringlobal/accessiondetail.aspx?id=46031
SEEDDIV13476	CIMMYT	MEX92.1.1.34	162303	Landrace	Triticum aestivum L. aestivum	MEX	LA VENTA	19.583	-98.75	2550	CWI 49685	10.18730/D720M	MEX92.1.1.34	http://wgb.cimmyt.org/gringlobal/accessiondetail.aspx?id=46032
SEEDDIV13477	CIMMYT	MEX92.1.1.35	162304	Landrace	Triticum aestivum L. aestivum	MEX	LA VENTA	19.583	-98.75	2550	CWI 49686	10.18730/D721N	MEX92.1.1.35	http://wgb.cimmyt.org/gringlobal/accessiondetail.aspx?id=46033
SEEDDIV13478	CIMMYT	MEX92.1.1.36	162305	Landrace	Triticum aestivum L. aestivum	MEX	LA VENTA	19.583	-98.75	2550	CWI 49687	10.18730/D722P	MEX92.1.1.36	http://wgb.cimmyt.org/gringlobal/accessiondetail.aspx?id=46034
SEEDDIV13479	CIMMYT	MEX92.1.1.18	162287	Landrace	Triticum aestivum L. aestivum	MEX	LA VENTA	19.583	-98.75	2550	CWI 49669	10.18730/D71G4	MEX92.1.1.18	http://wgb.cimmyt.org/gringlobal/accessiondetail.aspx?id=46016
SEEDDIV1348	CIMMYT	MEX94.9.20	195034	Landrace	Triticum aestivum L. aestivum	MEX	SAN BARTOLDO	19.767	-99.667	2804	CWI 61548	10.18730/DFZGH	MEX94.9.20	http://wgb.cimmyt.org/gringlobal/accessiondetail.aspx?id=64988
SEEDDIV13480	CIMMYT	MEX92.1.1.37	162306	Landrace	Triticum aestivum L. aestivum	MEX	LA VENTA	19.583	-98.75	2550	CWI 49688	10.18730/D723Q	MEX92.1.1.37	http://wgb.cimmyt.org/gringlobal/accessiondetail.aspx?id=46035
SEEDDIV13481	CIMMYT	MEX92.1.1.38	162307	Landrace	Triticum aestivum L. aestivum	MEX	LA VENTA	19.583	-98.75	2550	CWI 49689	10.18730/D724R	MEX92.1.1.38	http://wgb.cimmyt.org/gringlobal/accessiondetail.aspx?id=46036
SEEDDIV13482	CIMMYT	COAH94.5.48	159012	Landrace	Triticum aestivum L. aestivum	MEX	EJIDO OJO DE AGUA 10 MILES	25.25	-101.75	1720	CWI 54174	10.18730/DA9G2	COAH94.5.48	http://wgb.cimmyt.org/gringlobal/accessiondetail.aspx?id=44453
SEEDDIV13483	CIMMYT	COAH94.5.49	159013	Landrace	Triticum aestivum L. aestivum	MEX	EJIDO OJO DE AGUA 10 MILES	25.25	-101.75	1720	CWI 54175	10.18730/DA9H3	COAH94.5.49	http://wgb.cimmyt.org/gringlobal/accessiondetail.aspx?id=44454
SEEDDIV13484	CIMMYT	COAH94.5.50	159014	Landrace	Triticum aestivum L. aestivum	MEX	EJIDO OJO DE AGUA 10 MILES	25.25	-101.75	1720	CWI 54176	10.18730/DA9J4	COAH94.5.50	http://wgb.cimmyt.org/gringlobal/accessiondetail.aspx?id=44455
SEEDDIV13485	CIMMYT	COAH94.5.51	159015	Landrace	Triticum aestivum L. aestivum	MEX	EJIDO OJO DE AGUA 10 MILES	25.25	-101.75	1720	CWI 54177	10.18730/DA9K5	COAH94.5.51	http://wgb.cimmyt.org/gringlobal/accessiondetail.aspx?id=44456
SEEDDIV13486	CIMMYT	COAH94.5.52	159016	Landrace	Triticum aestivum L. aestivum	MEX	EJIDO OJO DE AGUA 10 MILES	25.25	-101.75	1720	CWI 54178	10.18730/DA9M6	COAH94.5.52	http://wgb.cimmyt.org/gringlobal/accessiondetail.aspx?id=44457
SEEDDIV13487	CIMMYT	COAH94.5.53	159017	Landrace	Triticum aestivum L. aestivum	MEX	EJIDO OJO DE AGUA 10 MILES	25.25	-101.75	1720	CWI 54179	10.18730/DA9N7	COAH94.5.53	http://wgb.cimmyt.org/gringlobal/accessiondetail.aspx?id=44458
SEEDDIV13488	CIMMYT	COAH94.5.54	159018	Landrace	Triticum aestivum L. aestivum	MEX	EJIDO OJO DE AGUA 10 MILES	25.25	-101.75	1720	CWI 54180	10.18730/DA9P8	COAH94.5.54	http://wgb.cimmyt.org/gringlobal/accessiondetail.aspx?id=44459
SEEDDIV13489	CIMMYT	COAH94.5.28	158992	Landrace	Triticum aestivum L. aestivum	MEX	EJIDO OJO DE AGUA 10 MILES	25.25	-101.75	1720	CWI 54154	10.18730/DA8WK	COAH94.5.28	http://wgb.cimmyt.org/gringlobal/accessiondetail.aspx?id=44433
SEEDDIV1349	CIMMYT	MEX94.9.22	195036	Landrace	Triticum aestivum L. aestivum	MEX	SAN BARTOLDO	19.767	-99.667	2804	CWI 61550	10.18730/DFZJK	MEX94.9.22	http://wgb.cimmyt.org/gringlobal/accessiondetail.aspx?id=64990
SEEDDIV13490	CIMMYT	COAH94.5.55	159019	Landrace	Triticum aestivum L. aestivum	MEX	EJIDO OJO DE AGUA 10 MILES	25.25	-101.75	1720	CWI 54181	10.18730/DA9Q9	COAH94.5.55	http://wgb.cimmyt.org/gringlobal/accessiondetail.aspx?id=44460
SEEDDIV13491	CIMMYT	COAH94.5.56	159020	Landrace	Triticum aestivum L. aestivum	MEX	EJIDO OJO DE AGUA 10 MILES	25.25	-101.75	1720	CWI 54182	10.18730/DA9RA	COAH94.5.56	http://wgb.cimmyt.org/gringlobal/accessiondetail.aspx?id=44461
SEEDDIV13492	CIMMYT	COAH94.5.58	159022	Landrace	Triticum aestivum L. aestivum	MEX	EJIDO OJO DE AGUA 10 MILES	25.25	-101.75	1720	CWI 54184	10.18730/DA9TC	COAH94.5.58	http://wgb.cimmyt.org/gringlobal/accessiondetail.aspx?id=44463
SEEDDIV13493	CIMMYT	COAH94.5.59	159023	Landrace	Triticum aestivum L. aestivum	MEX	EJIDO OJO DE AGUA 10 MILES	25.25	-101.75	1720	CWI 54185	10.18730/DA9VD	COAH94.5.59	http://wgb.cimmyt.org/gringlobal/accessiondetail.aspx?id=44464
SEEDDIV13494	CIMMYT	COAH94.5.60	159024	Landrace	Triticum aestivum L. aestivum	MEX	EJIDO OJO DE AGUA 10 MILES	25.25	-101.75	1720	CWI 54186	10.18730/DA9WE	COAH94.5.60	http://wgb.cimmyt.org/gringlobal/accessiondetail.aspx?id=44465
SEEDDIV13495	CIMMYT	COAH94.5.61	159025	Landrace	Triticum aestivum L. aestivum	MEX	EJIDO OJO DE AGUA 10 MILES	25.25	-101.75	1720	CWI 54187	10.18730/DA9XF	COAH94.5.61	http://wgb.cimmyt.org/gringlobal/accessiondetail.aspx?id=44466
SEEDDIV13496	CIMMYT	COAH94.5.62	159026	Landrace	Triticum aestivum L. aestivum	MEX	EJIDO OJO DE AGUA 10 MILES	25.25	-101.75	1720	CWI 54188	10.18730/DA9YG	COAH94.5.62	http://wgb.cimmyt.org/gringlobal/accessiondetail.aspx?id=44467
SEEDDIV13497	CIMMYT	COAH94.5.63	159027	Landrace	Triticum aestivum L. aestivum	MEX	EJIDO OJO DE AGUA 10 MILES	25.25	-101.75	1720	CWI 54189	10.18730/DA9ZH	COAH94.5.63	http://wgb.cimmyt.org/gringlobal/accessiondetail.aspx?id=44468
SEEDDIV13498	CIMMYT	COAH94.5.64	159028	Landrace	Triticum aestivum L. aestivum	MEX	EJIDO OJO DE AGUA 10 MILES	25.25	-101.75	1720	CWI 54190	10.18730/DAA0J	COAH94.5.64	http://wgb.cimmyt.org/gringlobal/accessiondetail.aspx?id=44469
SEEDDIV13499	CIMMYT	COAH94.5.65	159029	Landrace	Triticum aestivum L. aestivum	MEX	EJIDO OJO DE AGUA 10 MILES	25.25	-101.75	1720	CWI 54191	10.18730/DAA1K	COAH94.5.65	http://wgb.cimmyt.org/gringlobal/accessiondetail.aspx?id=44470
SEEDDIV1350	CIMMYT	MEX94.9.24	195038	Landrace	Triticum aestivum L. aestivum	MEX	SAN BARTOLDO	19.767	-99.667	2804	CWI 61552	10.18730/DFZMN	MEX94.9.24	http://wgb.cimmyt.org/gringlobal/accessiondetail.aspx?id=64992
SEEDDIV13500	CIMMYT	COAH94.5.29	158993	Landrace	Triticum aestivum L. aestivum	MEX	EJIDO OJO DE AGUA 10 MILES	25.25	-101.75	1720	CWI 54155	10.18730/DA8XM	COAH94.5.29	http://wgb.cimmyt.org/gringlobal/accessiondetail.aspx?id=44434
SEEDDIV13501	CIMMYT	COAH94.5.66	159030	Landrace	Triticum aestivum L. aestivum	MEX	EJIDO OJO DE AGUA 10 MILES	25.25	-101.75	1720	CWI 54192	10.18730/DAA2M	COAH94.5.66	http://wgb.cimmyt.org/gringlobal/accessiondetail.aspx?id=44471
SEEDDIV13502	CIMMYT	COAH94.5.30	158994	Landrace	Triticum aestivum L. aestivum	MEX	EJIDO OJO DE AGUA 10 MILES	25.25	-101.75	1720	CWI 54156	10.18730/DA8YN	COAH94.5.30	http://wgb.cimmyt.org/gringlobal/accessiondetail.aspx?id=44435
SEEDDIV13503	CIMMYT	COAH94.5.31	158995	Landrace	Triticum aestivum L. aestivum	MEX	EJIDO OJO DE AGUA 10 MILES	25.25	-101.75	1720	CWI 54157	10.18730/DA8ZP	COAH94.5.31	http://wgb.cimmyt.org/gringlobal/accessiondetail.aspx?id=44436
SEEDDIV13504	CIMMYT	COAH94.5.32	158996	Landrace	Triticum aestivum L. aestivum	MEX	EJIDO OJO DE AGUA 10 MILES	25.25	-101.75	1720	CWI 54158	10.18730/DA90Q	COAH94.5.32	http://wgb.cimmyt.org/gringlobal/accessiondetail.aspx?id=44437
SEEDDIV13505	CIMMYT	COAH94.5.33	158997	Landrace	Triticum aestivum L. aestivum	MEX	EJIDO OJO DE AGUA 10 MILES	25.25	-101.75	1720	CWI 54159	10.18730/DA91R	COAH94.5.33	http://wgb.cimmyt.org/gringlobal/accessiondetail.aspx?id=44438
SEEDDIV13506	CIMMYT	COAH94.5.34	158998	Landrace	Triticum aestivum L. aestivum	MEX	EJIDO OJO DE AGUA 10 MILES	25.25	-101.75	1720	CWI 54160	10.18730/DA92S	COAH94.5.34	http://wgb.cimmyt.org/gringlobal/accessiondetail.aspx?id=44439
SEEDDIV13507	CIMMYT	COAH94.6.1	159031	Landrace	Triticum aestivum L. aestivum	MEX	EJIDO SAN ANTONIO 4 MILES	25.25	-101.75	1720	CWI 54193	10.18730/DAA3N	COAH94.6.1	http://wgb.cimmyt.org/gringlobal/accessiondetail.aspx?id=44472
SEEDDIV13508	CIMMYT	COAH94.6.10	159040	Landrace	Triticum aestivum L. aestivum	MEX	EJIDO SAN ANTONIO 4 MILES	25.25	-101.75	1720	CWI 54202	10.18730/DAACY	COAH94.6.10	http://wgb.cimmyt.org/gringlobal/accessiondetail.aspx?id=44481
SEEDDIV13509	CIMMYT	COAH94.6.11	159041	Landrace	Triticum aestivum L. aestivum	MEX	EJIDO SAN ANTONIO 4 MILES	25.25	-101.75	1720	CWI 54203	10.18730/DAADZ	COAH94.6.11	http://wgb.cimmyt.org/gringlobal/accessiondetail.aspx?id=44482
SEEDDIV1351	CIMMYT	MEX94.7.59	194991	Landrace	Triticum aestivum L. aestivum	MEX	SAN VICENTE	19.5	-98.833	-	CWI 61505	10.18730/DFY5B	MEX94.7.59	http://wgb.cimmyt.org/gringlobal/accessiondetail.aspx?id=64945
SEEDDIV13510	CIMMYT	COAH94.6.12	159042	Landrace	Triticum aestivum L. aestivum	MEX	EJIDO SAN ANTONIO 4 MILES	25.25	-101.75	1720	CWI 54204	10.18730/DAAE*	COAH94.6.12	http://wgb.cimmyt.org/gringlobal/accessiondetail.aspx?id=44483
SEEDDIV13511	CIMMYT	OAX93.5.1.6	157754	Landrace	Triticum aestivum L. aestivum	MEX	STA CATARINA	17.417	-97.083	2400	CWI 51885	10.18730/D8GY5	OAX93.5.1.6	http://wgb.cimmyt.org/gringlobal/accessiondetail.aspx?id=43328
SEEDDIV13512	CIMMYT	OAX93.5.1.7	157755	Landrace	Triticum aestivum L. aestivum	MEX	STA CATARINA	17.417	-97.083	2400	CWI 51886	10.18730/D8GZ6	OAX93.5.1.7	http://wgb.cimmyt.org/gringlobal/accessiondetail.aspx?id=43329
SEEDDIV13513	CIMMYT	OAX93.1.1.12	157715	Landrace	Triticum aestivum L. aestivum	MEX	YANHUITLAN	17.5	-97.333	2400	CWI 51845	10.18730/D8FP2	OAX93.1.1.12	http://wgb.cimmyt.org/gringlobal/accessiondetail.aspx?id=43150
SEEDDIV13514	CIMMYT	OAX93.5.1.8	157756	Landrace	Triticum aestivum L. aestivum	MEX	STA CATARINA	17.417	-97.083	2400	CWI 51887	10.18730/D8H07	OAX93.5.1.8	http://wgb.cimmyt.org/gringlobal/accessiondetail.aspx?id=43330
SEEDDIV13515	CIMMYT	OAX93.5.1.9	157757	Landrace	Triticum aestivum L. aestivum	MEX	STA CATARINA	17.417	-97.083	2400	CWI 51888	10.18730/D8H18	OAX93.5.1.9	http://wgb.cimmyt.org/gringlobal/accessiondetail.aspx?id=43331
SEEDDIV13516	CIMMYT	OAX93.5.1.10	157758	Landrace	Triticum aestivum L. aestivum	MEX	STA CATARINA	17.417	-97.083	2400	CWI 51889	10.18730/D8H29	OAX93.5.1.10	http://wgb.cimmyt.org/gringlobal/accessiondetail.aspx?id=43332
SEEDDIV13517	CIMMYT	OAX93.1.1.13	157716	Landrace	Triticum aestivum L. aestivum	MEX	YANHUITLAN	17.5	-97.333	2400	CWI 51846	10.18730/D8FQ3	OAX93.1.1.13	http://wgb.cimmyt.org/gringlobal/accessiondetail.aspx?id=43151
SEEDDIV13518	CIMMYT	OAX93.1.1.14	157717	Landrace	Triticum aestivum L. aestivum	MEX	YANHUITLAN	17.5	-97.333	2400	CWI 51847	10.18730/D8FR4	OAX93.1.1.14	http://wgb.cimmyt.org/gringlobal/accessiondetail.aspx?id=43152
SEEDDIV13519	CIMMYT	OAX93.1.1.15	157718	Landrace	Triticum aestivum L. aestivum	MEX	YANHUITLAN	17.5	-97.333	2400	CWI 51848	10.18730/D8FS5	OAX93.1.1.15	http://wgb.cimmyt.org/gringlobal/accessiondetail.aspx?id=43153
SEEDDIV1352	CIMMYT	MEX94.9.25	195039	Landrace	Triticum aestivum L. aestivum	MEX	SAN BARTOLDO	19.767	-99.667	2804	CWI 61553	10.18730/DFZNP	MEX94.9.25	http://wgb.cimmyt.org/gringlobal/accessiondetail.aspx?id=64993
SEEDDIV13520	CIMMYT	OAX93.1.1.16	157719	Landrace	Triticum aestivum L. aestivum	MEX	YANHUITLAN	17.5	-97.333	2400	CWI 51849	10.18730/D8FT6	OAX93.1.1.16	http://wgb.cimmyt.org/gringlobal/accessiondetail.aspx?id=43154
SEEDDIV13521	CIMMYT	OAX93.1.1.17	157720	Landrace	Triticum aestivum L. aestivum	MEX	YANHUITLAN	17.5	-97.333	2400	CWI 51850	10.18730/D8FV7	OAX93.1.1.17	http://wgb.cimmyt.org/gringlobal/accessiondetail.aspx?id=43155
SEEDDIV13522	CIMMYT	OAX93.5.1.11	157759	Landrace	Triticum aestivum L. aestivum	MEX	STA CATARINA	17.417	-97.083	2400	CWI 51890	10.18730/D8H3A	OAX93.5.1.11	http://wgb.cimmyt.org/gringlobal/accessiondetail.aspx?id=43333
SEEDDIV13523	CIMMYT	OAX93.5.2.7	157768	Landrace	Triticum aestivum L. aestivum	MEX	STA CATARINA	17.417	-97.083	2400	CWI 51899	10.18730/D8HCK	OAX93.5.2.7	http://wgb.cimmyt.org/gringlobal/accessiondetail.aspx?id=43342
SEEDDIV13524	CIMMYT	OAX93.5.2.8	157769	Landrace	Triticum aestivum L. aestivum	MEX	STA CATARINA	17.417	-97.083	2400	CWI 51900	10.18730/D8HDM	OAX93.5.2.8	http://wgb.cimmyt.org/gringlobal/accessiondetail.aspx?id=43343
SEEDDIV13525	CIMMYT	OAX93.5.2.9	157770	Landrace	Triticum aestivum L. aestivum	MEX	STA CATARINA	17.417	-97.083	2400	CWI 51901	10.18730/D8HEN	OAX93.5.2.9	http://wgb.cimmyt.org/gringlobal/accessiondetail.aspx?id=43344
SEEDDIV13526	CIMMYT	OAX93.5.2.10	157771	Landrace	Triticum aestivum L. aestivum	MEX	STA CATARINA	17.417	-97.083	2400	CWI 51902	10.18730/D8HFP	OAX93.5.2.10	http://wgb.cimmyt.org/gringlobal/accessiondetail.aspx?id=43345
SEEDDIV13527	CIMMYT	OAX93.5.2.11	158064	Landrace	Triticum aestivum L. aestivum	MEX	STA CATARINA	17.417	-97.083	2400	CWI 51903	10.18730/D8HGQ	OAX93.5.2.11	http://wgb.cimmyt.org/gringlobal/accessiondetail.aspx?id=43833
SEEDDIV13528	CIMMYT	OAX93.5.2.12	157772	Landrace	Triticum aestivum L. aestivum	MEX	STA CATARINA	17.417	-97.083	2400	CWI 51904	10.18730/D8HHR	OAX93.5.2.12	http://wgb.cimmyt.org/gringlobal/accessiondetail.aspx?id=43346
SEEDDIV13529	CIMMYT	OAX93.5.2.13	157773	Landrace	Triticum aestivum L. aestivum	MEX	STA CATARINA	17.417	-97.083	2400	CWI 51905	10.18730/D8HJS	OAX93.5.2.13	http://wgb.cimmyt.org/gringlobal/accessiondetail.aspx?id=43347
SEEDDIV1353	CIMMYT	MEX94.9.27	195041	Landrace	Triticum aestivum L. aestivum	MEX	SAN BARTOLDO	19.767	-99.667	2804	CWI 61555	10.18730/DFZQR	MEX94.9.27	http://wgb.cimmyt.org/gringlobal/accessiondetail.aspx?id=64995
SEEDDIV13530	CIMMYT	OAX93.5.2.14	157774	Landrace	Triticum aestivum L. aestivum	MEX	STA CATARINA	17.417	-97.083	2400	CWI 51906	10.18730/D8HKT	OAX93.5.2.14	http://wgb.cimmyt.org/gringlobal/accessiondetail.aspx?id=43348
SEEDDIV13531	CIMMYT	OAX93.5.2.15	157775	Landrace	Triticum aestivum L. aestivum	MEX	STA CATARINA	17.417	-97.083	2400	CWI 51907	10.18730/D8HMV	OAX93.5.2.15	http://wgb.cimmyt.org/gringlobal/accessiondetail.aspx?id=43349
SEEDDIV13532	CIMMYT	OAX93.5.2.16	157776	Landrace	Triticum aestivum L. aestivum	MEX	STA CATARINA	17.417	-97.083	2400	CWI 51908	10.18730/D8HNW	OAX93.5.2.16	http://wgb.cimmyt.org/gringlobal/accessiondetail.aspx?id=43350
SEEDDIV13533	CIMMYT	OAX93.5.1.12	157760	Landrace	Triticum aestivum L. aestivum	MEX	STA CATARINA	17.417	-97.083	2400	CWI 51891	10.18730/D8H4B	OAX93.5.1.12	http://wgb.cimmyt.org/gringlobal/accessiondetail.aspx?id=43334
SEEDDIV13534	CIMMYT	OAX93.5.2.17	157777	Landrace	Triticum aestivum L. aestivum	MEX	STA CATARINA	17.417	-97.083	2400	CWI 51909	10.18730/D8HPX	OAX93.5.2.17	http://wgb.cimmyt.org/gringlobal/accessiondetail.aspx?id=43351
SEEDDIV13535	CIMMYT	OAX93.5.3.1	157778	Landrace	Triticum aestivum L. aestivum	MEX	STA CATARINA	17.417	-97.083	2400	CWI 51910	10.18730/D8HQY	OAX93.5.3.1	http://wgb.cimmyt.org/gringlobal/accessiondetail.aspx?id=43352
SEEDDIV13536	CIMMYT	OAX93.5.3.2	157779	Landrace	Triticum aestivum L. aestivum	MEX	STA CATARINA	17.417	-97.083	2400	CWI 51911	10.18730/D8HRZ	OAX93.5.3.2	http://wgb.cimmyt.org/gringlobal/accessiondetail.aspx?id=43353
SEEDDIV13537	CIMMYT	OAX93.5.3.3	157780	Landrace	Triticum aestivum L. aestivum	MEX	STA CATARINA	17.417	-97.083	2400	CWI 51912	10.18730/D8HS*	OAX93.5.3.3	http://wgb.cimmyt.org/gringlobal/accessiondetail.aspx?id=43354
SEEDDIV13538	CIMMYT	OAX93.5.3.4	157781	Landrace	Triticum aestivum L. aestivum	MEX	STA CATARINA	17.417	-97.083	2400	CWI 51913	10.18730/D8HT~	OAX93.5.3.4	http://wgb.cimmyt.org/gringlobal/accessiondetail.aspx?id=43355
SEEDDIV13539	CIMMYT	OAX93.5.3.5	157782	Landrace	Triticum aestivum L. aestivum	MEX	STA CATARINA	17.417	-97.083	2400	CWI 51914	10.18730/D8HV$	OAX93.5.3.5	http://wgb.cimmyt.org/gringlobal/accessiondetail.aspx?id=43356
SEEDDIV1354	CIMMYT	MEX94.9.28	195042	Landrace	Triticum aestivum L. aestivum	MEX	SAN BARTOLDO	19.767	-99.667	2804	CWI 61556	10.18730/DFZRS	MEX94.9.28	http://wgb.cimmyt.org/gringlobal/accessiondetail.aspx?id=64996
SEEDDIV13540	CIMMYT	OAX93.5.3.6	157783	Landrace	Triticum aestivum L. aestivum	MEX	STA CATARINA	17.417	-97.083	2400	CWI 51915	10.18730/D8HW=	OAX93.5.3.6	http://wgb.cimmyt.org/gringlobal/accessiondetail.aspx?id=43357
SEEDDIV13541	CIMMYT	OAX93.5.3.7	157784	Landrace	Triticum aestivum L. aestivum	MEX	STA CATARINA	17.417	-97.083	2400	CWI 51916	10.18730/D8HXU	OAX93.5.3.7	http://wgb.cimmyt.org/gringlobal/accessiondetail.aspx?id=43358
SEEDDIV13542	CIMMYT	OAX93.5.3.8	157785	Landrace	Triticum aestivum L. aestivum	MEX	STA CATARINA	17.417	-97.083	2400	CWI 51917	10.18730/D8HY0	OAX93.5.3.8	http://wgb.cimmyt.org/gringlobal/accessiondetail.aspx?id=43359
SEEDDIV13543	CIMMYT	OAX93.5.3.13	157790	Landrace	Triticum aestivum L. aestivum	MEX	STA CATARINA	17.417	-97.083	2400	CWI 51922	10.18730/D8J35	OAX93.5.3.13	http://wgb.cimmyt.org/gringlobal/accessiondetail.aspx?id=43364
SEEDDIV13544	CIMMYT	OAX93.5.1.13	157761	Landrace	Triticum aestivum L. aestivum	MEX	STA CATARINA	17.417	-97.083	2400	CWI 51892	10.18730/D8H5C	OAX93.5.1.13	http://wgb.cimmyt.org/gringlobal/accessiondetail.aspx?id=43335
SEEDDIV13545	CIMMYT	OAX93.5.3.9	157786	Landrace	Triticum aestivum L. aestivum	MEX	STA CATARINA	17.417	-97.083	2400	CWI 51918	10.18730/D8HZ1	OAX93.5.3.9	http://wgb.cimmyt.org/gringlobal/accessiondetail.aspx?id=43360
SEEDDIV13546	CIMMYT	OAX93.5.3.12	157789	Landrace	Triticum aestivum L. aestivum	MEX	STA CATARINA	17.417	-97.083	2400	CWI 51921	10.18730/D8J24	OAX93.5.3.12	http://wgb.cimmyt.org/gringlobal/accessiondetail.aspx?id=43363
SEEDDIV13547	CIMMYT	OAX93.5.3.14	157791	Landrace	Triticum aestivum L. aestivum	MEX	STA CATARINA	17.417	-97.083	2400	CWI 51923	10.18730/D8J46	OAX93.5.3.14	http://wgb.cimmyt.org/gringlobal/accessiondetail.aspx?id=43365
SEEDDIV13548	CIMMYT	OAX93.5.3.15	157792	Landrace	Triticum aestivum L. aestivum	MEX	STA CATARINA	17.417	-97.083	2400	CWI 51924	10.18730/D8J57	OAX93.5.3.15	http://wgb.cimmyt.org/gringlobal/accessiondetail.aspx?id=43366
SEEDDIV13549	CIMMYT	OAX93.5.3.16	157793	Landrace	Triticum aestivum L. aestivum	MEX	STA CATARINA	17.417	-97.083	2400	CWI 51925	10.18730/D8J68	OAX93.5.3.16	http://wgb.cimmyt.org/gringlobal/accessiondetail.aspx?id=43367
SEEDDIV1355	CIMMYT	MEX94.9.29	195043	Landrace	Triticum aestivum L. aestivum	MEX	SAN BARTOLDO	19.767	-99.667	2804	CWI 61557	10.18730/DFZST	MEX94.9.29	http://wgb.cimmyt.org/gringlobal/accessiondetail.aspx?id=64997
SEEDDIV13550	CIMMYT	OAX93.5.3.17	157794	Landrace	Triticum aestivum L. aestivum	MEX	STA CATARINA	17.417	-97.083	2400	CWI 51926	10.18730/D8J79	OAX93.5.3.17	http://wgb.cimmyt.org/gringlobal/accessiondetail.aspx?id=43368
SEEDDIV13551	CIMMYT	OAX93.5.3.18	157795	Landrace	Triticum aestivum L. aestivum	MEX	STA CATARINA	17.417	-97.083	2400	CWI 51927	10.18730/D8J8A	OAX93.5.3.18	http://wgb.cimmyt.org/gringlobal/accessiondetail.aspx?id=43369
SEEDDIV13552	CIMMYT	OAX93.6.1	157796	Landrace	Triticum aestivum L. aestivum	MEX	YANHUITLAN	17.5	-97.333	2400	CWI 51928	10.18730/D8J9B	OAX93.6.1	http://wgb.cimmyt.org/gringlobal/accessiondetail.aspx?id=43370
SEEDDIV13553	CIMMYT	OAX93.6.2	157797	Landrace	Triticum aestivum L. aestivum	MEX	YANHUITLAN	17.5	-97.333	2400	CWI 51929	10.18730/D8JAC	OAX93.6.2	http://wgb.cimmyt.org/gringlobal/accessiondetail.aspx?id=43371
SEEDDIV13554	CIMMYT	OAX93.6.3	157798	Landrace	Triticum aestivum L. aestivum	MEX	YANHUITLAN	17.5	-97.333	2400	CWI 51930	10.18730/D8JBD	OAX93.6.3	http://wgb.cimmyt.org/gringlobal/accessiondetail.aspx?id=43372
SEEDDIV13555	CIMMYT	OAX93.5.2.1	157762	Landrace	Triticum aestivum L. aestivum	MEX	STA CATARINA	17.417	-97.083	2400	CWI 51893	10.18730/D8H6D	OAX93.5.2.1	http://wgb.cimmyt.org/gringlobal/accessiondetail.aspx?id=43336
SEEDDIV13556	CIMMYT	OAX93.6.4	157799	Landrace	Triticum aestivum L. aestivum	MEX	YANHUITLAN	17.5	-97.333	2400	CWI 51931	10.18730/D8JCE	OAX93.6.4	http://wgb.cimmyt.org/gringlobal/accessiondetail.aspx?id=43373
SEEDDIV13557	CIMMYT	OAX93.6.5	157800	Landrace	Triticum aestivum L. aestivum	MEX	YANHUITLAN	17.5	-97.333	2400	CWI 51932	10.18730/D8JDF	OAX93.6.5	http://wgb.cimmyt.org/gringlobal/accessiondetail.aspx?id=43374
SEEDDIV13558	CIMMYT	OAX93.5.2.2	157763	Landrace	Triticum aestivum L. aestivum	MEX	STA CATARINA	17.417	-97.083	2400	CWI 51894	10.18730/D8H7E	OAX93.5.2.2	http://wgb.cimmyt.org/gringlobal/accessiondetail.aspx?id=43337
SEEDDIV13559	CIMMYT	OAX93.5.2.3	157764	Landrace	Triticum aestivum L. aestivum	MEX	STA CATARINA	17.417	-97.083	2400	CWI 51895	10.18730/D8H8F	OAX93.5.2.3	http://wgb.cimmyt.org/gringlobal/accessiondetail.aspx?id=43338
SEEDDIV1356	CIMMYT	MEX94.9.30	195044	Landrace	Triticum aestivum L. aestivum	MEX	SAN BARTOLDO	19.767	-99.667	2804	CWI 61558	10.18730/DFZTV	MEX94.9.30	http://wgb.cimmyt.org/gringlobal/accessiondetail.aspx?id=64998
SEEDDIV13560	CIMMYT	OAX93.5.2.4	157765	Landrace	Triticum aestivum L. aestivum	MEX	STA CATARINA	17.417	-97.083	2400	CWI 51896	10.18730/D8H9G	OAX93.5.2.4	http://wgb.cimmyt.org/gringlobal/accessiondetail.aspx?id=43339
SEEDDIV13561	CIMMYT	OAX93.5.2.5	157766	Landrace	Triticum aestivum L. aestivum	MEX	STA CATARINA	17.417	-97.083	2400	CWI 51897	10.18730/D8HAH	OAX93.5.2.5	http://wgb.cimmyt.org/gringlobal/accessiondetail.aspx?id=43340
SEEDDIV13562	CIMMYT	OAX93.5.2.6	157767	Landrace	Triticum aestivum L. aestivum	MEX	STA CATARINA	17.417	-97.083	2400	CWI 51898	10.18730/D8HBJ	OAX93.5.2.6	http://wgb.cimmyt.org/gringlobal/accessiondetail.aspx?id=43341
SEEDDIV13564	CIMMYT	OAX93.6.19	157813	Landrace	Triticum aestivum L. aestivum	MEX	YANHUITLAN	17.5	-97.333	2400	CWI 51946	10.18730/D8JVX	OAX93.6.19	http://wgb.cimmyt.org/gringlobal/accessiondetail.aspx?id=43387
SEEDDIV13565	CIMMYT	OAX93.6.20	157814	Landrace	Triticum aestivum L. aestivum	MEX	YANHUITLAN	17.5	-97.333	2400	CWI 51947	10.18730/D8JWY	OAX93.6.20	http://wgb.cimmyt.org/gringlobal/accessiondetail.aspx?id=43388
SEEDDIV13566	CIMMYT	OAX93.6.21	157815	Landrace	Triticum aestivum L. aestivum	MEX	YANHUITLAN	17.5	-97.333	2400	CWI 51948	10.18730/D8JXZ	OAX93.6.21	http://wgb.cimmyt.org/gringlobal/accessiondetail.aspx?id=43389
SEEDDIV13567	CIMMYT	OAX93.6.22	157816	Landrace	Triticum aestivum L. aestivum	MEX	YANHUITLAN	17.5	-97.333	2400	CWI 51949	10.18730/D8JY*	OAX93.6.22	http://wgb.cimmyt.org/gringlobal/accessiondetail.aspx?id=43390
SEEDDIV13568	CIMMYT	OAX93.6.25	157819	Landrace	Triticum aestivum L. aestivum	MEX	YANHUITLAN	17.5	-97.333	2400	CWI 51952	10.18730/D8K1=	OAX93.6.25	http://wgb.cimmyt.org/gringlobal/accessiondetail.aspx?id=43393
SEEDDIV13569	CIMMYT	OAX93.6.26	157820	Landrace	Triticum aestivum L. aestivum	MEX	YANHUITLAN	17.5	-97.333	2400	CWI 51953	10.18730/D8K2U	OAX93.6.26	http://wgb.cimmyt.org/gringlobal/accessiondetail.aspx?id=43394
SEEDDIV1357	CIMMYT	MEX94.9.31	195045	Landrace	Triticum aestivum L. aestivum	MEX	SAN BARTOLDO	19.767	-99.667	2804	CWI 61559	10.18730/DFZVW	MEX94.9.31	http://wgb.cimmyt.org/gringlobal/accessiondetail.aspx?id=64999
SEEDDIV13570	CIMMYT	OAX93.6.27	157821	Landrace	Triticum aestivum L. aestivum	MEX	YANHUITLAN	17.5	-97.333	2400	CWI 51954	10.18730/D8K30	OAX93.6.27	http://wgb.cimmyt.org/gringlobal/accessiondetail.aspx?id=43395
SEEDDIV13571	CIMMYT	OAX93.6.28	157822	Landrace	Triticum aestivum L. aestivum	MEX	YANHUITLAN	17.5	-97.333	2400	CWI 51955	10.18730/D8K41	OAX93.6.28	http://wgb.cimmyt.org/gringlobal/accessiondetail.aspx?id=43396
SEEDDIV13572	CIMMYT	OAX93.6.8	157803	Landrace	Triticum aestivum L. aestivum	MEX	YANHUITLAN	17.5	-97.333	2400	CWI 51935	10.18730/D8JGJ	OAX93.6.8	http://wgb.cimmyt.org/gringlobal/accessiondetail.aspx?id=43377
SEEDDIV13573	CIMMYT	OAX93.6.29	157823	Landrace	Triticum aestivum L. aestivum	MEX	YANHUITLAN	17.5	-97.333	2400	CWI 51956	10.18730/D8K52	OAX93.6.29	http://wgb.cimmyt.org/gringlobal/accessiondetail.aspx?id=43397
SEEDDIV13574	CIMMYT	OAX93.6.31	157825	Landrace	Triticum aestivum L. aestivum	MEX	YANHUITLAN	17.5	-97.333	2400	CWI 51958	10.18730/D8K74	OAX93.6.31	http://wgb.cimmyt.org/gringlobal/accessiondetail.aspx?id=43399
SEEDDIV13575	CIMMYT	OAX93.6.32	157826	Landrace	Triticum aestivum L. aestivum	MEX	YANHUITLAN	17.5	-97.333	2400	CWI 51959	10.18730/D8K85	OAX93.6.32	http://wgb.cimmyt.org/gringlobal/accessiondetail.aspx?id=43400
SEEDDIV13576	CIMMYT	OAX93.6.34	157828	Landrace	Triticum aestivum L. aestivum	MEX	YANHUITLAN	17.5	-97.333	2400	CWI 51961	10.18730/D8KA7	OAX93.6.34	http://wgb.cimmyt.org/gringlobal/accessiondetail.aspx?id=43402
SEEDDIV13577	CIMMYT	OAX93.6.35	157829	Landrace	Triticum aestivum L. aestivum	MEX	YANHUITLAN	17.5	-97.333	2400	CWI 51962	10.18730/D8KB8	OAX93.6.35	http://wgb.cimmyt.org/gringlobal/accessiondetail.aspx?id=43403
SEEDDIV13578	CIMMYT	OAX93.6.36	157830	Landrace	Triticum aestivum L. aestivum	MEX	YANHUITLAN	17.5	-97.333	2400	CWI 51963	10.18730/D8KC9	OAX93.6.36	http://wgb.cimmyt.org/gringlobal/accessiondetail.aspx?id=43404
SEEDDIV13579	CIMMYT	OAX93.6.37	157831	Landrace	Triticum aestivum L. aestivum	MEX	YANHUITLAN	17.5	-97.333	2400	CWI 51964	10.18730/D8KDA	OAX93.6.37	http://wgb.cimmyt.org/gringlobal/accessiondetail.aspx?id=43405
SEEDDIV1358	CIMMYT	MEX94.9.32	195046	Landrace	Triticum aestivum L. aestivum	MEX	SAN BARTOLDO	19.767	-99.667	2804	CWI 61560	10.18730/DFZWX	MEX94.9.32	http://wgb.cimmyt.org/gringlobal/accessiondetail.aspx?id=65000
SEEDDIV13580	CIMMYT	OAX93.6.38	157832	Landrace	Triticum aestivum L. aestivum	MEX	YANHUITLAN	17.5	-97.333	2400	CWI 51965	10.18730/D8KEB	OAX93.6.38	http://wgb.cimmyt.org/gringlobal/accessiondetail.aspx?id=43406
SEEDDIV13581	CIMMYT	OAX93.6.39	157833	Landrace	Triticum aestivum L. aestivum	MEX	YANHUITLAN	17.5	-97.333	2400	CWI 51966	10.18730/D8KFC	OAX93.6.39	http://wgb.cimmyt.org/gringlobal/accessiondetail.aspx?id=43407
SEEDDIV13582	CIMMYT	OAX93.6.10	157805	Landrace	Triticum aestivum L. aestivum	MEX	YANHUITLAN	17.5	-97.333	2400	CWI 51937	10.18730/D8JJM	OAX93.6.10	http://wgb.cimmyt.org/gringlobal/accessiondetail.aspx?id=43379
SEEDDIV13583	CIMMYT	MEX92.1.1.39	162308	Landrace	Triticum aestivum L. aestivum	MEX	LA VENTA	19.583	-98.75	2550	CWI 49690	10.18730/D725S	MEX92.1.1.39	http://wgb.cimmyt.org/gringlobal/accessiondetail.aspx?id=46037
SEEDDIV13584	CIMMYT	OAX93.6.41	157835	Landrace	Triticum aestivum L. aestivum	MEX	YANHUITLAN	17.5	-97.333	2400	CWI 51968	10.18730/D8KHE	OAX93.6.41	http://wgb.cimmyt.org/gringlobal/accessiondetail.aspx?id=43409
SEEDDIV13585	CIMMYT	OAX93.6.42	157836	Landrace	Triticum aestivum L. aestivum	MEX	YANHUITLAN	17.5	-97.333	2400	CWI 51969	10.18730/D8KJF	OAX93.6.42	http://wgb.cimmyt.org/gringlobal/accessiondetail.aspx?id=43410
SEEDDIV13586	CIMMYT	OAX93.6.43	157837	Landrace	Triticum aestivum L. aestivum	MEX	YANHUITLAN	17.5	-97.333	2400	CWI 51970	10.18730/D8KKG	OAX93.6.43	http://wgb.cimmyt.org/gringlobal/accessiondetail.aspx?id=43411
SEEDDIV13587	CIMMYT	OAX93.6.44	157838	Landrace	Triticum aestivum L. aestivum	MEX	YANHUITLAN	17.5	-97.333	2400	CWI 51971	10.18730/D8KMH	OAX93.6.44	http://wgb.cimmyt.org/gringlobal/accessiondetail.aspx?id=43412
SEEDDIV13588	CIMMYT	OAX93.6.45	157839	Landrace	Triticum aestivum L. aestivum	MEX	YANHUITLAN	17.5	-97.333	2400	CWI 51972	10.18730/D8KNJ	OAX93.6.45	http://wgb.cimmyt.org/gringlobal/accessiondetail.aspx?id=43413
SEEDDIV13589	CIMMYT	OAX93.6.46	157840	Landrace	Triticum aestivum L. aestivum	MEX	YANHUITLAN	17.5	-97.333	2400	CWI 51973	10.18730/D8KPK	OAX93.6.46	http://wgb.cimmyt.org/gringlobal/accessiondetail.aspx?id=43414
SEEDDIV1359	CIMMYT	MEX94.9.33	195047	Landrace	Triticum aestivum L. aestivum	MEX	SAN BARTOLDO	19.767	-99.667	2804	CWI 61561	10.18730/DFZXY	MEX94.9.33	http://wgb.cimmyt.org/gringlobal/accessiondetail.aspx?id=65001
SEEDDIV13590	CIMMYT	OAX93.6.47	157841	Landrace	Triticum aestivum L. aestivum	MEX	YANHUITLAN	17.5	-97.333	2400	CWI 51974	10.18730/D8KQM	OAX93.6.47	http://wgb.cimmyt.org/gringlobal/accessiondetail.aspx?id=43415
SEEDDIV13591	CIMMYT	OAX93.6.48	157842	Landrace	Triticum aestivum L. aestivum	MEX	YANHUITLAN	17.5	-97.333	2400	CWI 51975	10.18730/D8KRN	OAX93.6.48	http://wgb.cimmyt.org/gringlobal/accessiondetail.aspx?id=43416
SEEDDIV13592	CIMMYT	OAX93.6.49	157843	Landrace	Triticum aestivum L. aestivum	MEX	YANHUITLAN	17.5	-97.333	2400	CWI 51976	10.18730/D8KSP	OAX93.6.49	http://wgb.cimmyt.org/gringlobal/accessiondetail.aspx?id=43417
SEEDDIV13593	CIMMYT	OAX93.6.50	157844	Landrace	Triticum aestivum L. aestivum	MEX	YANHUITLAN	17.5	-97.333	2400	CWI 51977	10.18730/D8KTQ	OAX93.6.50	http://wgb.cimmyt.org/gringlobal/accessiondetail.aspx?id=43418
SEEDDIV13594	CIMMYT	OAX93.6.11	157806	Landrace	Triticum aestivum L. aestivum	MEX	YANHUITLAN	17.5	-97.333	2400	CWI 51938	10.18730/D8JKN	OAX93.6.11	http://wgb.cimmyt.org/gringlobal/accessiondetail.aspx?id=43380
SEEDDIV13595	CIMMYT	OAX93.6.51	157845	Landrace	Triticum aestivum L. aestivum	MEX	YANHUITLAN	17.5	-97.333	2400	CWI 51978	10.18730/D8KVR	OAX93.6.51	http://wgb.cimmyt.org/gringlobal/accessiondetail.aspx?id=43419
SEEDDIV13596	CIMMYT	OAX93.6.52	157846	Landrace	Triticum aestivum L. aestivum	MEX	YANHUITLAN	17.5	-97.333	2400	CWI 51979	10.18730/D8KWS	OAX93.6.52	http://wgb.cimmyt.org/gringlobal/accessiondetail.aspx?id=43420
SEEDDIV13597	CIMMYT	OAX93.6.54	157848	Landrace	Triticum aestivum L. aestivum	MEX	YANHUITLAN	17.5	-97.333	2400	CWI 51981	10.18730/D8KYV	OAX93.6.54	http://wgb.cimmyt.org/gringlobal/accessiondetail.aspx?id=43422
SEEDDIV13598	CIMMYT	OAX93.6.55	157849	Landrace	Triticum aestivum L. aestivum	MEX	YANHUITLAN	17.5	-97.333	2400	CWI 51982	10.18730/D8KZW	OAX93.6.55	http://wgb.cimmyt.org/gringlobal/accessiondetail.aspx?id=43423
SEEDDIV13599	CIMMYT	OAX93.6.57	157851	Landrace	Triticum aestivum L. aestivum	MEX	YANHUITLAN	17.5	-97.333	2400	CWI 51984	10.18730/D8M1Y	OAX93.6.57	http://wgb.cimmyt.org/gringlobal/accessiondetail.aspx?id=43425
SEEDDIV1360	CIMMYT	MEX94.9.34	195048	Landrace	Triticum aestivum L. aestivum	MEX	SAN BARTOLDO	19.767	-99.667	2804	CWI 61562	10.18730/DFZYZ	MEX94.9.34	http://wgb.cimmyt.org/gringlobal/accessiondetail.aspx?id=65002
SEEDDIV13600	CIMMYT	OAX93.6.12	157807	Landrace	Triticum aestivum L. aestivum	MEX	YANHUITLAN	17.5	-97.333	2400	CWI 51939	10.18730/D8JMP	OAX93.6.12	http://wgb.cimmyt.org/gringlobal/accessiondetail.aspx?id=43381
SEEDDIV13601	CIMMYT	OAX93.6.14	158065	Landrace	Triticum aestivum L. aestivum	MEX	YANHUITLAN	17.5	-97.333	2400	CWI 51941	10.18730/D8JPR	OAX93.6.14	http://wgb.cimmyt.org/gringlobal/accessiondetail.aspx?id=43834
SEEDDIV13602	CIMMYT	OAX93.6.16	157810	Landrace	Triticum aestivum L. aestivum	MEX	YANHUITLAN	17.5	-97.333	2400	CWI 51943	10.18730/D8JRT	OAX93.6.16	http://wgb.cimmyt.org/gringlobal/accessiondetail.aspx?id=43384
SEEDDIV13603	CIMMYT	OAX93.6.17	157811	Landrace	Triticum aestivum L. aestivum	MEX	YANHUITLAN	17.5	-97.333	2400	CWI 51944	10.18730/D8JSV	OAX93.6.17	http://wgb.cimmyt.org/gringlobal/accessiondetail.aspx?id=43385
SEEDDIV13604	CIMMYT	OAX93.6.18	157812	Landrace	Triticum aestivum L. aestivum	MEX	YANHUITLAN	17.5	-97.333	2400	CWI 51945	10.18730/D8JTW	OAX93.6.18	http://wgb.cimmyt.org/gringlobal/accessiondetail.aspx?id=43386
SEEDDIV13605	CIMMYT	OAX93.6.58	157852	Landrace	Triticum aestivum L. aestivum	MEX	YANHUITLAN	17.5	-97.333	2400	CWI 51985	10.18730/D8M2Z	OAX93.6.58	http://wgb.cimmyt.org/gringlobal/accessiondetail.aspx?id=43426
SEEDDIV13606	CIMMYT	OAX93.6.69	157863	Landrace	Triticum aestivum L. aestivum	MEX	YANHUITLAN	17.5	-97.333	2400	CWI 51996	10.18730/D8MD5	OAX93.6.69	http://wgb.cimmyt.org/gringlobal/accessiondetail.aspx?id=43437
SEEDDIV13607	CIMMYT	OAX93.6.70	157864	Landrace	Triticum aestivum L. aestivum	MEX	YANHUITLAN	17.5	-97.333	2400	CWI 51997	10.18730/D8ME6	OAX93.6.70	http://wgb.cimmyt.org/gringlobal/accessiondetail.aspx?id=43438
SEEDDIV13608	CIMMYT	OAX93.6.73	157867	Landrace	Triticum aestivum L. aestivum	MEX	YANHUITLAN	17.5	-97.333	2400	CWI 52000	10.18730/D8MH9	OAX93.6.73	http://wgb.cimmyt.org/gringlobal/accessiondetail.aspx?id=43441
SEEDDIV13609	CIMMYT	IWA 8600870	188008	Landrace	Triticum aestivum L. aestivum	IRN	Bojnourd	37.4667	57.3333	1074	CWI 55004	10.18730/DB2GS	IWA8600870	http://wgb.cimmyt.org/gringlobal/accessiondetail.aspx?id=58369
SEEDDIV1361	CIMMYT	MEX94.7.60	194992	Landrace	Triticum aestivum L. aestivum	MEX	SAN VICENTE	19.5	-98.833	-	CWI 61506	10.18730/DFY6C	MEX94.7.60	http://wgb.cimmyt.org/gringlobal/accessiondetail.aspx?id=64946
SEEDDIV13610	CIMMYT	IWA 8600871	188009	Landrace	Triticum aestivum L. aestivum	IRN	Ghoochan	37.1	58.5	1308	CWI 55005	10.18730/DB2HT	IWA8600871	http://wgb.cimmyt.org/gringlobal/accessiondetail.aspx?id=58370
SEEDDIV13611	CIMMYT	IWA 8600876	188012	Landrace	Triticum aestivum L. aestivum	IRN	Bojnourd	37.4667	57.3333	1074	CWI 55008	10.18730/DB2MX	IWA8600876	http://wgb.cimmyt.org/gringlobal/accessiondetail.aspx?id=58373
SEEDDIV13612	CIMMYT	IWA 8600882	188015	Landrace	Triticum aestivum L. aestivum	IRN	Bojnourd	37.4667	57.3333	1074	CWI 55011	10.18730/DB2Q*	IWA8600882	http://wgb.cimmyt.org/gringlobal/accessiondetail.aspx?id=58376
SEEDDIV13613	CIMMYT	IWA 8600883	188016	Landrace	Triticum aestivum L. aestivum	IRN	Bojnourd	37.4667	57.3333	1074	CWI 55012	10.18730/DB2R~	IWA8600883	http://wgb.cimmyt.org/gringlobal/accessiondetail.aspx?id=58377
SEEDDIV13614	CIMMYT	IWA 8600886	188019	Landrace	Triticum aestivum L. aestivum	IRN	Bojnourd	37.4667	57.3333	1074	CWI 55015	10.18730/DB2VU	IWA8600886	http://wgb.cimmyt.org/gringlobal/accessiondetail.aspx?id=58380
SEEDDIV13615	CIMMYT	IWA 8600902	188025	Landrace	Triticum aestivum L. aestivum	IRN	Bojnourd	37.4667	57.3333	1074	CWI 55021	10.18730/DB315	IWA8600902	http://wgb.cimmyt.org/gringlobal/accessiondetail.aspx?id=58386
SEEDDIV13616	CIMMYT	IWA 8600903	188026	Landrace	Triticum aestivum L. aestivum	IRN	Bojnourd	37.4667	57.3333	1074	CWI 55022	10.18730/DB326	IWA8600903	http://wgb.cimmyt.org/gringlobal/accessiondetail.aspx?id=58387
SEEDDIV13617	CIMMYT	IWA 8600908	188027	Landrace	Triticum aestivum L. aestivum	IRN	Dareh-Gaz	37.3667	59.1333	590	CWI 55023	10.18730/DB337	IWA8600908	http://wgb.cimmyt.org/gringlobal/accessiondetail.aspx?id=58388
SEEDDIV13618	CIMMYT	IWA 8600910	188028	Landrace	Triticum aestivum L. aestivum	IRN	Ghoochan	37.1	58.5	1308	CWI 55024	10.18730/DB348	IWA8600910	http://wgb.cimmyt.org/gringlobal/accessiondetail.aspx?id=58389
SEEDDIV13619	CIMMYT	IWA 8600912	188029	Landrace	Triticum aestivum L. aestivum	IRN	Sarakhs	36.5333	61.1167	282	CWI 55025	10.18730/DB359	IWA8600912	http://wgb.cimmyt.org/gringlobal/accessiondetail.aspx?id=58390
SEEDDIV1362	CIMMYT	MEX94.9.35	195049	Landrace	Triticum aestivum L. aestivum	MEX	SAN BARTOLDO	19.767	-99.667	2804	CWI 61563	10.18730/DFZZ*	MEX94.9.35	http://wgb.cimmyt.org/gringlobal/accessiondetail.aspx?id=65003
SEEDDIV13620	CIMMYT	IWA 8600917	188031	Landrace	Triticum aestivum L. aestivum	IRN	Ghoochan	37.1	58.5	1308	CWI 55027	10.18730/DB37B	IWA8600917	http://wgb.cimmyt.org/gringlobal/accessiondetail.aspx?id=58392
SEEDDIV13621	CIMMYT	IWA 8600922	188033	Landrace	Triticum aestivum L. aestivum	IRN	Ghoochan	37.1	58.5	1308	CWI 55029	10.18730/DB39D	IWA8600922	http://wgb.cimmyt.org/gringlobal/accessiondetail.aspx?id=58394
SEEDDIV13622	CIMMYT	IWA 8600923	188034	Landrace	Triticum aestivum L. aestivum	IRN	Ghoochan	37.1	58.5	1308	CWI 55030	10.18730/DB3AE	IWA8600923	http://wgb.cimmyt.org/gringlobal/accessiondetail.aspx?id=58395
SEEDDIV13623	CIMMYT	IWA 8600926	188036	Landrace	Triticum aestivum L. aestivum	IRN	Shah-Roud	36.4167	54.95	1316	CWI 55032	10.18730/DB3CG	IWA8600926	http://wgb.cimmyt.org/gringlobal/accessiondetail.aspx?id=58397
SEEDDIV13624	CIMMYT	IWA 8600927	188037	Landrace	Triticum aestivum L. aestivum	IRN	Shahrud	36.4167	54.95	1316	CWI 55033	10.18730/DB3DH	IWA8600927	http://wgb.cimmyt.org/gringlobal/accessiondetail.aspx?id=58398
SEEDDIV13625	CIMMYT	IWA 8600928	188038	Landrace	Triticum aestivum L. aestivum	IRN	Shahrud	36.4167	54.95	1316	CWI 55034	10.18730/DB3EJ	IWA8600928	http://wgb.cimmyt.org/gringlobal/accessiondetail.aspx?id=58399
SEEDDIV13626	CIMMYT	IWA 8600930	188040	Landrace	Triticum aestivum L. aestivum	IRN	Shah-Roud	36.4167	54.95	1316	CWI 55036	10.18730/DB3GM	IWA8600930	http://wgb.cimmyt.org/gringlobal/accessiondetail.aspx?id=58401
SEEDDIV13628	CIMMYT	IWA 8600940	188048	Landrace	Triticum aestivum L. aestivum	IRN	Meimeh	33.45	51.1667	2077	CWI 55044	10.18730/DB3QV	IWA8600940	http://wgb.cimmyt.org/gringlobal/accessiondetail.aspx?id=58409
SEEDDIV13629	CIMMYT	IWA 8600945	188051	Landrace	Triticum aestivum L. aestivum	IRN	Ghoochan	37.1	58.5	1308	CWI 55047	10.18730/DB3TY	IWA8600945	http://wgb.cimmyt.org/gringlobal/accessiondetail.aspx?id=58412
SEEDDIV1363	CIMMYT	MEX94.9.36	195050	Landrace	Triticum aestivum L. aestivum	MEX	SAN BARTOLDO	19.767	-99.667	2804	CWI 61564	10.18730/DG00~	MEX94.9.36	http://wgb.cimmyt.org/gringlobal/accessiondetail.aspx?id=65004
SEEDDIV13630	CIMMYT	IWA 8600946	188052	Landrace	Triticum aestivum L. aestivum	IRN	Esfahan	32.6833	51.6833	1558	CWI 55048	10.18730/DB3VZ	IWA8600946	http://wgb.cimmyt.org/gringlobal/accessiondetail.aspx?id=58413
SEEDDIV13631	CIMMYT	IWA 8600950	188053	Landrace	Triticum aestivum L. aestivum	IRN	Shahrud	36.4167	54.95	1316	CWI 55049	10.18730/DB3W*	IWA8600950	http://wgb.cimmyt.org/gringlobal/accessiondetail.aspx?id=58414
SEEDDIV13632	CIMMYT	IWA 8600953	188055	Landrace	Triticum aestivum L. aestivum	IRN	Shahrud	36.4167	54.95	1316	CWI 55051	10.18730/DB3Y$	IWA8600953	http://wgb.cimmyt.org/gringlobal/accessiondetail.aspx?id=58416
SEEDDIV13633	CIMMYT	IWA 8600954	188056	Landrace	Triticum aestivum L. aestivum	IRN	Ferdous	34	58.0667	1272	CWI 55052	10.18730/DB3Z=	IWA8600954	http://wgb.cimmyt.org/gringlobal/accessiondetail.aspx?id=58417
SEEDDIV13634	CIMMYT	IWA 8600960	188058	Landrace	Triticum aestivum L. aestivum	IRN	Esfahan	32.6833	51.6833	1558	CWI 55054	10.18730/DB410	IWA8600960	http://wgb.cimmyt.org/gringlobal/accessiondetail.aspx?id=58419
SEEDDIV13635	CIMMYT	IWA 8600965	188061	Landrace	Triticum aestivum L. aestivum	IRN	Semnan	35.5	53.4167	1040	CWI 55057	10.18730/DB443	IWA8600965	http://wgb.cimmyt.org/gringlobal/accessiondetail.aspx?id=58422
SEEDDIV13636	CIMMYT	IWA 8600970	188064	Landrace	Triticum aestivum L. aestivum	IRN	Lenjan	32.3833	51.3833	1683	CWI 55060	10.18730/DB476	IWA8600970	http://wgb.cimmyt.org/gringlobal/accessiondetail.aspx?id=58425
SEEDDIV13637	CIMMYT	IWA 8600973	188067	Landrace	Triticum aestivum L. aestivum	IRN	Shahrud	36.4167	54.95	1316	CWI 55063	10.18730/DB4A9	IWA8600973	http://wgb.cimmyt.org/gringlobal/accessiondetail.aspx?id=58428
SEEDDIV13638	CIMMYT	IWA 8600974	188068	Landrace	Triticum aestivum L. aestivum	IRN	Shahrud	36.4167	54.95	1316	CWI 55064	10.18730/DB4BA	IWA8600974	http://wgb.cimmyt.org/gringlobal/accessiondetail.aspx?id=58429
SEEDDIV13639	CIMMYT	IWA 8600980	188073	Landrace	Triticum aestivum L. aestivum	IRN	Tabas	33.6	56.9	657	CWI 55069	10.18730/DB4GF	IWA8600980	http://wgb.cimmyt.org/gringlobal/accessiondetail.aspx?id=58434
SEEDDIV1364	CIMMYT	MEX94.10.1	195052	Landrace	Triticum aestivum L. aestivum	MEX	SAN BARTOLDO OEST 2KM	19.783	-99.683	2591	CWI 61566	10.18730/DG02=	MEX94.10.1	http://wgb.cimmyt.org/gringlobal/accessiondetail.aspx?id=65006
SEEDDIV13640	CIMMYT	IWA 8600988	188075	Landrace	Triticum aestivum L. aestivum	IRN	Gorgan	36.8333	54.4833	317	CWI 55071	10.18730/DB4JH	IWA8600988	http://wgb.cimmyt.org/gringlobal/accessiondetail.aspx?id=58436
SEEDDIV13641	CIMMYT	IWA 8600994	188077	Landrace	Triticum aestivum L. aestivum	IRN	Najaf-Abad	32.6333	51.3833	1629	CWI 55073	10.18730/DB4MK	IWA8600994	http://wgb.cimmyt.org/gringlobal/accessiondetail.aspx?id=58438
SEEDDIV13642	CIMMYT	IWA 8600998	188079	Landrace	Triticum aestivum L. aestivum	IRN	Semnan	35.5	53.4167	1040	CWI 55075	10.18730/DB4PN	IWA8600998	http://wgb.cimmyt.org/gringlobal/accessiondetail.aspx?id=58440
SEEDDIV13643	CIMMYT	IWA 8602006	188083	Landrace	Triticum aestivum L. aestivum	IRN	Esfahan	32.6833	51.6833	1558	CWI 55079	10.18730/DB4TS	IWA8602006	http://wgb.cimmyt.org/gringlobal/accessiondetail.aspx?id=58444
SEEDDIV13644	CIMMYT	IWA 8602014	188086	Landrace	Triticum aestivum L. aestivum	IRN	Shah-Abad	34.1117	46.5283	1345	CWI 55082	10.18730/DB4XW	IWA8602014	http://wgb.cimmyt.org/gringlobal/accessiondetail.aspx?id=58447
SEEDDIV13645	CIMMYT	IWA 8602022	188092	Landrace	Triticum aestivum L. aestivum	IRN	-	-	-	-	CWI 55088	10.18730/DB53$	NULL	http://wgb.cimmyt.org/gringlobal/accessiondetail.aspx?id=58453
SEEDDIV13646	CIMMYT	IWA 8602024	188093	Landrace	Triticum aestivum L. aestivum	IRN	Shah-Abad	34.1117	46.5283	1345	CWI 55089	10.18730/DB54=	IWA8602024	http://wgb.cimmyt.org/gringlobal/accessiondetail.aspx?id=58454
SEEDDIV13647	CIMMYT	IWA 8602027	188094	Landrace	Triticum aestivum L. aestivum	IRN	-	-	-	-	CWI 55090	10.18730/DB55U	NULL	http://wgb.cimmyt.org/gringlobal/accessiondetail.aspx?id=58455
SEEDDIV13648	CIMMYT	IWA 8602028	188095	Landrace	Triticum aestivum L. aestivum	IRN	Mashhad	36.2667	59.5667	1017	CWI 55091	10.18730/DB560	IWA8602028	http://wgb.cimmyt.org/gringlobal/accessiondetail.aspx?id=58456
SEEDDIV13649	CIMMYT	IWA 8602029	188096	Landrace	Triticum aestivum L. aestivum	IRN	-	-	-	-	CWI 55092	10.18730/DB571	NULL	http://wgb.cimmyt.org/gringlobal/accessiondetail.aspx?id=58457
SEEDDIV1365	CIMMYT	MEX94.10.2	195053	Landrace	Triticum aestivum L. aestivum	MEX	SAN BARTOLDO OEST 2KM	19.783	-99.683	2591	CWI 61567	10.18730/DG03U	MEX94.10.2	http://wgb.cimmyt.org/gringlobal/accessiondetail.aspx?id=65007
SEEDDIV13650	CIMMYT	IWA 8602037	188101	Landrace	Triticum aestivum L. aestivum	IRN	-	-	-	-	CWI 55097	10.18730/DB5C6	NULL	http://wgb.cimmyt.org/gringlobal/accessiondetail.aspx?id=58462
SEEDDIV13651	CIMMYT	IWA 8602042	188102	Landrace	Triticum aestivum L. aestivum	IRN	Saghez	36.2333	46.2667	1643	CWI 55098	10.18730/DB5D7	IWA8602042	http://wgb.cimmyt.org/gringlobal/accessiondetail.aspx?id=58463
SEEDDIV13652	CIMMYT	IWA 8602043	188103	Landrace	Triticum aestivum L. aestivum	IRN	Gazvin	36.2667	50	1337	CWI 55099	10.18730/DB5E8	IWA8602043	http://wgb.cimmyt.org/gringlobal/accessiondetail.aspx?id=58464
SEEDDIV13653	CIMMYT	IWA 8602044	188104	Landrace	Triticum aestivum L. aestivum	IRN	-	-	-	-	CWI 55100	10.18730/DB5F9	NULL	http://wgb.cimmyt.org/gringlobal/accessiondetail.aspx?id=58465
SEEDDIV13654	CIMMYT	IWA 8602045	188105	Landrace	Triticum aestivum L. aestivum	IRN	Shah-Abad	34.1117	46.5283	1345	CWI 55101	10.18730/DB5GA	IWA8602045	http://wgb.cimmyt.org/gringlobal/accessiondetail.aspx?id=58466
SEEDDIV13655	CIMMYT	MEX92.1.1.40	162309	Landrace	Triticum aestivum L. aestivum	MEX	LA VENTA	19.583	-98.75	2550	CWI 49691	10.18730/D726T	MEX92.1.1.40	http://wgb.cimmyt.org/gringlobal/accessiondetail.aspx?id=46038
SEEDDIV13656	CIMMYT	IWA 8602051	188110	Landrace	Triticum aestivum L. aestivum	IRN	-	-	-	-	CWI 55106	10.18730/DB5ME	NULL	http://wgb.cimmyt.org/gringlobal/accessiondetail.aspx?id=58471
SEEDDIV13657	CIMMYT	IWA 8602053	188111	Landrace	Triticum aestivum L. aestivum	IRN	Gazvin	36.2667	50	1337	CWI 55107	10.18730/DB5NF	IWA8602053	http://wgb.cimmyt.org/gringlobal/accessiondetail.aspx?id=58472
SEEDDIV13658	CIMMYT	IWA 8602055	188113	Landrace	Triticum aestivum L. aestivum	IRN	Gazvin	36.2667	50	1337	CWI 55109	10.18730/DB5QH	IWA8602055	http://wgb.cimmyt.org/gringlobal/accessiondetail.aspx?id=58474
SEEDDIV13659	CIMMYT	IWA 8602056	188114	Landrace	Triticum aestivum L. aestivum	IRN	Gazvin	36.2667	50	1337	CWI 55110	10.18730/DB5RJ	IWA8602056	http://wgb.cimmyt.org/gringlobal/accessiondetail.aspx?id=58475
SEEDDIV1366	CIMMYT	MEX94.10.3	195054	Landrace	Triticum aestivum L. aestivum	MEX	SAN BARTOLDO OEST 2KM	19.783	-99.683	2591	CWI 61568	10.18730/DG040	MEX94.10.3	http://wgb.cimmyt.org/gringlobal/accessiondetail.aspx?id=65008
SEEDDIV13660	CIMMYT	IWA 8602060	188117	Landrace	Triticum aestivum L. aestivum	IRN	Shah-Abad	34.1117	46.5283	1345	CWI 55113	10.18730/DB5VN	IWA8602060	http://wgb.cimmyt.org/gringlobal/accessiondetail.aspx?id=58478
SEEDDIV13661	CIMMYT	IWA 8602070	188121	Landrace	Triticum aestivum L. aestivum	IRN	Sabzvar	36.2167	57.6333	953	CWI 55117	10.18730/DB5ZS	IWA8602070	http://wgb.cimmyt.org/gringlobal/accessiondetail.aspx?id=58482
SEEDDIV13662	CIMMYT	IWA 8602073	188122	Landrace	Triticum aestivum L. aestivum	IRN	Sabzvar	36.2167	57.6333	953	CWI 55118	10.18730/DB60T	IWA8602073	http://wgb.cimmyt.org/gringlobal/accessiondetail.aspx?id=58483
SEEDDIV13663	CIMMYT	IWA 8602074	188123	Landrace	Triticum aestivum L. aestivum	IRN	-	-	-	-	CWI 55119	10.18730/DB61V	NULL	http://wgb.cimmyt.org/gringlobal/accessiondetail.aspx?id=58484
SEEDDIV13664	CIMMYT	OAX93.6.27	157821	Landrace	Triticum aestivum L. aestivum	MEX	YANHUITLAN	17.5	-97.333	2400	CWI 51954	10.18730/D8K30	OAX93.6.27	http://wgb.cimmyt.org/gringlobal/accessiondetail.aspx?id=43395
SEEDDIV13665	CIMMYT	OAX93.6.28	157822	Landrace	Triticum aestivum L. aestivum	MEX	YANHUITLAN	17.5	-97.333	2400	CWI 51955	10.18730/D8K41	OAX93.6.28	http://wgb.cimmyt.org/gringlobal/accessiondetail.aspx?id=43396
SEEDDIV13666	CIMMYT	OAX93.6.8	157803	Landrace	Triticum aestivum L. aestivum	MEX	YANHUITLAN	17.5	-97.333	2400	CWI 51935	10.18730/D8JGJ	OAX93.6.8	http://wgb.cimmyt.org/gringlobal/accessiondetail.aspx?id=43377
SEEDDIV13667	CIMMYT	OAX93.6.29	157823	Landrace	Triticum aestivum L. aestivum	MEX	YANHUITLAN	17.5	-97.333	2400	CWI 51956	10.18730/D8K52	OAX93.6.29	http://wgb.cimmyt.org/gringlobal/accessiondetail.aspx?id=43397
SEEDDIV13668	CIMMYT	OAX93.6.31	157825	Landrace	Triticum aestivum L. aestivum	MEX	YANHUITLAN	17.5	-97.333	2400	CWI 51958	10.18730/D8K74	OAX93.6.31	http://wgb.cimmyt.org/gringlobal/accessiondetail.aspx?id=43399
SEEDDIV13669	CIMMYT	OAX93.6.32	157826	Landrace	Triticum aestivum L. aestivum	MEX	YANHUITLAN	17.5	-97.333	2400	CWI 51959	10.18730/D8K85	OAX93.6.32	http://wgb.cimmyt.org/gringlobal/accessiondetail.aspx?id=43400
SEEDDIV1367	CIMMYT	MEX94.10.4	195055	Landrace	Triticum aestivum L. aestivum	MEX	SAN BARTOLDO OEST 2KM	19.783	-99.683	2591	CWI 61569	10.18730/DG051	MEX94.10.4	http://wgb.cimmyt.org/gringlobal/accessiondetail.aspx?id=65009
SEEDDIV13670	CIMMYT	IWA 8602103	188137	Landrace	Triticum aestivum L. aestivum	IRN	-	-	-	-	CWI 55133	10.18730/DB6F4	NULL	http://wgb.cimmyt.org/gringlobal/accessiondetail.aspx?id=58498
SEEDDIV13671	CIMMYT	IWA 8602105	188138	Landrace	Triticum aestivum L. aestivum	IRN	Esfahan	32.6833	51.6833	1558	CWI 55134	10.18730/DB6G5	IWA8602105	http://wgb.cimmyt.org/gringlobal/accessiondetail.aspx?id=58499
SEEDDIV13672	CIMMYT	IWA 8602112	188142	Landrace	Triticum aestivum L. aestivum	IRN	-	-	-	-	CWI 55138	10.18730/DB6M9	NULL	http://wgb.cimmyt.org/gringlobal/accessiondetail.aspx?id=58503
SEEDDIV13673	CIMMYT	IWA 8602117	188145	Landrace	Triticum aestivum L. aestivum	IRN	-	-	-	-	CWI 55141	10.18730/DB6QC	NULL	http://wgb.cimmyt.org/gringlobal/accessiondetail.aspx?id=58506
SEEDDIV13674	CIMMYT	IWA 8602118	188146	Landrace	Triticum aestivum L. aestivum	IRN	Esfaraien	37.1	57.5	1467	CWI 55142	10.18730/DB6RD	IWA8602118	http://wgb.cimmyt.org/gringlobal/accessiondetail.aspx?id=58507
SEEDDIV13675	CIMMYT	IWA 8602133	188152	Landrace	Triticum aestivum L. aestivum	IRN	-	-	-	-	CWI 55148	10.18730/DB6YK	NULL	http://wgb.cimmyt.org/gringlobal/accessiondetail.aspx?id=58513
SEEDDIV13676	CIMMYT	IWA 8602136	188153	Landrace	Triticum aestivum L. aestivum	IRN	Bojnourd	37.4667	57.3333	1074	CWI 55149	10.18730/DB6ZM	IWA8602136	http://wgb.cimmyt.org/gringlobal/accessiondetail.aspx?id=58514
SEEDDIV13677	CIMMYT	IWA 8602137	188154	Landrace	Triticum aestivum L. aestivum	IRN	-	-	-	-	CWI 55150	10.18730/DB70N	NULL	http://wgb.cimmyt.org/gringlobal/accessiondetail.aspx?id=58515
SEEDDIV13678	CIMMYT	IWA 8602144	188156	Landrace	Triticum aestivum L. aestivum	IRN	-	-	-	-	CWI 55152	10.18730/DB72Q	NULL	http://wgb.cimmyt.org/gringlobal/accessiondetail.aspx?id=58517
SEEDDIV13679	CIMMYT	IWA 8602146	188157	Landrace	Triticum aestivum L. aestivum	IRN	-	-	-	-	CWI 55153	10.18730/DB73R	NULL	http://wgb.cimmyt.org/gringlobal/accessiondetail.aspx?id=58518
SEEDDIV1368	CIMMYT	MEX94.10.5	195056	Landrace	Triticum aestivum L. aestivum	MEX	SAN BARTOLDO OEST 2KM	19.783	-99.683	2591	CWI 61570	10.18730/DG062	MEX94.10.5	http://wgb.cimmyt.org/gringlobal/accessiondetail.aspx?id=65010
SEEDDIV13680	CIMMYT	IWA 8602151	188160	Landrace	Triticum aestivum L. aestivum	IRN	-	-	-	-	CWI 55156	10.18730/DB76V	NULL	http://wgb.cimmyt.org/gringlobal/accessiondetail.aspx?id=58521
SEEDDIV13681	CIMMYT	IWA 8602157	188163	Landrace	Triticum aestivum L. aestivum	IRN	Shahre-Kord	32.3167	50.8333	2067	CWI 55159	10.18730/DB78X	IWA8602157	http://wgb.cimmyt.org/gringlobal/accessiondetail.aspx?id=58524
SEEDDIV13682	CIMMYT	IWA 8602162	188166	Landrace	Triticum aestivum L. aestivum	IRN	Birjand	32.9167	59.1667	1496	CWI 55162	10.18730/DB7B*	IWA8602162	http://wgb.cimmyt.org/gringlobal/accessiondetail.aspx?id=58527
SEEDDIV13683	CIMMYT	IWA 8602167	188170	Landrace	Triticum aestivum L. aestivum	IRN	-	-	-	-	CWI 55166	10.18730/DB7FU	NULL	http://wgb.cimmyt.org/gringlobal/accessiondetail.aspx?id=58531
SEEDDIV13684	CIMMYT	IWA 8602169	188172	Landrace	Triticum aestivum L. aestivum	IRN	-	-	-	-	CWI 55168	10.18730/DB7H1	NULL	http://wgb.cimmyt.org/gringlobal/accessiondetail.aspx?id=58533
SEEDDIV13685	CIMMYT	IWA 8602173	188174	Landrace	Triticum aestivum L. aestivum	IRN	Ardestan	33.35	52.3833	1385	CWI 55170	10.18730/DB7K3	IWA8602173	http://wgb.cimmyt.org/gringlobal/accessiondetail.aspx?id=58535
SEEDDIV13686	CIMMYT	IWA 8602192	188185	Landrace	Triticum aestivum L. aestivum	IRN	Rezaieh	37.55	45.0667	1311	CWI 55181	10.18730/DB7YE	IWA8602192	http://wgb.cimmyt.org/gringlobal/accessiondetail.aspx?id=58546
SEEDDIV13687	CIMMYT	IWA 8602195	188187	Landrace	Triticum aestivum L. aestivum	IRN	-	-	-	-	CWI 55183	10.18730/DB80G	NULL	http://wgb.cimmyt.org/gringlobal/accessiondetail.aspx?id=58548
SEEDDIV13688	CIMMYT	IWA 8602199	188189	Landrace	Triticum aestivum L. aestivum	IRN	Hasht-Rood	38.5667	45.0667	1083	CWI 55185	10.18730/DB82J	IWA8602199	http://wgb.cimmyt.org/gringlobal/accessiondetail.aspx?id=58550
SEEDDIV1369	CIMMYT	MEX94.10.6	195057	Landrace	Triticum aestivum L. aestivum	MEX	SAN BARTOLDO OEST 2KM	19.783	-99.683	2591	CWI 61571	10.18730/DG073	MEX94.10.6	http://wgb.cimmyt.org/gringlobal/accessiondetail.aspx?id=65011
SEEDDIV13690	CIMMYT	IWA 8602214	188197	Landrace	Triticum aestivum L. aestivum	IRN	Rafsanjan	30.4167	56	1518	CWI 55193	10.18730/DB89S	IWA8602214	http://wgb.cimmyt.org/gringlobal/accessiondetail.aspx?id=58558
SEEDDIV13691	CIMMYT	IWA 8602220	188201	Landrace	Triticum aestivum L. aestivum	IRN	Mashhad	36.2667	59.5667	1017	CWI 55197	10.18730/DB8DX	IWA8602220	http://wgb.cimmyt.org/gringlobal/accessiondetail.aspx?id=58562
SEEDDIV13692	CIMMYT	IWA 8602221	188202	Landrace	Triticum aestivum L. aestivum	IRN	-	-	-	-	CWI 55198	10.18730/DB8EY	NULL	http://wgb.cimmyt.org/gringlobal/accessiondetail.aspx?id=58563
SEEDDIV13693	CIMMYT	IWA 8602225	188204	Landrace	Triticum aestivum L. aestivum	IRN	Mahabad	36.7333	45.7333	1673	CWI 55200	10.18730/DB8G*	IWA8602225	http://wgb.cimmyt.org/gringlobal/accessiondetail.aspx?id=58565
SEEDDIV13694	CIMMYT	IWA 8602228	188206	Landrace	Triticum aestivum L. aestivum	IRN	-	-	-	-	CWI 55202	10.18730/DB8J$	NULL	http://wgb.cimmyt.org/gringlobal/accessiondetail.aspx?id=58567
SEEDDIV13695	CIMMYT	IWA 8602238	188211	Landrace	Triticum aestivum L. aestivum	IRN	-	-	-	-	CWI 55207	10.18730/DB8P1	NULL	http://wgb.cimmyt.org/gringlobal/accessiondetail.aspx?id=58572
SEEDDIV13696	CIMMYT	IWA 8602241	188212	Landrace	Triticum aestivum L. aestivum	IRN	-	-	-	-	CWI 55208	10.18730/DB8Q2	NULL	http://wgb.cimmyt.org/gringlobal/accessiondetail.aspx?id=58573
SEEDDIV13697	CIMMYT	IWA 8602246	188214	Landrace	Triticum aestivum L. aestivum	IRN	Neishabour	36.2167	58.8167	1209	CWI 55210	10.18730/DB8S4	IWA8602246	http://wgb.cimmyt.org/gringlobal/accessiondetail.aspx?id=58575
SEEDDIV13698	CIMMYT	IWA 8602248	188215	Landrace	Triticum aestivum L. aestivum	IRN	Neishabour	36.2167	58.8167	1209	CWI 55211	10.18730/DB8T5	IWA8602248	http://wgb.cimmyt.org/gringlobal/accessiondetail.aspx?id=58576
SEEDDIV13699	CIMMYT	IWA 8602250	188217	Landrace	Triticum aestivum L. aestivum	IRN	-	-	-	-	CWI 55213	10.18730/DB8W7	NULL	http://wgb.cimmyt.org/gringlobal/accessiondetail.aspx?id=58578
SEEDDIV1370	CIMMYT	MEX94.10.8	195059	Landrace	Triticum aestivum L. aestivum	MEX	SAN BARTOLDO OEST 2KM	19.783	-99.683	2591	CWI 61573	10.18730/DG095	MEX94.10.8	http://wgb.cimmyt.org/gringlobal/accessiondetail.aspx?id=65013
SEEDDIV13700	CIMMYT	IWA 8602251	188218	Landrace	Triticum aestivum L. aestivum	IRN	Neishabour	36.2167	58.8167	1209	CWI 55214	10.18730/DB8X8	IWA8602251	http://wgb.cimmyt.org/gringlobal/accessiondetail.aspx?id=58579
SEEDDIV13701	CIMMYT	IWA 8602253	188220	Landrace	Triticum aestivum L. aestivum	IRN	-	-	-	-	CWI 55216	10.18730/DB8ZA	NULL	http://wgb.cimmyt.org/gringlobal/accessiondetail.aspx?id=58581
SEEDDIV13702	CIMMYT	IWA 8602255	188222	Landrace	Triticum aestivum L. aestivum	IRN	-	-	-	-	CWI 55218	10.18730/DB91C	NULL	http://wgb.cimmyt.org/gringlobal/accessiondetail.aspx?id=58583
SEEDDIV13703	CIMMYT	IWA 8602257	188224	Landrace	Triticum aestivum L. aestivum	IRN	Neishabour	36.2167	58.8167	1209	CWI 55220	10.18730/DB93E	IWA8602257	http://wgb.cimmyt.org/gringlobal/accessiondetail.aspx?id=58585
SEEDDIV13704	CIMMYT	IWA 8602261	188226	Landrace	Triticum aestivum L. aestivum	IRN	Shirvan	37.4167	57.9167	1075	CWI 55222	10.18730/DB95G	IWA8602261	http://wgb.cimmyt.org/gringlobal/accessiondetail.aspx?id=58587
SEEDDIV13705	CIMMYT	MEX92.1.1.24	162293	Landrace	Triticum aestivum L. aestivum	MEX	LA VENTA	19.583	-98.75	2550	CWI 49675	10.18730/D71PA	MEX92.1.1.24	http://wgb.cimmyt.org/gringlobal/accessiondetail.aspx?id=46022
SEEDDIV13706	CIMMYT	CHIH96.7	2249534	Landrace	Triticum aestivum L. aestivum	MEX	EJIDO EL RANCHITA, GUAZAPARES	27.333	-108.25	-	CWI 69338	10.18730/DQ0B$	NULL	http://wgb.cimmyt.org/gringlobal/accessiondetail.aspx?id=109684
SEEDDIV13707	CIMMYT	CHIH96.7	2249551	Landrace	Triticum aestivum L. aestivum	MEX	EJIDO EL RANCHITA, GUAZAPARES	27.333	-108.25	-	CWI 69321	10.18730/DPZTH	NULL	http://wgb.cimmyt.org/gringlobal/accessiondetail.aspx?id=109667
SEEDDIV13708	CIMMYT	CHIH96.7	2249533	Landrace	Triticum aestivum L. aestivum	MEX	EJIDO EL RANCHITA, GUAZAPARES	27.333	-108.25	-	CWI 69339	10.18730/DQ0C=	NULL	http://wgb.cimmyt.org/gringlobal/accessiondetail.aspx?id=109685
SEEDDIV13709	CIMMYT	CHIH96.7	2249532	Landrace	Triticum aestivum L. aestivum	MEX	EJIDO EL RANCHITA, GUAZAPARES	27.333	-108.25	-	CWI 69340	10.18730/DQ0DU	NULL	http://wgb.cimmyt.org/gringlobal/accessiondetail.aspx?id=109686
SEEDDIV1371	CIMMYT	MEX94.7.61	194993	Landrace	Triticum aestivum L. aestivum	MEX	SAN VICENTE	19.5	-98.833	-	CWI 61507	10.18730/DFY7D	MEX94.7.61	http://wgb.cimmyt.org/gringlobal/accessiondetail.aspx?id=64947
SEEDDIV13710	CIMMYT	CHIH96.7	2249531	Landrace	Triticum aestivum L. aestivum	MEX	EJIDO EL RANCHITA, GUAZAPARES	27.333	-108.25	-	CWI 69341	10.18730/DQ0E0	NULL	http://wgb.cimmyt.org/gringlobal/accessiondetail.aspx?id=109687
SEEDDIV13711	CIMMYT	CHIH96.7	2249530	Landrace	Triticum aestivum L. aestivum	MEX	EJIDO EL RANCHITA, GUAZAPARES	27.333	-108.25	-	CWI 69342	10.18730/DQ0F1	NULL	http://wgb.cimmyt.org/gringlobal/accessiondetail.aspx?id=109688
SEEDDIV13712	CIMMYT	CHIH96.7	2249529	Landrace	Triticum aestivum L. aestivum	MEX	EJIDO EL RANCHITA, GUAZAPARES	27.333	-108.25	-	CWI 69343	10.18730/DQ0G2	NULL	http://wgb.cimmyt.org/gringlobal/accessiondetail.aspx?id=109689
SEEDDIV13713	CIMMYT	IWA 8606641	189234	Landrace	Triticum aestivum L. aestivum	IRN	-	38	45	-	CWI 56231	10.18730/DC7MX	IWA8606641	http://wgb.cimmyt.org/gringlobal/accessiondetail.aspx?id=59596
SEEDDIV13714	CIMMYT	MEX92.1.1.57	162326	Landrace	Triticum aestivum L. aestivum	MEX	LA VENTA	19.583	-98.75	2550	CWI 49708	10.18730/D72Q6	MEX92.1.1.57	http://wgb.cimmyt.org/gringlobal/accessiondetail.aspx?id=46055
SEEDDIV13715	CIMMYT	MEX92.1.1.58	162327	Landrace	Triticum aestivum L. aestivum	MEX	LA VENTA	19.583	-98.75	2550	CWI 49709	10.18730/D72R7	MEX92.1.1.58	http://wgb.cimmyt.org/gringlobal/accessiondetail.aspx?id=46056
SEEDDIV13716	CIMMYT	MEX92.1.1.22	162291	Landrace	Triticum aestivum L. aestivum	MEX	LA VENTA	19.583	-98.75	2550	CWI 49673	10.18730/D71M8	MEX92.1.1.22	http://wgb.cimmyt.org/gringlobal/accessiondetail.aspx?id=46020
SEEDDIV13717	CIMMYT	MEX92.1.1.23	162292	Landrace	Triticum aestivum L. aestivum	MEX	LA VENTA	19.583	-98.75	2550	CWI 49674	10.18730/D71N9	MEX92.1.1.23	http://wgb.cimmyt.org/gringlobal/accessiondetail.aspx?id=46021
SEEDDIV13718	CIMMYT	MEX92.1.1.41	162310	Landrace	Triticum aestivum L. aestivum	MEX	LA VENTA	19.583	-98.75	2550	CWI 49692	10.18730/D727V	MEX92.1.1.41	http://wgb.cimmyt.org/gringlobal/accessiondetail.aspx?id=46039
SEEDDIV13719	CIMMYT	MEX92.1.1.42	162311	Landrace	Triticum aestivum L. aestivum	MEX	LA VENTA	19.583	-98.75	2550	CWI 49693	10.18730/D728W	MEX92.1.1.42	http://wgb.cimmyt.org/gringlobal/accessiondetail.aspx?id=46040
SEEDDIV1372	CIMMYT	MEX94.10.9	195060	Landrace	Triticum aestivum L. aestivum	MEX	SAN BARTOLDO OEST 2KM	19.783	-99.683	2591	CWI 61574	10.18730/DG0A6	MEX94.10.9	http://wgb.cimmyt.org/gringlobal/accessiondetail.aspx?id=65014
SEEDDIV13720	CIMMYT	MEX92.1.1.43	162312	Landrace	Triticum aestivum L. aestivum	MEX	LA VENTA	19.583	-98.75	2550	CWI 49694	10.18730/D729X	MEX92.1.1.43	http://wgb.cimmyt.org/gringlobal/accessiondetail.aspx?id=46041
SEEDDIV13721	CIMMYT	MEX92.1.1.44	162313	Landrace	Triticum aestivum L. aestivum	MEX	LA VENTA	19.583	-98.75	2550	CWI 49695	10.18730/D72AY	MEX92.1.1.44	http://wgb.cimmyt.org/gringlobal/accessiondetail.aspx?id=46042
SEEDDIV13722	CIMMYT	PI 182446	6784245	Landrace	Triticum aestivum L. aestivum	TUR	-	39.4447	30.6947	983	CWI 85864	10.18730/E64S~	NULL	http://wgb.cimmyt.org/gringlobal/accessiondetail.aspx?id=157886
SEEDDIV13723	CIMMYT	HARLAN J.R 7480	286587	Landrace	Triticum aestivum L. aestivum	TUR	Tigor| Kagizman	40.15	43.1167	1830	CWI 7056	10.18730/CBNHK	HARLAN J.R 7480	http://wgb.cimmyt.org/gringlobal/accessiondetail.aspx?id=101549
SEEDDIV13724	CIMMYT	PI 182450	6782977	Landrace	Triticum aestivum L. aestivum	TUR	-	39.8833	44.0833	1647	CWI 85865	10.18730/E64T$	NULL	http://wgb.cimmyt.org/gringlobal/accessiondetail.aspx?id=157666
SEEDDIV13725	CIMMYT	HARLAN J.R 7632	286589	Landrace	Triticum aestivum L. aestivum	TUR	Diyadin	39.5333	43.6833	2060	CWI 7058	10.18730/CBNKN	HARLAN J.R 7632	http://wgb.cimmyt.org/gringlobal/accessiondetail.aspx?id=101551
SEEDDIV13727	CIMMYT	SIPILIK	286590	Landrace	Triticum aestivum L. aestivum	TUR	Hangestonas| Golpinar	38.3167	43.4167	1867	CWI 7059	10.18730/CBNMP	SIPILIK	http://wgb.cimmyt.org/gringlobal/accessiondetail.aspx?id=101552
SEEDDIV13728	CIMMYT	HARLAN J.R 8556	286591	Landrace	Triticum aestivum L. aestivum	TUR	22 mi. from Elbistan| on road towards Malatya	38.2667	37.5333	1563	CWI 7060	10.18730/CBNNQ	HARLAN J.R 8556	http://wgb.cimmyt.org/gringlobal/accessiondetail.aspx?id=101553
SEEDDIV1373	CIMMYT	MEX94.10.10	195061	Landrace	Triticum aestivum L. aestivum	MEX	SAN BARTOLDO OEST 2KM	19.783	-99.683	2591	CWI 61575	10.18730/DG0B7	MEX94.10.10	http://wgb.cimmyt.org/gringlobal/accessiondetail.aspx?id=65015
SEEDDIV13730	CIMMYT	H83.1562.2 PI182472	223673	Landrace	Triticum aestivum L. aestivum	TUR	near Ayar| Sarikamis	40.3333	42.5833	1647	CWI 26619	10.18730/CVK27	H83.1562.2 PI182472	http://wgb.cimmyt.org/gringlobal/accessiondetail.aspx?id=82961
SEEDDIV13731	CIMMYT	PI 182739	6783245	Landrace	Triticum aestivum L. aestivum	TUR	-	39.933	44.033	861	CWI 85866	10.18730/E64V=	NULL	http://wgb.cimmyt.org/gringlobal/accessiondetail.aspx?id=89409
SEEDDIV13732	CIMMYT	PI 182740	6782978	Landrace	Triticum aestivum L. aestivum	TUR	-	39.933	44.033	861	CWI 85867	10.18730/E64WU	NULL	http://wgb.cimmyt.org/gringlobal/accessiondetail.aspx?id=157667
SEEDDIV13738	CIMMYT	HARLAN J.R 10425	286611	Landrace	Triticum aestivum L. aestivum	TUR	Mus	38.7333	41.5	1975	CWI 7101	10.18730/CBPNJ	HARLAN J.R 10425	http://wgb.cimmyt.org/gringlobal/accessiondetail.aspx?id=101572
SEEDDIV13739	CIMMYT	HARLAN J.R 10432	286612	Landrace	Triticum aestivum L. aestivum	TUR	Mus	38.7333	41.5	1975	CWI 7102	10.18730/CBPPK	HARLAN J.R 10432	http://wgb.cimmyt.org/gringlobal/accessiondetail.aspx?id=101573
SEEDDIV1374	CIMMYT	MEX94.10.11	195062	Landrace	Triticum aestivum L. aestivum	MEX	SAN BARTOLDO OEST 2KM	19.783	-99.683	2591	CWI 61576	10.18730/DG0C8	MEX94.10.11	http://wgb.cimmyt.org/gringlobal/accessiondetail.aspx?id=65016
SEEDDIV13740	CIMMYT	HARLAN J.R 10438 PI182750	198229	Landrace	Triticum aestivum L. aestivum	TUR	Beytussebap	37.5667	43.1667	2031	CWI 7103	10.18730/CBPQM	HARLAN J.R 10438 PI182750	http://wgb.cimmyt.org/gringlobal/accessiondetail.aspx?id=69468
SEEDDIV13741	CIMMYT	HARLAN J.R 10446 PI182751	198230	Landrace	Triticum aestivum L. aestivum	TUR	Beytussebap	37.5667	43.1667	2031	CWI 7104	10.18730/CBPRN	HARLAN J.R 10446 PI182751	http://wgb.cimmyt.org/gringlobal/accessiondetail.aspx?id=69469
SEEDDIV13742	CIMMYT	HARLAN J.R 10452	286613	Landrace	Triticum aestivum L. aestivum	TUR	Kelevereck| Bayburt	40.2	40.1167	1858	CWI 7105	10.18730/CBPSP	HARLAN J.R 10452	http://wgb.cimmyt.org/gringlobal/accessiondetail.aspx?id=101574
SEEDDIV13744	CIMMYT	HARLAN J.R 10516	286614	Landrace	Triticum aestivum L. aestivum	TUR	Elbistan	38.2167	37.2	1144	CWI 7107	10.18730/CBPVR	HARLAN J.R 10516	http://wgb.cimmyt.org/gringlobal/accessiondetail.aspx?id=101575
SEEDDIV13745	CIMMYT	PI 182757	6782980	Landrace	Triticum aestivum L. aestivum	TUR	-	39.2019	37.1928	1137	CWI 85869	10.18730/E64Y1	NULL	http://wgb.cimmyt.org/gringlobal/accessiondetail.aspx?id=157669
SEEDDIV13746	CIMMYT	PI 182758	6782981	Landrace	Triticum aestivum L. aestivum	TUR	-	39.9833	44.233	828	CWI 85870	10.18730/E64Z2	NULL	http://wgb.cimmyt.org/gringlobal/accessiondetail.aspx?id=157670
SEEDDIV13747	CIMMYT	PI 182759	6782982	Landrace	Triticum aestivum L. aestivum	TUR	-	37.3578	42.1608	401	CWI 85871	10.18730/E6503	NULL	http://wgb.cimmyt.org/gringlobal/accessiondetail.aspx?id=157671
SEEDDIV13748	CIMMYT	TIR	2430183	Landrace	Triticum aestivum L. aestivum	TUR	Ahlat	38.7553	42.4939	1979	CWI 73994	10.18730/DV2JM	TIR,PI182760	http://wgb.cimmyt.org/gringlobal/accessiondetail.aspx?id=128175
SEEDDIV13749	CIMMYT	KOSE 220-39	5525444	Landrace	Triticum aestivum L. aestivum	TUR	Purhus| Ahlat	39	35	1823	CWI 20581	10.18730/CPVA=	KOSE 220-39	http://wgb.cimmyt.org/gringlobal/accessiondetail.aspx?id=92592
SEEDDIV1375	CIMMYT	MEX94.22.28	191053	Landrace	Triticum aestivum L. aestivum	MEX	COATEPEC	19.383	-98.85	2290	CWI 62834	10.18730/DH7P8	MEX94.22.28	http://wgb.cimmyt.org/gringlobal/accessiondetail.aspx?id=61398
SEEDDIV13750	CIMMYT	TORTOPI	286615	Landrace	Triticum aestivum L. aestivum	TUR	Garzan	38.0333	41.5667	735	CWI 7109	10.18730/CBPWS	TORTOPI	http://wgb.cimmyt.org/gringlobal/accessiondetail.aspx?id=101576
SEEDDIV13751	CIMMYT	PI 182763	6784246	Landrace	Triticum aestivum L. aestivum	TUR	-	39.1	28.2	981	CWI 85872	10.18730/E6514	NULL	http://wgb.cimmyt.org/gringlobal/accessiondetail.aspx?id=157887
SEEDDIV13752	CIMMYT	PI 182764	6783265	Landrace	Triticum aestivum L. aestivum	TUR	-	37.5875	36.9317	610	CWI 85873	10.18730/E6525	NULL	http://wgb.cimmyt.org/gringlobal/accessiondetail.aspx?id=100457
SEEDDIV13756	CIMMYT	HARLAN J.R 4981	286616	Landrace	Triticum aestivum L. aestivum	TUR	Saray| Yerkoy	39.7	34.6667	1140	CWI 7113	10.18730/CBPZW	HARLAN J.R 4981	http://wgb.cimmyt.org/gringlobal/accessiondetail.aspx?id=101577
SEEDDIV13757	CIMMYT	HARLAN J.R 4987	286618	Landrace	Triticum aestivum L. aestivum	TUR	Gollu| Cicekdag	39.4667	34.3	1217	CWI 7115	10.18730/CBQ1Y	HARLAN J.R 4987	http://wgb.cimmyt.org/gringlobal/accessiondetail.aspx?id=101579
SEEDDIV13758	CIMMYT	PI 182903	6782983	Landrace	Triticum aestivum L. aestivum	TUR	-	39.55	44.0833	2288	CWI 85875	10.18730/E6547	NULL	http://wgb.cimmyt.org/gringlobal/accessiondetail.aspx?id=157672
SEEDDIV13759	CIMMYT	HARLAN J.R 7682	286619	Landrace	Triticum aestivum L. aestivum	TUR	Musik| upland plateau	39.4333	42.8	1964	CWI 7119	10.18730/CBQ5$	HARLAN J.R 7682	http://wgb.cimmyt.org/gringlobal/accessiondetail.aspx?id=101580
SEEDDIV1376	CIMMYT	MEX94.10.12	195063	Landrace	Triticum aestivum L. aestivum	MEX	SAN BARTOLDO OEST 2KM	19.783	-99.683	2591	CWI 61577	10.18730/DG0D9	MEX94.10.12	http://wgb.cimmyt.org/gringlobal/accessiondetail.aspx?id=65017
SEEDDIV13760	CIMMYT	PI 182911	6782984	Landrace	Triticum aestivum L. aestivum	TUR	-	39.1	43.1667	1814	CWI 85876	10.18730/E6558	NULL	http://wgb.cimmyt.org/gringlobal/accessiondetail.aspx?id=157673
SEEDDIV13761	CIMMYT	KOELZ W 11470	286628	Landrace	Triticum aestivum L. aestivum	CHN	Chose	32	90	-	CWI 7135	10.18730/CBQJA	KOELZ W 11470	http://wgb.cimmyt.org/gringlobal/accessiondetail.aspx?id=101589
SEEDDIV13764	CIMMYT	ROMANIA	285545	Cultivar	Triticum aestivum L. aestivum	TUR	Maras	37.6	36.9167	900	CWI 7139	10.18730/CBQPE	ROMANIA	http://wgb.cimmyt.org/gringlobal/accessiondetail.aspx?id=100455
SEEDDIV13765	CIMMYT	SARI BURSA	9661	Landrace	Triticum aestivum L. aestivum	TUR	Gumishacikoy	39.5833	35.3333	948	CWI 11427	10.18730/CFCDC	SARI BURSA	http://wgb.cimmyt.org/gringlobal/accessiondetail.aspx?id=3965
SEEDDIV13766	CIMMYT	PI 183859	286633	Landrace	Triticum aestivum L. aestivum	TUR	Kevahor	40	41.2333	1216	CWI 7141	10.18730/CBQRG	NULL	http://wgb.cimmyt.org/gringlobal/accessiondetail.aspx?id=101594
SEEDDIV13768	CIMMYT	PI 183862	286635	Landrace	Triticum aestivum L. aestivum	TUR	Komera	40.9667	39.8	5	CWI 7143	10.18730/CBQTJ	NULL	http://wgb.cimmyt.org/gringlobal/accessiondetail.aspx?id=101596
SEEDDIV1377	CIMMYT	MEX94.10.13	195064	Landrace	Triticum aestivum L. aestivum	MEX	SAN BARTOLDO OEST 2KM	19.783	-99.683	2591	CWI 61578	10.18730/DG0EA	MEX94.10.13	http://wgb.cimmyt.org/gringlobal/accessiondetail.aspx?id=65018
SEEDDIV13770	CIMMYT	CUMHURIYET 75	56187	Cultivar	Triticum aestivum L. aestivum	TUR	Komera	40.9667	39.8	5	CWI 7144	10.18730/CBQVK	CUMHURIYET 75	http://wgb.cimmyt.org/gringlobal/accessiondetail.aspx?id=6109
SEEDDIV13771	CIMMYT	PI 183867	6782985	Landrace	Triticum aestivum L. aestivum	TUR	-	38.65	34.3167	1087	CWI 85877	10.18730/E6569	NULL	http://wgb.cimmyt.org/gringlobal/accessiondetail.aspx?id=157674
SEEDDIV13772	CIMMYT	PI 185079	286703	Landrace	Triticum aestivum L. aestivum	TUR	Ciftlik Agricultural Station	39.95	41.2167	1982	CWI 7239	10.18730/CBTAR	NULL	http://wgb.cimmyt.org/gringlobal/accessiondetail.aspx?id=101663
SEEDDIV13773	CIMMYT	PI 185080	286704	Landrace	Triticum aestivum L. aestivum	TUR	Ciftlik Agricultural Station	39.95	41.2167	1982	CWI 7240	10.18730/CBTBS	NULL	http://wgb.cimmyt.org/gringlobal/accessiondetail.aspx?id=101664
SEEDDIV13774	CIMMYT	PI 185081	6784247	Landrace	Triticum aestivum L. aestivum	TUR	-	39.85	28.95	957	CWI 85878	10.18730/E657A	NULL	http://wgb.cimmyt.org/gringlobal/accessiondetail.aspx?id=157888
SEEDDIV13779	CIMMYT	PI 560596	197918	Landrace	Triticum aestivum L. aestivum	TUR	-	37.2833	44.6	1430	CWI 48900	10.18730/D6F15	NULL	http://wgb.cimmyt.org/gringlobal/accessiondetail.aspx?id=69188
SEEDDIV1378	CIMMYT	MEX94.10.14	195065	Landrace	Triticum aestivum L. aestivum	MEX	SAN BARTOLDO OEST 2KM	19.783	-99.683	2591	CWI 61579	10.18730/DG0FB	MEX94.10.14	http://wgb.cimmyt.org/gringlobal/accessiondetail.aspx?id=65019
SEEDDIV13780	CIMMYT	PI 560597	197919	Landrace	Triticum aestivum L. aestivum	TUR	-	37.2833	44.6	1430	CWI 48901	10.18730/D6F26	NULL	http://wgb.cimmyt.org/gringlobal/accessiondetail.aspx?id=69189
SEEDDIV13781	CIMMYT	PI 560598	197920	Landrace	Triticum aestivum L. aestivum	TUR	-	37.2833	44.6	1430	CWI 48902	10.18730/D6F37	NULL	http://wgb.cimmyt.org/gringlobal/accessiondetail.aspx?id=69190
SEEDDIV13782	CIMMYT	PI 560599	197921	Landrace	Triticum aestivum L. aestivum	TUR	-	37.5667	43.6167	1760	CWI 48903	10.18730/D6F48	NULL	http://wgb.cimmyt.org/gringlobal/accessiondetail.aspx?id=69191
SEEDDIV13783	CIMMYT	PI 560600	197922	Landrace	Triticum aestivum L. aestivum	TUR	-	37.5667	43.6167	1760	CWI 48904	10.18730/D6F59	NULL	http://wgb.cimmyt.org/gringlobal/accessiondetail.aspx?id=69192
SEEDDIV13784	CIMMYT	PI 560601	197923	Landrace	Triticum aestivum L. aestivum	TUR	-	37.5667	43.633	1780	CWI 48905	10.18730/D6F6A	NULL	http://wgb.cimmyt.org/gringlobal/accessiondetail.aspx?id=69193
SEEDDIV13785	CIMMYT	PI 560602	197924	Landrace	Triticum aestivum L. aestivum	TUR	-	37.5667	43.633	1780	CWI 48906	10.18730/D6F7B	NULL	http://wgb.cimmyt.org/gringlobal/accessiondetail.aspx?id=69194
SEEDDIV13786	CIMMYT	PI 560603	197925	Landrace	Triticum aestivum L. aestivum	TUR	-	37.5667	43.6333	1780	CWI 48907	10.18730/D6F8C	NULL	http://wgb.cimmyt.org/gringlobal/accessiondetail.aspx?id=69195
SEEDDIV13787	CIMMYT	PI 560604	197926	Landrace	Triticum aestivum L. aestivum	TUR	-	37.7167	43.65	2040	CWI 48908	10.18730/D6F9D	NULL	http://wgb.cimmyt.org/gringlobal/accessiondetail.aspx?id=69196
SEEDDIV13789	CIMMYT	PI 560605	197927	Landrace	Triticum aestivum L. aestivum	TUR	-	37.7167	43.65	2040	CWI 48909	10.18730/D6FAE	NULL	http://wgb.cimmyt.org/gringlobal/accessiondetail.aspx?id=69197
SEEDDIV1379	CIMMYT	MEX94.10.15	195066	Landrace	Triticum aestivum L. aestivum	MEX	SAN BARTOLDO OEST 2KM	19.783	-99.683	2591	CWI 61580	10.18730/DG0GC	MEX94.10.15	http://wgb.cimmyt.org/gringlobal/accessiondetail.aspx?id=65020
SEEDDIV13790	CIMMYT	PI 560606	197928	Landrace	Triticum aestivum L. aestivum	TUR	-	37.8833	44.033	1530	CWI 48910	10.18730/D6FBF	NULL	http://wgb.cimmyt.org/gringlobal/accessiondetail.aspx?id=69198
SEEDDIV13791	CIMMYT	PI 560607	197929	Landrace	Triticum aestivum L. aestivum	TUR	-	37.8833	44.033	1530	CWI 48911	10.18730/D6FCG	NULL	http://wgb.cimmyt.org/gringlobal/accessiondetail.aspx?id=69199
SEEDDIV13792	CIMMYT	PI 560608	197930	Landrace	Triticum aestivum L. aestivum	TUR	-	37.8833	44.033	1530	CWI 48912	10.18730/D6FDH	NULL	http://wgb.cimmyt.org/gringlobal/accessiondetail.aspx?id=69200
SEEDDIV13793	CIMMYT	PI 560609	197931	Landrace	Triticum aestivum L. aestivum	TUR	-	37.8833	44.033	1530	CWI 48913	10.18730/D6FEJ	NULL	http://wgb.cimmyt.org/gringlobal/accessiondetail.aspx?id=69201
SEEDDIV13794	CIMMYT	PI 560610	197932	Landrace	Triticum aestivum L. aestivum	TUR	-	38.3666	43.2	1650	CWI 48914	10.18730/D6FFK	NULL	http://wgb.cimmyt.org/gringlobal/accessiondetail.aspx?id=69202
SEEDDIV13795	CIMMYT	PI 560611	197933	Landrace	Triticum aestivum L. aestivum	TUR	-	38.3666	43.2	1650	CWI 48915	10.18730/D6FGM	NULL	http://wgb.cimmyt.org/gringlobal/accessiondetail.aspx?id=69203
SEEDDIV13796	CIMMYT	PI 560613	197935	Landrace	Triticum aestivum L. aestivum	TUR	-	38.3	42.9833	1706	CWI 48917	10.18730/D6FJP	NULL	http://wgb.cimmyt.org/gringlobal/accessiondetail.aspx?id=69205
SEEDDIV13797	CIMMYT	PI 560614	197936	Landrace	Triticum aestivum L. aestivum	TUR	-	38.3	42.9833	1706	CWI 48918	10.18730/D6FKQ	NULL	http://wgb.cimmyt.org/gringlobal/accessiondetail.aspx?id=69206
SEEDDIV13798	CIMMYT	PI 560615	197937	Landrace	Triticum aestivum L. aestivum	TUR	-	38.7	43.33	1720	CWI 48919	10.18730/D6FMR	NULL	http://wgb.cimmyt.org/gringlobal/accessiondetail.aspx?id=69207
SEEDDIV13799	CIMMYT	PI 560616	197938	Landrace	Triticum aestivum L. aestivum	TUR	-	38.7	43.33	1720	CWI 48920	10.18730/D6FNS	NULL	http://wgb.cimmyt.org/gringlobal/accessiondetail.aspx?id=69208
SEEDDIV1380	CIMMYT	MEX94.10.17	195068	Landrace	Triticum aestivum L. aestivum	MEX	SAN BARTOLDO OEST 2KM	19.783	-99.683	2591	CWI 61582	10.18730/DG0JE	MEX94.10.17	http://wgb.cimmyt.org/gringlobal/accessiondetail.aspx?id=65022
SEEDDIV13800	CIMMYT	PI 560617	197939	Landrace	Triticum aestivum L. aestivum	TUR	-	38.7	43.33	1720	CWI 48921	10.18730/D6FPT	NULL	http://wgb.cimmyt.org/gringlobal/accessiondetail.aspx?id=69209
SEEDDIV13801	CIMMYT	PI 560618	197940	Landrace	Triticum aestivum L. aestivum	TUR	-	38.7	43.33	1720	CWI 48922	10.18730/D6FQV	NULL	http://wgb.cimmyt.org/gringlobal/accessiondetail.aspx?id=69210
SEEDDIV13802	CIMMYT	PI 560619	197941	Landrace	Triticum aestivum L. aestivum	TUR	-	38.7	43.33	1720	CWI 48923	10.18730/D6FRW	NULL	http://wgb.cimmyt.org/gringlobal/accessiondetail.aspx?id=69211
SEEDDIV13803	CIMMYT	PI 560620	197942	Landrace	Triticum aestivum L. aestivum	TUR	-	38.7	43.33	1720	CWI 48924	10.18730/D6FSX	NULL	http://wgb.cimmyt.org/gringlobal/accessiondetail.aspx?id=69212
SEEDDIV13804	CIMMYT	PI 560621	197943	Landrace	Triticum aestivum L. aestivum	TUR	-	38.7167	43.667	1810	CWI 48925	10.18730/D6FTY	NULL	http://wgb.cimmyt.org/gringlobal/accessiondetail.aspx?id=69213
SEEDDIV13805	CIMMYT	PI 560622	197944	Landrace	Triticum aestivum L. aestivum	TUR	-	38.7167	43.667	1810	CWI 48926	10.18730/D6FVZ	NULL	http://wgb.cimmyt.org/gringlobal/accessiondetail.aspx?id=69214
SEEDDIV13806	CIMMYT	PI 560623	197945	Landrace	Triticum aestivum L. aestivum	TUR	-	38.7167	43.667	1810	CWI 48927	10.18730/D6FW*	NULL	http://wgb.cimmyt.org/gringlobal/accessiondetail.aspx?id=69215
SEEDDIV13807	CIMMYT	PI 560624	197946	Landrace	Triticum aestivum L. aestivum	TUR	-	38.7167	43.667	1810	CWI 48928	10.18730/D6FX~	NULL	http://wgb.cimmyt.org/gringlobal/accessiondetail.aspx?id=69216
SEEDDIV13808	CIMMYT	PI 560625	197947	Landrace	Triticum aestivum L. aestivum	TUR	-	38.7167	43.667	1810	CWI 48929	10.18730/D6FY$	NULL	http://wgb.cimmyt.org/gringlobal/accessiondetail.aspx?id=69217
SEEDDIV13809	CIMMYT	PI 560626	197948	Landrace	Triticum aestivum L. aestivum	TUR	-	38.7167	43.667	1810	CWI 48930	10.18730/D6FZ=	NULL	http://wgb.cimmyt.org/gringlobal/accessiondetail.aspx?id=69218
SEEDDIV1381	CIMMYT	MEX94.10.18	195069	Landrace	Triticum aestivum L. aestivum	MEX	SAN BARTOLDO OEST 2KM	19.783	-99.683	2591	CWI 61583	10.18730/DG0KF	MEX94.10.18	http://wgb.cimmyt.org/gringlobal/accessiondetail.aspx?id=65023
SEEDDIV13810	CIMMYT	TU85-038-01	197949	Landrace	Triticum aestivum L. aestivum	TUR	5km NW of Ercis| than 3.5km N on the road to Kockopru	39.0833	43.3333	1700	CWI 74011	10.18730/DV30$	TU85-038-01	http://wgb.cimmyt.org/gringlobal/accessiondetail.aspx?id=69219
SEEDDIV13811	CIMMYT	PI 560628	197950	Landrace	Triticum aestivum L. aestivum	TUR	-	38.667	43.8833	1920	CWI 48932	10.18730/D6G0U	NULL	http://wgb.cimmyt.org/gringlobal/accessiondetail.aspx?id=69220
SEEDDIV13812	CIMMYT	PI 560629	197951	Landrace	Triticum aestivum L. aestivum	TUR	-	38.667	43.8833	1920	CWI 48933	10.18730/D6G10	NULL	http://wgb.cimmyt.org/gringlobal/accessiondetail.aspx?id=69221
SEEDDIV13813	CIMMYT	PI 560630	197952	Landrace	Triticum aestivum L. aestivum	TUR	-	38.667	43.8833	1920	CWI 48934	10.18730/D6G21	NULL	http://wgb.cimmyt.org/gringlobal/accessiondetail.aspx?id=69222
SEEDDIV13814	CIMMYT	PI 560631	197953	Landrace	Triticum aestivum L. aestivum	TUR	-	38.667	43.8833	1920	CWI 48935	10.18730/D6G32	NULL	http://wgb.cimmyt.org/gringlobal/accessiondetail.aspx?id=69223
SEEDDIV13815	CIMMYT	MENGEN	285922	Landrace	Triticum aestivum L. aestivum	TUR	Sazli	41.7167	34.8833	845	CWI 6600	10.18730/CB8WN	MENGEN	http://wgb.cimmyt.org/gringlobal/accessiondetail.aspx?id=100883
SEEDDIV13816	CIMMYT	84TK621-001.0	6781282	Landrace	Triticum aestivum L. aestivum	TUR	-	40.1833	41.4667	1940	CWI 86888	10.18730/E74C8	84TK621-001.0	http://wgb.cimmyt.org/gringlobal/accessiondetail.aspx?id=156099
SEEDDIV1382	CIMMYT	MEX94.7.62	194994	Landrace	Triticum aestivum L. aestivum	MEX	SAN VICENTE	19.5	-98.833	-	CWI 61508	10.18730/DFY8E	MEX94.7.62	http://wgb.cimmyt.org/gringlobal/accessiondetail.aspx?id=64948
SEEDDIV13822	CIMMYT	WJK-PRC-80	6782252	Landrace	Triticum aestivum L. aestivum	-	-	-	-	-	CWI 86904	10.18730/E74WR	WJK-PRC-80	http://wgb.cimmyt.org/gringlobal/accessiondetail.aspx?id=157044
SEEDDIV13827	CIMMYT	PI 560586	197908	Landrace	Triticum aestivum L. aestivum	TUR	-	38.6167	42.4	1640	CWI 48890	10.18730/D6EQ*	NULL	http://wgb.cimmyt.org/gringlobal/accessiondetail.aspx?id=69178
SEEDDIV13828	CIMMYT	PI 560587	197909	Landrace	Triticum aestivum L. aestivum	TUR	-	38.6167	42.4	1640	CWI 48891	10.18730/D6ER~	NULL	http://wgb.cimmyt.org/gringlobal/accessiondetail.aspx?id=69179
SEEDDIV13829	CIMMYT	PI 560588	197910	Landrace	Triticum aestivum L. aestivum	TUR	-	38.6167	42.4	1640	CWI 48892	10.18730/D6ES$	NULL	http://wgb.cimmyt.org/gringlobal/accessiondetail.aspx?id=69180
SEEDDIV1383	CIMMYT	MEX94.10.19	195070	Landrace	Triticum aestivum L. aestivum	MEX	SAN BARTOLDO OEST 2KM	19.783	-99.683	2591	CWI 61584	10.18730/DG0MG	MEX94.10.19	http://wgb.cimmyt.org/gringlobal/accessiondetail.aspx?id=65024
SEEDDIV13830	CIMMYT	PI 560589	197911	Landrace	Triticum aestivum L. aestivum	TUR	-	38.6167	42.4	1640	CWI 48893	10.18730/D6ET=	NULL	http://wgb.cimmyt.org/gringlobal/accessiondetail.aspx?id=69181
SEEDDIV13831	CIMMYT	PI 560590	197912	Landrace	Triticum aestivum L. aestivum	TUR	-	37.75	42.1667	1100	CWI 48894	10.18730/D6EVU	NULL	http://wgb.cimmyt.org/gringlobal/accessiondetail.aspx?id=69182
SEEDDIV13832	CIMMYT	PI 560591	197913	Landrace	Triticum aestivum L. aestivum	TUR	-	37.75	42.1667	1100	CWI 48895	10.18730/D6EW0	NULL	http://wgb.cimmyt.org/gringlobal/accessiondetail.aspx?id=69183
SEEDDIV13833	CIMMYT	PI 560592	197914	Landrace	Triticum aestivum L. aestivum	TUR	-	37.483	42.55	1370	CWI 48896	10.18730/D6EX1	NULL	http://wgb.cimmyt.org/gringlobal/accessiondetail.aspx?id=69184
SEEDDIV13834	CIMMYT	PI 560593	197915	Landrace	Triticum aestivum L. aestivum	TUR	-	37.483	42.55	1370	CWI 48897	10.18730/D6EY2	NULL	http://wgb.cimmyt.org/gringlobal/accessiondetail.aspx?id=69185
SEEDDIV13835	CIMMYT	PI 560594	197916	Landrace	Triticum aestivum L. aestivum	TUR	-	37.483	42.55	1370	CWI 48898	10.18730/D6EZ3	NULL	http://wgb.cimmyt.org/gringlobal/accessiondetail.aspx?id=69186
SEEDDIV13836	CIMMYT	PI 560595	197917	Landrace	Triticum aestivum L. aestivum	TUR	-	37.2833	44.6	1430	CWI 48899	10.18730/D6F04	NULL	http://wgb.cimmyt.org/gringlobal/accessiondetail.aspx?id=69187
SEEDDIV13837	CIMMYT	PI 560632	197954	Landrace	Triticum aestivum L. aestivum	TUR	-	37.7167	44.6	1700	CWI 48936	10.18730/D6G43	NULL	http://wgb.cimmyt.org/gringlobal/accessiondetail.aspx?id=69224
SEEDDIV13838	CIMMYT	TU85-045-01-2	6782223	Landrace	Triticum aestivum L. aestivum	TUR	-	37.7167	44.6	1700	CWI 86905	10.18730/E74XS	TU85-045-01-2	http://wgb.cimmyt.org/gringlobal/accessiondetail.aspx?id=157015
SEEDDIV13839	CIMMYT	PI 560634	197955	Landrace	Triticum aestivum L. aestivum	TUR	-	37.7167	44.6	1700	CWI 48937	10.18730/D6G54	NULL	http://wgb.cimmyt.org/gringlobal/accessiondetail.aspx?id=69225
SEEDDIV1384	CIMMYT	MEX94.10.20	195071	Landrace	Triticum aestivum L. aestivum	MEX	SAN BARTOLDO OEST 2KM	19.783	-99.683	2591	CWI 61585	10.18730/DG0NH	MEX94.10.20	http://wgb.cimmyt.org/gringlobal/accessiondetail.aspx?id=65025
[truncated: 54,505 more rows]

## Sheet: Tetraploid
SampleID	Institution	GID	Pedigree	Accession_number	IG	Taxonomy	Biological status	Country	CollSite	DecLatitude	DecLongitude	Altitude	DOI	ACCENAME	acceUrl
[truncated: 18,946 more rows]

[truncated: 2 more sheets: CWR, Recall_H_T_WR]
