# Supplementary material for: Diversity analysis of 80,000 wheat accessions reveals consequences and opportunities of selection footprints
Source: Nat Commun. 2020 Sep 11;11:4572. doi: 10.1038/s41467-020-18404-w (PMC7486412; doi:10.1038/s41467-020-18404-w)
Supplement: Supplementary file 6 — Supplementary Data 2 [file 41467_2020_18404_MOESM6_ESM.xlsx]

## Sheet: Hexaploid
Marker ID	Sequence	Chromossome	Position	Annotation	variants_impact	#GeneName	GeneId	BioType
109554841|F|0--20:T>C	TGCAGGTTCACAAATTGCTGTTTCTTGGTCTTGTGGTTGGAGAAGGACACCTTGTTGGCCCGAGATCGG	chr1A	1145441	missense_variant	MODERATE	TraesCS1A02G001800	TraesCS1A02G001800	transcript
1120440|F|0--56:A>C	TGCAGCACGGTACCACGGAAGCAGAGATACATATGGATAAACGCGCCCAGCCTGCCAGCCGAGATCGGA	chr1A	1197643	intergenic_region	MODIFIER	TraesCS1A02G002200-TraesCS1A02G002300	TraesCS1A02G002200-TraesCS1A02G002300	intergenic_region
1237948|F|0--68:G>C	TGCAGTTGTTTGCTGCCCTCATAAGGAAGGGGAGGGCAGCTCGTGAGGTCGGACATTTTTTATCAGCCC	chr1A	1231055	upstream_gene_variant	MODIFIER	TraesCS1A02G002400	TraesCS1A02G002400	transcript
1212218|F|0--49:A>G	TGCAGCAGCCAGCAGCTCTGCTCTTGCAACGCAGCTTTAAGCACCCAGGACACACAAGCCAAGCAAAAA	chr1A	1238020	5_prime_UTR_variant	MODIFIER	TraesCS1A02G002500	TraesCS1A02G002500	transcript
1043336|F|0--7:A>G	TGCAGCTGTAGTGGTTGGATTTGGATACTTGCAGGGGAGGAAAGAAGGGAGATGGGAGATTGGGAGGGC	chr1A	1238073	5_prime_UTR_premature_start_codon_gain_variant	LOW	TraesCS1A02G002500	TraesCS1A02G002500	transcript
1043336|F|0--47:G>A	TGCAGCTATAGTGGTTGGATTTGGATACTTGCAGGGGAGGAAAGAAGGGAGATGGGAGATTGGGAGGGC	chr1A	1238113	5_prime_UTR_variant	MODIFIER	TraesCS1A02G002500	TraesCS1A02G002500	transcript
1076290|F|0--34:C>T	TGCAGCTTGATAGCGAAGCCCTTGGGCAGGAAGGCGTTGAAGCCGAGGATGAGCTCCGAGATCGGAAGA	chr1A	1347596	missense_variant	MODERATE	TraesCS1A02G002700	TraesCS1A02G002700	transcript
1097106|F|0--51:C>A	TGCAGGTGCAGCACGCGTGCGTGATTCGCGTGGAGGGCGTGACTGTGCAGGACGTCGTTGTGGAGGTGC	chr1A	2075566	intergenic_region	MODIFIER	TraesCS1A02G003300-TraesCS1A02G003400	TraesCS1A02G003300-TraesCS1A02G003400	intergenic_region
1118242|F|0--31:A>G	TGCAGTAGTCTTTGCAAAAGCTTTCACAGTCATATGAAGCACCTCTTTGGACTTTGCACGCACTTGAGC	chr1A	2185112	missense_variant	MODERATE	TraesCS1A02G003500	TraesCS1A02G003500	transcript
1162103|F|0--5:C>G	TGCAGCTTATACTCCTCCTTGAGCAGGTTGCCAAGCATGGGCAGGAGGGTGCTCATCACCCCGAGATCG	chr1A	2201021	5_prime_UTR_variant	MODIFIER	BST_pseudo_chr1A_nlr_1	TraesCS1A02G003546	transcript
1106451|F|0--26:A>C	TGCAGCACCGACGGTGCATGCTTCCAACAGCAATATGAGCATCCCATCCGCTGCCGTGCTCGCCGAGAT	chr1A	2236718	synonymous_variant	LOW	TraesCS1A02G003600	TraesCS1A02G003600	transcript
12699009|F|0--20:T>C	TGCAGCAGCTTACCTATCTCTGTGAACAGCTCGAAGAAATGGTGGGCGGTGATGGTGATGTCCAGGTAG	chr1A	2377934	synonymous_variant	LOW	TraesCS1A02G003800	TraesCS1A02G003800	transcript
1284352|F|0--11:G>A	TGCAGCTCGACGGGTCGTGTACGCGCAACTCGTCTTGACGTATACGAACTAGCTGTAGCACTTGATATT	chr1A	2390246	upstream_gene_variant	MODIFIER	TraesCS1A02G003900	TraesCS1A02G003900	transcript
3027396|F|0--21:C>A	TGCAGCAATGTCATCTTCTCCACTCTTGGCAGTCGCTCGCCGAGATCGGAAGAGCGGTTCAGCAGGAAT	chr1A	3469196	upstream_gene_variant	MODIFIER	TraesCS1A02G006100	TraesCS1A02G006100	transcript
39693275|F|0--34:C>T	TGCAGCTTTTGTGGAATTCAAAGCTCAAGTGGGTCACTGGCGCTTTCTGTAGCGATCAAAAGGGTGTCA	chr1A	3584728	upstream_gene_variant	MODIFIER	TraesCS1A02G006500	TraesCS1A02G006500	transcript
1224449|F|0--31:T>C	TGCAGCGCCATCTCCACAACTACATCCTCATTGGAGCTCACACCGTTGCAGTCAAGACCACGCGATGCC	chr1A	3613615	downstream_gene_variant	MODIFIER	BST_chr1A_nlr_94	TraesCS1A02G006700	transcript
1106702|F|0--10:G>A	TGCAGAACCCGAGTGGCATGTTAAGAGAACAGGATTAACTTTTGAAAACATCAACTGGAATTGTGATTG	chr1A	3924070	intergenic_region	MODIFIER	TraesCS1A02G007344-TraesCS1A02G007400	TraesCS1A02G007344-TraesCS1A02G007400	intergenic_region
1106702|F|0--8:C>A	TGCAGAACACGAGTGGCATGTTAAGAGAACAGGATTAACTTTTGAAAACATCAACTGGAATTGTGATTG	chr1A	3924072	intergenic_region	MODIFIER	TraesCS1A02G007344-TraesCS1A02G007400	TraesCS1A02G007344-TraesCS1A02G007400	intergenic_region
39693335|F|0--27:A>G	TGCAGGCGAGTCGTGAGACCAGGCAGAAAATTTTCACATTGCCGTTCTGTAAGCAGACGGGATGGAAAT	chr1A	3982851	intergenic_region	MODIFIER	TraesCS1A02G007344-TraesCS1A02G007400	TraesCS1A02G007344-TraesCS1A02G007400	intergenic_region
1093668|F|0--41:C>T	TGCAGGCGAGTCGTGAGACCAGGCAGAGAATTTTCACATTGCCGTTCTGTAAGCAGACGGGACGGAAAT	chr1A	3982865	intergenic_region	MODIFIER	TraesCS1A02G007344-TraesCS1A02G007400	TraesCS1A02G007344-TraesCS1A02G007400	intergenic_region
1093668|F|0--53:C>A	TGCAGGCGAGTCGTGAGACCAGGCAGAGAATTTTCACATTGCCGTTCTGTAAGCAGACGGGACGGAAAT	chr1A	3982877	intergenic_region	MODIFIER	TraesCS1A02G007344-TraesCS1A02G007400	TraesCS1A02G007344-TraesCS1A02G007400	intergenic_region
1093668|F|0--55:G>A	TGCAGGCGAGTCGTGAGACCAGGCAGAGAATTTTCACATTGCCGTTCTGTAAGCAGACGGGACGGAAAT	chr1A	3982879	intergenic_region	MODIFIER	TraesCS1A02G007344-TraesCS1A02G007400	TraesCS1A02G007344-TraesCS1A02G007400	intergenic_region
39692562|F|0--49:A>G	TGCAGGCCCTGTTCGACGGGCTGCACGCTCGGACGGTCTGCCTCGACGGAATCAACATGGCCTACATTG	chr1A	3982951	intergenic_region	MODIFIER	TraesCS1A02G007344-TraesCS1A02G007400	TraesCS1A02G007344-TraesCS1A02G007400	intergenic_region
3947128|F|0--34:G>T	TGCAGTTGCTCTAGATCGAGAATTGTTAGGGCCTGCGGCGTAGGGTGAGAACCCGAGATCGGAAGAGCG	chr1A	4213897	intergenic_region	MODIFIER	TraesCS1A02G008000-TraesCS1A02G008100	TraesCS1A02G008000-TraesCS1A02G008100	intergenic_region
1209059|F|0--55:C>G	TGCAGCTCTCAAACAACAACATTGCATTGCTAAAACAGCTCAAATCTATGACAGCCAATCAAGACCAAT	chr1A	4700818	intergenic_region	MODIFIER	BST_pseudo_chr1A_nlr_6-TraesCS1A02G008400	TraesCS1A02G008353-TraesCS1A02G008400	intergenic_region
4009202|F|0--8:G>A	TGCAGCTGGAGGTAGTCGCGCCAGTACCGACCGCCGCCGCTACGGTCGAGGACGTAGGTGGTGCTGGTG	chr1A	4804701	missense_variant	MODERATE	TraesCS1A02G008400	TraesCS1A02G008400	transcript
3030304|F|0--59:C>T	TGCAGGTCCCACGGCGTGAGGTGCACCGTCTCAGTCGACTTTGGTTTCGTCGTCGTCTCCGTCTCCCCG	chr1A	4811617	synonymous_variant	LOW	TraesCS1A02G008500	TraesCS1A02G008500	transcript
1380333|F|0--14:T>G	TGCAGCGAGGAAACTGTGGCCGTGCCTGATGTCTCGGTGTTGGCTCTCGCTTTGAGGCTCCTGATGCTC	chr1A	4812382	missense_variant	MODERATE	TraesCS1A02G008500	TraesCS1A02G008500	transcript
107471298|F|0--6:C>G	TGCAGTCCCTGCTCGCGCACCTGTGGCTCGCCGTGACCCGCGCCCGAGATCGGAAGAGCGGTTCAGCAG	chr1A	4812399	missense_variant	MODERATE	TraesCS1A02G008500	TraesCS1A02G008500	transcript
1053098|F|0--41:G>A	TGCAGCAGCGAACCAGATTGAGATTGGGTGGGAGATGGCGAGAGATCTTTGCTTACGAAGGAGAGGAGA	chr1A	5491188	intron_variant	MODIFIER	TraesCS1A02G009000	TraesCS1A02G009000	transcript
993293|F|0--60:G>A	TGCAGTTCACCTGTGTTGGGGGAGTTTCTTCCGAGAGTTCCAATGGCGGAGCTGGTGGCCGCCATGGCC	chr1A	6341234	synonymous_variant	LOW	BST_chr1A_nlr_89	TraesCS1A02G010400	transcript
993293|F|0--55:T>G	TGCAGTTCACCTGTGTTGGGGGAGTTTCTTCCGAGAGTTCCAATGGCGGAGCTGGTGGCCGCCATGGCC	chr1A	6341239	synonymous_variant	LOW	BST_chr1A_nlr_89	TraesCS1A02G010400	transcript
1020308|F|0--35:T>A	TGCAGTTCACCTGTGTTGGAGGAGTTTCTTCCGAGTGTTCCAATGGCGGAGCTGGTGGCCGCCATGGCC	chr1A	6341259	5_prime_UTR_variant	MODIFIER	BST_chr1A_nlr_89	TraesCS1A02G010400	transcript
993293|F|0--33:A>G	TGCAGTTCACCTGTGTTGGGGGAGTTTCTTCCGAGAGTTCCAATGGCGGAGCTGGTGGCCGCCATGGCC	chr1A	6341261	5_prime_UTR_variant	MODIFIER	BST_chr1A_nlr_89	TraesCS1A02G010400	transcript
993293|F|0--19:G>A	TGCAGTTCACCTGTGTTGGAGGAGTTTCTTCCGAGAGTTCCAATGGCGGAGCTGGTGGCCGCCATGGCC	chr1A	6341275	5_prime_UTR_variant	MODIFIER	BST_chr1A_nlr_89	TraesCS1A02G010400	transcript
1392776|F|0--17:G>C	TGCAGTGCACCTGTGTTGGAGGAGTTTCTTCCGAGTGTTCCAATGGCGGAGCTGGTGGCCACCATGGCG	chr1A	6341277	5_prime_UTR_variant	MODIFIER	BST_chr1A_nlr_89	TraesCS1A02G010400	transcript
1075345|F|0--28:C>G	TGCAGCTGGCCATCTACCTCTGCGTCGTCATGTCCCTCATGCTGTTCGCCGACCGCCTCTACATGGGCC	chr1A	6424349	upstream_gene_variant	MODIFIER	TraesCS1A02G010500	TraesCS1A02G010500	transcript
1032691|F|0--6:T>C	TGCAGTTTAGGGGTATTCGGCAATTCAGGCACCTTGCTGAAAGGGGAAACTATCACTTTGCTAATCCAC	chr1A	6635983	intergenic_region	MODIFIER	TraesCS1A02G011200-TraesCS1A02G011300	TraesCS1A02G011200-TraesCS1A02G011300	intergenic_region
2261901|F|0--30:C>T	TGCAGGTAGCAGAGGAAGGATTGCCATGGTTGATGTAGTAGGAAACAGAGTTTCACCACCAACGTTGGT	chr1A	6669807	intergenic_region	MODIFIER	TraesCS1A02G011300-TraesCS1A02G011400	TraesCS1A02G011300-TraesCS1A02G011400	intergenic_region
1204785|F|0--68:T>C	TGCAGGAAGGGCGCGGTAAAAAAAACCTACTAGCTCTAGCTGCTAGCGCCATCGGCCACGACTGGGATT	chr1A	6776218	upstream_gene_variant	MODIFIER	TraesCS1A02G011700	TraesCS1A02G011700	transcript
1116977|F|0--14:T>A	TGCAGCAAAAAAAATATTTGAGGCGACGCAACAGATTTTTTTAGCCCAAGTGTCTGGGGCTTTCTGTCC	chr1A	6910812	downstream_gene_variant	MODIFIER	TraesCS1A02G012100	TraesCS1A02G012100	transcript
3021967|F|0--36:C>A	TGCAGTCTATAGTCATATAATAAAAAACACATGATAACCCCGAGATCGGAAGAGCGGTTCAGCAGGAAT	chr1A	7195437	intergenic_region	MODIFIER	TraesCS1A02G012600-TraesCS1A02G012700	TraesCS1A02G012600-TraesCS1A02G012700	intergenic_region
108303638|F|0--29:T>C	TGCAGCGAGCTTGCCAAGATCCGCGAGGATGCAGCGTCCGAGCCATGCCGTGCCCTCATCACCACCTCA	chr1A	7274963	missense_variant	MODERATE	TraesCS1A02G012800	TraesCS1A02G012800	transcript
2281925|F|0--28:T>C	TGCAGGAGTCGGCTGCGGTTTGTGCTTCTCCATGGTGATGGTGATGCCCACAGCGGCGCAGGTCTCCCC	chr1A	7277934	stop_gained	HIGH	TraesCS1A02G012900	TraesCS1A02G012900	transcript
5365047|F|0--27:A>C	TGCAGACGCTCGACATAAGCAAGACCGATGTCGTGGAGATTCACCCGCATTTCTGGAAGATCAAAACGC	chr1A	7293945	missense_variant	MODERATE	BST_chr1A_nlr_8	TraesCS1A02G013000	transcript
108908809|F|0--57:A>G	TGCAGACGCTCGACATAAGCAAGACCGCTGTCGTGGAGATTCACCCGCATTTCTGGAAGATCAAAACGC	chr1A	7293975	synonymous_variant	LOW	BST_chr1A_nlr_8	TraesCS1A02G013000	transcript
2334587|F|0--68:C>A	TGCAGCTCATGGCCGCACGGTCTGGCGACTACGAGACTCCAGAGGACGCGGCGGTGACCGCCGCCATGC	chr1A	7315304	missense_variant	MODERATE	TraesCS1A02G013200	TraesCS1A02G013200	transcript
1005431|F|0--53:A>G	TGCAGTGGCCAGTGACGCCGCAGATGAAGTAGTGCTTCCCCGCGGTCTTGAGCACGATGGTGGTGGCGC	chr1A	7330641	downstream_gene_variant	MODIFIER	TraesCS1A02G013200	TraesCS1A02G013200	transcript
107836674|F|0--14:C>A	TGCAGGCGAGGGGGCAGCTCCGTCCACCTCCGAGATCGGAAGAGCGGTTCAGCAGGAATGCCGAGACCG	chr1A	7778264	5_prime_UTR_variant	MODIFIER	TraesCS1A02G014200	TraesCS1A02G014200	transcript
1267221|F|0--14:C>T	TGCAGATCATTGATCGAGAGGAGGAAGGAGCGGAGTGAAAGAATTCATCAAATCGGTGGTCATGCAACG	chr1A	7825174	intergenic_region	MODIFIER	TraesCS1A02G014300-TraesCS1A02G014400	TraesCS1A02G014300-TraesCS1A02G014400	intergenic_region
7922076|F|0--14:G>C	TGCAGTGATGGCGTGGAACGGCCATGGTGGCAGTGGGGGAGGAGGGCCTCGCCGAGATCGGAAGAGCGG	chr1A	7987550	intergenic_region	MODIFIER	TraesCS1A02G014800-TraesCS1A02G014900	TraesCS1A02G014800-TraesCS1A02G014900	intergenic_region
1207423|F|0--27:G>T	TGCAGCCAGAGTACCCGCGGTGGCCCAGCCAGCCCGACCGCTTCTACTACCTCAAGTTCGGGAGCTGCA	chr1A	8132378	intergenic_region	MODIFIER	TraesCS1A02G014800-TraesCS1A02G014900	TraesCS1A02G014800-TraesCS1A02G014900	intergenic_region
1255329|F|0--29:T>A	TGCAGCCTGATCCCTATACACGCATATATTTAGGAGCAAGTCTGCACGTTGCAAACCGACTTAGCTTAG	chr1A	8137961	downstream_gene_variant	MODIFIER	TraesCS1A02G014900	TraesCS1A02G014900	transcript
3026127|F|0--22:T>C	TGCAGCCAGCAGCCCACGCACATCAATCAATCACCCGCCCGAGATCGGAAGAGCGGTTCAGCAGGAATG	chr1A	8247495	upstream_gene_variant	MODIFIER	TraesCS1A02G015200	TraesCS1A02G015200	transcript
1234307|F|0--64:C>T	TGCAGCTAGCGCTTTAGAGAGCTCTGTACTTTCGTATCTTAAAACATACTAGAAGGGGGAAAGGCGTCC	chr1A	8265518	downstream_gene_variant	MODIFIER	BST_expressed_pseudo_chr1A_nlr_9	TraesCS1A02G015378	transcript
1082284|F|0--41:A>G	TGCAGCACACGGGCCGGCACGGCACGGCCCGTATAATAATCATACCTCGGCGGGCCGGGCCGAGATCGG	chr1A	8266516	upstream_gene_variant	MODIFIER	TraesCS1A02G015400	TraesCS1A02G015400	transcript
1082284|F|0--39:T>C	TGCAGCACACGGGCCGGCACGGCACGGCCCGTATAATAATCATACCTCGGCGGGCCGGGCCGAGATCGG	chr1A	8266518	upstream_gene_variant	MODIFIER	TraesCS1A02G015400	TraesCS1A02G015400	transcript
2296159|F|0--40:C>G	TGCAGTGCGGCGCGCCAAGAGATACAAGCGGACTGCACGCCTGGGATCCGATTGTATAGGAGAACCGAT	chr1A	8273909	intergenic_region	MODIFIER	TraesCS1A02G015400-TraesCS1A02G015500	TraesCS1A02G015400-TraesCS1A02G015500	intergenic_region
1096302|F|0--41:C>T	TGCAGGGTGGTGTTGGCGCCGTTGACGAGGCAGCGCTCCTACGGCAACGTGCCACAGCCGCACGCCGCC	chr1A	8295816	missense_variant	MODERATE	TraesCS1A02G015600	TraesCS1A02G015600	transcript
26674203|F|0--29:A>G	TGCAGCTCAAAGGTGGACACACGTCCGACATGCCAGATCTGGCAGAAGAAGAGCGCGCCCTTGGCGTGC	chr1A	8296029	missense_variant	MODERATE	TraesCS1A02G015600	TraesCS1A02G015600	transcript
109178454|F|0--5:C>T	TGCAGCTCAAAGGTGGACACACGTCCGACGTGCCAGATCTGGCAGAAGAAGAGCGCGCCCTTGGCGTGC	chr1A	8296053	missense_variant	MODERATE	TraesCS1A02G015600	TraesCS1A02G015600	transcript
1126685|F|0--65:C>A	TGCAGGTAGCAGCCTAAACAGTGAAAATTAGCAACACATTCTAGAAATACTGCTCAGTTTAGGCCCAAA	chr1A	8320421	upstream_gene_variant	MODIFIER	TraesCS1A02G015800	TraesCS1A02G015800	transcript
3939326|F|0--7:T>C	TGCAGGGTGGTTCTGGCGCTGCTGACGAGGCAGCGCTCCTATACGCCGAGATCGGAAGAGCGGTTCAGC	chr1A	8320976	missense_variant&splice_region_variant	MODERATE	TraesCS1A02G015800	TraesCS1A02G015800	transcript
2258784|F|0--36:C>A	TGCAGAATCAGTAGAAACAAACAAGAGCATCAGGGAAGATAGCATGAGCATCGAAACAAGTAGATCAGC	chr1A	8633469	intron_variant	MODIFIER	BST_chr1A_nlr_87	TraesCS1A02G016200	transcript
2258784|F|0--52:G>A	TGCAGAATCAGTAGAAACAAACAAGAGCATCAGGGACGATAGCATGAGCATCGAAACAAGTAGATCAGC	chr1A	8633485	intron_variant	MODIFIER	BST_chr1A_nlr_87	TraesCS1A02G016200	transcript
12691467|F|0--38:C>G	TGCAGAATGAGGGGAAGACCGAAGAGGAGTAGCAAATCCAATCGAATCTGGCTCTACTCTACTCTACAG	chr1A	8633934	5_prime_UTR_variant	MODIFIER	BST_chr1A_nlr_87	TraesCS1A02G016200	transcript
1216038|F|0--43:T>C	TGCAGCTTGTTCCCTGAAGACTATGCAATGCCACGGGAGATCCTTGTGCGCCTGTGGGTTGCTGAAGGA	chr1A	8717076	synonymous_variant	LOW	BST_chr1A_nlr_86	TraesCS1A02G016400	transcript
996078|F|0--60:A>C	TGCAGAGGTATTTTGAAAGGGATGGATGCACTGTTTGGAGAATGACTATTTGGGCATCTGCCATGTTCA	chr1A	9104527	upstream_gene_variant	MODIFIER	TraesCS1A02G016800	TraesCS1A02G016800	transcript
996078|F|0--40:A>G	TGCAGAGGTATTTTGAAAGGGATGGATGCACTGTTTGGAGAATGACTATTTGGGCATCTGACATGTTCA	chr1A	9104547	upstream_gene_variant	MODIFIER	TraesCS1A02G016800	TraesCS1A02G016800	transcript
996078|F|0--6:G>C	TGCAGACGTATTTTGAAAGGGATGGATGCACTGTTTGGAGAATGACTATTTGGGCATCTGACATGTTCA	chr1A	9104581	upstream_gene_variant	MODIFIER	TraesCS1A02G016800	TraesCS1A02G016800	transcript
997691|F|0--7:T>A	TGCAGCATGATCAATGGCGTCCACATATGCTCCATGCTGACCGTATGTATGTTGGTTTCCGAGATCGGA	chr1A	9236517	synonymous_variant	LOW	TraesCS1A02G017700	TraesCS1A02G017700	transcript
108677796|F|0--24:A>G	TGCAGCAAGATCAATGGCGTCCACATATGCTCCATGCTGACCGTATGTATGTTGGTTTCCGAGATCGGA	chr1A	9236534	missense_variant	MODERATE	TraesCS1A02G017700	TraesCS1A02G017700	transcript
109105219|F|0--11:A>G	TGCAGCTTGAAAGCCGCGCGACTCCGAGATCGGAAGAGCGGTTCAGCAGGAATGCCGAGACCGATCTCG	chr1A	9255195	intergenic_region	MODIFIER	TraesCS1A02G017700-BST_chr1A_nlr_10	TraesCS1A02G017700-TraesCS1A02G017800	intergenic_region
993127|F|0--19:T>C	TGCAGATACAGAAAGAATTCCAAGGAAGAGCTGAAACTTCTCCTCTTTAGAACCAAGAGAAAGAAATAT	chr1A	9565862	upstream_gene_variant	MODIFIER	TraesCS1A02G018700	TraesCS1A02G018700	transcript
1705439|F|0--17:C>T	TGCAGAAAATTGCAGCACATAGTGATTCATTACTTCTTGAATATGTTGAGCTGTATCCCTGTCTGGTTC	chr1A	9747916	intergenic_region	MODIFIER	TraesCS1A02G019300-TraesCS1A02G019400	TraesCS1A02G019300-TraesCS1A02G019400	intergenic_region
12768688|F|0--8:A>T	TGCAGCATATATGCTCTTCCTCCACTGCATGAAATTTCCCCACTCCGATGGACTGGCCTCACCACGCCA	chr1A	9753893	intergenic_region	MODIFIER	TraesCS1A02G019300-TraesCS1A02G019400	TraesCS1A02G019300-TraesCS1A02G019400	intergenic_region
998366|F|0--41:G>T	TGCAGGACAATCCAGAGAGACCAAGTTGCACAAGCGAGGATGAGAAGGAAGGTTCCTTTGATCCACTCG	chr1A	9940158	missense_variant	MODERATE	TraesCS1A02G019800	TraesCS1A02G019800	transcript
1007077|F|0--33:T>C	TGCAGCTGTGGCGTGGCAAGGCGCCGCCGCTGCTCCCAGGGCCGTACTCGCCGCCGATTGTCGGCAATA	chr1A	9968662	upstream_gene_variant	MODIFIER	TraesCS1A02G019900	TraesCS1A02G019900	transcript
109355812|F|0--17:G>A	TGCAGCACCTGCTGCGCGTACTCCGAGATCGGAAGAGCGGTTCAGCAGGAATGCCGAGACCGATCTCGT	chr1A	9968823	missense_variant	MODERATE	TraesCS1A02G019900	TraesCS1A02G019900	transcript
7336092|F|0--10:G>A	TGCAGCAGGAGCTTGCCAACACGGTGGGTCTTGGCCGAAACGTGGACGAGTCGGACCTCAACAACCTCT	chr1A	9972041	synonymous_variant	LOW	TraesCS1A02G019900	TraesCS1A02G019900	transcript
2293830|F|0--52:T>C	TGCAGTAGGCCCACGCGACAGAAGGCCCAGGCTCGAGCGCCCAGAACCAATCCGCCATGCCTCATCAGA	chr1A	10072235	synonymous_variant	LOW	TraesCS1A02G020600	TraesCS1A02G020600	transcript
107599372|F|0--26:C>G	TGCAGTAGGCCCACGCGACAGAAGGCCCAGGCTCGAGCGCCCAGAACCAATCCGCCATGCCTCATCAGA	chr1A	10072261	missense_variant	MODERATE	TraesCS1A02G020600	TraesCS1A02G020600	transcript
107599372|F|0--24:G>A	TGCAGTAGGCCCACGCGACAGAAGGCCCAGGCTCGAGCGCCCAGAACCAATCCGCCATGCCTCATCAGA	chr1A	10072263	synonymous_variant	LOW	TraesCS1A02G020600	TraesCS1A02G020600	transcript
2257989|F|0--63:C>T	TGCAGAACAAGTAGGCCAAGAATTTGTCATGGCAGAGACGTCTAATGCCAGAATACAGGCGATCGGATC	chr1A	10122158	upstream_gene_variant	MODIFIER	TraesCS1A02G020800	TraesCS1A02G020800	transcript
2257989|F|0--31:G>A	TGCAGAACAAGTAGGCCAAGAATTTGTCATGGCAGAGACGTCTAATGCCAGAATACAGGCGATCGGATC	chr1A	10122190	upstream_gene_variant	MODIFIER	TraesCS1A02G020800	TraesCS1A02G020800	transcript
1108323|F|0--19:A>G	TGCAGAATACTCGGCTACGATGTGCCCAAAGGCACCACCGTTCTCGTCAATGTTTGGGCCATCTCTAGA	chr1A	10127855	missense_variant	MODERATE	TraesCS1A02G020800	TraesCS1A02G020800	transcript
1108323|F|0--20:T>C	TGCAGAATACTCGGCTACGATGTGCCCAAAGGCACCACCGTTCTCGTCAATGTTTGGGCCATCTCTAGA	chr1A	10127856	missense_variant	MODERATE	TraesCS1A02G020800	TraesCS1A02G020800	transcript
1696485|F|0--65:G>A	TGCAGGCAGCAAACAAGCATCGGTAAGCTGCTATACTGACCTACTCGAGGAGGAGCAAAACAGAAGCGA	chr1A	10132751	upstream_gene_variant	MODIFIER	TraesCS1A02G021000	TraesCS1A02G021000	transcript
1007201|F|0--42:A>G	TGCAGTGGCGAACCCATGGCCGTCCTGCGACAACTGTGACTCATGCACCAAGTCCAACTCTCCGAGATC	chr1A	10132855	missense_variant	MODERATE	TraesCS1A02G020900	TraesCS1A02G020900	transcript
109574141|F|0--56:A>T	TGCAGTGGCGAACCCATGGCCGTCCTGCGACAACTGTGACTCGTGCACCAAGTCCAACTCTCCGAGATC	chr1A	10132869	synonymous_variant	LOW	TraesCS1A02G020900	TraesCS1A02G020900	transcript
109574141|F|0--64:A>G	TGCAGTGGCGAACCCATGGCCGTCCTGCGACAACTGTGACTCGTGCACCAAGTCCAACTCTCCGAGATC	chr1A	10132877	synonymous_variant	LOW	TraesCS1A02G020900	TraesCS1A02G020900	transcript
109340580|F|0--60:A>G	TGCAGGGGCAAGCCCGTGGCCGTGCTGCGACAAGTGCGGCGTGTGCACCAAGTCCATCCCACCGCAGTG	chr1A	10135899	missense_variant	MODERATE	TraesCS1A02G021000	TraesCS1A02G021000	transcript
1249392|F|0--46:G>C	TGCAGGCCACCGTGCTCCGCGGCGGCCTCGCCATCGGCATCTCCCTGCACCATGCCGCCTGCGATGGCG	chr1A	10151407	missense_variant	MODERATE	TraesCS1A02G021100	TraesCS1A02G021100	transcript
5577209|F|0--7:C>T	TGCAGTTCCATCCCTTTTGGTTCGATCATTTATGCAAAAAAATGAATAAAAAAATAGTTCACTTGCAGA	chr1A	10174977	downstream_gene_variant	MODIFIER	TraesCS1A02G021300	TraesCS1A02G021300	transcript
992137|F|0--21:G>T	TGCAGGGGCGAGCCCGTGGCCGTGCTGCGACAAGTGCGGCGTGTGCACCAAGTCCATTCCGCCACAGTG	chr1A	10210890	missense_variant	MODERATE	TraesCS1A02G021400	TraesCS1A02G021400	transcript
109574141|F|0--36:T>C	TGCAGTGGCGAACCCATGGCCGTCCTGCGACAACTGTGACTCGTGCACCAAGTCCAACTCTCCGAGATC	chr1A	10214622	upstream_gene_variant	MODIFIER	TraesCS1A02G021400	TraesCS1A02G021400	transcript
1108901|F|0--29:G>A	TGCAGTGGCGAACCCATGGCCGTCCTGCGGCAACTGCGACTCGTGCACCAAGTCCAACCCACCGAGATC	chr1A	10214629	upstream_gene_variant	MODIFIER	TraesCS1A02G021400	TraesCS1A02G021400	transcript
1108901|F|0--17:G>A	TGCAGTGGCGAACCCATGGCCGTCCTGCGGCAACTGCGACTCGTGCACCAAGTCCAACCCACCGAGATC	chr1A	10214641	upstream_gene_variant	MODIFIER	TraesCS1A02G021400	TraesCS1A02G021400	transcript
1695192|F|0--36:T>A	TGCAGGCACCAAACAAGCGTCAGTAAGCTGCTATACTGACTTACTCGAGGAGGAGCAAAACAAAAGCGA	chr1A	10214691	upstream_gene_variant	MODIFIER	TraesCS1A02G021400	TraesCS1A02G021400	transcript
1116874|F|0--17:A>G	TGCAGGTTTCGTTCCGCAATCAAGTTTCTCTACCATCCCAGGTCGTTCTCTCAGCATACGGCGTGGGCA	chr1A	10223985	downstream_gene_variant	MODIFIER	TraesCS1A02G021500	TraesCS1A02G021500	transcript
998266|F|0--22:G>A	TGCAGGCTTTGGCGCGCACAAGGACACGGCCCTGAGTGCGCGTCACCCGCAACAGCCGAGAACCAATCT	chr1A	10225519	downstream_gene_variant	MODIFIER	TraesCS1A02G021500	TraesCS1A02G021500	transcript
106167033|F|0--14:C>T	TGCAGGCTTTGGCGCGCACAAGGACACGGCCCTGAGTGCGCGTCACCCGCAACAGCCGAGAACCAATCT	chr1A	10225527	downstream_gene_variant	MODIFIER	TraesCS1A02G021500	TraesCS1A02G021500	transcript
109143536|F|0--30:T>C	TGCAGTTCTGCACACAATGATAGCTATACATACCGAGATCGGAAGAGCGGTTCAGCAGGAATGCCGAGA	chr1A	10241971	upstream_gene_variant	MODIFIER	TraesCS1A02G021500	TraesCS1A02G021500	transcript
2304892|F|0--53:A>G	TGCAGTCCGTGCCGGCAGTTGTGATCGCGCTCGTGCAGTGCTTCGACTGGGCCATGATCACTCCCGAGA	chr1A	10248110	intergenic_region	MODIFIER	TraesCS1A02G021500-TraesCS1A02G021600	TraesCS1A02G021500-TraesCS1A02G021600	intergenic_region
2304892|F|0--46:T>C	TGCAGTCCGTGCCGGCAGTTGTGATCGCGCTCGTGCAGTGCTTCGATTGGGCCATGATCACTCCCGAGA	chr1A	10248117	intergenic_region	MODIFIER	TraesCS1A02G021500-TraesCS1A02G021600	TraesCS1A02G021500-TraesCS1A02G021600	intergenic_region
10991445|F|0--53:A>G	TGCAGCTGATCCACGATCCAACAATGGCCTCCCTCCTCGCGGTCACGCTCACCACCGTGATGCTGCTCA	chr1A	10249486	intergenic_region	MODIFIER	TraesCS1A02G021500-TraesCS1A02G021600	TraesCS1A02G021500-TraesCS1A02G021600	intergenic_region
1235625|F|0--44:T>A	TGCAGCTGATCCACGATCCAACAATGGCCTCCCTCCTCGCGGTCTCGCTCACCGCCGTGATGCTGCTCA	chr1A	10249495	intergenic_region	MODIFIER	TraesCS1A02G021500-TraesCS1A02G021600	TraesCS1A02G021500-TraesCS1A02G021600	intergenic_region
1118000|F|0--19:G>A	TGCAGATGCGACCCCAAGCGCGTCGCCGTGCTGCAACAACTGCGGCACCTGCACCAGGTCCATCCCGCC	chr1A	10607263	intron_variant	MODIFIER	TraesCS1A02G022000	TraesCS1A02G022000	transcript
1118000|F|0--5:A>G	TGCAGATGCGACCCCAAGCGCGTCGCCGTGCTGCAACAACTGCGGCACCTGCACCAGGTCCATCCCGCC	chr1A	10607277	intron_variant	MODIFIER	TraesCS1A02G022000	TraesCS1A02G022000	transcript
2279547|F|0--37:T>G	TGCAGCCACCTATATCTATATTGTCGTCAAGCTTTCTTAATAGATTTACGTGTGAAACACATGCAGGCC	chr1A	10607736	upstream_gene_variant	MODIFIER	TraesCS1A02G022000	TraesCS1A02G022000	transcript
1000928|F|0--22:G>A	TGCAGTTGCTGCTGTTGCAGCGGCGACAGTGGATCCGAGTTGCACATGTTGGTATTGAACAACAAATGA	chr1A	10743205	intergenic_region	MODIFIER	TraesCS1A02G022300-TraesCS1A02G022400	TraesCS1A02G022300-TraesCS1A02G022400	intergenic_region
1127850|F|0--8:C>T	TGCAGATCCGACGCGCCCGACACGCCCATACACGCGCTGGACGCGTCCGACACGACGCCGCGGCTTATT	chr1A	11208422	intergenic_region	MODIFIER	TraesCS1A02G022600-TraesCS1A02G022700	TraesCS1A02G022600-TraesCS1A02G022700	intergenic_region
39692917|F|0--18:A>G	TGCAGATCCGACGCGCCCAACACGCCCATACACGCGCTGGATGCGTCCGACACGGCGCCGTGGCTTATT	chr1A	11208432	intergenic_region	MODIFIER	TraesCS1A02G022600-TraesCS1A02G022700	TraesCS1A02G022600-TraesCS1A02G022700	intergenic_region
2283421|F|0--52:C>T	TGCAGGGAGCCCAAGGACATGGTGGTCTCGATGTGGCACTTCCTCCGCGGCGCCTGGCGGTTCACCTTC	chr1A	11530807	missense_variant	MODERATE	TraesCS1A02G023200	TraesCS1A02G023200	transcript
1093014|F|0--54:C>T	TGCAGCAAAGTGCAGACACACACAGTAGAAAGTCGTACAAGATCAAGGCCACAACATGTCTACAAACCC	chr1A	11718306	intergenic_region	MODIFIER	TraesCS1A02G023900-TraesCS1A02G024000	TraesCS1A02G023900-TraesCS1A02G024000	intergenic_region
1090405|F|0--12:C>G	TGCAGCGCTCAACCCCTACTATTTCTGCACTGACGACTGCATGATTCATCTTCTCTGTTCCGTCCATAT	chr1A	11718369	intergenic_region	MODIFIER	TraesCS1A02G023900-TraesCS1A02G024000	TraesCS1A02G023900-TraesCS1A02G024000	intergenic_region
1090405|F|0--31:G>A	TGCAGCGCTCAACCCCTACTATTTCTGCACTGACGACTGCATGATTCATCTTCTCTGTTCCGTCCATAT	chr1A	11718388	intergenic_region	MODIFIER	TraesCS1A02G023900-TraesCS1A02G024000	TraesCS1A02G023900-TraesCS1A02G024000	intergenic_region
3026425|F|0--26:A>G	TGCAGACAGATCGTGCCTAATCGGGAAGGGAATAGATTTGGAGCCGAGATCGGAAGAGCGGTTCAGCAG	chr1A	12011525	upstream_gene_variant	MODIFIER	TraesCS1A02G024400	TraesCS1A02G024400	transcript
2275610|F|0--23:A>G	TGCAGGTCCAAAGGAGATCGATGATGTGGAGAAACTGATGGAAGAATCAGGGCTGCGGGAGGAAGAGGA	chr1A	12130244	downstream_gene_variant	MODIFIER	TraesCS1A02G024900	TraesCS1A02G024900	transcript
1204920|F|0--17:G>A	TGCAGATGATGTGTTCTGCCCCGCAGCCAAAGCTAGTGGCCACTTTTTGTTATGTTCTGCATCACGCAT	chr1A	12130375	downstream_gene_variant	MODIFIER	TraesCS1A02G024900	TraesCS1A02G024900	transcript
1164757|F|0--23:C>G	TGCAGTTAACTTGAGAAACCTGCCTCTCTGACTTACTATGCATGATGAACTAATGACCAACCAGAATAC	chr1A	12160995	intron_variant	MODIFIER	TraesCS1A02G025200	TraesCS1A02G025200	transcript
1060951|F|0--65:A>G	TGCAGTTCCAGGAGGCCCCCATGGTTGCAACAAAAAATCACAGCATTGGTAGGCAACAAAAAATCATGT	chr1A	12172905	upstream_gene_variant	MODIFIER	TraesCS1A02G025300	TraesCS1A02G025300	transcript
1762126|F|0--8:T>C	TGCAGTTCTAGGAGGCCCCCATGGTTGCAACAAAAAATCACAGCATTAGCAGGCAACAAAAAATTATGT	chr1A	12172962	upstream_gene_variant	MODIFIER	TraesCS1A02G025300	TraesCS1A02G025300	transcript
107705100|F|0--19:G>A	TGCAGTTTCAGGCTACTTGGACGAAATCAGGAAGGAATGCTTCCAGAAGCCATCCTCCGTGAGAGGAAG	chr1A	12411815	intergenic_region	MODIFIER	TraesCS1A02G026100-BST_pseudo_expressed_chr1A_nlr_12	TraesCS1A02G026100-TraesCS1A02G026200	intergenic_region
1035165|F|0--27:T>A	TGCAGGGTCCCCATCTTGGAAGCCGTAAGATTGGCTCACTTGTTTCACTATCCTCTTCTCCGTAAGCAG	chr1A	12411858	intergenic_region	MODIFIER	TraesCS1A02G026100-BST_pseudo_expressed_chr1A_nlr_12	TraesCS1A02G026100-TraesCS1A02G026200	intergenic_region
1084833|F|0--39:G>T	TGCAGTCGCCGCGGCCACCTTCTCGGTTCAACTGTAGCCGCCGCCGCCGCCGCCAGACCGTCGCCGAGA	chr1A	12502800	5_prime_UTR_variant	MODIFIER	BST_pseudo_expressed_chr1A_nlr_12	TraesCS1A02G026200	transcript
1084833|F|0--11:C>T	TGCAGTCGCCGCGGCCACCTTCTCGGTTCAACTGTAGCCGCCGCCGCCGCCGCCAGACCGTCGCCGAGA	chr1A	12502828	5_prime_UTR_variant	MODIFIER	BST_pseudo_expressed_chr1A_nlr_12	TraesCS1A02G026200	transcript
1245046|F|0--35:G>A	TGCAGTTCTGAACCGAGCTCCGTCGGAGTCCGCCCGCGGTCTGCCTCCCGAGATCGGAAGAGCGGTTCA	chr1A	12502887	5_prime_UTR_variant	MODIFIER	BST_pseudo_expressed_chr1A_nlr_12	TraesCS1A02G026200	transcript
1120988|F|0--36:T>C	TGCAGCAAAACGGTAACAACAAACATCAAAACAAAATAAAGCAAACAACCACCAAGAGAAACTACAAGT	chr1A	12772630	intron_variant	MODIFIER	TraesCS1A02G027000	TraesCS1A02G027000	transcript
1281103|F|0--40:T>C	TGCAGCTCCCTGCCCTTGCATTCTTCACACTTGACGATTCTTCCGATTGTGGTGATTGCTTTCTTGTTG	chr1A	12822040	intergenic_region	MODIFIER	TraesCS1A02G027000-TraesCS1A02G027100	TraesCS1A02G027000-TraesCS1A02G027100	intergenic_region
1378020|F|0--8:G>C	TGCAGAAAGTTCAGGCAGAAGGACAATACCACAGCGTGAACCAGCACTACCACCGCTGCAATAACTTCC	chr1A	12855979	downstream_gene_variant	MODIFIER	TraesCS1A02G027100	TraesCS1A02G027100	transcript
1078451|F|0--22:A>G	TGCAGAAACTTCAGGTAGAAGGACAATACCACAGCGTGAACCAGCACTACCACCGCTGCAATAACTTTC	chr1A	12855993	downstream_gene_variant	MODIFIER	TraesCS1A02G027100	TraesCS1A02G027100	transcript
4992950|F|0--67:A>G	TGCAGCGGCTGGCGAGGGCAAGGGGGAGAGGCAGGGTGTTCCTCTGCTAGACGCGGGGAGGCTGGAGAA	chr1A	12863589	missense_variant	MODERATE	TraesCS1A02G027100	TraesCS1A02G027100	transcript
4992950|F|0--61:C>G	TGCAGCGGCTGGCGAGGGCAAGGGGGAGAGGCAGGGTGTTCCTCTGCTAGACGCGGGGAGGCTGGAGAA	chr1A	12863595	missense_variant	MODERATE	TraesCS1A02G027100	TraesCS1A02G027100	transcript
4992950|F|0--25:G>C	TGCAGCGGCTGGCGAGGGCAAGGGGGAGAGGCAGGGTGTTCCTCTGCTAGACGCGGGGAGGCTGGAGAA	chr1A	12863631	missense_variant	MODERATE	TraesCS1A02G027100	TraesCS1A02G027100	transcript
4910341|F|0--20:T>C	TGCAGCGTCGACGGCAACAGTGGCTGCAACGGCGGTATGATGGACTATGCCTTCTCCTACATCGCCTCC	chr1A	12919186	missense_variant	MODERATE	TraesCS1A02G027300	TraesCS1A02G027300	transcript
1237353|F|0--66:G>A	TGCAGGCAGATGGAGCTTCATTTGAGCGTGCAAGAGGTGATATGCCAGAGCGTCGTGTGATACGGCGAG	chr1A	13104030	intergenic_region	MODIFIER	TraesCS1A02G027600-TraesCS1A02G027700	TraesCS1A02G027600-TraesCS1A02G027700	intergenic_region
1118912|F|0--9:G>A	TGCAGTTGAGAAGGAACCAGCACAAGAGTATCACATCCGAGAGGAACCACATGCAGTTGAGGAAGAACC	chr1A	13587513	intergenic_region	MODIFIER	TraesCS1A02G029000-TraesCS1A02G029100	TraesCS1A02G029000-TraesCS1A02G029100	intergenic_region
5579602|F|0--67:C>T	TGCAGCGACGAGATGGGCGCGGTGGCGACGCCCGCCATCTCGCCGTTCGCCCTCGCCTTGAGCTTCTCC	chr1A	13806112	synonymous_variant	LOW	TraesCS1A02G029500	TraesCS1A02G029500	transcript
1100955|F|0--33:C>T	TGCAGAAAAGCATGTAGCAGCAGCAGCAGCACTTCAAATACTACTACTACAAAGAGAGCAAACTGATGA	chr1A	13860079	upstream_gene_variant	MODIFIER	TraesCS1A02G029700	TraesCS1A02G029700	transcript
1000376|F|0--58:A>G	TGCAGCTCCGCAACTCGTGCCCCGTCTGCCGCCACGAGATGCCCACCGACACCGCGGCAGCAAGGTCAC	chr1A	13861935	missense_variant	MODERATE	TraesCS1A02G029800	TraesCS1A02G029800	transcript
1102916|F|0--10:T>G	TGCAGGAAAATACTCAATTGCACTGCGGCAGAGGGCCAGGCCCATTGCCTATGTGCGAGACGTGCAACC	chr1A	13940760	intergenic_region	MODIFIER	TraesCS1A02G029800-TraesCS1A02G029900	TraesCS1A02G029800-TraesCS1A02G029900	intergenic_region
5324931|F|0--19:C>G	TGCAGGAAAATACTCAATTCCACTGGGGCAGAGGGCCAGGCCCATTGCCTATGTGCGAGACGTGCAACC	chr1A	13940769	intergenic_region	MODIFIER	TraesCS1A02G029800-TraesCS1A02G029900	TraesCS1A02G029800-TraesCS1A02G029900	intergenic_region
1102916|F|0--25:C>G	TGCAGGAAAATACTCAATTGCACTGCGGCAGAGGGCCAGGCCCATTGCCTATGTGCGAGACGTGCAACC	chr1A	13940775	intergenic_region	MODIFIER	TraesCS1A02G029800-TraesCS1A02G029900	TraesCS1A02G029800-TraesCS1A02G029900	intergenic_region
39692355|F|0--39:T>A	TGCAGTATTTTCGTACCTAAAGTCAGAAAATGAAAAAAATAATCATCAATCATTCGGCTTCGATTTATT	chr1A	13940857	intergenic_region	MODIFIER	TraesCS1A02G029800-TraesCS1A02G029900	TraesCS1A02G029800-TraesCS1A02G029900	intergenic_region
107602971|F|0--16:C>G	TGCAGTATTTTCGTACCTAAAGTCAGAAAATGAAAAAAAAAATCATCAATCATTCGGCTTCGATTTATT	chr1A	13940880	intergenic_region	MODIFIER	TraesCS1A02G029800-TraesCS1A02G029900	TraesCS1A02G029800-TraesCS1A02G029900	intergenic_region
3028141|F|0--9:C>G	TGCAGCTTGCTATCGTTGCTCTCCGCAGCGTCCATGGATAGCACCGAGATCGGAAGAGCGGTTCAGCAG	chr1A	13971918	missense_variant	MODERATE	TraesCS1A02G029900	TraesCS1A02G029900	transcript
1014146|F|0--17:C>T	TGCAGAGCCCGCTGCTGCTGCCGACGCCGCAGTCGGCACCGCCGCTGGCCGAGATCGGAAGAGCGGTTC	chr1A	13971941	synonymous_variant	LOW	TraesCS1A02G029900	TraesCS1A02G029900	transcript
108863555|F|0--36:T>G	TGCAGATAAAACTGAGCAGTGGTATTAAGCGCGTCATAGATTCTATATTTAACCGAGATCGGAAGAGCG	chr1A	14065649	upstream_gene_variant	MODIFIER	TraesCS1A02G030200	TraesCS1A02G030200	transcript
7909901|F|0--8:A>C	TGCAGGTTATATCGAGTTCGCCATCCCATCAGATTACACACCGAGATCGGAAGAGCGGTTCAGCAGGAA	chr1A	14160971	intron_variant	MODIFIER	TraesCS1A02G030700	TraesCS1A02G030700	transcript
1070756|F|0--24:C>G	TGCAGGCGGCAGTATAAAAAAGACGGTGCAGCAGGCAACATTGTTTACAGGTTACAGCATCAAAAGGTG	chr1A	14161136	intron_variant	MODIFIER	TraesCS1A02G030700	TraesCS1A02G030700	transcript
109312521|F|0--9:C>G	TGCAGGTTCCATCGAGTTCGCTATTGCTCATGTCCCATTCCATCAGATTACACACCGAGATCGGAAGAG	chr1A	14161166	intron_variant	MODIFIER	TraesCS1A02G030700	TraesCS1A02G030700	transcript
1696406|F|0--14:A>G	TGCAGGTTCGATCGAGTTCGCTATTGCTCATGTCCCATTCCATCAGATTACACACCGAGATCGGAAGAG	chr1A	14161171	intron_variant	MODIFIER	TraesCS1A02G030700	TraesCS1A02G030700	transcript
1158610|F|0--48:G>T	TGCAGCAAATGCCCAGCAGCATCCTACAGCAATGTTGTGTAACAAGGTGGTTTCAGTTGTGTAACCACA	chr1A	14468567	intron_variant	MODIFIER	TraesCS1A02G031100	TraesCS1A02G031100	transcript
1237953|F|0--11:C>T	TGCAGCACGGGCGTGTTCAGCTCGCCATGCGGCTACGGGTGGCCCAAGAGCGCACTCGCATGGATCAAA	chr1A	14468702	missense_variant	MODERATE	TraesCS1A02G031100	TraesCS1A02G031100	transcript
1092922|F|0--10:T>C	TGCAGATGGGTGTGCTGTACGTGTGCCTCTACCTCATCGCGCTCGGCACCGAGATCGGAAGAGCGGTTC	chr1A	14520418	missense_variant	MODERATE	TraesCS1A02G031300	TraesCS1A02G031300	transcript
109386380|F|0--14:T>C	TGCAGATGGGCGTGTTGTACGTGTGCCTCTACCTCATCGCGCTGGGCACCGAGATCGGAAGAGCGGTTC	chr1A	14520422	synonymous_variant	LOW	TraesCS1A02G031300	TraesCS1A02G031300	transcript
1092922|F|0--40:G>T	TGCAGATGGGCGTGCTGTACGTGTGCCTCTACCTCATCGCGCTCGGCACCGAGATCGGAAGAGCGGTTC	chr1A	14520448	missense_variant	MODERATE	TraesCS1A02G031300	TraesCS1A02G031300	transcript
1092922|F|0--43:G>C	TGCAGATGGGCGTGCTGTACGTGTGCCTCTACCTCATCGCGCTGGGCACCGAGATCGGAAGAGCGGTTC	chr1A	14520451	missense_variant	MODERATE	TraesCS1A02G031300	TraesCS1A02G031300	transcript
1127406|F|0--15:G>A	TGCAGTGATTGCCCCGCCCTGGCCGTTGCCCTCTTCGGCCGTTTGTCCCGAGGCGCCGAGATCGGAAGA	chr1A	14577860	synonymous_variant	LOW	TraesCS1A02G031600	TraesCS1A02G031600	transcript
7492375|F|0--21:A>T	TGCAGACGGCGATCAAGCCGCAGGACACCTCCGAGATCGGAAGAGCGGTTCAGCAGGAATGCCGAGACC	chr1A	14593142	synonymous_variant	LOW	TraesCS1A02G031800	TraesCS1A02G031800	transcript
5581910|F|0--7:A>G	TGCAGACAGCGATCATGCCGCTGAACGACTCCGAGATCGGAAGAGCGGTTCAGCAGGAATGCCGAGACC	chr1A	14614787	missense_variant	MODERATE	TraesCS1A02G031900	TraesCS1A02G031900	transcript
1233012|F|0--6:T>C	TGCAGGTGTCCCATTTGAATTAAGAAAACAAACAAGCTCAGTCGTCGGTGTGTTCAACTCCGAGATCGG	chr1A	14792128	upstream_gene_variant	MODIFIER	TraesCS1A02G032100	TraesCS1A02G032100	transcript
3939338|F|0--47:A>G	TGCAGGCAGGTTTTCTGAAACGGGCCTGCACAGAGTCGAAAACAACCAAGCGGATGGTGATTAGAATAC	chr1A	14840436	upstream_gene_variant	MODIFIER	TraesCS1A02G032300	TraesCS1A02G032300	transcript
3939338|F|0--32:G>A	TGCAGGCAGGTTTTCTGAAACGGGCCTGCACAGAGTCGAAAACAACCGAGCGGATGGTGATTAGAATAC	chr1A	14840451	upstream_gene_variant	MODIFIER	TraesCS1A02G032300	TraesCS1A02G032300	transcript
7926080|F|0--20:G>C	TGCAGGCAGATTTTCTGAAAGGGGCCTGCACAGAGTCGAAAACAACCGAGCGGATGGTGATTAGAATAC	chr1A	14840463	upstream_gene_variant	MODIFIER	TraesCS1A02G032300	TraesCS1A02G032300	transcript
3939338|F|0--9:A>G	TGCAGGCAGATTTTCTGAAACGGGCCTGCACAGAGTCGAAAACAACCGAGCGGATGGTGATTAGAATAC	chr1A	14840474	upstream_gene_variant	MODIFIER	TraesCS1A02G032300	TraesCS1A02G032300	transcript
108696719|F|0--32:T>C	TGCAGGTGTGAGTGCCCATCAGGAACAGAGCATTCTTCGCTGACCGAGATCGGAAGAGCGGTTCAGCAG	chr1A	15187640	missense_variant	MODERATE	TraesCS1A02G032600	TraesCS1A02G032600	transcript
1089977|F|0--35:G>A	TGCAGTTCCGTGGGCGACAGCGCGAACATGTCGCCGTGGCACGTGTGTATCGCCCGAGATCGGAAGAGC	chr1A	15325345	missense_variant	MODERATE	TraesCS1A02G032800	TraesCS1A02G032800	transcript
3222418|F|0--44:C>G	TGCAGATACCGCAGCAGACACTGTAGGAAGGAGTAGGCGAACAGGCCGAGATCGGAAGAGCGGTTCAGC	chr1A	15345706	synonymous_variant	LOW	TraesCS1A02G032900	TraesCS1A02G032900	transcript
108798106|F|0--33:A>G	TGCAGCACCACGACCAACAGAAGCTCGACGAGGAGAAGCAGCAGGTGGAGGAGATGAAGGAGCTCCGAG	chr1A	15516711	missense_variant	MODERATE	TraesCS1A02G033200	TraesCS1A02G033200	transcript
109004004|F|0--15:T>C	TGCAGCTCGGCCGCATGCGTCGCTGCGACCAGGAGATGGCGCCCACGCCGCCGAGATCGGAAGAGCGGT	chr1A	15516903	missense_variant	MODERATE	TraesCS1A02G033200	TraesCS1A02G033200	transcript
1121737|F|0--17:A>G	TGCAGAAGGTTGCATTCATCGCTAGGCTTGTTGGGTGTAGATCCAAAGAGAAGTAAGACGCACTCCACA	chr1A	16306069	intergenic_region	MODIFIER	TraesCS1A02G033400-TraesCS1A02G033501	TraesCS1A02G033400-TraesCS1A02G033501	intergenic_region
1109847|F|0--38:G>A	TGCAGAAAAATGCATTGATTGGAGGCATTGCAAGTGGCGCCCTGATCTCTGCTGCTAGCAACAACAAAG	chr1A	16409582	synonymous_variant	LOW	TraesCS1A02G033600	TraesCS1A02G033600	transcript
1052695|F|0--41:C>G	TGCAGATATAATTTGAGCATGATTACCGTAGTACGCATGGCCTGATGCGTTGCAGATGTCGGCATGGCG	chr1A	16417366	intergenic_region	MODIFIER	TraesCS1A02G033600-TraesCS1A02G033700	TraesCS1A02G033600-TraesCS1A02G033700	intergenic_region
109043814|F|0--59:C>T	TGCAGATATAATTTGAGCATGATTACCGTAGTACGCATGGCGTGATGCGTTGCAGATGTCGGCATGGCG	chr1A	16417384	intergenic_region	MODIFIER	TraesCS1A02G033600-TraesCS1A02G033700	TraesCS1A02G033600-TraesCS1A02G033700	intergenic_region
3952470|F|0--6:T>C	TGCAGATTGGCACACCATCGGCTGATGGGATCGAGAGCGTGATGTTCACGTACCGATTCATGGAGGACC	chr1A	16860583	intergenic_region	MODIFIER	TraesCS1A02G034000-TraesCS1A02G034100	TraesCS1A02G034000-TraesCS1A02G034100	intergenic_region
109222208|F|0--8:A>G	TGCAGCCCATCAACGACAGAGTCTACTTCCCGAAGTGGTACCTCAAAGGCACGCGGGCCAGCCCGAGAT	chr1A	16914013	synonymous_variant	LOW	TraesCS1A02G034100	TraesCS1A02G034100	transcript
109222208|F|0--51:C>A	TGCAGCCCATCAACGACAGAGTCTACTTCCCGAAGTGGTACCTCAAAGGCACGCGGGCCAGCCCGAGAT	chr1A	16914056	missense_variant	MODERATE	TraesCS1A02G034100	TraesCS1A02G034100	transcript
1863421|F|0--63:T>G	TGCAGTGTAGGTACGTACCCTGTGCGGTATATCCGTAGGTAGACGACGGAATCGAGGCCCGCGTGCTGG	chr1A	16914191	missense_variant	MODERATE	TraesCS1A02G034100	TraesCS1A02G034100	transcript
1863421|F|0--50:A>G	TGCAGTGTAGGTACGTACCCTGTGCGGTATATCCGTAGGTAGACGACGGAATCGAGGCCCGCGTGCTGG	chr1A	16914204	synonymous_variant	LOW	TraesCS1A02G034100	TraesCS1A02G034100	transcript
1214918|F|0--58:G>T	TGCAGCTTCCCTGGTAGCACGTCGTTGCATCTGGCCGCTCGCAGCGGGGACTTGGATTGCATCCGAGAT	chr1A	16933213	synonymous_variant	LOW	TraesCS1A02G034300	TraesCS1A02G034300	transcript
1214918|F|0--38:C>T	TGCAGCTTCCCTGGTAGCACGTCGTTGCATCTGGCCGCCCGCAGCGGGGACTTGGATTGCATCCGAGAT	chr1A	16933233	missense_variant	MODERATE	TraesCS1A02G034300	TraesCS1A02G034300	transcript
1214918|F|0--10:C>T	TGCAGCTTCCTTGGTAGCACGTCGTTGCATCTGGCCGCTCGCAGCGGGGACTTGGATTGCATCCGAGAT	chr1A	16933261	synonymous_variant	LOW	TraesCS1A02G034300	TraesCS1A02G034300	transcript
1054654|F|0--10:A>G	TGCAGCAGCAACAACACATGAAGATCAGCATTTTGCACAACCAAGTAACCAAATTGAGCTGATCTCCAA	chr1A	16933278	intron_variant	MODIFIER	TraesCS1A02G034300	TraesCS1A02G034300	transcript
1054654|F|0--66:C>T	TGCAGCAGCAACAACACATGAAGATCAGCATTTTGCACAACCAAGTAACCAAATTGAGCTGATCTCCAA	chr1A	16933334	intron_variant	MODIFIER	TraesCS1A02G034300	TraesCS1A02G034300	transcript
2286277|F|0--50:A>G	TGCAGCAGGAAGCGTGCGATGGAACGAGCCGCTCCGCGCCTACTGCGCCCACCACGCTGCCGACGTCGT	chr1A	17008839	intergenic_region	MODIFIER	TraesCS1A02G034300-TraesCS1A02G034400	TraesCS1A02G034300-TraesCS1A02G034400	intergenic_region
2286277|F|0--57:T>C	TGCAGCAGGAAGCGTGCGATGGAACGAGCCGCTCCGCGCCTACTGCGCCCACCACGCTGCCGACGTCGT	chr1A	17008846	intergenic_region	MODIFIER	TraesCS1A02G034300-TraesCS1A02G034400	TraesCS1A02G034300-TraesCS1A02G034400	intergenic_region
1151033|F|0--33:G>T	TGCAGATCAACTTCCGTGATGTCGCTGACCAGGTCCAGGCATGGGGCGGCGGCGTCGGCAGCTTCGGGG	chr1A	17009017	intergenic_region	MODIFIER	TraesCS1A02G034300-TraesCS1A02G034400	TraesCS1A02G034300-TraesCS1A02G034400	intergenic_region
1383670|F|0--19:G>C	TGCAGCCTCCCCTCGGTACGCAAGGTGACTTTGGCTGAAGGACTGCCCTTGCTATGTTTTTGTGAGATG	chr1A	17748761	intergenic_region	MODIFIER	TraesCS1A02G034700-TraesCS1A02G034800	TraesCS1A02G034700-TraesCS1A02G034800	intergenic_region
1108604|F|0--14:G>A	TGCAGGAGATGGATATCCTCCACCGCTGTGTCAAGGAGGTTCTGCGGCTCCACCCGCCGAGATCGGAAG	chr1A	18084860	missense_variant	MODERATE	TraesCS1A02G034900	TraesCS1A02G034900	transcript
109556165|F|0--37:T>C	TGCAGTGCCTGATCGATTCCAGGTACAAAGACGGCCGTGCCACCACCGAGACGGAGGTCGTCGGGATGC	chr1A	18085068	synonymous_variant	LOW	TraesCS1A02G034900	TraesCS1A02G034900	transcript
7492103|F|0--11:G>C	TGCAGCATGTCGTTTGGGCCACCATCGGGGTAGCTTGTTTTGCGGGAACTAACGATGCCGAGATCGGAA	chr1A	18085113	synonymous_variant	LOW	TraesCS1A02G034900	TraesCS1A02G034900	transcript
1091468|F|0--59:A>G	TGCAGCCTCGGGCGGCAGAGGTGGTGAACGTTTGGTTGTTGGGGAGAACGTCGCTCGTCACTGTAGCCA	chr1A	18085928	missense_variant	MODERATE	TraesCS1A02G034900	TraesCS1A02G034900	transcript
2277857|F|0--60:G>A	TGCAGAAAAGGCGCAATACGTTGGGGACGATAATAGATCGAACTCTAGGGACCCAGGAGCGAGCCCAAA	chr1A	18298825	upstream_gene_variant	MODIFIER	TraesCS1A02G035000	TraesCS1A02G035000	transcript
1097536|F|0--19:G>A	TGCAGCCATCAATCATGCAACAGGGGACGCTTGCTGAAGGTGGGGACGGAGGCGGCGGCGGCGGGCAGG	chr1A	18461832	synonymous_variant	LOW	TraesCS1A02G035200	TraesCS1A02G035200	transcript
9724978|F|0--17:A>C	TGCAGCACAGATCGAGCAAAGCATCAGCAAATCGAATCAAGCACAAGATCGACAGAATGGATCAACGCA	chr1A	19933424	intron_variant	MODIFIER	BST_chr1A_nlr_76	TraesCS1A02G035900	transcript
2255954|F|0--26:G>A	TGCAGCACGGATCGAGCAAAGCGTCAGCAAATCGAATCAAGCAAAAGATCAGCAGAATGGATCAACGCA	chr1A	19933433	intron_variant	MODIFIER	BST_chr1A_nlr_76	TraesCS1A02G035900	transcript
4910966|F|0--5:T>C	TGCAGTTGGATAATTCTGTAGTACATGTCGTTTGGTCTCTTGTCATCATTGTCGTCTAAATCTCGTGTG	chr1A	20092170	intron_variant	MODIFIER	TraesCS1A02G036100	TraesCS1A02G036100	transcript
1020992|F|0--15:C>T	TGCAGCAGCCTCCTCCTTTGCAAGTGCTGGGAATCGCGTCATGATGAGGAAGACGAATACGATTACGTC	chr1A	20237405	missense_variant	MODERATE	TraesCS1A02G036400	TraesCS1A02G036400	transcript
108315778|F|0--16:C>A	TGCAGCACTGCTCGACCGAGAAGCAATCGTAGCTACCGCGCAAGAAATGGAGCGAAGGGTCGACCAAAG	chr1A	20237433	missense_variant	MODERATE	TraesCS1A02G036400	TraesCS1A02G036400	transcript
2258746|F|0--27:C>G	TGCAGCACTGCTCGACAGAAAAGCAATCGTAGCTCTCGCGCAAGAAATGGAGCGAAGGGTCGACTAATG	chr1A	20237444	missense_variant	MODERATE	TraesCS1A02G036400	TraesCS1A02G036400	transcript
1105474|F|0--59:C>T	TGCAGTAAGATCTCGCAAATTTTACAAGTAATGCTCCGATTGGACTTGGCTTTCTTCTCCGATTCAAAT	chr1A	20242683	upstream_gene_variant	MODIFIER	TraesCS1A02G036400	TraesCS1A02G036400	transcript
39693495|F|0--27:A>C	TGCAGCACTGCTCGACCGCGAAGCAGTAGTAGATACCGCGCCAAAAACGGAACGAAGGGTCGACCAAAG	chr1A	20245631	missense_variant	MODERATE	TraesCS1A02G036500	TraesCS1A02G036500	transcript
1244783|F|0--28:A>T	TGCAGTAGCTCCAATTCAAGTACTTGCGAAAGTGGCAATGTTTTACATAGCCTAAAAATAGTATTATGC	chr1A	20420193	upstream_gene_variant	MODIFIER	TraesCS1A02G036700	TraesCS1A02G036700	transcript
7341273|F|0--6:C>T	TGCAGGCGCGCTGATGAGATCTTTCCGAGATCGGAAGAGCGGTTCAGCAGGAATGCCGAGACCGATCTC	chr1A	20470226	intergenic_region	MODIFIER	TraesCS1A02G036800-TraesCS1A02G036900	TraesCS1A02G036800-TraesCS1A02G036900	intergenic_region
1059820|F|0--27:T>G	TGCAGGTAGGAATTATGACGCATGACATGCGTGCTATTAAGTTGGTTTTCGCGATAAATGGCAGTAACA	chr1A	20862829	upstream_gene_variant	MODIFIER	TraesCS1A02G037000	TraesCS1A02G037000	transcript
1090977|F|0--12:G>A	TGCAGCCAAGGGGTGCATTCAGCCTGCACAGTGCGCCGCTGGTACGGCAAGTGGAGGCGCCCAAGAGCA	chr1A	20886730	downstream_gene_variant	MODIFIER	TraesCS1A02G037300	TraesCS1A02G037300	transcript
1069533|F|0--34:G>C	TGCAGCAGTAGCGCGCGCTGCCGTAGGCGTTGCAGGCGCTCTTGCACGCCACCACCTCACCGCTTGAGC	chr1A	20889092	missense_variant	MODERATE	TraesCS1A02G037300	TraesCS1A02G037300	transcript
1046200|F|0--9:T>C	TGCAGTCACCTACCAACTGCCTGCTAACTTGGTGAGATATTGCTGCCTGATAACTTAAACAATAATTTT	chr1A	20893705	upstream_gene_variant	MODIFIER	TraesCS1A02G037300	TraesCS1A02G037300	transcript
1093345|F|0--43:C>G	TGCAGACGCTGCTCATCCTGCTCCTCAGCCGCGTCCTGGCCCTCCTCCTCCGCCCGCTCCGCCAGCCCA	chr1A	20898168	missense_variant	MODERATE	TraesCS1A02G037400	TraesCS1A02G037400	transcript
2265513|F|0--10:C>T	TGCAGGAAGCTCAGGTCAATGAGTACGGTGAGCTACATCCTACAGCGGCACATGTGTAGGCGTCTCGAC	chr1A	20907483	intergenic_region	MODIFIER	TraesCS1A02G037400-TraesCS1A02G037500	TraesCS1A02G037400-TraesCS1A02G037500	intergenic_region
1106846|F|0--43:G>A	TGCAGGCGGCACCGCGGGGCGCGCGCGCCCTCATGGTGTCCACGGAGGGCACATGTATCGTCAACTACA	chr1A	20918798	missense_variant	MODERATE	TraesCS1A02G037600	TraesCS1A02G037600	transcript
1106846|F|0--24:G>A	TGCAGGCGGCACCGCGGGGCGCGCGCGCCCTCATGGTGTCCACGGAGGGCACATGTATCGTCAACTACA	chr1A	20918817	synonymous_variant	LOW	TraesCS1A02G037600	TraesCS1A02G037600	transcript
1164559|F|0--55:T>C	TGCAGCTCGAAGAAGCCATGCTGGATGCCAGCGATCTTGAACGCCTCGGCTGCGTTAACCTTGCTGCCG	chr1A	20936355	synonymous_variant	LOW	TraesCS1A02G037800	TraesCS1A02G037800	transcript
7352377|F|0--10:G>A	TGCAGCCCAAGGAAGGGCTTGCCATGGTGAATGGCACGGCTGTTGGCTCGGGGCTCGCGTCCATGGTTC	chr1A	20936417	missense_variant	MODERATE	TraesCS1A02G037800	TraesCS1A02G037800	transcript
4991893|F|0--22:C>A	TGCAGCCCAAGGAAGGGCTTGCCATGTGAACGGCACGGCTGTTGGCACGGGGCTCGCGTCCATGGTTCT	chr1A	20936429	synonymous_variant	LOW	TraesCS1A02G037800	TraesCS1A02G037800	transcript
977454|F|0--18:T>C	TGCAGCTCTAGCATCTCATGTTCATTGCTGTCCGCGACCTGGGCTGTGTGACTGTGTCGGCCTTCATCA	chr1A	20941714	downstream_gene_variant	MODIFIER	TraesCS1A02G037800	TraesCS1A02G037800	transcript
3948599|F|0--17:A>G	TGCAGCCTGCTCATTTCAGCTCCAAAGTTGGGCCAGTGGGTCGATTCCGAGATCGGAAGAGCGGTTCAG	chr1A	21026751	upstream_gene_variant	MODIFIER	TraesCS1A02G038300	TraesCS1A02G038300	transcript
1102279|F|0--45:G>C	TGCAGCAGGTGCGTCTCTCTCCTTCTCATCCGTCTGCTTTACATCGCCGACGTGCCCTCTCCGAGATCG	chr1A	21026859	upstream_gene_variant	MODIFIER	TraesCS1A02G038300	TraesCS1A02G038300	transcript
1210448|F|0--5:G>A	TGCAGGCCCTTTTTCTACTAGTGTCGCCGCCGCCGTGCACATGGAAAGAGCAGCTTTCCTATGTGCACA	chr1A	21411420	intergenic_region	MODIFIER	TraesCS1A02G039300-TraesCS1A02G039400	TraesCS1A02G039300-TraesCS1A02G039400	intergenic_region
1104611|F|0--21:G>A	TGCAGTTCCAGGTTCTTTCTTGACCTGTTATTACCAAGGAGTTTACAGTAATAAAACACTGTCATACGT	chr1A	21612031	intergenic_region	MODIFIER	TraesCS1A02G039300-TraesCS1A02G039400	TraesCS1A02G039300-TraesCS1A02G039400	intergenic_region
1221148|F|0--49:C>A	TGCAGCTTGGAACCAAACTTGTTTAATTTTGCTTTTTATGCTATGCAATCTGTAGGCCTTACTGCGGCC	chr1A	21612681	intergenic_region	MODIFIER	TraesCS1A02G039300-TraesCS1A02G039400	TraesCS1A02G039300-TraesCS1A02G039400	intergenic_region
3534358|F|0--46:G>A	TGCAGAACACGGTGACTCGAAGCACCAGCAACCCATCATGTACATTGTCCCCGAGGAGCTTAAAAACTC	chr1A	21638625	intergenic_region	MODIFIER	TraesCS1A02G039400-TraesCS1A02G039600	TraesCS1A02G039400-TraesCS1A02G039600	intergenic_region
3532824|F|0--68:C>T	TGCAGAACACGGTGACTCGAAGCACCAGCAACCCATCATGTACATTATCCCCGAGGAACTTAAAAACTC	chr1A	21638647	intergenic_region	MODIFIER	TraesCS1A02G039400-TraesCS1A02G039600	TraesCS1A02G039400-TraesCS1A02G039600	intergenic_region
1207690|F|0--55:C>G	TGCAGGGCCGATGAGCCTGATGGATAAGAAGTAACTTCTGTAATATGCTGCCGCACGGCGTTCTATCAG	chr1A	21674974	intergenic_region	MODIFIER	TraesCS1A02G039400-TraesCS1A02G039600	TraesCS1A02G039400-TraesCS1A02G039600	intergenic_region
3936727|F|0--10:A>C	TGCAGTAAAAATTCAATTAAAATTTTGGCAGCGGCCGAGATCGGAAGAGCGGTTCAGCAGGAATGCCGA	chr1A	21833033	upstream_gene_variant	MODIFIER	TraesCS1A02G039700	TraesCS1A02G039700	transcript
1128421|F|0--61:C>T	TGCAGCGGGAGGACGCGGACGGGCGCGTGGGGATCAGCCTGAGCAAGGCGCTCCCAAAGGCTGCCGTGA	chr1A	21986108	synonymous_variant	LOW	TraesCS1A02G039800	TraesCS1A02G039800	transcript
1128421|F|0--37:C>T	TGCAGCGGGAGGACGCGGACGGGCGCGTGGGGATCAGCCTGAGCAAGGCGCTCCCAAAGGCCGCCGTGA	chr1A	21986132	missense_variant	MODERATE	TraesCS1A02G039800	TraesCS1A02G039800	transcript
1207502|F|0--62:C>T	TGCAGAGGAGCTAGCGCACAAACACGTAAGGTGATGGCGATGTTGCAGACCAAGCTCGTGCACGAGCCG	chr1A	21993899	intergenic_region	MODIFIER	TraesCS1A02G039800-TraesCS1A02G039900	TraesCS1A02G039800-TraesCS1A02G039900	intergenic_region
7487770|F|0--42:C>A	TGCAGGGCCGTACCATATCTCGGCGCTCAGGGAGTCAAACCACACCGCCGTGCGCTGGCTGGTGTTGTT	chr1A	22047082	synonymous_variant	LOW	TraesCS1A02G039900	TraesCS1A02G039900	transcript
108772285|F|0--62:T>G	TGCAGGGCCGTACCATATCTCGGCGCTCACGGAGTCAAACCAAACCGCCGTGCGCTGGCTGGTGTTGTT	chr1A	22047102	missense_variant	MODERATE	TraesCS1A02G039900	TraesCS1A02G039900	transcript
1038481|F|0--64:A>G	TGCAGTCCTCCTCGCCTGCCAACAGCTGGTCTTGGCCTGATTCTCCCATTGATTTATCTAGCTGATGAA	chr1A	22331126	intron_variant	MODIFIER	TraesCS1A02G040700	TraesCS1A02G040700	transcript
1862436|F|0--43:C>T	TGCAGGAACTCGATTCACCCGTTGATTCCAGATACCTTTTCATCTTATCCACTGTCTCGTCAAGGATCT	chr1A	22331360	intron_variant	MODIFIER	TraesCS1A02G040700	TraesCS1A02G040700	transcript
1015882|F|0--9:T>A	TGCAGTTTTTTATCATCACAATACTTCATTACGTTGCATCAAGCAGAGCTTAAGAAAGTGTTAGGGAAG	chr1A	22332644	upstream_gene_variant	MODIFIER	TraesCS1A02G040700	TraesCS1A02G040700	transcript
107800874|F|0--13:T>C	TGCAGCGCTTGACTCCTCACTGGTGGAGTGAGTAACTACATTTTCCTTGCACCTAATTCTTAAGCCTCT	chr1A	22333217	upstream_gene_variant	MODIFIER	TraesCS1A02G040700	TraesCS1A02G040700	transcript
2278446|F|0--13:A>T	TGCAGCATGCGCGACATGAAATGGAAGGTGCCGTCGTCGATGTACGGTGACAGACGGGCGCTCTCGATG	chr1A	22535042	missense_variant	MODERATE	TraesCS1A02G040900	TraesCS1A02G040900	transcript
1126226|F|0--14:C>T	TGCAGGCGGCGCCGCGGGGCGCGCACGCCCTCGTGGTGTCCATGGAGATCACCTCCTTCATATACTACA	chr1A	22535387	synonymous_variant	LOW	TraesCS1A02G040900	TraesCS1A02G040900	transcript
39693067|F|0--31:G>C	TGCAGGCGGCGCCGCGGGGTGCGCACGCCCTGGTGGTGTCCATGGAGATCACCTCCTTCATATACTACA	chr1A	22535404	missense_variant	MODERATE	TraesCS1A02G040900	TraesCS1A02G040900	transcript
1056177|F|0--25:G>C	TGCAGCTGGGGATTTCTCCCGATCTCAATCCCACCATCAGCTCCATCCGCAATCGTGGTCTAGACCGTA	chr1A	22558022	upstream_gene_variant	MODIFIER	TraesCS1A02G041000	TraesCS1A02G041000	transcript
1238005|F|0--43:A>G	TGCAGGCGCTCTGGCGTTCGTCACGTGGGCTTGGTCGTATGCCATGCTCGCGTGGCACACCGTGGTGGA	chr1A	22588772	intergenic_region	MODIFIER	TraesCS1A02G041000-TraesCS1A02G041100	TraesCS1A02G041000-TraesCS1A02G041100	intergenic_region
1126027|F|0--19:T>G	TGCAGACCACGGGGGCCGCTGTCGCGCGTAGATGGCGCCAGAGCGAGCGGGCAGCGCCGAGATCGGAAG	chr1A	22588831	intergenic_region	MODIFIER	TraesCS1A02G041000-TraesCS1A02G041100	TraesCS1A02G041000-TraesCS1A02G041100	intergenic_region
1126027|F|0--24:C>T	TGCAGACCACGGGGGCCGCTGTCGCGCGTAGATGGCGCCAGAGCGAGCGGGCAGCGCCGAGATCGGAAG	chr1A	22588836	intergenic_region	MODIFIER	TraesCS1A02G041000-TraesCS1A02G041100	TraesCS1A02G041000-TraesCS1A02G041100	intergenic_region
1086157|F|0--50:T>C	TGCAGTATTGATTAAACTGTGGTTTTTTCTCTGCATAATAAAAAGAACCCTGAACCTCTTTTTTAGAAA	chr1A	22643117	intergenic_region	MODIFIER	TraesCS1A02G041300-TraesCS1A02G041400	TraesCS1A02G041300-TraesCS1A02G041400	intergenic_region
1118630|F|0--62:G>A	TGCAGCCTAGTCCACCATCAAGTAAATTAAACATGCCCAAAAAAGTAAATTAAACATGCCACATCATGC	chr1A	22664723	upstream_gene_variant	MODIFIER	TraesCS1A02G041600	TraesCS1A02G041600	transcript
1019993|F|0--7:A>G	TGCAGGTAACGCGGCTCAAGTGTGGAGGCTTCATATTTGGGCATCGTGTGTGCCACTGCATGGTGGACG	chr1A	22756055	missense_variant&splice_region_variant	MODERATE	TraesCS1A02G041700	TraesCS1A02G041700	transcript
1201784|F|0--64:C>T	TGCAGGTATATAATATTGTTCTTACAACTAGCTAGTTTCATCCACGTTCGGTCCATCGGCAAGCCGATC	chr1A	22884386	upstream_gene_variant	MODIFIER	TraesCS1A02G042200	TraesCS1A02G042200	transcript
1091032|F|0--5:A>G	TGCAGACACGGCGACAGATCGGGGGCGAAATAGACGACGGCCGACCCCGATTCCGAGATCGGAAGAGCG	chr1A	23138342	upstream_gene_variant	MODIFIER	TraesCS1A02G042500	TraesCS1A02G042500	transcript
1071951|F|0--25:A>G	TGCAGCTCATTGATGAAGTTCTGAAACGCAGCGAGGCATCTTCGGTTTATCCGTGAGTTGCTCTTGTCA	chr1A	23155707	intergenic_region	MODIFIER	TraesCS1A02G042500-TraesCS1A02G042600	TraesCS1A02G042500-TraesCS1A02G042600	intergenic_region
108204290|F|0--26:A>G	TGCAGGAAGGTGATTTTTTGTTCCCAACCTTGCGGCCCATACACTGTGATAATCCCCATGGGCTCCCCT	chr1A	23155864	intergenic_region	MODIFIER	TraesCS1A02G042500-TraesCS1A02G042600	TraesCS1A02G042500-TraesCS1A02G042600	intergenic_region
108204290|F|0--61:G>A	TGCAGGAAGGTGATTTTTTGTTCCCAACCTTGCGGCCCATACACTGTGATAATCCCCATGGGCTCCCCT	chr1A	23155899	intergenic_region	MODIFIER	TraesCS1A02G042500-TraesCS1A02G042600	TraesCS1A02G042500-TraesCS1A02G042600	intergenic_region
1373416|F|0--14:G>A	TGCAGCGTTTTCTAGAAGCTTGACGAAGGAATCGTACGGTTTAAAAAAGCTAGATCGTGTGGCCCATGT	chr1A	23164132	intergenic_region	MODIFIER	TraesCS1A02G042500-TraesCS1A02G042600	TraesCS1A02G042500-TraesCS1A02G042600	intergenic_region
3958664|F|0--32:T>C	TGCAGGCGGCGGCGGCGGCAGCGCACTGCCTGTTGTCGCCAGATCCAATCCTTCGTGGTCGAACAGAGA	chr1A	23414597	intergenic_region	MODIFIER	TraesCS1A02G042700-TraesCS1A02G042800	TraesCS1A02G042700-TraesCS1A02G042800	intergenic_region
1088711|F|0--68:C>T	TGCAGCAATCATGCTGTTGCTCAGCGCTGGGTCCCGAGACGGGGAAAGGGTGATGAGTTTTTTACTGCC	chr1A	23421442	intron_variant	MODIFIER	TraesCS1A02G042800	TraesCS1A02G042800	transcript
7919684|F|0--8:A>C	TGCAGCAGACGGCCCCTCGGCGGCAGCGGCTTCTTCGCGGCGAGCATGTCGAGCACGGCGTCGGCGCCG	chr1A	23422265	missense_variant	MODERATE	TraesCS1A02G042800	TraesCS1A02G042800	transcript
2302749|F|0--5:G>A	TGCAGGCACCTAGAGATAGGAGGCCAACCATCGACACTGTTCTGAACTTGACATTATTGGCATCATTCT	chr1A	23429962	intergenic_region	MODIFIER	TraesCS1A02G042800-TraesCS1A02G042900	TraesCS1A02G042800-TraesCS1A02G042900	intergenic_region
1207631|F|0--53:T>C	TGCAGTATGATTGGGGTGATTGTAAGGGATTTTGGGGGTTCCATCTGTTAGAGTGTGGACTAGCTTCCC	chr1A	23442328	intergenic_region	MODIFIER	TraesCS1A02G042800-TraesCS1A02G042900	TraesCS1A02G042800-TraesCS1A02G042900	intergenic_region
1237602|F|0--12:G>T	TGCAGGTGTATCTCGATAGAGACGTAGGAGTACAGTATCAAGGTTGCTTATATAGTTATTTAAGCTCGC	chr1A	23850917	intergenic_region	MODIFIER	TraesCS1A02G043000-TraesCS1A02G043100	TraesCS1A02G043000-TraesCS1A02G043100	intergenic_region
1237602|F|0--33:T>A	TGCAGGTGTATCGCGATAGAGACGTAGGAGTACTGTATCAAGGTTGCTTATATAGTTATTTAAGCTCGC	chr1A	23850938	intergenic_region	MODIFIER	TraesCS1A02G043000-TraesCS1A02G043100	TraesCS1A02G043000-TraesCS1A02G043100	intergenic_region
1078719|F|0--56:A>G	TGCAGTCGTACTCATCTTATTCATGCCAAGATTTTGATCATGCAGCTAGCAGAGAAAATCAAAGAATGG	chr1A	24078012	3_prime_UTR_variant	MODIFIER	TraesCS1A02G043300	TraesCS1A02G043300	transcript
3222161|F|0--38:C>G	TGCAGAATTTGAAAATACGTCACCAATCCATTGTCGTCGAGCCCGAGATCGGAAGAGCGGTTCAGCAGG	chr1A	24130799	upstream_gene_variant	MODIFIER	TraesCS1A02G043400	TraesCS1A02G043400	transcript
2281423|F|0--33:G>A	TGCAGACGTTACTGAATCTAAGAGGAGGAGGCCACGAGTGGGGAGAAGATGAAGGGGACAACGATGGCG	chr1A	24247125	intron_variant	MODIFIER	TraesCS1A02G043500	TraesCS1A02G043500	transcript
7156533|F|0--10:G>A	TGCAGTCGGGGAAAGGGGACCGCGGCCGAGATCGGAAGAGCGGTTCAGCAGGAATGCCGAGACCGATCT	chr1A	24319162	upstream_gene_variant	MODIFIER	TraesCS1A02G043600	TraesCS1A02G043600	transcript
5580954|F|0--11:T>G	TGCAGAACGGTTACGCGTTCTTCTCTCTTTTTATTGCTCCCCGATATAGCCTGGATCCGAGATTATTCC	chr1A	24319180	upstream_gene_variant	MODIFIER	TraesCS1A02G043600	TraesCS1A02G043600	transcript
12691712|F|0--41:G>A	TGCAGATGCTTCGATTTGTTCAGACCTAAGGTGCATCAGATGACCATATATATGTACGTTCCCTAGCTC	chr1A	24561599	intergenic_region	MODIFIER	TraesCS1A02G043900-TraesCS1A02G044000	TraesCS1A02G043900-TraesCS1A02G044000	intergenic_region
7492544|F|0--11:A>G	TGCAGGTCACGAAGTGATGGGCCGATTTCCCATGGTGGTATATAGTAGCAAGCCCGAGATCGGAAGAGC	chr1A	24561947	intergenic_region	MODIFIER	TraesCS1A02G043900-TraesCS1A02G044000	TraesCS1A02G043900-TraesCS1A02G044000	intergenic_region
1863459|F|0--17:G>A	TGCAGGTAGGAGGAGCCGATGTTGTCGACGCTCTGGTACAGGCGGCCGATGCTCCCGTGCATGGTGCCG	chr1A	25289517	intergenic_region	MODIFIER	TraesCS1A02G044300-TraesCS1A02G044400	TraesCS1A02G044300-TraesCS1A02G044400	intergenic_region
2304033|F|0--46:C>T	TGCAGCCTCACCATGTCTTTGGCCACCCCGTCGCCGGCCGCGAGCTCGATCAGGTAAGAGACCATGCCG	chr1A	25484889	missense_variant	MODERATE	TraesCS1A02G044400	TraesCS1A02G044400	transcript
2258858|F|0--46:C>T	TGCAGGGGATCGATGCTGTGTGGCATGCGCAAGGAAGAATAACTGGCATGTTAGAGTGAAGCCAACTAC	chr1A	25485397	upstream_gene_variant	MODIFIER	TraesCS1A02G044400	TraesCS1A02G044400	transcript
3029920|F|0--5:C>G	TGCAGCCCCCGCAGGATCAGCTTGTCTCCGCCCATCGCCGAGATCGGAAGAGCGGTTCAGCAGGAATGC	chr1A	25545533	missense_variant	MODERATE	TraesCS1A02G044600	TraesCS1A02G044600	transcript
3064797|F|0--31:G>T	TGCAGTTCCACGGCTTCCACGGCGTGAAGCATGAGGAGAAGAAGCTCGGGCAGAAGTTCGTGGTCGACG	chr1A	25545566	missense_variant	MODERATE	TraesCS1A02G044600	TraesCS1A02G044600	transcript
1092638|F|0--9:A>G	TGCAGAAATAGGGTCTCCAAAACATGGCAGGCAGAGAGCAGCACATGCAAGGCTTCCTCCGACATGCTA	chr1A	25807482	missense_variant	MODERATE	TraesCS1A02G045100	TraesCS1A02G045100	transcript
2278913|F|0--19:A>G	TGCAGATCAACTTGCTGATATGCTGACTAAGGCACTGGGTCGCGTGCGCCATGTCGAGATGCGGCAGAG	chr1A	26598440	intergenic_region	MODIFIER	TraesCS1A02G045100-TraesCS1A02G045300	TraesCS1A02G045100-TraesCS1A02G045300	intergenic_region
1206053|F|0--41:C>T	TGCAGTTCCGACGTGGTCTAGCTCCAGCTGCCCCTCTTCCACACACTCTCGTATGAAGTGATACATCAC	chr1A	26598497	intergenic_region	MODIFIER	TraesCS1A02G045100-TraesCS1A02G045300	TraesCS1A02G045100-TraesCS1A02G045300	intergenic_region
109116012|F|0--32:T>C	TGCAGATGTAAGAATTCAGGTCATAAAGCTCGTGTATAGTTCTGGACCCTAAAATCCGAGATCGGAAGA	chr1A	27055382	intron_variant	MODIFIER	TraesCS1A02G045500	TraesCS1A02G045500	transcript
1131617|F|0--32:C>T	TGCAGAAACATTACTATGGCTGACCTGCATTGTAAGCGAAAAGGGAACAGTACATGCTGCAAAATTAAT	chr1A	27209345	intergenic_region	MODIFIER	TraesCS1A02G045600-TraesCS1A02G045700	TraesCS1A02G045600-TraesCS1A02G045700	intergenic_region
991908|F|0--56:T>A	TGCAGACCCGTGCGGAATCGTCCCAGCGCACGCACGCGCCTCTTGCCTGTCGGTCGATTCGGTTGCGGA	chr1A	27257600	upstream_gene_variant	MODIFIER	TraesCS1A02G045800	TraesCS1A02G045800	transcript
2277788|F|0--53:G>T	TGCAGTAACACACACAAATCGTATCATTAGATCACCATGGATGACGAATTGGTGTTTCGAGAAGCACAG	chr1A	27260458	intron_variant	MODIFIER	TraesCS1A02G045800	TraesCS1A02G045800	transcript
1089283|F|0--47:G>T	TGCAGCCCGATCTTCAGCCACCTTGCTGGGAAGACCTCGGTGTGGAAGGCCATCTCGCCGAGATCGGAA	chr1A	27260555	missense_variant	MODERATE	TraesCS1A02G045800	TraesCS1A02G045800	transcript
3022537|F|0--24:C>G	TGCAGGTGTTGTGGGCATTTCATCGAACAGTTGGTGTGCCGAGATCGGAAGAGCGGTTCAGCAGGAATG	chr1A	27261664	downstream_gene_variant	MODIFIER	TraesCS1A02G045800	TraesCS1A02G045800	transcript
1121822|F|0--12:C>G	TGCAGTTTGTTAGTGCATGCAGCAGGGGCCGTTGGAGGCAGCCGCGTCGTGCGTATAGCAGTGCGTCGT	chr1A	27327505	intron_variant	MODIFIER	TraesCS1A02G046000	TraesCS1A02G046000	transcript
1082710|F|0--59:G>A	TGCAGATTGTGCAGATTCTTAACTAACTCAGTGTTGCTGCCAAACGAAGGTTTCTGTGAAGTTTGATCC	chr1A	27753453	missense_variant	MODERATE	TraesCS1A02G046300	TraesCS1A02G046300	transcript
10592724|F|0--14:G>C	TGCAGCCGCGGGGGGAGGTGCAGCGGCAGGAGCTTGCCCCTGTAGAACAGCTCGTCCGCCGAGATCGGA	chr1A	28717258	missense_variant	MODERATE	TraesCS1A02G046900	TraesCS1A02G046900	transcript
108845710|F|0--49:G>A	TGCAGCCGCGGGGGCAGGTGCAGCGGCAGGAGCTTGCCCCTGTAGAACAGCTCGTCCGCCGAGATCGGA	chr1A	28717293	missense_variant	MODERATE	TraesCS1A02G046900	TraesCS1A02G046900	transcript
2281371|F|0--10:G>C	TGCAGCTCGTGGCGCAGCAGTTCGAGGACACGCTGGTCCGCATCCTCCTCGCCGCCGCCGCCGTCTCCT	chr1A	28762152	synonymous_variant	LOW	TraesCS1A02G047000	TraesCS1A02G047000	transcript
2280877|F|0--17:G>A	TGCAGCGGATGATAGAGGAGCTTCGTTGACCTCTGCTTGATCATCGTCGTCGTGGCCTGAATGGACGGA	chr1A	28766611	upstream_gene_variant	MODIFIER	TraesCS1A02G047000	TraesCS1A02G047000	transcript
5340325|F|0--47:T>C	TGCAGCGGATGATAGAGAAGCTTCGTTGACCTCTGCTTGATCATCGTTGTCGTGGCCTGAATGGACGGA	chr1A	28766641	upstream_gene_variant	MODIFIER	TraesCS1A02G047000	TraesCS1A02G047000	transcript
108254713|F|0--5:C>T	TGCAGCCGTGCCATCCCACGTCCACGAGCCGAAATCGTGCGAACGGGAACAGCCTGATCTAACTAACCT	chr1A	29118859	intergenic_region	MODIFIER	TraesCS1A02G047100-TraesCS1A02G047200	TraesCS1A02G047100-TraesCS1A02G047200	intergenic_region
5363212|F|0--7:A>G	TGCAGCAAACTCGCCCCCTGTCTGACCCCGAGATCGGAAGAGCGGTTCAGCAGGAATGCCGAGACCGAT	chr1A	29187002	5_prime_UTR_variant	MODIFIER	TraesCS1A02G047200	TraesCS1A02G047200	transcript
995983|F|0--34:G>C	TGCAGCACGAGCAGGAGGTGAGTTTCCAGGGCGCCGCCGACTTCAGGTTCGTCCCGTTCAGCGCCGAGA	chr1A	29241566	missense_variant	MODERATE	TraesCS1A02G047300	TraesCS1A02G047300	transcript
1104797|F|0--57:C>T	TGCAGCCGCGCTGCCTGTGGAGAAAGGCGGCACGACCATATCCATCACCATCGTCCTCCTCGCGCTGCT	chr1A	29280201	missense_variant	MODERATE	TraesCS1A02G047400	TraesCS1A02G047400	transcript
1125964|F|0--23:A>G	TGCAGGGCATGTGCAGCAGCGCGAAGGAAGTTGCGACGGCGGAGGGTCGGAGGAGAGGACTGCGGGCCA	chr1A	30015421	intergenic_region	MODIFIER	TraesCS1A02G048200-TraesCS1A02G048300	TraesCS1A02G048200-TraesCS1A02G048300	intergenic_region
2301095|F|0--34:T>C	TGCAGGAACCAAATTGCAGTACCAAACTCTCACCTGCATTCGAGATCATTGCATGGGAACCTCGCCCCG	chr1A	30180535	splice_region_variant&synonymous_variant	LOW	TraesCS1A02G048600	TraesCS1A02G048600	transcript
2262396|F|0--6:G>C	TGCAGCCATAGAAGGAACTCTGCCAGCCAAACTGTTATATGACAAATTCAGCCTATACAGTCGATAAAG	chr1A	30334579	intergenic_region	MODIFIER	TraesCS1A02G048900-TraesCS1A02G049000	TraesCS1A02G048900-TraesCS1A02G049000	intergenic_region
1055587|F|0--6:T>C	TGCAGCTCTTGCCCCGCTCATACTCGGGTGGTACGTATTTATAGGAGGAAAGAAATCCATAAGAAAATG	chr1A	30790839	upstream_gene_variant	MODIFIER	TraesCS1A02G049200	TraesCS1A02G049200	transcript
4909741|F|0--49:G>A	TGCAGAACGAGTTCGGCGGCGGCGCGACGCGGTGCTTCGCGCGCGGGACGCAGATGTTCGACGGCACGC	chr1A	31252681	synonymous_variant	LOW	TraesCS1A02G049600	TraesCS1A02G049600	transcript
4909741|F|0--22:C>A	TGCAGAACGAGTTCGGCGGCGGCGCGACGCGGTGCTTCGCGCGCGGGACACAGATGTTCGACGGCACGC	chr1A	31252708	missense_variant	MODERATE	TraesCS1A02G049600	TraesCS1A02G049600	transcript
1130132|F|0--5:A>G	TGCAGGTGCCGACGTACGCGAACCCGATGGCGGTGGAGGTGTGGGTGCTGATCAAGCGCGCCTTCACCA	chr1A	31253376	synonymous_variant	LOW	TraesCS1A02G049600	TraesCS1A02G049600	transcript
2276096|F|0--45:A>T	TGCAGTGCGACTAGTACAACGAGTCCTCGAGCTCCTTCACACCACATCTGTCTATAGTACGTACTGTAC	chr1A	31254974	upstream_gene_variant	MODIFIER	TraesCS1A02G049600	TraesCS1A02G049600	transcript
2300558|F|0--21:G>A	TGCAGTTTAGTCACGACCCAGGAAAGTGGAGCGCAAAGTCCTTGATAGACTCACCGTCCTTGAAAGCCA	chr1A	31791008	intergenic_region	MODIFIER	TraesCS1A02G049700-TraesCS1A02G049800	TraesCS1A02G049700-TraesCS1A02G049800	intergenic_region
2259602|F|0--6:G>A	TGCAGCAAAGGAGAAGATGCAGCAATGGGCCTTGCTTGAGGGCACCTCGGCCCTTCTCATCCATGGTGG	chr1A	31891185	upstream_gene_variant	MODIFIER	TraesCS1A02G049800	TraesCS1A02G049800	transcript
982484|F|0--6:A>G	TGCAGCAAAGACATAAAGGCTCCTATTAGCAGTACAAGGTAAAGAGCCTTTTCTCTTCTAGTGGAGAAA	chr1A	31900175	downstream_gene_variant	MODIFIER	TraesCS1A02G049800	TraesCS1A02G049800	transcript
1084957|F|0--40:G>A	TGCAGCGACGACGCCGGCGCAAGCAACGACACCGCAGAAGGCCATGTTCGCCGAGATCGGAAGAGCGGT	chr1A	31909930	synonymous_variant	LOW	TraesCS1A02G050000	TraesCS1A02G050000	transcript
4910975|F|0--50:A>G	TGCAGGCTGAAGTAAGTACCTGAGCCTGACCGTCGTTGTCGTTGGACACCATATGTGGGCCTGTGCCCT	chr1A	31918092	intergenic_region	MODIFIER	TraesCS1A02G050000-TraesCS1A02G050100	TraesCS1A02G050000-TraesCS1A02G050100	intergenic_region
1091902|F|0--53:C>T	TGCAGGCTGAAGTAAGTACCTGAGCCTGACCGTCGTTGTCGTTGGACACCGTACGTGGGCCTGTGCCCT	chr1A	31918095	intergenic_region	MODIFIER	TraesCS1A02G050000-TraesCS1A02G050100	TraesCS1A02G050000-TraesCS1A02G050100	intergenic_region
1104046|F|0--27:A>G	TGCAGAGCGGAGCAATAGTGCGCAGAGGTCCCATTGGTTGTGGCGTTGTGCATTCATCAACGATCAGGG	chr1A	32282190	upstream_gene_variant	MODIFIER	TraesCS1A02G050500	TraesCS1A02G050500	transcript
3027292|F|0--37:T>C	TGCAGCACCCGCAGCAGCAGCAGTACTACTCCGCCTCTTGCGCCGAGATCGGAAGAGCGGTTCAGCAGG	chr1A	33398357	missense_variant	MODERATE	TraesCS1A02G052000	TraesCS1A02G052000	transcript
107867457|F|0--23:G>A	TGCAGCAGCGGAGGAGGCACCGCGCCGAGATCGGAAGAGCGGTTCAGCAGGAATGCCGAGACCGATCTC	chr1A	33398414	missense_variant	MODERATE	TraesCS1A02G052000	TraesCS1A02G052000	transcript
107185606|F|0--34:T>C	TGCAGAATGTGAGGAGCTTGTGACCACCACGCTTTTTTTTGCATGTTGAAGAGAAGGAACTGAGAGTAG	chr1A	33400021	upstream_gene_variant	MODIFIER	TraesCS1A02G052000	TraesCS1A02G052000	transcript
1247932|F|0--35:G>T	TGCAGCTCGTTATATAACAAGCCAACACTCACTTTGGTAATTCACCCAAGGGTCAAAGAAAGGAGGCCA	chr1A	34426138	intron_variant	MODIFIER	TraesCS1A02G052400	TraesCS1A02G052400	transcript
1159555|F|0--48:G>A	TGCAGACCAGACTATTTGTTTTGCTGATCTTGTTTTAATAAAGTGATCGCATGCATCTCTCCGATGCAG	chr1A	34973443	intergenic_region	MODIFIER	TraesCS1A02G053100-TraesCS1A02G053200	TraesCS1A02G053100-TraesCS1A02G053200	intergenic_region
107266116|F|0--24:T>C	TGCAGCAAGTAATAGGTGTTACTCTTGCCGAGATCGGAAGAGCGGTTCAGCAGGAATGCCGAGACCGAT	chr1A	34973606	intergenic_region	MODIFIER	TraesCS1A02G053100-TraesCS1A02G053200	TraesCS1A02G053100-TraesCS1A02G053200	intergenic_region
1079222|F|0--18:A>G	TGCAGCTCAGGCAGTGGCAAATCTAGGAGGAGAACTAAGGGCAAGCTCAACTTCTCTACAAGGGCTGGA	chr1A	34979345	intergenic_region	MODIFIER	TraesCS1A02G053100-TraesCS1A02G053200	TraesCS1A02G053100-TraesCS1A02G053200	intergenic_region
5361163|F|0--38:A>G	TGCAGCTCAGGCAGTGGCGAATCTAGGAGGAGAACTAAAGGCAAGCTCAACTTCTCTACAAGGGCTGGA	chr1A	34979365	intergenic_region	MODIFIER	TraesCS1A02G053100-TraesCS1A02G053200	TraesCS1A02G053100-TraesCS1A02G053200	intergenic_region
1063493|F|0--26:T>C	TGCAGGTCTTGCGGGGCCTGAAGGAGTTACCAATGTGGCATCGGTTTAGTTATGTTAGCACACCTAGTT	chr1A	35112951	intergenic_region	MODIFIER	TraesCS1A02G053100-TraesCS1A02G053200	TraesCS1A02G053100-TraesCS1A02G053200	intergenic_region
986077|F|0--43:C>T	TGCAGAGCATCAATATGGAGGCTGGAGTTGATAGCACTAGCAGCTGTAGCAGATACTGTAGATTTTGCC	chr1A	35507345	intergenic_region	MODIFIER	TraesCS1A02G053400-TraesCS1A02G053500	TraesCS1A02G053400-TraesCS1A02G053500	intergenic_region
1207547|F|0--9:G>A	TGCAGAATCGTGCCTGTCCAGAGACTGAACATGTTTTCAATGATGCATTCTGGGAGGGCTTTGATGCTG	chr1A	35507394	intergenic_region	MODIFIER	TraesCS1A02G053400-TraesCS1A02G053500	TraesCS1A02G053400-TraesCS1A02G053500	intergenic_region
1207547|F|0--59:T>C	TGCAGAATCGTGCCTGTCCAGAGACTGAACATGTTTTCAATGATGCATTCTGGGAGGGCTTTGATGCTG	chr1A	35507444	intergenic_region	MODIFIER	TraesCS1A02G053400-TraesCS1A02G053500	TraesCS1A02G053400-TraesCS1A02G053500	intergenic_region
5324639|F|0--22:T>A	TGCAGCTTCCTTGCTCCTCCCATGCTTGCAAAGGGAGGCCAGGAACGAGTTGCGAGTGACAATATCTAG	chr1A	36173820	synonymous_variant	LOW	TraesCS1A02G054500	TraesCS1A02G054500	transcript
1047696|F|0--11:A>T	TGCAGTTTGGTTAGCATGCATGCAGACGGTAGGATTGAGGTGGAGATGGAGGGCTGTGCAAAAACCCCG	chr1A	36555141	upstream_gene_variant	MODIFIER	TraesCS1A02G055300	TraesCS1A02G055300	transcript
1047696|F|0--40:T>G	TGCAGTTTGGTAAGCATGCATGCAGACGGTAGGATTGAGGTGGAGATGGAGGGCTGTGCAAAAACCCCG	chr1A	36555170	upstream_gene_variant	MODIFIER	TraesCS1A02G055300	TraesCS1A02G055300	transcript
1677946|F|0--38:G>A	TGCAGAGCAAATTGCATAAAGCAAATGTACCTAGAACAGTTGCTTCATCTTACTCACAAGCCAAGCCGT	chr1A	36562578	intron_variant	MODIFIER	TraesCS1A02G055400	TraesCS1A02G055400	transcript
1677946|F|0--36:C>G	TGCAGAGCAAATTGCATAAAGCAAATGTACCTAGAAGAATTGCTTCATCTTACTCACAAGCCAAGCCGT	chr1A	36562580	intron_variant	MODIFIER	TraesCS1A02G055400	TraesCS1A02G055400	transcript
4910470|F|0--10:A>G	TGCAGCCCAGAAACGGCCCATATGCTAATCAGGCCGAGATCGGAAGAGCGGTTCAGCAGGAATGCCGAG	chr1A	36604756	upstream_gene_variant	MODIFIER	TraesCS1A02G055500	TraesCS1A02G055500	transcript
1042747|F|0--43:T>A	TGCAGTGATTTGTATGAATTCATCATTGAGAAAAGGAAAAAAAATGCTTTTTTTTAGAAACTTCTAACG	chr1A	36612834	upstream_gene_variant	MODIFIER	TraesCS1A02G055800	TraesCS1A02G055800	transcript
3959627|F|0--20:T>C	TGCAGGGCGGAGGTCGTCGGTGGGAGGTTGTTCCCCACCCGAGATCGGAAGAGCGGTTCAGCAGGAATG	chr1A	36621227	missense_variant	MODERATE	TraesCS1A02G055900	TraesCS1A02G055900	transcript
3029737|F|0--15:T>C	TGCAGGTCGGCGACGTCAAGAAGGAGGACCCGAAGAAGCCGAGATCGGAAGAGCGGTTCAGCAGGAATG	chr1A	36824130	missense_variant	MODERATE	TraesCS1A02G056800	TraesCS1A02G056800	transcript
1092053|F|0--60:T>C	TGCAGGTGGCAGCGCCCACAGTTTGCACCTACAACATCCTCATGGGCTGCTGCTGCCGCGTGCATCGCC	chr1A	37504966	synonymous_variant	LOW	TraesCS1A02G057300	TraesCS1A02G057300	transcript
108454663|F|0--37:A>T	TGCAGCCGCAACAACTCGTCACCCAAGAGCTGTTCCCAGCCGCGGCCGCCGAGATCGGAAGAGCGGTTC	chr1A	38732706	missense_variant	MODERATE	TraesCS1A02G058400	TraesCS1A02G058400	transcript
4537293|F|0--10:T>C	TGCAGGTCGATGAAGCACATGGTGGCGTGTTCTCCACCGATGGAGATGGCCTGGTGTGTGACAAAATCA	chr1A	39183251	intergenic_region	MODIFIER	TraesCS1A02G058400-TraesCS1A02G058500	TraesCS1A02G058400-TraesCS1A02G058500	intergenic_region
7340802|F|0--18:T>A	TGCAGGTCGACGAAGCACTTGGTGGCGTGTTCTCCACCGATGGAGATGGCCTTGTGTGTGACAAAATCA	chr1A	39183259	intergenic_region	MODIFIER	TraesCS1A02G058400-TraesCS1A02G058500	TraesCS1A02G058400-TraesCS1A02G058500	intergenic_region
108839205|F|0--38:T>C	TGCAGTTACCGCGCCCAGGAGGAGGAGCATGTCTCCTATGTCGTCGCCGAGATCGGAAGAGCGGTTCAG	chr1A	39183474	intergenic_region	MODIFIER	TraesCS1A02G058400-TraesCS1A02G058500	TraesCS1A02G058400-TraesCS1A02G058500	intergenic_region
1027971|F|0--46:G>C	TGCAGTGTGGCCGCAGAAAAACTCCGCCTTGGAGTTGGGGTTGGGAGTGCGGGCGGGGCCGCAGGAGGA	chr1A	39183555	intergenic_region	MODIFIER	TraesCS1A02G058400-TraesCS1A02G058500	TraesCS1A02G058400-TraesCS1A02G058500	intergenic_region
39693276|F|0--50:G>C	TGCAGGGGATCCTGCTCTCCTCAGAAGAGTAATAATCATCATACTTCATTGATCACGTTGACTTGTAGT	chr1A	39409288	downstream_gene_variant	MODIFIER	TraesCS1A02G058600	TraesCS1A02G058600	transcript
1046579|F|0--8:A>G	TGCAGGGGATCCTGCTCTCCTCAGAAGAGTAATAATCATCATACTTCATTCATCACGTTGACTTGTACT	chr1A	39409330	synonymous_variant	LOW	TraesCS1A02G058700	TraesCS1A02G058700	transcript
1200782|F|0--62:T>C	TGCAGCAATGTGGGCCCTACTTGCAGTACAATGGACAGTGGAGCTAAAAATAAGACACCTTTTCATACA	chr1A	39410453	upstream_gene_variant	MODIFIER	TraesCS1A02G058700	TraesCS1A02G058700	transcript
108565028|F|0--26:A>G	TGCAGCTGACGCCGTCGAGGTTGGACATGCTCCGAGATCGGAAGAGCGGTTCAGCAGGAATGCCGAGAC	chr1A	39513051	intergenic_region	MODIFIER	TraesCS1A02G058700-TraesCS1A02G058800	TraesCS1A02G058700-TraesCS1A02G058800	intergenic_region
989654|F|0--47:G>A	TGCAGTTTAGGAATAAGTGAAAATAACGATTTGCGGAAAGAACGCATAGGCTGATGTTGTATTGGGCCT	chr1A	39513505	intergenic_region	MODIFIER	TraesCS1A02G058700-TraesCS1A02G058800	TraesCS1A02G058700-TraesCS1A02G058800	intergenic_region
7915681|F|0--45:A>G	TGCAGTTGGAGCCGTCGACTACGGGCTCAAGGCGGCGACCACGGCAGGGCACGTGTTCGGCGCGCTCAA	chr1A	39636431	missense_variant	MODERATE	TraesCS1A02G058800	TraesCS1A02G058800	transcript
5323431|F|0--13:G>A	TGCAGTTGGAGCCGTCGACTACGGGCTCAAGGCGGCGACCACGGGGGCACGTGTTCGGCGCGCTCAACG	chr1A	39636463	missense_variant	MODERATE	TraesCS1A02G058800	TraesCS1A02G058800	transcript
39692973|F|0--24:T>A	TGCAGCTTGCACAAAAAAGGCACTTACATGCATTGGTCATCCGAGATCGGAAGAGCGGTTCAGCAGGAA	chr1A	39651098	intron_variant	MODIFIER	TraesCS1A02G058900	TraesCS1A02G058900	transcript
1126925|F|0--46:C>T	TGCAGCGGCCGTTGTGCCCGCTGGGGTGGGCTGCTGTGCAGCACCACGCCGAGATCGGAAGAGCGGTTC	chr1A	39652794	upstream_gene_variant	MODIFIER	TraesCS1A02G058900	TraesCS1A02G058900	transcript
1126925|F|0--35:G>A	TGCAGCGGCCGTTGTGCCCGCTGGGGTGGGCTGCTGTGCAGCACCACGCCGAGATCGGAAGAGCGGTTC	chr1A	39652805	upstream_gene_variant	MODIFIER	TraesCS1A02G058900	TraesCS1A02G058900	transcript
39691295|F|0--36:T>A	TGCAGAAAAATGACCATGAACAAATTCATGAAAATTTAAACATCGATCCTTCCTATATTCTCATCACGA	chr1A	39833126	intergenic_region	MODIFIER	TraesCS1A02G059000-TraesCS1A02G059100	TraesCS1A02G059000-TraesCS1A02G059100	intergenic_region
1128282|F|0--22:C>G	TGCAGAGCAACCAGGGGTTCGGCCTCGTCGGGTTCAGCACGTCCACGCTGGTCACGCTCGGCGCGTGCC	chr1A	39894165	missense_variant	MODERATE	TraesCS1A02G059200	TraesCS1A02G059200	transcript
1093186|F|0--43:G>T	TGCAGGGCGTACAGCATGGATGTAGCCGCGGCGATGATCTCCTGGACGACGGCGCTGGCTCCGAGATCG	chr1A	41368107	missense_variant	MODERATE	TraesCS1A02G060200	TraesCS1A02G060200	transcript
1109388|F|0--39:G>C	TGCAGAACATGTAAGCCAGGTTTTAGGCGGAGAGACACCGAGCCAGAGTCTGGAAGGTTTGTAGATGGA	chr1A	41758648	synonymous_variant	LOW	TraesCS1A02G060800	TraesCS1A02G060800	transcript
2281296|F|0--10:G>T	TGCAGATCGAGTGCGAGCTTAGCTAAAAAATTATTCGGTGGAGTGTGTCCTTTGTGACGATGAGTTGGA	chr1A	41906478	intron_variant	MODIFIER	TraesCS1A02G061200	TraesCS1A02G061200	transcript
986360|F|0--49:G>A	TGCAGCGATCCGTACTAGTATGGTAGTACTGTGCAGGGTGCTGGAGTACGCCGATCTTCATGTATCTCT	chr1A	41916354	upstream_gene_variant	MODIFIER	TraesCS1A02G061400	TraesCS1A02G061400	transcript
992543|F|0--34:C>T	TGCAGAAGAAGAACCTGGAGGAGCCTCACTCTCGTGCCGAGGTAGATTAACCCGACCGAGATCGGAAGA	chr1A	41919622	missense_variant	MODERATE	TraesCS1A02G061400	TraesCS1A02G061400	transcript
3020545|F|0--16:G>A	TGCAGTTTTGTTTCTGGTGGCAGTTTATTTTAAAGGCCGAGATCGGAAGAGCGGTTCAGCAGGAATGCC	chr1A	42100558	downstream_gene_variant	MODIFIER	TraesCS1A02G061500	TraesCS1A02G061500	transcript
2275654|F|0--24:G>A	TGCAGCTTCGAGAGCCCCCGACGAGAGCTTCATTGGAGCACCGAGTGCTGCACTACAGCTTCGAGAACC	chr1A	45113608	intergenic_region	MODIFIER	TraesCS1A02G063600-TraesCS1A02G063800	TraesCS1A02G063600-TraesCS1A02G063800	intergenic_region
4004705|F|0--9:T>A	TGCAGCATCTTCATCGAGGTGGCTCCGAGAGCCGCCGAGATCGGAAGAGCGGTTCAGCAGGAATGCCGA	chr1A	45113726	intergenic_region	MODIFIER	TraesCS1A02G063600-TraesCS1A02G063800	TraesCS1A02G063600-TraesCS1A02G063800	intergenic_region
108992182|F|0--22:T>C	TGCAGGCGCACGATAAAGCGATTAAGAAACTGCCGAGATCGGAAGAGCGGTTCAGCAGGAATGCCGAGA	chr1A	45540978	upstream_gene_variant	MODIFIER	TraesCS1A02G064000	TraesCS1A02G064000	transcript
1221062|F|0--5:T>C	TGCAGTTTCCGAGCAGTTGCTCGTTCGGCTTGGCAAGTTGTTGAGTTAAGATTTAGTAGAAGACCTCAC	chr1A	46212082	intergenic_region	MODIFIER	TraesCS1A02G064300-TraesCS1A02G064400	TraesCS1A02G064300-TraesCS1A02G064400	intergenic_region
5581862|F|0--44:T>C	TGCAGCGAGAAGAGTATCAGTTTCGCCTCTAGCGGTCGGTGCGTTCTCGCCTTAGTAGCTCGGCCGATC	chr1A	46266318	intergenic_region	MODIFIER	TraesCS1A02G064400-TraesCS1A02G064500	TraesCS1A02G064400-TraesCS1A02G064500	intergenic_region
108797312|F|0--48:G>C	TGCAGCGAGAAGAGTATCAGTTTCGCCTCTAGCGGTCGGTGCGTCCTCGCCTTAGTAGCTCGGCCGATC	chr1A	46266322	intergenic_region	MODIFIER	TraesCS1A02G064400-TraesCS1A02G064500	TraesCS1A02G064400-TraesCS1A02G064500	intergenic_region
109213010|F|0--14:A>G	TGCAGGTAAGATATAGCCATGGCGCCAGTAGGGACGGTGCCGACTGCCGAGATCGGAAGAGCGGTTCAG	chr1A	46318557	intergenic_region	MODIFIER	TraesCS1A02G064600-TraesCS1A02G064700	TraesCS1A02G064600-TraesCS1A02G064700	intergenic_region
994242|F|0--40:T>G	TGCAGGAGCTCGTATCGGGCATTCACGTTGCAAGCTGCCATGAGAGCTGCTAGCTCGGGGAGAGGAGTC	chr1A	46441899	synonymous_variant	LOW	TraesCS1A02G064700	TraesCS1A02G064700	transcript
1379240|F|0--27:T>C	TGCAGTTACTGCCTTGGAGCATCGCGATGACACGAACATCGCCCAACCATCCAAGCCCTGGACCTTCTT	chr1A	46442543	synonymous_variant	LOW	TraesCS1A02G064700	TraesCS1A02G064700	transcript
109457312|F|0--67:A>G	TGCAGCAAGCCATGGAGCTCGAGAGGACTGCGTCTACTTCGCGCACCAGTGGGGTCGGAGAGACCCGAG	chr1A	46442634	synonymous_variant	LOW	TraesCS1A02G064700	TraesCS1A02G064700	transcript
2282159|F|0--50:A>T	TGCAGCCAGGTCGGCCACTGACGAACACGGGAGTGGTGGCAAACGACACAAATCGAAAGGGGAAAGTGA	chr1A	47457993	intergenic_region	MODIFIER	TraesCS1A02G065200-TraesCS1A02G065300	TraesCS1A02G065200-TraesCS1A02G065300	intergenic_region
2282159|F|0--39:C>T	TGCAGCCAGGTCGGCCACTGACGAACACGGGAGTGGTGGTAAACGACACAAATCGAAAGGGGAAAGTGA	chr1A	47458004	intergenic_region	MODIFIER	TraesCS1A02G065200-TraesCS1A02G065300	TraesCS1A02G065200-TraesCS1A02G065300	intergenic_region
3025249|F|0--33:T>C	TGCAGAGATCACCCTCCTGAATGTGAAATGCGTTGATAAGAAGACCGAGATCGGAAGAGCGGTTCAGCA	chr1A	47805391	missense_variant	MODERATE	TraesCS1A02G065400	TraesCS1A02G065400	transcript
1106684|F|0--62:C>G	TGCAGCACCAGTGGCCGCGCCGACGAGCACCGCATCTCTTCCGCTTCGTCTTCCTCCTCCTCCTCGTCG	chr1A	48593103	synonymous_variant	LOW	TraesCS1A02G065800	TraesCS1A02G065800	transcript
1132523|F|0--62:T>C	TGCAGCTCTCAAGACCCCTCCCCACCTCAAGCACACCGTCCACTCCCTCCCCGACTCCCACCTAGTCCT	chr1A	48729999	synonymous_variant	LOW	TraesCS1A02G066000	TraesCS1A02G066000	transcript
1187863|F|0--45:T>A	TGCAGCGTTCGCATCCTAGTTTGAATCCCACTACTAGCAGAATATTGTTCCTTTTTGTCCGATTTATTT	chr1A	48769406	upstream_gene_variant	MODIFIER	TraesCS1A02G066100	TraesCS1A02G066100	transcript
1245896|F|0--45:G>A	TGCAGCTGGCCCAGCCCCCTCCGCGCTGGCCCCGCCAGGCGCCGCGCCTCCGAGATCGGAAGAGCGGTT	chr1A	48996622	upstream_gene_variant	MODIFIER	TraesCS1A02G066500	TraesCS1A02G066500	transcript
1245896|F|0--39:C>T	TGCAGCTGGCCCAGCCCCCTCCGCGCTGGCCCCGCCAGGCGCCGCGCCTCCGAGATCGGAAGAGCGGTT	chr1A	48996628	upstream_gene_variant	MODIFIER	TraesCS1A02G066500	TraesCS1A02G066500	transcript
1245896|F|0--24:G>T	TGCAGCTGGCCCAGCCCCCTCCGCTCTGGCCCCGCCAGGCGCCGCGCCTCCGAGATCGGAAGAGCGGTT	chr1A	48996643	upstream_gene_variant	MODIFIER	TraesCS1A02G066500	TraesCS1A02G066500	transcript
1118591|F|0--48:C>T	TGCAGCCTGACCCGACACTGACAAGACACCGACACGATGGCCATACCACGGACAAGACGGTTGTATCCG	chr1A	48998560	downstream_gene_variant	MODIFIER	TraesCS1A02G066600	TraesCS1A02G066600	transcript
1118591|F|0--21:T>C	TGCAGCCTGACCCGACACTGATAAGACACCGACACGATGGCCATACCACGGACAAGACGGTTGTATCCG	chr1A	48998587	downstream_gene_variant	MODIFIER	TraesCS1A02G066600	TraesCS1A02G066600	transcript
1286239|F|0--8:A>G	TGCAGCTGAAGTCGCCGAGCTGCCGACATGCAGCGGGAATCGCCGCAGCGGGCCGCTGACCTGCAGCCG	chr1A	49004284	upstream_gene_variant	MODIFIER	TraesCS1A02G066600	TraesCS1A02G066600	transcript
3222323|F|0--8:A>C	TGCAGCCTCGAATTGGGGTCGGTTCCGAAGGTCTCGGCGAGGAGCTGGTAGCTCTCAACGAGCTCCAGC	chr1A	49153542	missense_variant	MODERATE	TraesCS1A02G066900	TraesCS1A02G066900	transcript
981621|F|0--36:C>T	TGCAGATTCTTCCAGTGAAAATAGCAAAGAAGAGCTTGGATCAGGGCGCTCAGGGGCCGACGTCCACCA	chr1A	49153583	synonymous_variant	LOW	TraesCS1A02G066900	TraesCS1A02G066900	transcript
108617106|F|0--39:A>G	TGCAGATTCTTCCAGTGAAAATAGCAAAGAAGAGCTTGGATCAGGGCGCTCAGGGGCCGACGTCCACCA	chr1A	49153586	missense_variant	MODERATE	TraesCS1A02G066900	TraesCS1A02G066900	transcript
108585364|F|0--10:C>T	TGCAGGCAGCCGAGTCTGGCGCACGGGCGAGGGCGGCAAGGAAGCCGCCCAGGGAGCGCTCGTGGACCG	chr1A	49245430	upstream_gene_variant	MODIFIER	TraesCS1A02G067000	TraesCS1A02G067000	transcript
108440656|F|0--8:T>C	TGCAGAGATGGCCCCGCCCTCGCCATCGCCCTCTTCAACCGCGTATGCCGAGAAGAAGCAGGCAGGCCG	chr1A	49245445	upstream_gene_variant	MODIFIER	TraesCS1A02G067000	TraesCS1A02G067000	transcript
1011620|F|0--63:A>C	TGCAGAGATGGCCCCGCCCTCGCCATCGCCCTCTTCAACCGCGTATGCCGAGAAGAAGCAGGCAGGCCG	chr1A	49245500	missense_variant	MODERATE	TraesCS1A02G067000	TraesCS1A02G067000	transcript
12735320|F|0--7:C>T	TGCAGGTCACAATAAACGATTGCATGAATCCCCGAGATCGGAAGAGCGGTTCAGCAGGAATGCCGAGAC	chr1A	49288456	3_prime_UTR_variant	MODIFIER	TraesCS1A02G067300	TraesCS1A02G067300	transcript
992176|F|0--56:C>G	TGCAGGCCTCGGAGGGCGTGGCACGGGTGAGGGCGGCAAGGAATCCGTTGAGGGGGCGGTCGGGGACCG	chr1A	49293596	synonymous_variant	LOW	TraesCS1A02G067400	TraesCS1A02G067400	transcript
2278025|F|0--47:A>G	TGCAGCCGATGCCTCCTACTGCTCTTACTGTTGCTTGCTCGAGCATCACTGCTGTCGGAGTTTCGTCTG	chr1A	49324666	intergenic_region	MODIFIER	TraesCS1A02G067500-TraesCS1A02G067600	TraesCS1A02G067500-TraesCS1A02G067600	intergenic_region
39692029|F|0--24:A>G	TGCAGCAATGGAGGGAGCAGCAGCATTCTAGCAGCGGGCACGGAGCGCACGGGCGTGGCCAAGGCAAGC	chr1A	49324734	intergenic_region	MODIFIER	TraesCS1A02G067500-TraesCS1A02G067600	TraesCS1A02G067500-TraesCS1A02G067600	intergenic_region
1090082|F|0--16:T>C	TGCAGGCTTCAGAGGATGCAGCACGGCCGAGGGCGGCAAGGAATCCTTCAAGGGAGCGCTCGGGAACCG	chr1A	49347008	missense_variant	MODERATE	TraesCS1A02G067600	TraesCS1A02G067600	transcript
108350322|F|0--32:C>T	TGCAGCGTTGCGGTGCTTCCAAATGAGCCACACAGTTAGGCTGATGATATACTAGATGCCTTTACACAT	chr1A	49353978	upstream_gene_variant	MODIFIER	TraesCS1A02G067700	TraesCS1A02G067700	transcript
1086243|F|0--8:C>T	TGCAGCGTCGCGGTGCTTCCAAATGAGCCACATAGTTAGGCTGATGATATACTAGATGCCTTTGCACAT	chr1A	49354002	upstream_gene_variant	MODIFIER	TraesCS1A02G067700	TraesCS1A02G067700	transcript
4009242|F|0--23:G>C	TGCAGCATGGAGGAGCACGTCGTCGTCGAGCCCTTGGCCAGCCAGAGCCCCGCCCCGATGACCGAGATC	chr1A	49361481	synonymous_variant	LOW	TraesCS1A02G067900	TraesCS1A02G067900	transcript
109215421|F|0--17:C>T	TGCAGCATGGAGGAGCACGTCGTCGTCGAGCCCTTGGCCAGCCAGAGCCCCGCCCCGATGACCGAGATC	chr1A	49361487	synonymous_variant	LOW	TraesCS1A02G067900	TraesCS1A02G067900	transcript
7353741|F|0--15:G>A	TGCAGCGGCAACGACGCCTCCATGCCTACATCCTCCCCCATCGCAGCCACACGCACGAGGCGTGCAGCC	chr1A	49377988	intergenic_region	MODIFIER	TraesCS1A02G068000-TraesCS1A02G068100	TraesCS1A02G068000-TraesCS1A02G068100	intergenic_region
1108415|F|0--37:C>T	TGCAGAAGATTTTCAGTCCTAAAGATGGCAAAGGCTACTCAGTAATCCCTTCTCCCTGTCAAAACTTCA	chr1A	49516997	3_prime_UTR_variant	MODIFIER	TraesCS1A02G068200	TraesCS1A02G068200	transcript
1077657|F|0--52:G>A	TGCAGGCGACAACAGCAAGATCGGTCAGAGAGATCGCCCTCCTTGAAAATGGGAATCACCAGGGAATGG	chr1A	49517789	intron_variant	MODIFIER	TraesCS1A02G068200	TraesCS1A02G068200	transcript
1077657|F|0--53:A>G	TGCAGGCGACAACAGCAAGATCGGTCAGAGAGATCGCCCTCCTTGAAAATGGGAATCACCAGGGAATGG	chr1A	49517790	intron_variant	MODIFIER	TraesCS1A02G068200	TraesCS1A02G068200	transcript
1266283|F|0--65:A>G	TGCAGACGCCCAGTTAAGAATCAAGGCCTGTCCAAGTCCAAACAACATGTTCACCAAGGAAGGTAAGCT	chr1A	50698643	intergenic_region	MODIFIER	TraesCS1A02G069000-TraesCS1A02G069100	TraesCS1A02G069000-TraesCS1A02G069100	intergenic_region
107697367|F|0--57:G>A	TGCAGACGCCCAGTTAAGAATCAAGGCCTGTCCAAGTCCAAACAACATGTTCACCAAGGAAGGTAAGCT	chr1A	50698651	intergenic_region	MODIFIER	TraesCS1A02G069000-TraesCS1A02G069100	TraesCS1A02G069000-TraesCS1A02G069100	intergenic_region
2277328|F|0--46:C>T	TGCAGCTTCATGGCCTCCATGTTTTCCTCGACCCACTGGTTCGAGACCTCGATTGCCTCGGGGTCTCCC	chr1A	50840928	missense_variant	MODERATE	TraesCS1A02G069100	TraesCS1A02G069100	transcript
2277328|F|0--58:C>T	TGCAGCTTCATGGCCTCCATGTTTTCCTCGACCCACTGGTTCGAGACCTCGATTGCCTCGGGGTCTCCC	chr1A	50840940	missense_variant	MODERATE	TraesCS1A02G069100	TraesCS1A02G069100	transcript
108621842|F|0--60:C>T	TGCAGTGTGAACGCCATAGCCGCTCTGCTAGAGGAGAGCGAGAAAGCCCTAACCCTAGATCGACCCTCG	chr1A	50846410	upstream_gene_variant	MODIFIER	TraesCS1A02G069200	TraesCS1A02G069200	transcript
1235152|F|0--42:A>G	TGCAGCGACGCCAACGCCGCCCTCAATCCTCGCCGTGGGGTAAGCTCGCCACCTGCCTAGTGCCTACAC	chr1A	51700510	splice_region_variant&intron_variant	LOW	TraesCS1A02G069300	TraesCS1A02G069300	transcript
2285346|F|0--64:G>A	TGCAGCAGCGAACCCCTCCTGCCGTGTCTCGAAATGTTCAGACAAGGAGAGGAGGGACAGGAGAGTGGT	chr1A	52231513	synonymous_variant	LOW	TraesCS1A02G069500	TraesCS1A02G069500	transcript
5363191|F|0--21:C>T	TGCAGATGATTCGCCAAATGCCGGTCGCATCCGAGATCGGAAGAGCGGTTCAGCAGGAATGCCGAGACC	chr1A	52231555	synonymous_variant	LOW	TraesCS1A02G069500	TraesCS1A02G069500	transcript
1218722|F|0--41:G>A	TGCAGCAGTACCAACAAACAGTAGCACGTAGGAGTACGCTCGTACGTTGAGAGCTGGACGAGGGTACGA	chr1A	52248105	intergenic_region	MODIFIER	TraesCS1A02G069600-TraesCS1A02G069700	TraesCS1A02G069600-TraesCS1A02G069700	intergenic_region
995651|F|0--31:T>A	TGCAGGTACTTCCGCGTCGTCTCGTCGTCCATCACGTGGGCGACGCCGTTGGTATGGATCTTCTCCCGA	chr1A	52532728	intergenic_region	MODIFIER	TraesCS1A02G069900-TraesCS1A02G070000	TraesCS1A02G069900-TraesCS1A02G070000	intergenic_region
2323632|F|0--49:T>C	TGCAGCCTCCCTCTGGAGCCGCCAATCTTCCAGGTACGCACCTCACCGCTCTCCCCGCACACATCCGTA	chr1A	52541026	intron_variant	MODIFIER	TraesCS1A02G070000	TraesCS1A02G070000	transcript
105942863|F|0--22:T>G	TGCAGCGGCGGCGGCGGCAGCGTTGGCGGCGCACCCCGAGATCGGAAGAGCGGTTCAGCAGGAATGCCG	chr1A	53036973	synonymous_variant	LOW	TraesCS1A02G070300	TraesCS1A02G070300	transcript
1100074|F|0--30:G>C	TGCAGCGGAACGCGCCATCACTGAGTATTAGTTTACAAAGGTAATATTTGGCAAGCAATGATCAATTAC	chr1A	53188160	intron_variant	MODIFIER	TraesCS1A02G070400	TraesCS1A02G070400	transcript
6026315|F|0--21:A>T	TGCAGAAAAAATGCAGTAAAAATTTCCATACACCATCAGCAACAAACCATTCGCATGATGTCTTGGCAA	chr1A	53437810	intron_variant	MODIFIER	TraesCS1A02G070500	TraesCS1A02G070500	transcript
1059739|F|0--20:G>A	TGCAGTACTGGTAGTACGTAGTAGAGTACATGTTTGTTCCATGTATATGTACCGTGTCCTACGTGTCCG	chr1A	53457985	upstream_gene_variant	MODIFIER	TraesCS1A02G070600	TraesCS1A02G070600	transcript
979643|F|0--8:G>C	TGCAGAACGTTGGAAATCATTAAAAACAGTAACAAAAACTGCATATATAAGATGAGCTAACGCCGAGAT	chr1A	53655822	intergenic_region	MODIFIER	TraesCS1A02G070800-TraesCS1A02G070900	TraesCS1A02G070800-TraesCS1A02G070900	intergenic_region
1104693|F|0--67:G>C	TGCAGAGGCCCAACGACACCCACGCGGGAAGGGAATGGGTTAATTGATTGCCTGGTTTTATTGCTGGGC	chr1A	53858053	3_prime_UTR_variant	MODIFIER	TraesCS1A02G071100	TraesCS1A02G071100	transcript
997673|F|0--5:C>G	TGCAGCCAACCAAACACGCCCTTAAAGACCCGAGTACACGCTGGCCGCCCGAGATCGGAAGAGCGGTTC	chr1A	53858124	3_prime_UTR_variant	MODIFIER	TraesCS1A02G071100	TraesCS1A02G071100	transcript
1087368|F|0--32:A>G	TGCAGGCGTCGGGCAAAAGGGTTGGGCTTTTCACCCCGCAGTCGCGTTTTCACCGAGATCGGAAGAGCG	chr1A	53903788	downstream_gene_variant	MODIFIER	TraesCS1A02G071300	TraesCS1A02G071300	transcript
12695544|F|0--32:G>A	TGCAGACCAATGGAATCGCGTCGCAAGGACCCGACGCAGAAACCAACAAGGAAAAATAACATGCGCGGC	chr1A	54077643	5_prime_UTR_variant	MODIFIER	TraesCS1A02G071800	TraesCS1A02G071800	transcript
4909525|F|0--26:G>C	TGCAGCTCATCCTCCAAGGGAAGCTGGCCAACAGCGGCCGCCACGCCGAGATGAGGAGCAACGTGGAGA	chr1A	54460441	synonymous_variant	LOW	TraesCS1A02G072100	TraesCS1A02G072100	transcript
4909810|F|0--38:T>C	TGCAGCTTGCTCCAGCTCCTTCTCCGACACGATGAGCGTAGGCACAAGCCTCACCACATTGCCTTTCCT	chr1A	56340552	downstream_gene_variant	MODIFIER	TraesCS1A02G072300	TraesCS1A02G072300	transcript
979849|F|0--13:C>G	TGCAGTATGGCCGCCATAGTCATCAGTTACTGAAGCTAAAAATTGTTGTGGCTTCATCAAACCTACTAA	chr1A	56370848	intergenic_region	MODIFIER	TraesCS1A02G072300-TraesCS1A02G072400	TraesCS1A02G072300-TraesCS1A02G072400	intergenic_region
109314292|F|0--33:A>G	TGCAGCTCATCCTCCAAGGGAAGCTGCCCAACAACGGTCGCCACGCCGAGATGAGGAGCAACGTGGAGA	chr1A	56370891	intergenic_region	MODIFIER	TraesCS1A02G072300-TraesCS1A02G072400	TraesCS1A02G072300-TraesCS1A02G072400	intergenic_region
1093958|F|0--22:T>C	TGCAGGCGTGCCAGCGCGTGCGTGCGTGCGTGCGCGCGGGTGGACGATTGTTTTGCCTCTGGGCGCGGC	chr1A	57212798	upstream_gene_variant	MODIFIER	TraesCS1A02G073300	TraesCS1A02G073300	transcript
1094079|F|0--68:G>T	TGCAGGCGGCGGAGGCTGGAGCACGGGCAAGGGCCGCGAGGAAGCCGTTCAGGGCTGGACCAGGGACCG	chr1A	57399894	upstream_gene_variant	MODIFIER	TraesCS1A02G073600	TraesCS1A02G073600	transcript
1121428|F|0--19:C>T	TGCAGGCCAACCCCGTCCCCGAGCGTTCCTTCAACGACTTCCTTGCCGCGCTCGCCCGAGATCGGAAGA	chr1A	57640009	upstream_gene_variant	MODIFIER	TraesCS1A02G074000	TraesCS1A02G074000	transcript
1121428|F|0--14:G>A	TGCAGGCCAACCCCATCCCCGAGCGTTCCTTCAACGACTTCCTTGCCGCGCTCGCCCGAGATCGGAAGA	chr1A	57640014	upstream_gene_variant	MODIFIER	TraesCS1A02G074000	TraesCS1A02G074000	transcript
1098241|F|0--30:G>A	TGCAGTAGCAATTCGTCAAACAGGTGGTGTGCGTCTTCAGGGCTGAGCGTCCCGAGATCGGAAGAGCGG	chr1A	57640055	upstream_gene_variant	MODIFIER	TraesCS1A02G074000	TraesCS1A02G074000	transcript
1098241|F|0--42:C>T	TGCAGTAGCAATTCGTCAAACAGGTGGTGTGCGTCTTCAGGGTTGAGCGTCCCGAGATCGGAAGAGCGG	chr1A	57640067	upstream_gene_variant	MODIFIER	TraesCS1A02G074000	TraesCS1A02G074000	transcript
108327596|F|0--21:T>C	TGCAGGTGTTACGGAACCCAATTTAGTACCGAGATCGGAAGAGCGGTTCAGCAGGAATGCCGAGACCGA	chr1A	57758972	missense_variant	MODERATE	TraesCS1A02G074300	TraesCS1A02G074300	transcript
108327595|F|0--12:G>A	TGCAGGTGTTACGGAACCCAACTTAGTACCGAGATCGGAAGAGCGGTTCAGCAGGAATGCCGAGACCGA	chr1A	57758981	missense_variant	MODERATE	TraesCS1A02G074300	TraesCS1A02G074300	transcript
108327595|F|0--11:C>T	TGCAGGTGTTACGGAACCCAACTTAGTACCGAGATCGGAAGAGCGGTTCAGCAGGAATGCCGAGACCGA	chr1A	57758982	synonymous_variant	LOW	TraesCS1A02G074300	TraesCS1A02G074300	transcript
1027124|F|0--51:C>A	TGCAGGAGATGCGGCTGCGCGGGGTGGCGTGCCCCGAGGGTGCCCTCGTCGACGCCATCTGCGCCTTCG	chr1A	58168236	missense_variant	MODERATE	TraesCS1A02G074900	TraesCS1A02G074900	transcript
1220110|F|0--29:A>G	TGCAGCAAGGTCAGGTCACTGGCAAAGCTAGTGAGCTGACAGCAAGGTTCTTCTACCGAGATCGGAAGA	chr1A	58188143	intergenic_region	MODIFIER	TraesCS1A02G075000-TraesCS1A02G075100	TraesCS1A02G075000-TraesCS1A02G075100	intergenic_region
1220110|F|0--16:C>T	TGCAGCAAGGTCAGGTCACTGGCAAAGCTAGTGAGCTGACAGCAAGGTTCTTCTACCGAGATCGGAAGA	chr1A	58188156	intergenic_region	MODIFIER	TraesCS1A02G075000-TraesCS1A02G075100	TraesCS1A02G075000-TraesCS1A02G075100	intergenic_region
1042437|F|0--29:T>A	TGCAGATCTCCTTGATGTCATCCATCCATTCATGGATGTTGATTCGTGGCTGTATCCACCTTGGCTACG	chr1A	58337789	intergenic_region	MODIFIER	TraesCS1A02G075200-TraesCS1A02G075300	TraesCS1A02G075200-TraesCS1A02G075300	intergenic_region
39691788|F|0--13:A>G	TGCAGCGGCAGCAATGAGAAGGGGCAGCTCGCCTCCCACTTCTGAGCTGTCGACGGGGAAGATGAATCC	chr1A	58629256	intergenic_region	MODIFIER	TraesCS1A02G075500-TraesCS1A02G075600	TraesCS1A02G075500-TraesCS1A02G075600	intergenic_region
108474981|F|0--27:T>C	TGCAGCATAGCATGGCCCCTCCTCTTCTCCGCGATCTCCTCCATCTCCATGTCCATATCCTTGAGAGCA	chr1A	58840423	synonymous_variant	LOW	TraesCS1A02G075800	TraesCS1A02G075800	transcript
1267569|F|0--34:C>T	TGCAGCTTCTTTAAAACAGAAAACATACAAACCACGACGGATTTTTCAGCAAGCAACAAAATCCGAGAT	chr1A	58932337	intron_variant	MODIFIER	TraesCS1A02G076100	TraesCS1A02G076100	transcript
109515609|F|0--25:G>A	TGCAGGGGCTGGCTTTGGGTCGGGCGCTTCGAACGACCTTGTCAGCACGGAGCTTGACCGCTCCAGGCT	chr1A	59210716	upstream_gene_variant	MODIFIER	TraesCS1A02G076500	TraesCS1A02G076500	transcript
1201321|F|0--40:G>A	TGCAGGAGCTGAGGGTCGGCGTTGCCTTTGTTGGTGATGAGCTGCGTGAGGTCCCCCGAGATCGGAAGA	chr1A	59212982	synonymous_variant	LOW	TraesCS1A02G076500	TraesCS1A02G076500	transcript
1234561|F|0--54:G>A	TGCAGCAGCTTCCAGACCTTTCACATTAAGCACTTGCTCTTTGTTATTTGCGCAATATGTGGCGACGCT	chr1A	59216661	downstream_gene_variant	MODIFIER	TraesCS1A02G076500	TraesCS1A02G076500	transcript
108579824|F|0--10:T>G	TGCAGGTAATTGGGAGGGACGCGTGCGACGACGGTGACCGAGATCGGAAGAGCGGTTCAGCAGGAATGC	chr1A	59932247	intergenic_region	MODIFIER	TraesCS1A02G077200-TraesCS1A02G077300	TraesCS1A02G077200-TraesCS1A02G077300	intergenic_region
6045773|F|0--16:A>G	TGCAGGTAATGCGGAGATACGCGTGCGACGACGGTGACCGAGATCGGAAGAGCGGTTCAGCAGGAATGC	chr1A	59932253	intergenic_region	MODIFIER	TraesCS1A02G077200-TraesCS1A02G077300	TraesCS1A02G077200-TraesCS1A02G077300	intergenic_region
4989054|F|0--6:T>C	TGCAGTTCTTCCTGATCTCGAAGCGGCTGCCCGCGGCGGGGATCTCGCTGAGCTTGGCCATGGCCTTGC	chr1A	60809333	missense_variant	MODERATE	TraesCS1A02G078000	TraesCS1A02G078000	transcript
105008181|F|0--5:T>C	TGCAGTCCACGAAACTAATCCACAATTAGTTGCTTCGATAGTAAGCTTCCAGCCATGAGGTTCCCCACT	chr1A	61032227	5_prime_UTR_variant	MODIFIER	TraesCS1A02G078400	TraesCS1A02G078400	transcript
5345915|F|0--20:G>A	TGCAGCGAGCAGCCGTAGACGCCCGCCGAGATCGGAAGAGCGGTTCAGCAGGAATGCCGAGACCGATCT	chr1A	61125921	synonymous_variant	LOW	TraesCS1A02G078500	TraesCS1A02G078500	transcript
1228243|F|0--68:G>C	TGCAGACCAGCATGGATTGAACGATTGATCTGACTGGAAGCCGCACTAGGGCCATGGTCAAAGCTGTGC	chr1A	61126952	missense_variant	MODERATE	TraesCS1A02G078500	TraesCS1A02G078500	transcript
1688389|F|0--11:G>C	TGCAGCACCTTGTGTAGACAGCGGCGATGCCCTGGCATCTGCTCTTCTCACACCCCTGGAATATGGACC	chr1A	61128173	synonymous_variant	LOW	TraesCS1A02G078500	TraesCS1A02G078500	transcript
1092273|F|0--8:G>A	TGCAGGAGGGTGTTATGCGTGGTGTGCGCGGGTGCATGCCGCGAGCACTCCCGAGATCGGAAGAGCGGT	chr1A	61128189	synonymous_variant	LOW	TraesCS1A02G078500	TraesCS1A02G078500	transcript
2347458|F|0--59:G>T	TGCAGGCTGCGGTACTCTTTCCGCAGGGCCTCGGGGTCGACGAAGGGGAGGGCGAGGTTGTTGCCTGAG	chr1A	62010012	missense_variant	MODERATE	TraesCS1A02G079100	TraesCS1A02G079100	transcript
996923|F|0--60:T>G	TGCAGAGCAGCCTGTGGCCGCTACCCAGTGCGAAGGTGTTCGGGGCCGCGCAGCCGCTGGTGAGCACCA	chr1A	62010128	missense_variant	MODERATE	TraesCS1A02G079100	TraesCS1A02G079100	transcript
1769509|F|0--46:T>C	TGCAGCATTGACGACGACGAGGAGCTCACCCCGCTGACGCCATTGGTTGCCAGATGCTCCAGCGGGGTG	chr1A	63055664	upstream_gene_variant	MODIFIER	TraesCS1A02G080200	TraesCS1A02G080200	transcript
2276295|F|0--45:T>G	TGCAGATTATGCGGAAGCAATGACTCGTGGAGGCACTCACTCCTTTAATGTAATATTGTCACGTTGTGT	chr1A	64548781	intergenic_region	MODIFIER	TraesCS1A02G081200-TraesCS1A02G081300	TraesCS1A02G081200-TraesCS1A02G081300	intergenic_region
2276295|F|0--62:G>C	TGCAGATTATGCGGAAGCAATGACTCGTGGAGGCACTCACTCCTTGAATGTAATATTGTCACGTTGTGT	chr1A	64548798	intergenic_region	MODIFIER	TraesCS1A02G081200-TraesCS1A02G081300	TraesCS1A02G081200-TraesCS1A02G081300	intergenic_region
5357474|F|0--25:C>G	TGCAGCAACCACGCACCTCCACTCACTGCTCCCGAGATCGGAAGAGCGGTTCAGCAGGAATGCCGAGAC	chr1A	64813206	intergenic_region	MODIFIER	TraesCS1A02G081500-TraesCS1A02G081600	TraesCS1A02G081500-TraesCS1A02G081600	intergenic_region
1206249|F|0--55:A>C	TGCAGCCCGTCTGAGACGAAGCAGATTGCAGCAACTCGGCCTGGCTAGCTGCATCATGTCCACGATTCC	chr1A	64835776	3_prime_UTR_variant	MODIFIER	TraesCS1A02G081600	TraesCS1A02G081600	transcript
108081521|F|0--13:C>T	TGCAGCTGATGGGCGGGGCCGCGTGCCTTGCCGAGATCGGAAGAGCGGTTCAGCAGGAATGCCGAGACC	chr1A	64839407	synonymous_variant	LOW	TraesCS1A02G081700	TraesCS1A02G081700	transcript
108081520|F|0--7:C>G	TGCAGCTCATGGGCGGGGCCGCGTGCCTTGCCGAGATCGGAAGAGCGGTTCAGCAGGAATGCCGAGACC	chr1A	64839413	missense_variant	MODERATE	TraesCS1A02G081700	TraesCS1A02G081700	transcript
3954215|F|0--37:T>C	TGCAGCTGCATCTCCAACACGGGTCACTAAAACGTCCTCAAATGTCCGAGATCGGAAGAGCGGTTCAGC	chr1A	64842663	upstream_gene_variant	MODIFIER	TraesCS1A02G081700	TraesCS1A02G081700	transcript
1064418|F|0--27:A>G	TGCAGCTGCTACGCCTGCCTGACATGAACAAAAAAGAGAATAAAGAAGAAAGCGTGTCATCATCCGTAG	chr1A	64905188	intergenic_region	MODIFIER	TraesCS1A02G081900-TraesCS1A02G082000	TraesCS1A02G081900-TraesCS1A02G082000	intergenic_region
3934451|F|0--5:T>C	TGCAGTCGTCTTGACGGGTACCACATTGACGGCACCGATGACGCCGAGATCGGAAGAGCGGTTCAGCAG	chr1A	64905217	intergenic_region	MODIFIER	TraesCS1A02G081900-TraesCS1A02G082000	TraesCS1A02G081900-TraesCS1A02G082000	intergenic_region
1672150|F|0--31:T>G	TGCAGACCGTCGACGACGAGTCATGAGACTCTTCTCCGTTTTCTTCTTGTTGAGCCTGAAATGAATCCC	chr1A	65616060	3_prime_UTR_variant	MODIFIER	TraesCS1A02G082300	TraesCS1A02G082300	transcript
39693405|F|0--21:C>T	TGCAGCTCCGCTCGTGACTCGCGACGGGAAGAGGGGAGATAAAATAATACCCCGCCAACCGCGGCGAGG	chr1A	66175149	5_prime_UTR_premature_start_codon_gain_variant	LOW	TraesCS1A02G083000	TraesCS1A02G083000	transcript
109040744|F|0--5:G>A	TGCAGGAGAAGGGCGGGAAGGGCGACGCCGCCCGCCGAGATCGGAAGAGCGGTTCAGCAGGAATGCCGA	chr1A	66175508	missense_variant	MODERATE	TraesCS1A02G083000	TraesCS1A02G083000	transcript
1108913|F|0--12:G>A	TGCAGCCGCCCAGGGAGTCGCCCGCCACGGTGGCCGCGCCTCGTCCTCTGGCACCGCCAGTGCCTGTCC	chr1A	66176036	missense_variant	MODERATE	TraesCS1A02G083000	TraesCS1A02G083000	transcript
1108913|F|0--13:G>C	TGCAGCCGCCCAGCGAGTCGCCCGCCACGGTGGCCGCGCCTCGTCCTCTGGCACCGCCAGTGCCTGTCC	chr1A	66176037	synonymous_variant	LOW	TraesCS1A02G083000	TraesCS1A02G083000	transcript
2293143|F|0--30:G>A	TGCAGCCCTGAACTTCCTCTCGACCCTCCCGATCTGTGCCACTTGCGTCGCCGTGTCGCAGCGCATCCC	chr1A	67137486	intergenic_region	MODIFIER	TraesCS1A02G083100-TraesCS1A02G083300	TraesCS1A02G083100-TraesCS1A02G083300	intergenic_region
1229444|F|0--16:G>T	TGCAGCGCGGGTCGGCGCAGGCGGAGGTGGCACAGCCGCGGCGGAGCAGCTTCAGCGTGGTCCGAGATC	chr1A	67467768	missense_variant	MODERATE	TraesCS1A02G083300	TraesCS1A02G083300	transcript
107876854|F|0--20:C>T	TGCAGCGATGGCGGCGGCGGCGATGAACACGGACGTGGAGGCGGTCGACTTCGACTCCGACGACGACGA	chr1A	67683344	missense_variant	MODERATE	TraesCS1A02G083400	TraesCS1A02G083400	transcript
106169681|F|0--9:G>A	TGCAGAGACGGGCGTGGTAGGAACAGCTCGTGGACGGAAACAGGCTCCAACGGCAATGGTTTCAGCAGC	chr1A	68535948	intergenic_region	MODIFIER	TraesCS1A02G083900-TraesCS1A02G084000	TraesCS1A02G083900-TraesCS1A02G084000	intergenic_region
107415194|F|0--12:T>A	TGCAGACGCGAGTGGCTTCCTCCGCCGAGATCGGAAGAGCGGTTCAGCAGGAATGCCGAGACCGATCTC	chr1A	68535966	intergenic_region	MODIFIER	TraesCS1A02G083900-TraesCS1A02G084000	TraesCS1A02G083900-TraesCS1A02G084000	intergenic_region
3949742|F|0--20:C>A	TGCAGCGGGAGGGTCGCAGCAACATCGTCCGCTACAAACCGCCTGACCGAGATCGGAAGAGCGGTTCAG	chr1A	68536268	intergenic_region	MODIFIER	TraesCS1A02G083900-TraesCS1A02G084000	TraesCS1A02G083900-TraesCS1A02G084000	intergenic_region
2278952|F|0--15:G>A	TGCAGTGACCGCCGAGTACGTGCGTTCCACGGTCGACGTGCTGGTTCTGCGCGGCCGAGATCGGAAGAG	chr1A	69187097	missense_variant	MODERATE	TraesCS1A02G084000	TraesCS1A02G084000	transcript
39691773|F|0--31:C>T	TGCAGAGATTCGGTCGCGCATAAGAAGTCCGCTGTCCGTATGATCGTTTCTCCATCGGCCAAATTCCAC	chr1A	72503425	intergenic_region	MODIFIER	TraesCS1A02G086000-TraesCS1A02G086100	TraesCS1A02G086000-TraesCS1A02G086100	intergenic_region
1062210|F|0--36:G>A	TGCAGCAAGGCGGCAGATAGCTAGGCGTAGCTAGGTGCCCGCAGTCTTAGCATATGTGATATGTGTTAG	chr1A	72554074	intergenic_region	MODIFIER	TraesCS1A02G086000-TraesCS1A02G086100	TraesCS1A02G086000-TraesCS1A02G086100	intergenic_region
1065393|F|0--54:G>A	TGCAGCATATATAAGCACGGCGTTTCGTCACCTCAAAAAGCAGCATGGGGGACAACGACGCACGCACGC	chr1A	72784774	downstream_gene_variant	MODIFIER	TraesCS1A02G086200	TraesCS1A02G086200	transcript
3942025|F|0--39:T>G	TGCAGACGTTCCTGTTCCGCCCTCAGGACGGCGAGAGGGTCCGAGATCGGAAGAGCGGTTCAGCAGGAA	chr1A	73331648	synonymous_variant	LOW	TraesCS1A02G087000	TraesCS1A02G087000	transcript
993043|F|0--20:C>T	TGCAGCAGGATGACCATAATCCTTTTTTTAGCATCTTCATCAAATTCAACCCGACCATCTCCTTCCGCG	chr1A	77067993	upstream_gene_variant	MODIFIER	TraesCS1A02G088600	TraesCS1A02G088600	transcript
1133314|F|0--11:A>G	TGCAGGAAGTCATACATCTTCTGCGGGACGAACCGCTCCCGCGCGGCCGTCACCTGTTCGGGGAGGTAC	chr1A	78324191	synonymous_variant	LOW	TraesCS1A02G089100	TraesCS1A02G089100	transcript
5009753|F|0--31:A>C	TGCAGATAACAACCATCTCATCTCATTGTAGAGAGACCAGATCCGAGCCTACCTAGCTACTCACTCAGC	chr1A	78964463	5_prime_UTR_variant	MODIFIER	TraesCS1A02G089500	TraesCS1A02G089500	transcript
2258015|F|0--9:C>G	TGCAGTCCACGAAAACATCGCTCGTGGGGAAATCCAGCTCGATGAACGGTTTCCCCTGCTCCTCCTCCG	chr1A	80565902	missense_variant	MODERATE	TraesCS1A02G090400	TraesCS1A02G090400	transcript
3572845|F|0--51:G>A	TGCAGTTTGGAGGAATGGGAAAGGAGCAGCTGCTCTTGTTCACCACCATGCGGTGCCTGTGCGGGAACC	chr1A	80676317	intergenic_region	MODIFIER	TraesCS1A02G090500-TraesCS1A02G090600	TraesCS1A02G090500-TraesCS1A02G090600	intergenic_region
108664090|F|0--23:A>C	TGCAGAGAACTGGGGAGGACATCATTGCGCATCGACCGAGATCGGAAGAGCGGTTCAGCAGGAATGCCG	chr1A	80676609	intergenic_region	MODIFIER	TraesCS1A02G090500-TraesCS1A02G090600	TraesCS1A02G090500-TraesCS1A02G090600	intergenic_region
108257621|F|0--68:G>A	TGCAGGTCACGGCGAGCGGCGGCGCGGGCAAGAAGGCGACGGTGGTGGCGTGCAGGAGCGCGTGCCTGG	chr1A	84794286	synonymous_variant	LOW	TraesCS1A02G092200	TraesCS1A02G092200	transcript
107413459|F|0--9:C>T	TGCAGCTTTCTGAATCAAATGGTTTGCTGGGCCGAGATCGGAAGAGCGGTTCAGCAGGAATGCCGAGAC	chr1A	85008330	upstream_gene_variant	MODIFIER	TraesCS1A02G092500	TraesCS1A02G092500	transcript
1126983|F|0--5:C>A	TGCAGCAGGAATGCGCCGTGCGCGCGAGCCATGGCCAGGGAGGACGGAGCGCCGAGATCGGAAGAGCGG	chr1A	85337400	missense_variant	MODERATE	TraesCS1A02G092800	TraesCS1A02G092800	transcript
998206|F|0--29:A>C	TGCAGGTCGTCGCGCTCGCGGCGACCATCACAGTCACACAGACGGACGACCCGCGGTGCCGAGATCGGA	chr1A	85337452	synonymous_variant	LOW	TraesCS1A02G092800	TraesCS1A02G092800	transcript
107747849|F|0--5:G>A	TGCAGGCATAGCTGCACTCTTTGGGTTGAGCTGCCGAGATCGGAAGAGCGGTTCAGCAGGAATGCCGAG	chr1A	85825854	downstream_gene_variant	MODIFIER	TraesCS1A02G093000	TraesCS1A02G093000	transcript
1210182|F|0--20:A>G	TGCAGATGGCTGTGGAGAACAAGTGGGGCGGCCCCGACTCCCGCGCCAAGGCCGACCAGCTCCTCGTGT	chr1A	85903754	missense_variant	MODERATE	TraesCS1A02G093200	TraesCS1A02G093200	transcript
5366061|F|0--32:A>G	TGCAGTTCAAGTCCGTGACGCAGAACGCGTTCATGGCTGCCGAGAGTGGCGGCGGCGCAGCGTTGGTCG	chr1A	86238155	missense_variant	MODERATE	TraesCS1A02G093300	TraesCS1A02G093300	transcript
1286655|F|0--38:C>G	TGCAGAAAAACCAAAACCAAACCCCCACCTGAGCTACGCGTCCAGTTGGGGCCTTGTGAATTACTCGGA	chr1A	86641553	upstream_gene_variant	MODIFIER	TraesCS1A02G093800	TraesCS1A02G093800	transcript
2330769|F|0--46:C>T	TGCAGTCCTTCCGAGGGGCCATGTCGACAATGAAGGGCGTCGACGACGAGTTCCTCGGCGTCGGCGACA	chr1A	88345986	missense_variant	MODERATE	TraesCS1A02G094200	TraesCS1A02G094200	transcript
1070457|F|0--39:T>G	TGCAGTGCGGCCACGAGTTCCACCTCGGTAAGGGGCTATTGCCCGATCTGTTGATGCGTTATTGCACTG	chr1A	91041450	upstream_gene_variant	MODIFIER	TraesCS1A02G095100	TraesCS1A02G095100	transcript
1121988|F|0--18:T>C	TGCAGCCGCCTCTTCTTCTTCTCTCTCTCTCTGCTTGTCTCCCCCCTCGCTGAACAAGGCTCACACGAG	chr1A	91112187	intergenic_region	MODIFIER	TraesCS1A02G095400-TraesCS1A02G095500	TraesCS1A02G095400-TraesCS1A02G095500	intergenic_region
108753062|F|0--5:T>A	TGCAGTTCTGCTCCTTAGTTCAGTCTCCGAGATCGGAAGAGCGGTTCAGCAGGAATGCCGAGACCGATC	chr1A	91410838	downstream_gene_variant	MODIFIER	TraesCS1A02G095800	TraesCS1A02G095800	transcript
108436718|F|0--28:G>A	TGCAGCTCGCGCGCGGGGAGGCACGGCAGCAGCGCCGCCTCCAGCGCAGCCACGCACGCCATCATTTCG	chr1A	91505083	synonymous_variant	LOW	TraesCS1A02G096100	TraesCS1A02G096100	transcript
1096057|F|0--37:T>C	TGCAGCGGTGCCGAGGAGCCCACGACAGCAACGGCGGTGCGGGGCGTGCTCAGCGGAGAGATCGGCTTC	chr1A	94122910	intergenic_region	MODIFIER	TraesCS1A02G097600-TraesCS1A02G097700	TraesCS1A02G097600-TraesCS1A02G097700	intergenic_region
1096057|F|0--40:G>A	TGCAGCGGTGCCGAGGAGCCCACGACAGCAACGGCGGTGCGGGGCGTGCTCAGCGGAGAGATCGGCTTC	chr1A	94122913	intergenic_region	MODIFIER	TraesCS1A02G097600-TraesCS1A02G097700	TraesCS1A02G097600-TraesCS1A02G097700	intergenic_region
2291483|F|0--64:G>A	TGCAGATTCCGGTCTCAAGCGTCCACATCGATTTCCTGATCTTGAAAAATACTCAGGAAATTTTGTTGT	chr1A	95055115	upstream_gene_variant	MODIFIER	TraesCS1A02G098900	TraesCS1A02G098900	transcript
1147659|F|0--64:C>T	TGCAGAGGCCGCATGTTCCACTTTCCATGCTCCCATGCGGCCTCTTCATGCTTACCTACTCCCTCTTCA	chr1A	95064518	downstream_gene_variant	MODIFIER	TraesCS1A02G098900	TraesCS1A02G098900	transcript
1092785|F|0--6:A>G	TGCAGCATGCTGTCCCACTTTGCGTGTGATCCGTCCACGCTGGCTCCACCCTGCCCCGACCCGCGCGGC	chr1A	95064585	downstream_gene_variant	MODIFIER	TraesCS1A02G098900	TraesCS1A02G098900	transcript
9724730|F|0--57:C>T	TGCAGCTCATGTCGTCTAGCACGTCGAACACCTCGGAGATGAGCCCCGTGCGGTCGGCGCCCGTCAGAT	chr1A	97646804	5_prime_UTR_variant	MODIFIER	TraesCS1A02G101000	TraesCS1A02G101000	transcript
9724730|F|0--64:C>T	TGCAGCTCATGTCGTCTAGCACGTCGAACACCTCGGAGATGAGCCCCGTGCGGTCGGCGCCCGTCAGAT	chr1A	97646811	5_prime_UTR_variant	MODIFIER	TraesCS1A02G101000	TraesCS1A02G101000	transcript
3935567|F|0--67:C>T	TGCAGCCCTGCACGTACGTACGATGGCGGCCGCGGAGGCGCGACGTCCGCCGTCGAAGGGGAAGGCGCC	chr1A	98022580	missense_variant	MODERATE	TraesCS1A02G102000	TraesCS1A02G102000	transcript
1241324|F|0--35:G>A	TGCAGGGAAGCTCAGCACGCACGCGAAGTCGCTCCGCGCGCCGTTCTGCACGGTGCTCACCGCCACCTT	chr1A	98023262	missense_variant	MODERATE	TraesCS1A02G102100	TraesCS1A02G102100	transcript
1204089|F|0--36:T>C	TGCAGGAATTCTGGAATGATGTCGGGTACCCTACCCTAGCGTCCAGAGTGTGGGAGAAAGGCAGCTCAA	chr1A	98486756	intergenic_region	MODIFIER	TraesCS1A02G102300-TraesCS1A02G102400	TraesCS1A02G102300-TraesCS1A02G102400	intergenic_region
1108496|F|0--31:T>G	TGCAGACCTGCATCTTCTTTCTACTGAAGAAGTAGACACTTTGTCTGAAGAATACGACACCCATACGAA	chr1A	98580893	upstream_gene_variant	MODIFIER	TraesCS1A02G102400	TraesCS1A02G102400	transcript
1102312|F|0--20:G>A	TGCAGGCGTCGGTGTCCCGCGCACGGGCAAGGCCGATGAGGAAGCCTTTCAGGGCATGCTCGGCGACCG	chr1A	99153371	upstream_gene_variant	MODIFIER	TraesCS1A02G103013	TraesCS1A02G103013	transcript
5355173|F|0--29:G>A	TGCAGGCGAAGGCTGACCACCTTCGCGCCGCCGTTGGGCCCGCCCGCCGCCATGGCCATCGATGGCCCC	chr1A	102366841	synonymous_variant	LOW	TraesCS1A02G105900	TraesCS1A02G105900	transcript
108306626|F|0--49:C>G	TGCAGTACTACTGCGTGTTCGCGGCGGTGGGCGTGGCGGTCATCGTGCTCTCGCTCACCTTCCTGTCGC	chr1A	102366916	missense_variant	MODERATE	TraesCS1A02G105900	TraesCS1A02G105900	transcript
109623412|F|0--54:T>G	TGCAGACAGACGTGTGATGCTTGCGACAGCGCACGGGAGGCGGAGGCATGCGAGTGAGAGCCGAGATCG	chr1A	102377980	upstream_gene_variant	MODIFIER	TraesCS1A02G106000	TraesCS1A02G106000	transcript
109623412|F|0--38:G>T	TGCAGACAGACGTGTGATGCTTGCGACAGCGCACGGGAGGCGGAGGCATGCGAGTGAGAGCCGAGATCG	chr1A	102377996	upstream_gene_variant	MODIFIER	TraesCS1A02G106000	TraesCS1A02G106000	transcript
109623412|F|0--21:T>C	TGCAGACAGACGTGTGATGCTTGCGACAGCGCACGGGAGGCGGAGGCATGCGAGTGAGAGCCGAGATCG	chr1A	102378013	upstream_gene_variant	MODIFIER	TraesCS1A02G106000	TraesCS1A02G106000	transcript
1009957|F|0--65:C>T	TGCAGCCGCACGATGTAGTCGGCGGCGCGGAACAGGAGCTCGTCCACGCCGTCGTCCTCCGCCATCTCG	chr1A	104222482	missense_variant	MODERATE	TraesCS1A02G106400	TraesCS1A02G106400	transcript
1079686|F|0--54:G>A	TGCAGAGACACGCTGTCCACCCAGATGTCCACCCTACCATCGGCCTGTACAAGCGAACTTTAGTTTCCC	chr1A	104921335	intron_variant	MODIFIER	TraesCS1A02G107100	TraesCS1A02G107100	transcript
1104266|F|0--42:G>A	TGCAGCACTGTCAAGTCTTTCCGATTCTAGACTTAGCAGGTCGGCGTATGGGCACTTAGTTGTAGCCGA	chr1A	104922754	upstream_gene_variant	MODIFIER	TraesCS1A02G107100	TraesCS1A02G107100	transcript
109482946|F|0--12:T>C	TGCAGTGAAGTGTGATGAACTGAGGTGGCTAGGAGCGCTCGCGTATATGTACTGGTCCGTCGAGCACCG	chr1A	106217987	5_prime_UTR_variant	MODIFIER	TraesCS1A02G107700	TraesCS1A02G107700	transcript
109153085|F|0--40:G>A	TGCAGACAACTACCTCATCAACTGCGGCTCTACGGTCGACGCTAATCTCAACGATGGGAGGGTCTTCAA	chr1A	107109957	synonymous_variant	LOW	TraesCS1A02G108100	TraesCS1A02G108100	transcript
3945121|F|0--57:T>G	TGCAGTGGGAGACGCCGATGTTGTGGGCGCCCGAGAGGACGACGATGTCCTCGACGGTGAGGTTCTTGG	chr1A	107485031	missense_variant	MODERATE	TraesCS1A02G108400	TraesCS1A02G108400	transcript
2303426|F|0--20:C>T	TGCAGATGAGACCCCATCCTCCTCCTCCTCCTCATCCCTGGTCCTTGTCCGTTCCTTCGATTTCTGGTT	chr1A	107778574	missense_variant	MODERATE	TraesCS1A02G108600	TraesCS1A02G108600	transcript
2303426|F|0--30:C>A	TGCAGATGAGACCCCATCCTCCTCCTCCTCCTCATCCCTGGTCCTTGTCCGTTCCTTCGATTTCTGGTT	chr1A	107778584	synonymous_variant	LOW	TraesCS1A02G108600	TraesCS1A02G108600	transcript
3027981|F|0--9:A>G	TGCAGGAGAACTGTGACGCACGTCTTCCTGTCCCTGCCCACAAGCCGAGATCGGAAGAGCGGTTCAGCA	chr1A	108075195	downstream_gene_variant	MODIFIER	TraesCS1A02G108800	TraesCS1A02G108800	transcript
2276937|F|0--21:A>C	TGCAGACTGGTCGATTTAATAATCTTGTCTTTTTCATGATGGGTGCATCGTCACCTTGTACTAACAGAC	chr1A	108164397	intron_variant	MODIFIER	TraesCS1A02G109000	TraesCS1A02G109000	transcript
1104867|F|0--57:G>A	TGCAGAGTCAGTGATTGCCCCACACACGTCTCTATGTGTACTGCTAGATGAAATTTTGCCCTCTGAGCC	chr1A	108667438	intergenic_region	MODIFIER	TraesCS1A02G109100-TraesCS1A02G109200	TraesCS1A02G109100-TraesCS1A02G109200	intergenic_region
1281332|F|0--13:A>G	TGCAGAAGCTCGGATTACAAAGCCACGACCACACCGTCCACTCCCTTATCACCATGTACTCCAACCTCG	chr1A	108780730	synonymous_variant	LOW	TraesCS1A02G109700	TraesCS1A02G109700	transcript
1236867|F|0--34:C>T	TGCAGCACAGCACAAGCTGTTTGCCACTCCTTCATCTGTAAAATTCTAGAAATATTGTGCACGTAGGGC	chr1A	108912366	intergenic_region	MODIFIER	TraesCS1A02G109800-TraesCS1A02G109900	TraesCS1A02G109800-TraesCS1A02G109900	intergenic_region
106771268|F|0--53:T>C	TGCAGAATCAATCATGGAGAAGTTAGTTGGCGCAATAATGGAGGTATTTTATTTGACAGATCATGCATC	chr1A	108922814	upstream_gene_variant	MODIFIER	TraesCS1A02G109900	TraesCS1A02G109900	transcript
1023496|F|0--12:T>G	TGCAGGCGGAGGTGTTCTTCCTTGGGCAACTGAGGCACAGGAACCTGGTGAAGCTCGTCGGGTACTGCT	chr1A	108922876	missense_variant	MODERATE	TraesCS1A02G110000	TraesCS1A02G110000	transcript
108977067|F|0--18:A>C	TGCAGCACAAAAGCATCAATCATCAAACCCAAAGGAACAGAGGGGGGCATCATACCGAGATCGGAAGAG	chr1A	109574445	intron_variant	MODIFIER	TraesCS1A02G110200	TraesCS1A02G110200	transcript
5362063|F|0--12:C>T	TGCAGATCGATACTGCCATGGACGCCGAGCGTTGCTCACCTCCGAGTCGCACGCCCTGCTGCTGGAAAG	chr1A	115369585	upstream_gene_variant	MODIFIER	TraesCS1A02G112800	TraesCS1A02G112800	transcript
39693246|F|0--19:T>C	TGCAGCCCGCGTTCGATCATCCCAGGCTGAGAGGCCAGAAACCAGAGGTACGTGCAGTGTTGTTCTGAT	chr1A	117890225	missense_variant	MODERATE	TraesCS1A02G113900	TraesCS1A02G113900	transcript
1119130|F|0--15:G>C	TGCAGTGCGGAGCAGGCCAACAACTCCCAGCGTAAGTTAGGCCCGAACACCACTCGGGCCTATATAAAG	chr1A	117981762	upstream_gene_variant	MODIFIER	TraesCS1A02G114100	TraesCS1A02G114100	transcript
1105423|F|0--46:T>C	TGCAGGCGAGCGCCGTTGCCTCTCCCTCCTAGCGCCACCCATCCCGTTCCCACACCCCGCCGAGATCGG	chr1A	118761425	upstream_gene_variant	MODIFIER	TraesCS1A02G114500	TraesCS1A02G114500	transcript
7491847|F|0--11:G>A	TGCAGCAGAGTGGCAGGAGCCATGTCCGAGATCGGAAGAGCGGTTCAGCAGGAATGCCGAGACCGATCT	chr1A	118847667	missense_variant	MODERATE	TraesCS1A02G114700	TraesCS1A02G114700	transcript
32020898|F|0--22:C>T	TGCAGGTGAAGTCCGATCTCATCGATCCTCAAGGCATCCTCTCCGACTGGTCGCCGAAGGCTGATGTCT	chr1A	118847697	missense_variant	MODERATE	TraesCS1A02G114700	TraesCS1A02G114700	transcript
5971065|F|0--10:G>A	TGCAGCAGCTGGTCTTGGACAACAACACTCTCACCGAGATCGGAAGAGCGGTTCAGCAGGAATGCCGAG	chr1A	118848156	missense_variant	MODERATE	TraesCS1A02G114700	TraesCS1A02G114700	transcript
3222402|F|0--11:G>A	TGCAGCAGCTGGTCTTGGACAACAACACTCTCACCGGAAGCATCCCGAGATCGGAAGAGCGGTTCAGCA	chr1A	118848157	synonymous_variant	LOW	TraesCS1A02G114700	TraesCS1A02G114700	transcript
1126039|F|0--20:T>G	TGCAGGTTTAGAACGTTCAGTGACGTGAGCCTTCCTATCTCCTGCGGAATGCTGCCGAGATCGGAAGAG	chr1A	118849725	missense_variant	MODERATE	TraesCS1A02G114700	TraesCS1A02G114700	transcript
1201605|F|0--35:C>T	TGCAGCTCTGACAGCTGCCCGAGCTCCATGGGGATCGGCCCCTCCAGCGAGTTCTCCGACAGGCGCAGC	chr1A	118849839	synonymous_variant	LOW	TraesCS1A02G114700	TraesCS1A02G114700	transcript
1201605|F|0--8:T>C	TGCAGCTCTGACAGCTGCCCGAGCTCCATGGGGATCGGCCCCTCCAGCGAGTTCTCCGACAGGCGCAGC	chr1A	118849866	missense_variant	MODERATE	TraesCS1A02G114700	TraesCS1A02G114700	transcript
1206632|F|0--60:A>C	TGCAGCAGCGAGGCTGGTATCTGCCCGTGGAGCTGGTTGGAGGACAGGTTCAGCCGCTCCAGCTTCACG	chr1A	118849946	missense_variant	MODERATE	TraesCS1A02G114700	TraesCS1A02G114700	transcript
1206632|F|0--8:C>T	TGCAGCAGCGAGGCTGGTATCTGCCCGTGGAGCTGGTTGGAGGACAGGTTCAGCCGCTCCAGCTTCACG	chr1A	118849998	synonymous_variant	LOW	TraesCS1A02G114700	TraesCS1A02G114700	transcript
2290075|F|0--9:G>A	TGCAGCCCAGTAAATCCCATTGAGGAACTTTCCCTTGTCCGCAAAATCGCAACTCAATAACTGGCCAGT	chr1A	119055099	upstream_gene_variant	MODIFIER	TraesCS1A02G114900	TraesCS1A02G114900	transcript
2259899|F|0--34:G>C	TGCAGATCGAGAGAGGGTGAGATGAATAAGCCGTCCACGTAGATCGAACACGCCGACAGCGCAGGAGAG	chr1A	121137511	upstream_gene_variant	MODIFIER	TraesCS1A02G116000	TraesCS1A02G116000	transcript
1011191|F|0--57:A>G	TGCAGCGGCCAAGCAGAAGGTGAAGAAAAATGCCAAGAAGGAGGTGGTGGCGGCCACGCCGAGATCGGA	chr1A	121452481	intergenic_region	MODIFIER	TraesCS1A02G116000-TraesCS1A02G116100	TraesCS1A02G116000-TraesCS1A02G116100	intergenic_region
2278331|F|0--58:T>G	TGCAGGCGCAGGATTTGCTCGATTCTTGAAGCTTGACATCCCAACCTAGCGAGGCTGGTGGATGAAGCG	chr1A	124011789	missense_variant	MODERATE	TraesCS1A02G116700	TraesCS1A02G116700	transcript
2305505|F|0--8:C>A	TGCAGCTCATCATGGCTGTACTTGAGGCCAAACGTGGTGATTCGGAGCATGCAGCCGTCACGGTCGCCA	chr1A	125156105	downstream_gene_variant	MODIFIER	TraesCS1A02G117900	TraesCS1A02G117900	transcript
108254670|F|0--52:C>T	TGCAGCCGCGCAAGAGGAGGAGGAGGAGTTGGTGCTGGTGCTGGTGCTGGTGCTGGTGCGGTGGGCTCG	chr1A	127077584	5_prime_UTR_variant	MODIFIER	TraesCS1A02G118400	TraesCS1A02G118400	transcript
108115803|F|0--22:T>C	TGCAGCCGTACCTGAAGTAATATACACACCGAGATCGGAAGAGCGGTTCAGCAGGAATGCCGAGACCGA	chr1A	130348905	upstream_gene_variant	MODIFIER	TraesCS1A02G119400	TraesCS1A02G119400	transcript
7487456|F|0--18:C>A	TGCAGGGCTGCAAGCGAAACCTGCCGAGATCGGAAGAGCGGTTCAGCAGGAATGCCGAGACCGATCTCG	chr1A	132269847	synonymous_variant	LOW	TraesCS1A02G119900	TraesCS1A02G119900	transcript
1085249|F|0--22:C>G	TGCAGCGTGCTGGCAGATTCTCGTATGAGTTCCTTAGACAAAGGGAGGCCCGAGATCGGAAGAGCGGTT	chr1A	132271527	synonymous_variant	LOW	TraesCS1A02G119900	TraesCS1A02G119900	transcript
1106482|F|0--65:C>T	TGCAGTGCAATCTTGTGTAAGAATTAGTATGTACTTCTATTGTACCATGTAGACAATGCACTTTGCGCT	chr1A	132782823	upstream_gene_variant	MODIFIER	TraesCS1A02G120200	TraesCS1A02G120200	transcript
1201374|F|0--65:A>G	TGCAGCGGCGTTAGCTGGGCTCGGCCCGTTTTGCTTCTTTTTTCTGTTTTTAGGAAAACGTCAAAAGGT	chr1A	140367080	intergenic_region	MODIFIER	TraesCS1A02G122800-TraesCS1A02G122900	TraesCS1A02G122800-TraesCS1A02G122900	intergenic_region
993550|F|0--27:A>G	TGCAGCTTTTGGCGGTGCGAGCGCCACAGCTGCCTCTCCTTCCTCTCGCGCCATGGTCCCGCGCCGCCG	chr1A	142889440	upstream_gene_variant	MODIFIER	TraesCS1A02G123200	TraesCS1A02G123200	transcript
990671|F|0--38:A>T	TGCAGATCTAGGTTGTCCTGTGTTTTCTTGACGTGGTATTGATTCTTGAGTAGGTGCCCCTCTTTGCTT	chr1A	143272070	downstream_gene_variant	MODIFIER	TraesCS1A02G123300	TraesCS1A02G123300	transcript
39632348|F|0--7:T>C	TGCAGCGTCAAATAGGAATTGCGCTCTCGCGCACTGCGCCGTGTGAGTTGTGTTCGCCTGTCAGCGTCC	chr1A	146637615	upstream_gene_variant	MODIFIER	TraesCS1A02G124200	TraesCS1A02G124200	transcript
107412804|F|0--23:A>T	TGCAGCGCCAAATAGGCCCGAACAGCCGAGATCGGAAGAGCGGTTCAGCAGGAATGCCGAGACCGATCT	chr1A	146637803	upstream_gene_variant	MODIFIER	TraesCS1A02G124200	TraesCS1A02G124200	transcript
4909857|F|0--22:T>C	TGCAGCGCCAAATAGGCCCGAATAGCCGAGATCGGAAGAGCGGTTCAGCAGGAATGCCGAGACCGATCT	chr1A	146637804	upstream_gene_variant	MODIFIER	TraesCS1A02G124200	TraesCS1A02G124200	transcript
1009860|F|0--44:C>T	TGCAGCGGCGAGACCACTCACGACCACAAGCTTTCCCACTCCGACTCCTTCTGGACGCCGAGATCGGAA	chr1A	148744933	missense_variant	MODERATE	TraesCS1A02G125200	TraesCS1A02G125200	transcript
1054026|F|0--55:C>G	TGCAGCTAACGAAACCCTCGGAAGCACGCCTAACCCGAGACGAAATATGAACATTCGTAATCGGCAAAA	chr1A	149515558	upstream_gene_variant	MODIFIER	TraesCS1A02G125500	TraesCS1A02G125500	transcript
1208099|F|0--58:T>C	TGCAGTAATGATGTCTTCAATTTTTGTTTTATGAAGTAATACTATCTCTTTATCAACTTTGGTAAAGAC	chr1A	150457303	upstream_gene_variant	MODIFIER	TraesCS1A02G125800	TraesCS1A02G125800	transcript
4910221|F|0--8:T>C	TGCAGCTTTCTATGAGGCCACTGCCGCCGAGATCGGAAGAGCGGTTCAGCAGGAATGCCGAGACCGATC	chr1A	150861587	downstream_gene_variant	MODIFIER	TraesCS1A02G125900	TraesCS1A02G125900	transcript
39691851|F|0--62:G>A	TGCAGATTGTTGAGTTCGTCGGTTCTTTTTTGGTTTTTCGTTTTCAACAAGAAACGGACAAGGAAACTC	chr1A	150901444	intron_variant	MODIFIER	TraesCS1A02G126100	TraesCS1A02G126100	transcript
1143802|F|0--27:T>C	TGCAGATAAATCAGAAAGGCTGAAATCCCAGATCTGATGCCCTAAGGAAGAATCATCACCGCTATCTAG	chr1A	152408534	splice_acceptor_variant&intron_variant	HIGH	TraesCS1A02G126500	TraesCS1A02G126500	transcript
1070550|F|0--17:T>G	TGCAGTCTTGGCTAGGGTTCATGCTCTTCTTGGCACGGGTATAGCTAGATCAAGTAATGTTCCGAGATC	chr1A	155131333	intergenic_region	MODIFIER	TraesCS1A02G127600-TraesCS1A02G127700	TraesCS1A02G127600-TraesCS1A02G127700	intergenic_region
1070550|F|0--35:C>T	TGCAGTCTTGGCTAGGGTTCATGCTCTTCTTGGCATGGGTATAGCTAGATCAAGTAATGTTCCGAGATC	chr1A	155131351	intergenic_region	MODIFIER	TraesCS1A02G127600-TraesCS1A02G127700	TraesCS1A02G127600-TraesCS1A02G127700	intergenic_region
39692675|F|0--37:G>C	TGCAGTGAGATAGCGAAGGGAGAAGGGCGCGCAGTGCGAAAAATTTCGACTAAATTATGTCTCCTTCAC	chr1A	157352387	intergenic_region	MODIFIER	TraesCS1A02G128300-TraesCS1A02G128500	TraesCS1A02G128300-TraesCS1A02G128500	intergenic_region
1126467|F|0--68:C>T	TGCAGAGCAATCCACTTTCAGTCCAACAACAGCAGCAGCCAGTAGGTAGCAAGAGGAGATGCGGGCGGC	chr1A	168548393	synonymous_variant	LOW	TraesCS1A02G130600	TraesCS1A02G130600	transcript
1126467|F|0--16:T>A	TGCAGAGCAATCCACTTTCAGTCCAACAACAGCAGCAGCCAGTAGGTAGCAAGAGGAGATGCGGGCGGC	chr1A	168548445	missense_variant	MODERATE	TraesCS1A02G130600	TraesCS1A02G130600	transcript
3023281|F|0--25:C>T	TGCAGAGCAGCGATGGACTGATCTTCCTACAAGCTACAAGCCGAGATCGGAAGAGCGGTTCAGCAGGAA	chr1A	168554297	3_prime_UTR_variant	MODIFIER	TraesCS1A02G130700	TraesCS1A02G130700	transcript
109161734|F|0--28:A>G	TGCAGAATTCAGCTGCTAATTCCACAATACAGTCGACGCGAAATAGAAGCTAGAGCAGCGAGATCGAGA	chr1A	168589753	intron_variant	MODIFIER	TraesCS1A02G130700	TraesCS1A02G130700	transcript
108601542|F|0--36:T>G	TGCAGGGATGATCCGTGGTTGTGTCCGCGGAAAGGGTCGGAATTTCCCGAGATCGGAAGAGCGGTTCAG	chr1A	171469457	intron_variant	MODIFIER	TraesCS1A02G131000	TraesCS1A02G131000	transcript
5327032|F|0--29:G>A	TGCAGCGAGAAGACAGAGAAGGAGCCAGAGGCGGTGGTGGAGTACAAACTCCAGTACGTGGTGGGGAAG	chr1A	172586729	intergenic_region	MODIFIER	TraesCS1A02G131200-TraesCS1A02G131300	TraesCS1A02G131200-TraesCS1A02G131300	intergenic_region
1212155|F|0--24:T>C	TGCAGCGAGAAGACAGAGAAGGAGTCACAAGCGGTGGTAGAGTACAAACTCCAGTACGTGGTGGCGAAG	chr1A	172586734	intergenic_region	MODIFIER	TraesCS1A02G131200-TraesCS1A02G131300	TraesCS1A02G131200-TraesCS1A02G131300	intergenic_region
1005358|F|0--66:C>G	TGCAGACCCTCAGCCCCTCCTCCCTTTACCCTGCATGCATATTGTAGGTATAAAATCTGCCTCAAACAC	chr1A	177513445	intergenic_region	MODIFIER	TraesCS1A02G132000-TraesCS1A02G132300	TraesCS1A02G132000-TraesCS1A02G132300	intergenic_region
1005358|F|0--36:G>T	TGCAGACCCTCAGCCCCTCCTCCCTTTACCCTGCATGCATATTGTAGGTATAAAATCTGCCTCAAACAC	chr1A	177513475	intergenic_region	MODIFIER	TraesCS1A02G132000-TraesCS1A02G132300	TraesCS1A02G132000-TraesCS1A02G132300	intergenic_region
1005358|F|0--27:A>G	TGCAGACCCTCAGCCCCTCCTCCCTTTACCCTGCATGCATATTGTAGGTATAAAATCTGCCTCAAACAC	chr1A	177513484	intergenic_region	MODIFIER	TraesCS1A02G132000-TraesCS1A02G132300	TraesCS1A02G132000-TraesCS1A02G132300	intergenic_region
106776130|F|0--23:A>G	TGCAGGTCAAAGAACGAATTCACAGTCATACAATGTTCCAGCCAAGTCCATGAATATGAAGTATTATTT	chr1A	185145455	intron_variant	MODIFIER	TraesCS1A02G133100	TraesCS1A02G133100	transcript
2279151|F|0--25:G>T	TGCAGGTCAAAGAACGAATTCACAGGCATACAATGTTCCAGCCAAGTCCATGAATATGAAGTATTATTT	chr1A	185145457	intron_variant	MODIFIER	TraesCS1A02G133100	TraesCS1A02G133100	transcript
7347046|F|0--22:C>T	TGCAGCTCATGGAGGAAGATGGCTGTGAGGCCGAGATCGGAAGAGCGGTTCAGCAGGAATGCCGAGACC	chr1A	198056696	intergenic_region	MODIFIER	TraesCS1A02G134100-TraesCS1A02G134200	TraesCS1A02G134100-TraesCS1A02G134200	intergenic_region
105354975|F|0--19:G>A	TGCAGGCCACGACGCATGCGTTGCCGAGATCGGAAGAGCGGTTCAGCAGGAATGCCGAGACCGATCTCG	chr1A	198056767	intergenic_region	MODIFIER	TraesCS1A02G134100-TraesCS1A02G134200	TraesCS1A02G134100-TraesCS1A02G134200	intergenic_region
1091533|F|0--58:T>G	TGCAGGTGGATGGCTTGGCCTGGGGTAGTGCGCTGCTACCGCATTGTGTGGCCGACGGTGGGATACACG	chr1A	206173291	intergenic_region	MODIFIER	TraesCS1A02G134900-TraesCS1A02G135000	TraesCS1A02G134900-TraesCS1A02G135000	intergenic_region
1263969|F|0--9:C>T	TGCAGGAGGCAGCAGGACGCGGGGACGGCAGGGGCATGGTCGTCGGGGCTCGTCCATGGCGGCCCTGAC	chr1A	220176479	missense_variant	MODERATE	TraesCS1A02G137100	TraesCS1A02G137100	transcript
7332831|F|0--65:T>C	TGCAGGAGGTAGCAGGGCGCGGGGACGGCAGGGGCATGGTCGTCGGGGCTCGTCCATGGCGGCCCTGAC	chr1A	220176535	synonymous_variant	LOW	TraesCS1A02G137100	TraesCS1A02G137100	transcript
1067084|F|0--58:C>T	TGCAGCCACGTGCGCCCCTTCTGCTCCTGCCGCTACTCTGCTCCCTTCTTAGTTGCTGCTGCTTACTGC	chr1A	221759208	intergenic_region	MODIFIER	TraesCS1A02G137300-TraesCS1A02G137400	TraesCS1A02G137300-TraesCS1A02G137400	intergenic_region
3572782|F|0--9:A>G	TGCAGCCACACGCACCCCGTCTGCTCCTGCCGCTACTCTGCTCCCTTCTTAGTTGCTGCTGCTTACTGC	chr1A	221759257	intergenic_region	MODIFIER	TraesCS1A02G137300-TraesCS1A02G137400	TraesCS1A02G137300-TraesCS1A02G137400	intergenic_region
3026844|F|0--5:C>G	TGCAGGCGCAACCATCACGGCGCACTGCTGCCCTCCCCTGCTTGCCGAGATCGGAAGAGCGGTTCAGCA	chr1A	221795938	intergenic_region	MODIFIER	TraesCS1A02G137300-TraesCS1A02G137400	TraesCS1A02G137300-TraesCS1A02G137400	intergenic_region
4993012|F|0--22:A>G	TGCAGCTCACGTCGTCCCGTTCACAGGCCCGAGATCGGAAGAGCGGTTCAGCAGGAATGCCGAGACCGA	chr1A	224093392	intergenic_region	MODIFIER	TraesCS1A02G137700-TraesCS1A02G137800	TraesCS1A02G137700-TraesCS1A02G137800	intergenic_region
3957109|F|0--9:C>T	TGCAGCCGCCGCACGCACCCACGCACGCCGAAGCCGAGCCCGAGATCGGAAGAGCGGTTCAGCAGGAAT	chr1A	229003054	intergenic_region	MODIFIER	TraesCS1A02G138000-TraesCS1A02G138100	TraesCS1A02G138000-TraesCS1A02G138100	intergenic_region
7917960|F|0--8:C>T	TGCAGCACCTTCCCGTGGCGCCGCCCCCTACTTCTCCTGGATGGCCACCGCCCCCTGCTCCATTGACCA	chr1A	230306182	intergenic_region	MODIFIER	TraesCS1A02G138200-TraesCS1A02G138300	TraesCS1A02G138200-TraesCS1A02G138300	intergenic_region
7915081|F|0--32:G>T	TGCAGAGGTCGGTAACAGCGGAAGAGGGGTCGGCGGCGGCGGCGGCGAGAAAGGGTTAGGGTGGGGAAG	chr1A	236715879	5_prime_UTR_variant	MODIFIER	TraesCS1A02G139500	TraesCS1A02G139500	transcript
1090718|F|0--22:A>G	TGCAGGCGTGGAGTCGGTTAAGACTGAGACGGCGGCAAACAAGGTGGTCGTCACCGAGATCGGAAGAGC	chr1A	237744997	synonymous_variant	LOW	TraesCS1A02G139900	TraesCS1A02G139900	transcript
1127916|F|0--49:C>A	TGCAGTCGGCCGCACCCGCGCACACCTGCACTCGCCTGCTGCTCGCCCCCAGCGCCCTTGCCCTGCTCG	chr1A	238668307	upstream_gene_variant	MODIFIER	TraesCS1A02G140800	TraesCS1A02G140800	transcript
1129411|F|0--23:G>C	TGCAGTTAGAGGGCAACAGGGGACGGGAAGGCGCGCTGTGTGCCGTTGGGGTCCGAGATCGGAAGAGCG	chr1A	238690731	5_prime_UTR_variant	MODIFIER	TraesCS1A02G140900	TraesCS1A02G140900	transcript
990317|F|0--18:T>C	TGCAGTAGACACTGTAGCTCTGGTCTATTACTAAGCAGTATAACGTAGTGAGTTAGGAGCCTCCATAGC	chr1A	238691006	upstream_gene_variant	MODIFIER	TraesCS1A02G140900	TraesCS1A02G140900	transcript
108026399|F|0--68:C>G	TGCAGTAGACACTGTAGCTCTGGTCTATTACTAAGCAGTATAACGTAGTGAGTTAGGAGCCTCCATAGC	chr1A	238691056	upstream_gene_variant	MODIFIER	TraesCS1A02G140900	TraesCS1A02G140900	transcript
1125464|F|0--8:C>T	TGCAGTGTCCGAATCACTTTTGTCATCCAACAGAAGTCTTATATGTCCATGGAGCAGTTCGGACATACG	chr1A	241312023	upstream_gene_variant	MODIFIER	TraesCS1A02G141700	TraesCS1A02G141700	transcript
1125464|F|0--9:C>T	TGCAGTGTCCGAATCACTTTTGTCATCCAACAGAAGTCTTATATGTCCATGGAGCAGTTCGGACATACG	chr1A	241312024	upstream_gene_variant	MODIFIER	TraesCS1A02G141700	TraesCS1A02G141700	transcript
1206723|F|0--67:T>A	TGCAGAAAGACTGACACAATTTTAGCTTACTCCCTTGGATCCATAATAAGTGTCACAGTTTTGAACTTA	chr1A	241321046	downstream_gene_variant	MODIFIER	TraesCS1A02G141700	TraesCS1A02G141700	transcript
39692091|F|0--42:T>G	TGCAGGCATATGCGGGTCACATCAGATACACGTGTATTTATTTTCAATTTCAAACTATACAAAAGCCAC	chr1A	242802386	intron_variant	MODIFIER	TraesCS1A02G142300	TraesCS1A02G142300	transcript
39692091|F|0--17:C>T	TGCAGGCATATGCGGGTCACATCAGATACACGTGTATTTATTTTCAATTTCAAACTATACAAAAGCCAC	chr1A	242802411	intron_variant	MODIFIER	TraesCS1A02G142300	TraesCS1A02G142300	transcript
1394317|F|0--30:A>G	TGCAGGGTCGATTGTAGCAAAAAATAAGGTAGTTCCAGCAAAATAATATGCCGAGATCGGAAGAGCGGT	chr1A	243618378	downstream_gene_variant	MODIFIER	TraesCS1A02G142500	TraesCS1A02G142500	transcript
1119622|F|0--53:G>C	TGCAGGTAGCACATGTACTACGAGTAGTAGGCGGCAAAAGTCAGAGCGCGCGGCGCGAGTGCGATGCAC	chr1A	245516712	upstream_gene_variant	MODIFIER	TraesCS1A02G143000	TraesCS1A02G143000	transcript
34875940|F|0--62:C>T	TGCAGATGCCGCATCCATCGCAGTGGTACTGCTTCTTTGAGATCTGTAATAACAAGGTAACACAGCTGT	chr1A	246691506	upstream_gene_variant	MODIFIER	TraesCS1A02G143300	TraesCS1A02G143300	transcript
4262527|F|0--5:T>C	TGCAGTATGCCTCGCTGAACAGGGGTGTGAGAATCACCGAACCGAGATCGGAAGAGCGGTTCAGCAGGA	chr1A	247354937	intergenic_region	MODIFIER	TraesCS1A02G143400-TraesCS1A02G143500	TraesCS1A02G143400-TraesCS1A02G143500	intergenic_region
995021|F|0--42:C>G	TGCAGCTGCCTGCTCACCCTCACGATGTTCACCTGCACCACCCTCCAAATGCATGCATATAGTACCAAC	chr1A	251376885	intron_variant	MODIFIER	TraesCS1A02G145300	TraesCS1A02G145300	transcript
995021|F|0--34:G>A	TGCAGCTGCCTGCTCACCCTCACGATGTTCACCTACACCACCGTCCAAATGCATGCATATAGTACCAAC	chr1A	251376893	splice_region_variant&intron_variant	LOW	TraesCS1A02G145300	TraesCS1A02G145300	transcript
109229963|F|0--23:C>G	TGCAGTACTTCGGCGAGTACCAGCGGAAGCTGCGCGCGCTGGTGGGCGCGTCCCAAGCGACGCAGATCG	chr1A	251376947	synonymous_variant	LOW	TraesCS1A02G145300	TraesCS1A02G145300	transcript
1219338|F|0--54:A>C	TGCAGTACTTCGGCGAGTACCAGGGGAAGCTGCGCGCGCTGGTGGGCGCGTCCCAGGCGACGCAGATCG	chr1A	251376978	missense_variant	MODERATE	TraesCS1A02G145300	TraesCS1A02G145300	transcript
2244122|F|0--28:C>T	TGCAGCATGGAAACGATGACAGGGCATGCCCAAAGTATGCCTTCAGGATCTTCGAGGTGGACATCTGGC	chr1A	252773095	missense_variant	MODERATE	TraesCS1A02G146500	TraesCS1A02G146500	transcript
1279987|F|0--10:G>A	TGCAGCACGTGGGCGAAGACGCTGCGTAGTCCATGAAGTTGACCAACCAGGCGGCGACTTGGGAAAAAC	chr1A	252830589	upstream_gene_variant	MODIFIER	TraesCS1A02G146600	TraesCS1A02G146600	transcript
2279310|F|0--57:T>A	TGCAGTTTTCCGATCGGATATGTCAGCGGCGTCGAGGACCATGCATGGATCGTTTAATGGTGATTGATT	chr1A	255874118	intron_variant	MODIFIER	TraesCS1A02G148300	TraesCS1A02G148300	transcript
106774566|F|0--20:A>G	TGCAGCTGCAACGCATAAACAAATTATTCAAGGGGTCCGCAAGGGGAGAAAGTAGTATGACTACAGTTG	chr1A	255875021	downstream_gene_variant	MODIFIER	TraesCS1A02G148300	TraesCS1A02G148300	transcript
109344646|F|0--68:A>G	TGCAGAGCTCGCCTACTTGAGGGTGACGACCAAGTGCGACGTGTACAACTTCGGCGTGGTGGCCATGGA	chr1A	256920514	missense_variant	MODERATE	TraesCS1A02G149400	TraesCS1A02G149400	transcript
109344646|F|0--59:T>G	TGCAGAGCTCGCCTACTTGAGGGTGACGACCAAGTGCGACGTGTACAACTTCGGCGTGGTGGCCATGGA	chr1A	256920523	synonymous_variant	LOW	TraesCS1A02G149400	TraesCS1A02G149400	transcript
109344646|F|0--27:G>A	TGCAGAGCTCGCCTACTTGAGGGTGACGACCAAGTGCGACGTGTACAACTTCGGCGTGGTGGCCATGGA	chr1A	256920555	missense_variant	MODERATE	TraesCS1A02G149400	TraesCS1A02G149400	transcript
1191576|F|0--14:C>T	TGCAGCAAGAAACGCGATGACAAATGTGAGCAGCGAGCTTGCAAGCAGTAACGGAGCACAATTCAGGGT	chr1A	256920593	intron_variant	MODIFIER	TraesCS1A02G149400	TraesCS1A02G149400	transcript
998279|F|0--29:A>G	TGCAGGCGTCCATATGGAGCAAGGACGCGAAGTTCTTGTTCGGCGAGATCCTGGCGGCGACGGAGCACT	chr1A	256921240	missense_variant	MODERATE	TraesCS1A02G149400	TraesCS1A02G149400	transcript
998279|F|0--25:C>T	TGCAGGCGTCCATATGGAGCAAGGACGCGAAGTTCTTGTTCGGCGAGATCCTGGCGGCGACGGAGCACT	chr1A	256921244	missense_variant	MODERATE	TraesCS1A02G149400	TraesCS1A02G149400	transcript
1036763|F|0--28:A>C	TGCAGTCATCGCGGGCATTGCCTGTGGTACGAGCTCTTCTACATAGAGTGGACATTTGATATGAGAGCG	chr1A	256928918	upstream_gene_variant	MODIFIER	TraesCS1A02G149400	TraesCS1A02G149400	transcript
109247154|F|0--18:C>A	TGCAGAGCCATTTCGCTGCCTCTCGCCGTCGCCGTTCTCTCGGTCTCGGGCATATATTCGCCCTCGCCG	chr1A	256966776	missense_variant	MODERATE	TraesCS1A02G149500	TraesCS1A02G149500	transcript
109247154|F|0--12:T>G	TGCAGAGCCATTTCGCTGCCTCTCGCCGTCGCCGTTCTCTCGGTCTCGGGCATATATTCGCCCTCGCCG	chr1A	256966782	synonymous_variant	LOW	TraesCS1A02G149500	TraesCS1A02G149500	transcript
39692616|F|0--36:A>G	TGCAGTCAGGTAAACCCTTAGAACAGAAGCAAACTGACCACTTAGCCATTCAGGTAACCGCGAACATGG	chr1A	257552387	intron_variant	MODIFIER	TraesCS1A02G149800	TraesCS1A02G149800	transcript
39692616|F|0--15:C>T	TGCAGTCAGGTAAACCCTTAGAACAGAAGCAAACTGACCACTTAGCCATTCAGGTAACCGCGAACATGG	chr1A	257552408	intron_variant	MODIFIER	TraesCS1A02G149800	TraesCS1A02G149800	transcript
1090697|F|0--34:G>A	TGCAGAATACTTGTTGTGTTCCCACCTCGTTGAGGTTTCCAAAAGAGTGTGAACTCCGCCGCCGAGATC	chr1A	258156640	upstream_gene_variant	MODIFIER	TraesCS1A02G150400	TraesCS1A02G150400	transcript
1090697|F|0--24:C>A	TGCAGAATACTTGTTGTGTTCCCACCTCGTTGAGGTTTCCAAAAGAGTGTGAACTCCGCCGCCGAGATC	chr1A	258156650	upstream_gene_variant	MODIFIER	TraesCS1A02G150400	TraesCS1A02G150400	transcript
1199979|F|0--56:G>T	TGCAGGCTGGTAAGATGCGTAAGGTGAACCACATCTACTTCTTTCTCCTTGCCCTTTAGTGAGTTTTCG	chr1A	258859398	missense_variant	MODERATE	TraesCS1A02G150800	TraesCS1A02G150800	transcript
5355490|F|0--31:C>G	TGCAGTGCAGCAGCAGTAGCAGATGGGTCCACGGAGACGGTGCGTGAATATGTTGACGTGGACGGTGGA	chr1A	261248892	intron_variant	MODIFIER	TraesCS1A02G152100	TraesCS1A02G152100	transcript
1091930|F|0--51:G>A	TGCAGCCCCCCTTTCGGTCCAAGCACCCGAGCCATGGCGAGCCCGCAAGGCACCAGCCTCCCTCCGAGA	chr1A	262443086	intergenic_region	MODIFIER	TraesCS1A02G152400-TraesCS1A02G152500	TraesCS1A02G152400-TraesCS1A02G152500	intergenic_region
106775334|F|0--61:G>C	TGCAGGCACGACGAGCGCGTTCCAGGGGCGAGGCAAGCCATGGCCCAGGCGGGCGCGCGCGGGGGGGTG	chr1A	262769369	intergenic_region	MODIFIER	TraesCS1A02G152400-TraesCS1A02G152500	TraesCS1A02G152400-TraesCS1A02G152500	intergenic_region
1239427|F|0--12:G>C	TGCAGGGTCGGGGCCTCACCCACGATGAAACCAGGCTGAAGCTGTGCATCACTGGAGACAAATCCTGCC	chr1A	264225863	intergenic_region	MODIFIER	TraesCS1A02G152800-TraesCS1A02G152900	TraesCS1A02G152800-TraesCS1A02G152900	intergenic_region
1125883|F|0--50:G>A	TGCAGTCCATCCACTCTCTCCAAAGTCCAAAGCAGACGAGACGCAACACCGCGCACAGGAAAGGCGTAC	chr1A	267186875	intergenic_region	MODIFIER	TraesCS1A02G153600-TraesCS1A02G153700	TraesCS1A02G153600-TraesCS1A02G153700	intergenic_region
1146450|F|0--6:G>A	TGCAGCGACCGAAGCCAGAGAAATCAGAGACGCGAATCGCAGTTACCAGTAACAGGCGAAGAAATCCAA	chr1A	267355141	splice_region_variant&intron_variant	LOW	TraesCS1A02G153800	TraesCS1A02G153800	transcript
1219181|F|0--20:C>T	TGCAGTGGCGTTTGGAGCTCCGATGTCGGTGTGGCTATGGCGTTTCTCGGTGTGGCCTCTCCGAGATCG	chr1A	268382707	upstream_gene_variant	MODIFIER	TraesCS1A02G154200	TraesCS1A02G154200	transcript
108851603|F|0--32:C>G	TGCAGAGACTGGTCCATGAGTTGCTTGAGAAACAGCAGAATCCGACTATAAAATCAAGGCTGGCACTTG	chr1A	268929218	missense_variant	MODERATE	TraesCS1A02G154300	TraesCS1A02G154300	transcript
5356371|F|0--31:T>G	TGCAGTGAGCAGCGCGTCGATAAGGCGCCGCTGGGAGTACGAGGCAGAGACGGGGACGGCAGCATGGTG	chr1A	269582692	missense_variant	MODERATE	TraesCS1A02G154600	TraesCS1A02G154600	transcript
1123687|F|0--14:A>G	TGCAGTAATATAAGAACCCAAAAGCTTTCGGGAGAGTTCAAGGGCGTCTTATTATGGCGTGGCGAGTGG	chr1A	272203960	intergenic_region	MODIFIER	TraesCS1A02G155000-TraesCS1A02G155200	TraesCS1A02G155000-TraesCS1A02G155200	intergenic_region
109589843|F|0--40:A>C	TGCAGGTCGCGGGTTCGAATCGCGCTCGCGCGCGTTTTTTAGTTCCGAGATCGGAAGAGCGGTTCAGCA	chr1A	272212072	intergenic_region	MODIFIER	TraesCS1A02G155000-TraesCS1A02G155200	TraesCS1A02G155000-TraesCS1A02G155200	intergenic_region
7344371|F|0--7:C>T	TGCAGGTCGCGGGTTCGAATCGCGCGCGCGTCCGTTTTTTCGTTCCGAGATCGGAAGAGCGGTTCAGCA	chr1A	272212105	intergenic_region	MODIFIER	TraesCS1A02G155000-TraesCS1A02G155200	TraesCS1A02G155000-TraesCS1A02G155200	intergenic_region
108028980|F|0--53:G>T	TGCAGGACTGCCGCTCGGCGCGCTGGCCACTACGCCACAGCGTCGCTGTTGACGTGGTACAGGCGAACA	chr1A	272212162	intergenic_region	MODIFIER	TraesCS1A02G155000-TraesCS1A02G155200	TraesCS1A02G155000-TraesCS1A02G155200	intergenic_region
1026207|F|0--12:G>A	TGCAGCAAGCCAGCAACTGCATTGTTTCCTATGATCCATTGAGAGGCATAGACACGCTTTGATTTTTCT	chr1A	275765977	downstream_gene_variant	MODIFIER	TraesCS1A02G155700	TraesCS1A02G155700	transcript
39693270|F|0--58:G>A	TGCAGCTTGCAAACGCTTGCTTCTGTTGGAGCCAATCATGGCAACGTGCTAACGTTCGGGACTTGTTTA	chr1A	276803670	intron_variant	MODIFIER	TraesCS1A02G156100	TraesCS1A02G156100	transcript
1118198|F|0--46:G>A	TGCAGTGGCGCAAAAGAGGAGGGAGAGGTGCGACATGTCCCAATCGGTGTTCCGTGGGTGGGTTGCCCT	chr1A	278140590	upstream_gene_variant	MODIFIER	TraesCS1A02G156600	TraesCS1A02G156600	transcript
1089266|F|0--19:A>T	TGCAGCACAGGGTAGATGATTGGTTGTCCACGCGAACTAAAAAGATCGCACGGGATGCTGGGGCCGAGA	chr1A	278230313	intergenic_region	MODIFIER	TraesCS1A02G156600-TraesCS1A02G156700	TraesCS1A02G156600-TraesCS1A02G156700	intergenic_region
4910574|F|0--8:A>G	TGCAGCGCACTGCCTCCCGCGGCCTCTTTGCCGAGATCGGAAGAGCGGTTCAGCAGGAATGCCGAGACC	chr1A	284321997	missense_variant	MODERATE	TraesCS1A02G159000	TraesCS1A02G159000	transcript
7326534|F|0--29:G>T	TGCAGCGGGCGGACGTCTTCGCCCTGCCCGCCGAGATCGGAAGAGCGGTTCAGCAGGAATGCCGAGACC	chr1A	284903077	synonymous_variant	LOW	TraesCS1A02G159200	TraesCS1A02G159200	transcript
7346593|F|0--24:T>C	TGCAGGTCCCGCGCCAGGTTGGCGTACCTCCGAGATCGGAAGAGCGGTTCAGCAGGAATGCCGAGACCG	chr1A	284903127	stop_gained	HIGH	TraesCS1A02G159200	TraesCS1A02G159200	transcript
108957764|F|0--64:A>G	TGCAGTTTGTGACAAGCCTCCAGTTCCATGTGTCTTGTCTTTGGCCTGCTTCATGGCATCAGCAACATT	chr1A	287316730	upstream_gene_variant	MODIFIER	TraesCS1A02G160000	TraesCS1A02G160000	transcript
2277682|F|0--9:C>T	TGCAGTCCTCCTGCGCTTCTTACTGCCCTACTCCTACTCCTACAGGCGTCCCTTCTTGGAAGAGAGAGA	chr1A	288479243	intergenic_region	MODIFIER	TraesCS1A02G160500-TraesCS1A02G160600	TraesCS1A02G160500-TraesCS1A02G160600	intergenic_region
1090310|F|0--55:C>A	TGCAGAGTGCAGAAGCGCACCTGGTGGACGAGGTGCACGGTGGGCGCGAGGAAGACGACGATCCGAGAT	chr1A	289334643	synonymous_variant	LOW	TraesCS1A02G160900	TraesCS1A02G160900	transcript
5360622|F|0--33:G>C	TGCAGAGGACGCCGAATCGACCTCCCCGCCACCGCCAGCACTCTCCTCCTCCTCCGTCATCGTCGCCTT	chr1A	292089285	synonymous_variant	LOW	TraesCS1A02G162800	TraesCS1A02G162800	transcript
1020599|F|0--5:C>A	TGCAGAGAATGAAGTTATTGTCATCGCTATCATCTTTAGTACCGTAACTAGCAAGACGATTAGCTACCG	chr1A	294513532	intergenic_region	MODIFIER	TraesCS1A02G163700-TraesCS1A02G163800	TraesCS1A02G163700-TraesCS1A02G163800	intergenic_region
1195277|F|0--6:C>T	TGCAGCTGAAAGTGAAGACCACATCCCAGGTTAGGCTTAGTATGGCACGAACAACACAAGTACTGATAG	chr1A	295023299	upstream_gene_variant	MODIFIER	TraesCS1A02G163800	TraesCS1A02G163800	transcript
5355547|F|0--5:C>T	TGCAGCGTTCAAGTATGGCGCGACGACACATGACATGTGGTGGGCGCAGCGGGGTACAGGGCATGCGCC	chr1A	295464736	upstream_gene_variant	MODIFIER	TraesCS1A02G164100	TraesCS1A02G164100	transcript
5324288|F|0--37:A>G	TGCAGCGACGCCGAGCGGACGGTGATGACGTCGCCTTAGTAGAAAGCGCGAGGCACCCTGAGCACGCGC	chr1A	295537775	intergenic_region	MODIFIER	TraesCS1A02G164100-TraesCS1A02G164200	TraesCS1A02G164100-TraesCS1A02G164200	intergenic_region
109572084|F|0--17:A>G	TGCAGATTCAGTGCAAGAGGGCTACTTGATATAATTTAAGCCCGAGATCGGAAGAGCGGTTCAGCAGGA	chr1A	296244222	upstream_gene_variant	MODIFIER	TraesCS1A02G164500	TraesCS1A02G164500	transcript
5361043|F|0--18:G>T	TGCAGCGATGGCGGCGGCGGAGACACCACCTCCGTCCTCCTGCGCACCCCGTCTCTCCCAAGGCCTGCA	chr1A	297716419	intergenic_region	MODIFIER	TraesCS1A02G164700-TraesCS1A02G164800	TraesCS1A02G164700-TraesCS1A02G164800	intergenic_region
1125328|F|0--26:C>T	TGCAGCGATGGCGGCGGCTGAGACACCACCTCCGTCCTCCTGCGCACCCCTTCTCTCCCAAGGCCTGCA	chr1A	297716427	intergenic_region	MODIFIER	TraesCS1A02G164700-TraesCS1A02G164800	TraesCS1A02G164700-TraesCS1A02G164800	intergenic_region
1071118|F|0--35:T>C	TGCAGCAATAATGTCATGAAGAATTTGATATGCTGTCAAATTGTACTATCGTAATGACTGCGTCGTTGT	chr1A	297747601	intron_variant	MODIFIER	TraesCS1A02G164800	TraesCS1A02G164800	transcript
1127959|F|0--56:C>G	TGCAGATGATTGCTGGGCAGAACCCGAACGTGATGCGAAGGTTTGTACAAAATCTGCCCTCCCGAGATC	chr1A	297874128	intron_variant	MODIFIER	TraesCS1A02G164900	TraesCS1A02G164900	transcript
108020072|F|0--13:G>A	TGCAGAGAGTAAAGCTACTGGGGAAGAGGCGGTGAAGTTTGACTAACCTGAACATTTGGATGGATTATT	chr1A	298116764	downstream_gene_variant	MODIFIER	TraesCS1A02G165500	TraesCS1A02G165500	transcript
1001349|F|0--58:A>G	TGCAGCTTTGCATAATGACAAGTGGATGAGACATTTCAAGGCCAACATGACTGCTGACACGCTTCTCCA	chr1A	298124819	intergenic_region	MODIFIER	TraesCS1A02G165500-TraesCS1A02G165600	TraesCS1A02G165500-TraesCS1A02G165600	intergenic_region
1210928|F|0--44:T>G	TGCAGGGACGGGCCAACTACTACGGATGGGCGCAGCTGGGCTGGTGTCCCGAGATCGGAAGAGCGGTTC	chr1A	298154984	5_prime_UTR_variant	MODIFIER	TraesCS1A02G165600	TraesCS1A02G165600	transcript
1124384|F|0--63:T>C	TGCAGCAACCCAACAACACACGACCATCAGGCATACGCAAGGCAACAAAGCATCAAACCCTAATCCCCA	chr1A	298615328	downstream_gene_variant	MODIFIER	TraesCS1A02G165800	TraesCS1A02G165800	transcript
1098532|F|0--31:T>C	TGCAGGAGTACGGCGCGCACTCGGGGATCTTTGAGGGTATCGCGGACTACGTGCGGCTCAAGGCCGAGA	chr1A	298646354	missense_variant	MODERATE	TraesCS1A02G166200	TraesCS1A02G166200	transcript
996713|F|0--17:T>C	TGCAGCCCCCACTGCCATACGTGCGCCACCTCGTGGTACAGCACCCCGTCCACCTGCTCCTTGAGGTTG	chr1A	298646399	missense_variant	MODERATE	TraesCS1A02G166200	TraesCS1A02G166200	transcript
1002246|F|0--34:A>C	TGCAGGTCACGTATCCTTGGCTCTCTACTTGGCGACACCCGTCCCTCCGATGCTGCCGAGATCGGAAGA	chr1A	298654574	intergenic_region	MODIFIER	TraesCS1A02G166200-TraesCS1A02G166300	TraesCS1A02G166200-TraesCS1A02G166300	intergenic_region
1002246|F|0--8:A>G	TGCAGGTCACGTATCCTTGGCTCTCTACTTGGCGCCACCCGTCCCTCCGATGCTGCCGAGATCGGAAGA	chr1A	298654600	intergenic_region	MODIFIER	TraesCS1A02G166200-TraesCS1A02G166300	TraesCS1A02G166200-TraesCS1A02G166300	intergenic_region
1126965|F|0--30:G>A	TGCAGTACGCAAGATGAAGCGAACACATTGGACTTAAGAACCCTGCACCTTTCTAGCATGCGGACCCTC	chr1A	299105749	synonymous_variant	LOW	TraesCS1A02G166400	TraesCS1A02G166400	transcript
1126965|F|0--66:C>G	TGCAGTACGCAAGATGAAGCGAACACATTGGACTTAAGAACCCTGCACCTTTCTAGCATGCGGACCGTC	chr1A	299105785	synonymous_variant	LOW	TraesCS1A02G166400	TraesCS1A02G166400	transcript
1092653|F|0--17:C>A	TGCAGCAGGGGAGCCCCCTCTTCCTCGTCGCCGAGTCCTACGGCGGAAAGTACGCGGCCACGCTCGGCC	chr1A	300859286	missense_variant	MODERATE	TraesCS1A02G168100	TraesCS1A02G168100	transcript
3064878|F|0--13:G>T	TGCAGTGGAGCTTGTGTCGAAGGCGAGCTCGAGGTCCGTCCACCACGTGGAGTACCTCCCGAGATCGGA	chr1A	302939346	intergenic_region	MODIFIER	TraesCS1A02G169800-TraesCS1A02G169900	TraesCS1A02G169800-TraesCS1A02G169900	intergenic_region
997308|F|0--21:T>C	TGCAGGGTCCAGTCACGACGATGCGGCCAAGCGTCACTGCCTCCGCCCTGCCGACGATTCCGCGGGCGC	chr1A	302939377	intergenic_region	MODIFIER	TraesCS1A02G169800-TraesCS1A02G169900	TraesCS1A02G169800-TraesCS1A02G169900	intergenic_region
7337261|F|0--20:A>C	TGCAGCTCCTTCGGACCGCAAGGCCGCCGAGATCGGAAGAGCGGTTCAGCAGGAATGCCGAGACCGATC	chr1A	302958048	synonymous_variant	LOW	TraesCS1A02G169900	TraesCS1A02G169900	transcript
107991702|F|0--23:A>G	TGCAGCTAGCGTGAGTGCGAGCAAGAGCCGAGATCGGAAGAGCGGTTCAGCAGGAATGCCGAGACCGAT	chr1A	303250585	intergenic_region	MODIFIER	TraesCS1A02G169900-TraesCS1A02G170000	TraesCS1A02G169900-TraesCS1A02G170000	intergenic_region
3948215|F|0--22:T>C	TGCAGTGGATGTGGTGACTACGTACCTTGTGGATGGAGAGGGCGTCGAGGATGGCGAGCACGTCGGCGA	chr1A	305328621	splice_region_variant&intron_variant	LOW	TraesCS1A02G170700	TraesCS1A02G170700	transcript
2306600|F|0--35:T>G	TGCAGGACACGATCAATCAGTCGAGCACCTCGCGCTCGCGCGCCCCGAAATGAAACCACAACACAAGAA	chr1A	305335680	missense_variant	MODERATE	TraesCS1A02G170800	TraesCS1A02G170800	transcript
995045|F|0--14:C>G	TGCAGCTCCCGTCCCCGAATTCGTCCCCTCCCAGTCCCAGGCCAGGCCAGAATCCCGAAATCCGAGATC	chr1A	306106853	5_prime_UTR_variant	MODIFIER	TraesCS1A02G171100	TraesCS1A02G171100	transcript
995045|F|0--30:C>T	TGCAGCTCCCGTCCCCGAATTCGTCCCCTCCCAGTCCCAGGCCAGGCCAGAATCCCGAAATCCGAGATC	chr1A	306106869	5_prime_UTR_variant	MODIFIER	TraesCS1A02G171100	TraesCS1A02G171100	transcript
1109543|F|0--43:C>T	TGCAGGACAGGCAACGACCCCGCTTGTTGTAGCACCTGGGACACAGAGACACGTGGTGATCCGTTAGTG	chr1A	307408816	intergenic_region	MODIFIER	TraesCS1A02G171900-TraesCS1A02G172100	TraesCS1A02G171900-TraesCS1A02G172100	intergenic_region
12683156|F|0--29:A>G	TGCAGGGCGGAGGACTATTTCAAGCGTGCAGTGGCCATCGAGCCGCCCGACGGCGAGGCGATGCGGAGG	chr1A	308570938	missense_variant	MODERATE	TraesCS1A02G172600	TraesCS1A02G172600	transcript
2279198|F|0--67:C>T	TGCAGTTGATGGCGCGCATAGCCGTCCGTTCTGAAACTTAAGGCCCCGCTTGGATCGTCGGTTTGCTTC	chr1A	308806762	upstream_gene_variant	MODIFIER	TraesCS1A02G172900	TraesCS1A02G172900	transcript
2279198|F|0--59:G>A	TGCAGTTGATGGCGCGCATAGCCGTCCGTTCTGAAACTTAAGGCCCCGCTTGGATCGTCGGTTTGCTCC	chr1A	308806770	upstream_gene_variant	MODIFIER	TraesCS1A02G172900	TraesCS1A02G172900	transcript
1114064|F|0--5:C>A	TGCAGCACCCTCCATTGCAGCACCAGCATTGCTCTGTTGGTCCGTTGATGCTTCATTGCCGCCGAGATC	chr1A	309760959	upstream_gene_variant	MODIFIER	TraesCS1A02G173700	TraesCS1A02G173700	transcript
1081657|F|0--48:C>T	TGCAGCTCCCAATGCTCCGATGCAGCACTCTCGTGGTGGTTCCTTGTGTTGCATCGCTGCGCTCGCCGA	chr1A	309761143	upstream_gene_variant	MODIFIER	TraesCS1A02G173700	TraesCS1A02G173700	transcript
3222313|F|0--38:A>G	TGCAGGGCGTCGCCGAAGTGCTCCAGACGCACGTCGGAATCGGCCTCGATGAACAGCACGCCCTCGCCG	chr1A	309790120	synonymous_variant	LOW	TraesCS1A02G173800	TraesCS1A02G173800	transcript
2280705|F|0--42:G>T	TGCAGCGCGCGTAGAGAGCTCGCGACATTAGCGACCAGAGAGGGCGTGATCTCAGGAGAGATACATACG	chr1A	310247416	upstream_gene_variant	MODIFIER	TraesCS1A02G174000	TraesCS1A02G174000	transcript
1081984|F|0--11:A>G	TGCAGGTCGGCAGCGGCGCGACGGACGGCAGGGGAGCGTGGTCCAGCGCGAGGAAGCACACGGAGGCGA	chr1A	310489839	intergenic_region	MODIFIER	TraesCS1A02G174000-TraesCS1A02G174100	TraesCS1A02G174000-TraesCS1A02G174100	intergenic_region
2279061|F|0--11:A>G	TGCAGATCTCAACACCGACATCGGGATCAAGAGCGCGTGCGGCGCGTTCGAGAGCGCCGCGGGAGCGTT	chr1A	311808348	synonymous_variant	LOW	TraesCS1A02G174400	TraesCS1A02G174400	transcript
2282340|F|0--26:C>T	TGCAGCGAGCGCGATCTGCGAGTAGATGGCGCCGAGGTTGAAGAGCACGGCGGCCCTCTCGAGATGAAC	chr1A	311808382	missense_variant	MODERATE	TraesCS1A02G174400	TraesCS1A02G174400	transcript
108254923|F|0--56:T>C	TGCAGCGAGCGCGATCTGCGAGTAGATGGCGCCGAGGTTGAAGAGCACGGCGGCCCTCTCGAGATGAAC	chr1A	311808412	missense_variant	MODERATE	TraesCS1A02G174400	TraesCS1A02G174400	transcript
109068378|F|0--36:T>C	TGCAGGCTTCTCGGCGTCATCTGAAGGAGAGAAACATGAAAAGGGTTAGCACCACTGACCTGACCATGT	chr1A	312161041	intron_variant	MODIFIER	TraesCS1A02G174700	TraesCS1A02G174700	transcript
5579699|F|0--51:T>C	TGCAGGCTTCTCGGCGTCATCTGAAGGAGAGAAACATGAAAAGGGTTAGCATCACTGACCTGACCATGT	chr1A	312161056	intron_variant	MODIFIER	TraesCS1A02G174700	TraesCS1A02G174700	transcript
108372173|F|0--17:T>C	TGCAGCTTGAACACGGCTTTGGCCTTGCCGAGATCGGAAGAGCGGTTCAGCAGGAATGCCGAGACCGAT	chr1A	312772647	missense_variant	MODERATE	TraesCS1A02G175000	TraesCS1A02G175000	transcript
1100999|F|0--9:C>A	TGCAGCACCAATCACCATGCGTACGCCTGAATCCTCACGCGTTGACGCCCGAGATCGGAAGAGCGGTTC	chr1A	313283539	intergenic_region	MODIFIER	TraesCS1A02G175200-TraesCS1A02G175300	TraesCS1A02G175200-TraesCS1A02G175300	intergenic_region
1102168|F|0--51:C>T	TGCAGTCACACACGTATGCCATTTGCAAGTAAATCAACAACGAACTCGTAACGGATATATGAATGGCGA	chr1A	313489517	intron_variant	MODIFIER	TraesCS1A02G175500	TraesCS1A02G175500	transcript
1104686|F|0--18:A>G	TGCAGCAACAAGAACAAGAACCCGTCGTCAACTCCGCTGCGAACGCCGAAAATATGTTTGCGGTTAGTA	chr1A	313491410	intron_variant	MODIFIER	TraesCS1A02G175500	TraesCS1A02G175500	transcript
1128599|F|0--63:C>A	TGCAGCAGTACCTTGAGAATCCTATCTGCCAGTCTCAATTCCTCACGGGGCCTCCGCCTGGAACCGAGA	chr1A	313590880	missense_variant	MODERATE	TraesCS1A02G175600	TraesCS1A02G175600	transcript
1032325|F|0--33:G>A	TGCAGATAAAATCACAGAAACCCTTGCATCATCGTCGCACATACCTGCATCCAAGGAATACACAGACAA	chr1A	313745235	synonymous_variant	LOW	TraesCS1A02G175800	TraesCS1A02G175800	transcript
1364471|F|0--41:T>G	TGCAGCTACTGGAGCAGCACGGCCTCGGCGGCCTGATCGCGTCTGCGGGTGGCAGGAACGCCGCGGCAC	chr1A	314623141	synonymous_variant	LOW	TraesCS1A02G176300	TraesCS1A02G176300	transcript
992167|F|0--42:T>C	TGCAGGCTCGGGTTAGCGCTGGATATCTCATCCTACATGAAGTAGTACAATATTAGAGCGCAACAAGTC	chr1A	314623221	intron_variant	MODIFIER	TraesCS1A02G176300	TraesCS1A02G176300	transcript
1041450|F|0--15:G>T	TGCAGTGTTGGAAAAGGATGCCAGAAGCTATAGTACTTGGAGGAAATGATAGTACAAGGGTAAGTTACT	chr1A	317810149	upstream_gene_variant	MODIFIER	TraesCS1A02G176700	TraesCS1A02G176700	transcript
1359068|F|0--50:C>A	TGCAGGGCGAACAAAAACAAAGGCCCAAATTACATGAGGGTGATCAATGCCGTTGCAAGTGTAGTACAG	chr1A	319087107	upstream_gene_variant	MODIFIER	TraesCS1A02G176900	TraesCS1A02G176900	transcript
990732|F|0--35:C>A	TGCAGACCTCGGCCCTTTATACATCGTTATTATACCTACGTACATGCTACGAGCGAGAGATCAGATCCA	chr1A	320331199	upstream_gene_variant	MODIFIER	TraesCS1A02G177500	TraesCS1A02G177500	transcript
109297151|F|0--20:G>C	TGCAGAAAGAAACAAGGCCTGGGTGGACTTTGGTACTGGTACTTTGAGCCAGGATCCGAGATCGGAAGA	chr1A	320331374	upstream_gene_variant	MODIFIER	TraesCS1A02G177500	TraesCS1A02G177500	transcript
1088006|F|0--53:G>A	TGCAGAAAGAAACAAGGCCTGGGTGGACTTTGGTACTGGTACTTTGAGCCAGGATCCGAGATCGGAAGA	chr1A	320331407	upstream_gene_variant	MODIFIER	TraesCS1A02G177500	TraesCS1A02G177500	transcript
1149586|F|0--12:G>A	TGCAGCCTTTTGAAACTACTAGGAGGGAAGTGACTGATTTTTTTTGTGGTTTTTTGGTTGGATCTGGGT	chr1A	320334254	5_prime_UTR_variant	MODIFIER	TraesCS1A02G177500	TraesCS1A02G177500	transcript
2291945|F|0--24:C>T	TGCAGTTGCGGCCTTGCAGTCCCCCTGCTTATCCCCTCCCGAGTTCGTCGCCTCCTCGGCATTCCGTCG	chr1A	320895901	downstream_gene_variant	MODIFIER	TraesCS1A02G177700	TraesCS1A02G177700	transcript
5001550|F|0--47:T>C	TGCAGCCACGCAGTGAGACGGTGAGGGTGTGCCGACCCCGCTGGTGGTGCTGGAGGCGGCTGGCTGGGC	chr1A	321412174	missense_variant	MODERATE	TraesCS1A02G178100	TraesCS1A02G178100	transcript
108259948|F|0--22:A>G	TGCAGATAGAGTAATTAATCTTACTTCTTTGCTAGATGAATAACTTCATTATGGGTTGTGTTGTCTGAG	chr1A	322239294	intergenic_region	MODIFIER	TraesCS1A02G178300-TraesCS1A02G178400	TraesCS1A02G178300-TraesCS1A02G178400	intergenic_region
7352029|F|0--10:C>T	TGCAGGCGCGCGAGGCACGGCAGCAGCAGTGCCTCGGTAGCAGCAGGTGTGGGCACGGCCGAGATCGGA	chr1A	323162381	intergenic_region	MODIFIER	TraesCS1A02G178400-TraesCS1A02G178500	TraesCS1A02G178400-TraesCS1A02G178500	intergenic_region
3023386|F|0--25:G>C	TGCAGTTCCCGCCAGGGTTCAGGTTGACCAAGGAGTACCGAGATCGGAAGAGCGGTTCAGCAGGAATGC	chr1A	323192096	missense_variant	MODERATE	TraesCS1A02G178600	TraesCS1A02G178600	transcript
1103886|F|0--54:T>C	TGCAGAAGACCAACCTAAATAAGATGGGTCAATCTCATAGTTTTTGAAGAGGCCTATGATTCACTCACC	chr1A	325036122	upstream_gene_variant	MODIFIER	TraesCS1A02G180200	TraesCS1A02G180200	transcript
1034591|F|0--24:T>C	TGCAGACCAGATAGGCTTTACATTTCTTGGATAAATGTCACCATCTGGCACTTTCGGTCATCAAGCACC	chr1A	326213970	3_prime_UTR_variant	MODIFIER	TraesCS1A02G180500	TraesCS1A02G180500	transcript
1008665|F|0--27:C>T	TGCAGCCCACTGCGCTTCTCTTCGTTTCGCCTTTTCTTTGGCTGGTATCGGATGTGCTAGAGCGCCATC	chr1A	326214018	3_prime_UTR_variant	MODIFIER	TraesCS1A02G180500	TraesCS1A02G180500	transcript
1242895|F|0--29:C>T	TGCAGCTCCGCCGGCTCCGCGAGCTGACTCGGGAGTGGAGGGATTCCGAACGCTCCCTAACTGGATTGC	chr1A	326217226	synonymous_variant	LOW	TraesCS1A02G180700	TraesCS1A02G180700	transcript
1081341|F|0--60:A>C	TGCAGTCTGCCCCTGCTGCCACTGCCACCGCGGCGCCTCCTCCTCGTCGTCCTCGTCGCCATGCTCACC	chr1A	326217813	synonymous_variant	LOW	TraesCS1A02G180700	TraesCS1A02G180700	transcript
1114691|F|0--33:A>G	TGCAGCGAACGAACGACAGCACGCACGACAAAAACTTGGCCAGCCCACTTTGCTCGCTTGCGAGCGGCA	chr1A	326322503	intergenic_region	MODIFIER	TraesCS1A02G180700-TraesCS1A02G180800	TraesCS1A02G180700-TraesCS1A02G180800	intergenic_region
997000|F|0--23:T>C	TGCAGAACACCACCCAGTTCGGCTTCATGGCCGTCAGCCTCGGCTTCTACGACACCCTCATGTCCTGCT	chr1A	327015367	missense_variant	MODERATE	TraesCS1A02G181000	TraesCS1A02G181000	transcript
109434359|F|0--11:C>T	TGCAGGTGGTACATGAGGCGGTTGGCGCGCTCCTCGGTGCCCATGTCGAGGCACAGCATGCCGCCGAGA	chr1A	327015398	missense_variant	MODERATE	TraesCS1A02G181000	TraesCS1A02G181000	transcript
1739932|F|0--26:G>C	TGCAGGTGGTACATGAGGCGGTTGGCGCGCTCCTCGGTGCCCATGTCCAGGCACAGCATCCCGCCGAGA	chr1A	327015413	synonymous_variant	LOW	TraesCS1A02G181000	TraesCS1A02G181000	transcript
1091006|F|0--25:C>T	TGCAGGCGCAGTAGGCGAACACGAGTGCGACCAGGCGGAGGGGGAGGCCGAAGCCGAGATCGGAAGAGC	chr1A	327994103	intergenic_region	MODIFIER	TraesCS1A02G181700-TraesCS1A02G181800	TraesCS1A02G181700-TraesCS1A02G181800	intergenic_region
1091006|F|0--44:A>G	TGCAGGCGCAGTAGGCGAACACGAGCGCGACCAGGCGGAGGGGGAGGCCGAAGCCGAGATCGGAAGAGC	chr1A	327994122	intergenic_region	MODIFIER	TraesCS1A02G181700-TraesCS1A02G181800	TraesCS1A02G181700-TraesCS1A02G181800	intergenic_region
1263566|F|0--43:G>A	TGCAGGACGCGACTTGGCAGGAGCAAATATGGCCATCCTTGTGGAGCCAACCCACGTGTCCAGCTCGAT	chr1A	329576108	intergenic_region	MODIFIER	TraesCS1A02G182300-TraesCS1A02G182400	TraesCS1A02G182300-TraesCS1A02G182400	intergenic_region
1384058|F|0--16:T>C	TGCAGCGTGCGCAGCGTGAGTACAAGCTTCTCTTCGTGTACCTCCACTCCCCTGACCACCCGAGATCGG	chr1A	330770781	missense_variant	MODERATE	TraesCS1A02G182700	TraesCS1A02G182700	transcript
1126306|F|0--42:C>A	TGCAGCAGCGCGAGCAGCGCGCGGGCGCCCTCGTCGCGATCGACGTCGCCGAGATCGGAAGAGCGGTTC	chr1A	331322984	synonymous_variant	LOW	TraesCS1A02G183000	TraesCS1A02G183000	transcript
3025434|F|0--18:T>C	TGCAGGGGTTGATGATCTTCTGGCCCCGAGCTCTGCCTCGCCGAGATCGGAAGAGCGGTTCAGCAGGAA	chr1A	332383636	synonymous_variant	LOW	TraesCS1A02G183300	TraesCS1A02G183300	transcript
5363322|F|0--25:A>G	TGCAGCATCCCCGCCGACACCGACAACAAGGCGCCCAAGAAGCCGAGATCGGAAGAGCGGTTCAGCAGG	chr1A	333138653	synonymous_variant	LOW	TraesCS1A02G183400	TraesCS1A02G183400	transcript
1125322|F|0--34:A>G	TGCAGCGTTTACGCCATTACACGTACACAAGCCGACGCGAAGGTGATAACCGAGATCGGAAGAGCGGTT	chr1A	333524442	upstream_gene_variant	MODIFIER	TraesCS1A02G183600	TraesCS1A02G183600	transcript
1008501|F|0--34:A>G	TGCAGCGTTTACGCCATTACACGTACACAAGCCGACGCGAAGGTGATAACCGGAGTAGGAGACATGGGT	chr1A	333524442	upstream_gene_variant	MODIFIER	TraesCS1A02G183600	TraesCS1A02G183600	transcript
1125322|F|0--33:G>A	TGCAGCGTTTACGCCATTACACGTACACAAGCCAACGCGAAGGTGATAACCGAGATCGGAAGAGCGGTT	chr1A	333524443	upstream_gene_variant	MODIFIER	TraesCS1A02G183600	TraesCS1A02G183600	transcript
1235743|F|0--62:C>G	TGCAGCCCAGCCACGCGCGGGAGAAGCTGTCGCTGCGAGACGGCGAGGCCTCCATAGACGCACCTAGTT	chr1A	333913341	5_prime_UTR_variant	MODIFIER	TraesCS1A02G184000	TraesCS1A02G184000	transcript
39693062|F|0--46:A>T	TGCAGCCAAAAGAAAAGAAAGAAAAAACAAAAGGGAGGGAGCAGGGATTGAACCCAGGTCTACCCAAGG	chr1A	335105176	intergenic_region	MODIFIER	TraesCS1A02G184600-TraesCS1A02G184700	TraesCS1A02G184600-TraesCS1A02G184700	intergenic_region
108546964|F|0--27:C>G	TGCAGCCAAAAGAAAAGAAAGAAAAAACAAAAGGGAGGGAGCAGGGTTCGAACCCAGGTCTACCCAAGG	chr1A	335105195	intergenic_region	MODIFIER	TraesCS1A02G184600-TraesCS1A02G184700	TraesCS1A02G184600-TraesCS1A02G184700	intergenic_region
1086264|F|0--52:G>A	TGCAGCACGGATATGAAACATTGCATGCCTCAATAAAAGATGATGTTCCATGAAAGCCACCCGAGATCG	chr1A	335994471	intergenic_region	MODIFIER	TraesCS1A02G185300-TraesCS1A02G185400	TraesCS1A02G185300-TraesCS1A02G185400	intergenic_region
1125320|F|0--55:G>A	TGCAGGGCCACATCGGACGAGCAGCGGCACGAAGCAGGTGCAGGTCGCGGTTCTGGTCGGAAGGAGCCA	chr1A	335995414	intergenic_region	MODIFIER	TraesCS1A02G185300-TraesCS1A02G185400	TraesCS1A02G185300-TraesCS1A02G185400	intergenic_region
1125320|F|0--42:G>A	TGCAGGGCCACATCGGACGAGCAGCGGCACGAAGCAGGTGCAGGTCGCGGTTCTGGTCGGAAGGAGCCA	chr1A	335995427	intergenic_region	MODIFIER	TraesCS1A02G185300-TraesCS1A02G185400	TraesCS1A02G185300-TraesCS1A02G185400	intergenic_region
2300517|F|0--48:A>G	TGCAGTAATTTTGTCTCTAGGTATGAGATAATATGGTTTTACCATAACAGAGTTTTTTTGAAGTATTTA	chr1A	336235271	downstream_gene_variant	MODIFIER	TraesCS1A02G185500	TraesCS1A02G185500	transcript
2300517|F|0--59:G>A	TGCAGTAATTTTGTCTCTAGGTATGAGATAATATGGTTTTACCATAACAGAGTTTTTTTAAAGTATTTA	chr1A	336235282	downstream_gene_variant	MODIFIER	TraesCS1A02G185500	TraesCS1A02G185500	transcript
1128345|F|0--35:G>A	TGCAGGGAACTAGGCATGGCATTCAGAAGTTGCAGGCCATAGGGAATGTTTTAGCAAAAGCGATTTGTC	chr1A	336478686	downstream_gene_variant	MODIFIER	TraesCS1A02G185700	TraesCS1A02G185700	transcript
4910668|F|0--44:G>T	TGCAGCCCACGGGGAGGAGCTCGTCGTCGCCGCCGTGGTAGATGGTGACGCCGCAGGTGAGCTGGTCCC	chr1A	336610567	missense_variant	MODERATE	TraesCS1A02G185800	TraesCS1A02G185800	transcript
1765725|F|0--19:G>C	TGCAGCCCACGGGGAGGAGGTCGTCTTCGCCGCCGTGGTAGATGGTGACGCCGCAGGTGAGCTGGTCCC	chr1A	336610592	missense_variant	MODERATE	TraesCS1A02G185800	TraesCS1A02G185800	transcript
108547230|F|0--49:G>C	TGCAGCCCTTGTTCTTCTTCGAAGACACATGCATTCTGCTAAACCCGAGGTGCCGCCCCAATTCTTCCC	chr1A	336610817	3_prime_UTR_variant	MODIFIER	TraesCS1A02G185800	TraesCS1A02G185800	transcript
4910244|F|0--58:C>G	TGCAGGTTGGGTCGCCGTGGTTCACCATCCTGTTCGCCCGCAAGACCGAGGAGAAGATCGAGGCGGCTG	chr1A	337629337	missense_variant	MODERATE	TraesCS1A02G186200	TraesCS1A02G186200	transcript
1862160|F|0--30:A>C	TGCAGATTAGTCATTGGTGATATGGAGTAGAACAAAGCTTGTCTCCCACATTTTATGTTGTTGGAAAAA	chr1A	337630093	upstream_gene_variant	MODIFIER	TraesCS1A02G186200	TraesCS1A02G186200	transcript
1217428|F|0--34:G>T	TGCAGATGAAAGGCGTCGGCTACGAGTACGTGGATCAGGACCTGTTCACCAAGGGCGAGCTCCTCCGCA	chr1A	337654942	synonymous_variant	LOW	TraesCS1A02G186300	TraesCS1A02G186300	transcript
109465353|F|0--29:G>A	TGCAGATGAAAGGCGTCGGCTACGAGTACGTGGATCAGGACCTGTTCACCAAGGGCGAGCTCCTCCGCA	chr1A	337654947	synonymous_variant	LOW	TraesCS1A02G186300	TraesCS1A02G186300	transcript
999320|F|0--23:G>C	TGCAGGATGACCGACGACTCGCAGACGGGCTTGCCGTCGTGGATCAGCACCGAGATCGGAAGAGCGGTT	chr1A	337703918	missense_variant	MODERATE	TraesCS1A02G186700	TraesCS1A02G186700	transcript
1094246|F|0--48:A>G	TGCAGAAACACCACACGATCTGAAAAAACCGACAGAACATGTCGTCGGGGAAGCAGGAGACGGCGGCGG	chr1A	337947896	missense_variant	MODERATE	TraesCS1A02G187000	TraesCS1A02G187000	transcript
3222545|F|0--11:T>C	TGCAGCACGTCTCGCATGCAGCGGGAGTGAACAGGAACAACAGGCCGAGATCGGAAGAGCGGTTCAGCA	chr1A	338834938	intron_variant	MODIFIER	TraesCS1A02G187800	TraesCS1A02G187800	transcript
1233750|F|0--57:C>T	TGCAGTGCTCGCACAAGCTCACTCACTCGCCTGCTTTTTTTCATTCATTCTTTTTTTTCCTTGGTTTCC	chr1A	338840970	upstream_gene_variant	MODIFIER	TraesCS1A02G187800	TraesCS1A02G187800	transcript
1184832|F|0--61:C>T	TGCAGGACAGCTGTAGACAGCATGTTTAATGACTGACGCTGCGTCATATTTTCCTGAAAGCCACTCCCT	chr1A	339486340	downstream_gene_variant	MODIFIER	TraesCS1A02G188000	TraesCS1A02G188000	transcript
1184832|F|0--52:C>T	TGCAGGACAGCTGTAGACAGCATGTTTAATGACTGACGCTGCGTCATATTTTCCTGAAAGCCACTCCCT	chr1A	339486349	downstream_gene_variant	MODIFIER	TraesCS1A02G188000	TraesCS1A02G188000	transcript
26673579|F|0--19:A>G	TGCAGGACAGCTGTAGACAACATGTTTAATGACTGGCGCTGCGTCATATTTTCCTGAAAGCCACTCCCT	chr1A	339486382	downstream_gene_variant	MODIFIER	TraesCS1A02G188000	TraesCS1A02G188000	transcript
1082675|F|0--18:T>C	TGCAGCGCTGTACAGGAGCTCCCGCATTTCCTATCCGGCGCCTTAAGCGCCCGTTTCTTTGATCCGAGA	chr1A	339516900	intergenic_region	MODIFIER	TraesCS1A02G188000-TraesCS1A02G188100	TraesCS1A02G188000-TraesCS1A02G188100	intergenic_region
1100892|F|0--22:C>A	TGCAGATTCCCGTGCCATAAACAATCCTGGAGCCGCACCATCGGACGATTTCTTCACTGTTCTTCCATC	chr1A	340248733	upstream_gene_variant	MODIFIER	TraesCS1A02G188400	TraesCS1A02G188400	transcript
108433967|F|0--21:A>G	TGCAGAGAGACTGAGAGAGGGACATGTGCATATGCTTTGGCTAATGAGGACGAGCGTCACCCACCGCAC	chr1A	340248773	upstream_gene_variant	MODIFIER	TraesCS1A02G188400	TraesCS1A02G188400	transcript
108255928|F|0--12:A>G	TGCAGCTTGCCAACCTTGGGCGGCTCGCGGCAGAGCATGTCGAGCTCGGCGGCCTCGGCGAGCGTGGCG	chr1A	340410945	synonymous_variant	LOW	TraesCS1A02G188500	TraesCS1A02G188500	transcript
39692860|F|0--17:A>G	TGCAGCTTGCCAGCCTTAGGCGGCTCGCGGCAGAGCACGCCAAGCTCGGCGGCCTCGGCAAGCGTGGCG	chr1A	340410950	missense_variant	MODERATE	TraesCS1A02G188500	TraesCS1A02G188500	transcript
1129025|F|0--42:G>A	TGCAGCTTGGAGCACGGCGAGTATTTCTCATGGCGTACGTATAGCATGGTAAAACGTCGTCGGGACGCG	chr1A	341122427	intergenic_region	MODIFIER	TraesCS1A02G188700-TraesCS1A02G188800	TraesCS1A02G188700-TraesCS1A02G188800	intergenic_region
109065336|F|0--8:A>G	TGCAGAAAAGGAAGATGGGTGACAAGTGTAGTGTGGTAGCTCAACGAAACCTCACCAGATGCAGATAGC	chr1A	342385282	upstream_gene_variant	MODIFIER	TraesCS1A02G189100	TraesCS1A02G189100	transcript
1218701|F|0--63:G>A	TGCAGAAAAGGAAGATGGGTGACAAGTGTAGTGTGGTAGCTCAACGAAACCTCACCAGATGCAGATAGC	chr1A	342385337	upstream_gene_variant	MODIFIER	TraesCS1A02G189100	TraesCS1A02G189100	transcript
1112965|F|0--39:A>G	TGCAGATGCTTCAGCAATAGAAACTTTTAACGTCGCTTAGTGCGATAAATAGTCTCCGCGGGGAAGGGG	chr1A	342879063	upstream_gene_variant	MODIFIER	TraesCS1A02G189500	TraesCS1A02G189500	transcript
1236492|F|0--18:G>A	TGCAGTAGAACATATATCGGATGCAGCACAGATGTTTTTCACCTACTGGGTCCGCCAAAATAAATGTGC	chr1A	343631357	intergenic_region	MODIFIER	TraesCS1A02G190000-TraesCS1A02G190100	TraesCS1A02G190000-TraesCS1A02G190100	intergenic_region
1236492|F|0--24:A>T	TGCAGTAGAACATATATCGGATGCAGCACAGATGTTTTTCACCTACTGGGTCCGCCAAAATAAATGTGC	chr1A	343631363	intergenic_region	MODIFIER	TraesCS1A02G190000-TraesCS1A02G190100	TraesCS1A02G190000-TraesCS1A02G190100	intergenic_region
1236492|F|0--39:C>T	TGCAGTAGAACATATATCGGATGCAGCACAGATGTTTTTCACCTACTGGGTCCGCCAAAATAAATGTGC	chr1A	343631378	intergenic_region	MODIFIER	TraesCS1A02G190000-TraesCS1A02G190100	TraesCS1A02G190000-TraesCS1A02G190100	intergenic_region
108506433|F|0--8:C>T	TGCAGCAACCAAACACGTGAGATCCGAGATCGGAAGAGCGGTTCAGCAGGAATGCCGAGACCGATCTCG	chr1A	343685165	intron_variant	MODIFIER	TraesCS1A02G190200	TraesCS1A02G190200	transcript
999824|F|0--31:C>T	TGCAGAATGCTCCGACCGATCTACTTCCACCTTGACTTTGATCTACAGGGCATGACAGGAAAAAGAGAA	chr1A	345792022	synonymous_variant	LOW	TraesCS1A02G191500	TraesCS1A02G191500	transcript
106349786|F|0--5:A>C	TGCAGAGGCGCGGGAGGAGCTCGCTGCGGTGGAGCGCCGAGATCGGAAGAGCGGTTCAGCAGGAATGCC	chr1A	345833919	intergenic_region	MODIFIER	TraesCS1A02G191500-TraesCS1A02G191600	TraesCS1A02G191500-TraesCS1A02G191600	intergenic_region
1112729|F|0--41:G>A	TGCAGTGCTGCTGAACTGCAACGGATGCGCGTCCCTCACCCGTGCGGCGCTCAACGACCCCAGCGCTGG	chr1A	345834142	intergenic_region	MODIFIER	TraesCS1A02G191500-TraesCS1A02G191600	TraesCS1A02G191500-TraesCS1A02G191600	intergenic_region
5369097|F|0--25:C>T	TGCAGTGCTGCTGAACTGCAACGGACGCACGTCCCTCGCCCGTGCGGCGCTCAACGACCCCAGCGCTGG	chr1A	345834158	intergenic_region	MODIFIER	TraesCS1A02G191500-TraesCS1A02G191600	TraesCS1A02G191500-TraesCS1A02G191600	intergenic_region
12462305|F|0--28:G>A	TGCAGCCATGGACTACGAGCCGCAGCTCGCCGAGATCGGAAGAGCGGTTCAGCAGGAATGCCGAGACCG	chr1A	347189815	intergenic_region	MODIFIER	TraesCS1A02G191700-TraesCS1A02G191800	TraesCS1A02G191700-TraesCS1A02G191800	intergenic_region
1096766|F|0--37:C>G	TGCAGGTCGCCTAGAGCAGGGACCTGGTCACCTCGTACGCGAGGAAGCAGGCGCCGTTGGCCGAGATCG	chr1A	347320225	missense_variant	MODERATE	TraesCS1A02G191800	TraesCS1A02G191800	transcript
1091349|F|0--63:A>G	TGCAGGTCGCCTAGAGCAGGGACCTTGTCACCTCGTAGGCGAGGAAGCAGGCGCCGTTGGCCGAGATCG	chr1A	347320251	missense_variant	MODERATE	TraesCS1A02G191800	TraesCS1A02G191800	transcript
1011115|F|0--14:C>T	TGCAGCTCACCTCATCGCGCCGCAGCTCGCCCCTGCCCTCCGCGGCCGCCGCGCCCGAGATCGGAAGAG	chr1A	347648336	upstream_gene_variant	MODIFIER	TraesCS1A02G192400	TraesCS1A02G192400	transcript
2275779|F|0--8:C>G	TGCAGACACCTGCCGATTCTGTTGCAGCCGTCGATGTGTGCAGCATATCAGCCACTGCTATCCTCCGAG	chr1A	347914188	downstream_gene_variant	MODIFIER	TraesCS1A02G192500	TraesCS1A02G192500	transcript
2337531|F|0--64:A>G	TGCAGTGAGGCCACTGTGTCCGTGTTCTTCGGCGAAGGCGATCTCCTCGTTGGGCGGCGCGTCGAGGTC	chr1A	347922949	missense_variant	MODERATE	TraesCS1A02G192600	TraesCS1A02G192600	transcript
2337531|F|0--56:G>A	TGCAGTGAGGCCACTGTGTCCGTGTTCTTCGGCGAAGGCGATCTCCTCGTTGGGCGGCGCGTCGAGGTC	chr1A	347922957	synonymous_variant	LOW	TraesCS1A02G192600	TraesCS1A02G192600	transcript
109205120|F|0--54:A>G	TGCAGCCGCAGCCTGCTCGACAACTTCCGCTTCTGCTCCCTCGGCTGCAAGGTCACCGAGATCGGAAGA	chr1A	348399350	missense_variant	MODERATE	TraesCS1A02G192800	TraesCS1A02G192800	transcript
5004756|F|0--28:C>T	TGCAGAATTTAGAGCGAGATAAATAATACCAAAACATTGTGATCAAGGGCCACGCGCTAATTGACAAGG	chr1A	349351848	intergenic_region	MODIFIER	TraesCS1A02G193100-TraesCS1A02G193200	TraesCS1A02G193100-TraesCS1A02G193200	intergenic_region
1046720|F|0--12:A>G	TGCAGAATTTAGAGCGAGATAAATAATATCAAAACATTGTGATCAAGGGCTATGCGCTAATTGACAAGG	chr1A	349351864	intergenic_region	MODIFIER	TraesCS1A02G193100-TraesCS1A02G193200	TraesCS1A02G193100-TraesCS1A02G193200	intergenic_region
982829|F|0--8:A>T	TGCAGAAAAGACAGCGTGGCTTTTCCCGTTTATTATAAGTCCACCCCCTTTGTAAAAGCACGGCTAAAA	chr1A	351340463	upstream_gene_variant	MODIFIER	TraesCS1A02G193800	TraesCS1A02G193800	transcript
1072196|F|0--5:C>T	TGCAGCAAACATCTCGTCTCAATCCCCGCGGATAAATACGCCCGCGTACAACTCACCTTCCCGTTCCCC	chr1A	351340473	upstream_gene_variant	MODIFIER	TraesCS1A02G193800	TraesCS1A02G193800	transcript
1072196|F|0--53:C>G	TGCAGCAAACATCTCGTCTCAATCCCCGCGGATAAATACGCCCGCGTACAACTGACCTTCCCGTTCCCC	chr1A	351340521	upstream_gene_variant	MODIFIER	TraesCS1A02G193800	TraesCS1A02G193800	transcript
5363042|F|0--7:T>C	TGCAGAATCACGGCAGGTATCGACTGCCGAGATCGGAAGAGCGGTTCAGCAGGAATGCCGAGACCGATC	chr1A	352139680	5_prime_UTR_variant	MODIFIER	TraesCS1A02G195100	TraesCS1A02G195100	transcript
1220935|F|0--31:A>G	TGCAGGCAAGTAAAGTGCAACGTTAGGAGACAAGGACAATATAACATAGCAAAGAAAGAAATCGGGCAC	chr1A	352139715	intron_variant	MODIFIER	TraesCS1A02G195100	TraesCS1A02G195100	transcript
109393687|F|0--57:C>T	TGCAGATCAACAAGGGAAGCAGCCAAGAAGGAGATGGAAGGGGACTGCTCGCTGCTGCATGGGGCTCGC	chr1A	352852215	5_prime_UTR_premature_start_codon_gain_variant	LOW	TraesCS1A02G195300	TraesCS1A02G195300	transcript
1017315|F|0--9:G>A	TGCAGATCAACAAGGGAAGCAGCCAAGAAGGAGATGGAAGGGGACTGCTCGCTGCTGCATGGGGCTCGC	chr1A	352852263	5_prime_UTR_premature_start_codon_gain_variant	LOW	TraesCS1A02G195300	TraesCS1A02G195300	transcript
26672855|F|0--11:C>T	TGCAGAGTTTTCCTTTCTTTTTTTCTTATTACTAGCAAAAGAGCATGTGTGTTGCAATGGGTTATGCAT	chr1A	352862177	upstream_gene_variant	MODIFIER	TraesCS1A02G195312	TraesCS1A02G195312	transcript
984013|F|0--67:A>T	TGCAGCCCCCGCGACAGGGGATTAATTGGAGCACTGGCTAATGGTGGTACTACATCATCCGTTTGTCAG	chr1A	353634937	upstream_gene_variant	MODIFIER	TraesCS1A02G195700	TraesCS1A02G195700	transcript
2295706|F|0--22:A>G	TGCAGAGCAGGGCCAATGAAGAAACGGAGGAAATCGGCCAAAAAGTTGTGTGTCTGTCGGCCGATCGAT	chr1A	353912419	upstream_gene_variant	MODIFIER	TraesCS1A02G195900	TraesCS1A02G195900	transcript
39589662|F|0--12:G>C	TGCAGAGCAGGGGCAATGAAGAGACGGAGGAAATCGGCCAAAAAGTTGTGTGTCTGTCGGCCGATCGAT	chr1A	353912429	upstream_gene_variant	MODIFIER	TraesCS1A02G195900	TraesCS1A02G195900	transcript
1106679|F|0--46:G>A	TGCAGCAGATCCAAGAAGGCCGCCGCCAAGGGAGGAGACGCTCCGCGCCCCGCGCTGCACGACATCACC	chr1A	354189565	missense_variant	MODERATE	TraesCS1A02G196000	TraesCS1A02G196000	transcript
984861|F|0--14:C>A	TGCAGCTTAGGAATCAGTTCCTCCTGCTCCAGGACGCAGGGCAGCACGGTCCGAGATCGGAAGAGCGGT	chr1A	354189956	missense_variant	MODERATE	TraesCS1A02G196000	TraesCS1A02G196000	transcript
993464|F|0--54:G>A	TGCAGGCTGGGAGGCACATATCCAGGCAAGCAGCCAGCAACGGACCTAGGTCACGGCAGATTCCAGGAA	chr1A	354625642	intergenic_region	MODIFIER	TraesCS1A02G196300-TraesCS1A02G196400	TraesCS1A02G196300-TraesCS1A02G196400	intergenic_region
109466488|F|0--53:C>G	TGCAGCAGCGGTTCCCCGTGGGGGACGGGACGATGGACCTGGTGCGGGCGGGCCACGCGGTGAACCGAG	chr1A	354823841	missense_variant	MODERATE	TraesCS1A02G196400	TraesCS1A02G196400	transcript
1105543|F|0--25:G>A	TGCAGCGCGGAGACTTTTGTTGACCGCTGTCTTTGCTAACCGTCCGTCGCTTTGTTTGCTCTTCAGGTC	chr1A	354824883	upstream_gene_variant	MODIFIER	TraesCS1A02G196400	TraesCS1A02G196400	transcript
1105543|F|0--62:T>C	TGCAGCGCGGAGACTTTTGTTGACCGCTGTCTTTGCTAACCGTCCGTCGCTTTGTTTGCTCTTCAGGTC	chr1A	354824920	upstream_gene_variant	MODIFIER	TraesCS1A02G196400	TraesCS1A02G196400	transcript
1229403|F|0--30:C>G	TGCAGCTCCTCCCCTCGCGCCTCGCTCTCGGCAGGCGCCCCCGACTCGGCCGCTGCTTTCATGGCATTG	chr1A	354937321	missense_variant	MODERATE	TraesCS1A02G196500	TraesCS1A02G196500	transcript
2277135|F|0--46:A>G	TGCAGCAAATTAGGTGGTCGATTTTGAGATGTAGCTTTCGGTCATGAATAATTAGGGGCGAATCAGTGA	chr1A	355339791	upstream_gene_variant	MODIFIER	TraesCS1A02G197300	TraesCS1A02G197300	transcript
108254996|F|0--45:T>C	TGCAGCGCATGGGCGTTGGCCGGTTCCTGGCGGTCCCGGCGCTGGTCGCGGCCGCGCTGGTTGAGATGT	chr1A	355627440	missense_variant	MODERATE	TraesCS1A02G197600	TraesCS1A02G197600	transcript
39691735|F|0--21:A>T	TGCAGCTGCGACCCGCCGACGAAGCGTTTCTCCAACCACACCTACCATCATTTTCTCGTTTCCGTCAGT	chr1A	356428389	synonymous_variant	LOW	TraesCS1A02G198300	TraesCS1A02G198300	transcript
2260591|F|0--50:T>C	TGCAGGGAAAATAGGGGATCGAGCCCGTGCTCGACAGGAGGGAGCTACGATGCAGGGACGCGGTCAACG	chr1A	357173831	intergenic_region	MODIFIER	TraesCS1A02G198800-TraesCS1A02G198900	TraesCS1A02G198800-TraesCS1A02G198900	intergenic_region
109140814|F|0--39:A>G	TGCAGCAAGAGTCCGCACGATGGGTCCAGCAGGCAGTTCATGACTTGAGAACGTCCTTGCCGAGATCGG	chr1A	357787798	upstream_gene_variant	MODIFIER	TraesCS1A02G199100	TraesCS1A02G199100	transcript
1127111|F|0--40:C>T	TGCAGAAGATGGCATGGGGCGAGTGGATTTATAGTGTGCACTAATGTACGTCGGATTGGATCAATCAGT	chr1A	358151432	upstream_gene_variant	MODIFIER	TraesCS1A02G199300	TraesCS1A02G199300	transcript
108679626|F|0--11:C>G	TGCAGAAGATGCCATGGGGCGAGTGGATTTATAGTGTGCATTAATGTACGTCGGATTGGATCAATCAGT	chr1A	358151461	initiator_codon_variant&non_canonical_start_codon	LOW	TraesCS1A02G199300	TraesCS1A02G199300	transcript
2275930|F|0--49:G>A	TGCAGTATCCCCTTAAACATCATCAAGATCATCTCGACTTCCCCTTGAAGTAGTTGTCCCGAGATCGGA	chr1A	359237974	intron_variant	MODIFIER	TraesCS1A02G199900	TraesCS1A02G199900	transcript
2363850|F|0--10:G>A	TGCAGTGTTCGAGAAAACAACATTGCTATCGGCTACCGAACCACTAGAGGTCACTGGAGAGACTCCAGC	chr1A	361186154	missense_variant	MODERATE	TraesCS1A02G200600	TraesCS1A02G200600	transcript
1047843|F|0--46:A>T	TGCAGGAACAAAAATATACATCAAGTCTAAATGGGATCTGTAAGAAATTCATGAATTACATGAGTTGAC	chr1A	362063807	upstream_gene_variant	MODIFIER	TraesCS1A02G201000	TraesCS1A02G201000	transcript
1141582|F|0--29:C>G	TGCAGCTTAGGGTGTGGGGCGGGCTGCGGCGCAGGGCGGGGAGGCGGCTCACAGCGACCGCAACGGGGC	chr1A	362620285	5_prime_UTR_variant	MODIFIER	TraesCS1A02G201500	TraesCS1A02G201500	transcript
1062079|F|0--9:G>C	TGCAGCGAGGCACAGGCCATCCACCCTGTCACTCTCTGCTTTACGACGAGAGATCTATAGATATTTTTT	chr1A	362859611	upstream_gene_variant	MODIFIER	TraesCS1A02G201600	TraesCS1A02G201600	transcript
109326084|F|0--37:C>G	TGCAGGGGTGGGATAATGCGACCATTGCAGGTAATTCCTTCGTTCGTGCCGCCGAGATCGGAAGAGCGG	chr1A	362862455	splice_region_variant&intron_variant	LOW	TraesCS1A02G201600	TraesCS1A02G201600	transcript
2300244|F|0--12:C>T	TGCAGGTGCCGTCCTGTACATAAAGAAGGAGTTCAGCTTGGAGACCCAGCCCTTGATCGAGGGCCTCAT	chr1A	362862864	missense_variant	MODERATE	TraesCS1A02G201600	TraesCS1A02G201600	transcript
4909854|F|0--8:A>G	TGCAGCGTAGGCCAGCAGCAGAAAGGAGCAGCTCAACTACCCACACCGACCTGGACCCACCCGCCAGGG	chr1A	363006379	3_prime_UTR_variant	MODIFIER	TraesCS1A02G201700	TraesCS1A02G201700	transcript
1119662|F|0--55:T>A	TGCAGGACTTAGCAAAACTAACCCTGAGTCCTGTAGCCTTAGCGAAATCATCCAATGTATTCATGAGAA	chr1A	363425071	downstream_gene_variant	MODIFIER	TraesCS1A02G202100	TraesCS1A02G202100	transcript
2279875|F|0--59:C>A	TGCAGATGTACGCCCGCTGCGCGGACGCCTCGTACGCTCGCAGGGTGTTCGACGCGATGCCCCACAGGG	chr1A	364632282	missense_variant	MODERATE	TraesCS1A02G203100	TraesCS1A02G203100	transcript
1212152|F|0--22:T>C	TGCAGCGCATGCAGCAGGCCGATATGGGAGCCGAGGGAAAACGTGTCCTCCGCCGCCGTGCAAAGCTTG	chr1A	364652727	upstream_gene_variant	MODIFIER	TraesCS1A02G203200	TraesCS1A02G203200	transcript
3956958|F|0--5:T>C	TGCAGTATGCATGTGACTGCACACCATGCCAAGAAGCCCGCGCGTATCGACAACGCCCGAGATCGGAAG	chr1A	365507111	upstream_gene_variant	MODIFIER	TraesCS1A02G203700	TraesCS1A02G203700	transcript
109064011|F|0--19:G>A	TGCAGTAGCGCGTGTAGTAGCCGATGCGGTCGACGTTAGCGTCGTTCCGAGATCGGAAGAGCGGTTCAG	chr1A	365508612	synonymous_variant	LOW	TraesCS1A02G203700	TraesCS1A02G203700	transcript
109345144|F|0--18:A>C	TGCAGGAGGAGGTGCTCGAGGTATCACATCAGGGGCGACAAGGCAGGCACGGTGGAGAGCTTCATCGAC	chr1A	365536479	synonymous_variant	LOW	TraesCS1A02G203800	TraesCS1A02G203800	transcript
109313444|F|0--67:G>A	TGCAGACGGAGGCGCAGAGTTTCGACGTGCCCAGCGCCGACATGATCTACAGCCTCGCCTACCTGCCGC	chr1A	365618499	synonymous_variant	LOW	TraesCS1A02G203900	TraesCS1A02G203900	transcript
1191259|F|0--16:C>T	TGCAGAAGACAACCTGCCAAGGACCTTGATTCAAGGACTCACTTCGTTGAGCAGCAGAGAAGGAGGCCA	chr1A	366276275	upstream_gene_variant	MODIFIER	TraesCS1A02G204300	TraesCS1A02G204300	transcript
2289282|F|0--28:A>G	TGCAGCGTCGATCCCTCGCCAGGTCTTGACATCCCGTGACTGGGAGTTCGATTCCTGTTGGATCCAGGC	chr1A	366278162	upstream_gene_variant	MODIFIER	TraesCS1A02G204300	TraesCS1A02G204300	transcript
1096869|F|0--48:C>T	TGCAGCTGGACGGATGCAAGCGCATCACCGGAAATTTTGAAATAAATTCAAAAATAATATGAGCATCAA	chr1A	366542994	upstream_gene_variant	MODIFIER	TraesCS1A02G204700	TraesCS1A02G204700	transcript
1096869|F|0--60:G>A	TGCAGCTGGACGGATGCAAGCGCATCACCGGAAATTTTGAAATAAATTCAAAAATAATATGAGCATCAA	chr1A	366543006	upstream_gene_variant	MODIFIER	TraesCS1A02G204700	TraesCS1A02G204700	transcript
1209353|F|0--44:C>T	TGCAGTGCTTGAGGGATGAACGTGGATGCCTGATCATGAGCCTGCCAGTGAAGGAGCGAGCAGCGATGA	chr1A	368204407	intergenic_region	MODIFIER	TraesCS1A02G205600-TraesCS1A02G205700	TraesCS1A02G205600-TraesCS1A02G205700	intergenic_region
5370040|F|0--11:A>G	TGCAGATGGATAGCACAACGGCGCTTGTGCAAGCAAAAGAGGAGGAGGCGGCCAGCAACATACAGGGCA	chr1A	368357366	upstream_gene_variant	MODIFIER	TraesCS1A02G205700	TraesCS1A02G205700	transcript
1095465|F|0--62:T>C	TGCAGGGGGAAATGTGTCGCCTGGCGCTGCGCGAGCCCACCAAGGACGGTGCCGAGCACCTCTCCGCCG	chr1A	368364726	synonymous_variant	LOW	TraesCS1A02G205900	TraesCS1A02G205900	transcript
3023260|F|0--47:G>C	TGCAGGGTATGATTGCAGACTTCGACATCCGCAGCTCACTCACGTTGGCATTGCAGATCTGCTCTTTCA	chr1A	368366927	synonymous_variant	LOW	TraesCS1A02G206000	TraesCS1A02G206000	transcript
1216733|F|0--36:C>T	TGCAGGAGTGCAGGACACGGTTGTACAGATGTGAAATGGAGGGCATCTTATCTGCCATCTCATGGGGAG	chr1A	368712992	intron_variant	MODIFIER	TraesCS1A02G206100	TraesCS1A02G206100	transcript
1101602|F|0--40:T>C	TGCAGAGATAGGTACCATCTGTTCAACAATGCAATGAGAATACGAGATGGCATGAATGGTCCAGAGGGT	chr1A	368713133	intron_variant	MODIFIER	TraesCS1A02G206100	TraesCS1A02G206100	transcript
3533016|F|0--7:T>G	TGCAGGATCAAAGAAGGAACGCATCAAGAATGCAACACGGGGTGCCCGAGATCGGAAGAGCGGTTCAGC	chr1A	368713831	missense_variant	MODERATE	TraesCS1A02G206100	TraesCS1A02G206100	transcript
1127911|F|0--56:G>A	TGCAGTGCTTGCTGGTTGCATTCTCGCGTCTGATTTTGCTGCATAATGGTTGATCGATCAGGAGGATGT	chr1A	368801859	splice_region_variant&intron_variant	LOW	TraesCS1A02G206400	TraesCS1A02G206400	transcript
7487528|F|0--11:A>C	TGCAGTGCTTGATGGTTGCATTCTCGCGTCTGATTTTGCTGCATAATGGTTGATCGATCAGGAGGATGT	chr1A	368801904	upstream_gene_variant	MODIFIER	TraesCS1A02G206500	TraesCS1A02G206500	transcript
2261700|F|0--5:C>G	TGCAGGAAACAGCTAGGGATTGGAGGTTGGATCGAGCAGCGGTGTGTCACCATGGGGTGGAAGCAGGCG	chr1A	368801917	upstream_gene_variant	MODIFIER	TraesCS1A02G206500	TraesCS1A02G206500	transcript
2280853|F|0--54:A>G	TGCAGGGGAGGATGGAGGGAGAGCGCACTGTGGTTAGAGGCCGCGTCGGAGATGAGGAGGTCAGCTTGC	chr1A	369499875	upstream_gene_variant	MODIFIER	TraesCS1A02G207500	TraesCS1A02G207500	transcript
1059094|F|0--40:G>A	TGCAGTCCAAAAGGAGAGCGACGTTGTATACAAGAGCAGTGGTCAAGATCCGAGATCGGAAGAGCGGTT	chr1A	371088226	3_prime_UTR_variant	MODIFIER	TraesCS1A02G209000	TraesCS1A02G209000	transcript
1093355|F|0--47:T>G	TGCAGCAGTGCAGCATGACATGTATTTCCTTTAGGCCCTGTTTGAATGAGCGTGTTTCTCTCAATTACA	chr1A	371945215	upstream_gene_variant	MODIFIER	TraesCS1A02G209300	TraesCS1A02G209300	transcript
2292892|F|0--66:G>T	TGCAGGTAGGTAACCTAGTGCGGCTCTTCTCTCTCGTGGGCCGTGGGCGCCAAGTCAAGACTACACTCT	chr1A	373266415	upstream_gene_variant	MODIFIER	TraesCS1A02G210700	TraesCS1A02G210700	transcript
1141154|F|0--18:C>A	TGCAGGGGAATCCAGTTCACAGGTGAACCTTCTCCAAATCCCGCCTTAACTACTACATCATGATCCTTT	chr1A	373765464	upstream_gene_variant	MODIFIER	TraesCS1A02G210900	TraesCS1A02G210900	transcript
1117729|F|0--19:T>A	TGCAGCCTGGGCCCCGCCGTGCTCGCGCCCCACATGCCAGCGACGGACGCTCCTCAGTAGCCCCTGGCC	chr1A	374213862	upstream_gene_variant	MODIFIER	TraesCS1A02G211500	TraesCS1A02G211500	transcript
1117729|F|0--60:C>G	TGCAGCCTGGGCCCCGCCGTGCTCGCGCCCCACATGCCAGCGACGGACGCTCCTCAGTAGGCCCTGGCC	chr1A	374213903	upstream_gene_variant	MODIFIER	TraesCS1A02G211500	TraesCS1A02G211500	transcript
1161269|F|0--59:T>C	TGCAGCAGGGCACCTTGTTTCTCAGGTCGCCGATTATAGCACAGTTTTGTCATCTGTGGTCTTGCCAAT	chr1A	374216814	missense_variant	MODERATE	TraesCS1A02G211500	TraesCS1A02G211500	transcript
108877580|F|0--23:T>C	TGCAGATTGGTTGCATCTCGCATTATTCAGTTAGAGACAGCGATCACAGGCTCGCCGAGATCGGAAGAG	chr1A	374570641	downstream_gene_variant	MODIFIER	TraesCS1A02G211900	TraesCS1A02G211900	transcript
1087379|F|0--64:G>A	TGCAGGCCTTTCTATTTCTATTTGCGGACTTGGTACAGTTTGCTTATGTTTTCTAAAAAGAACTACTTG	chr1A	374570725	downstream_gene_variant	MODIFIER	TraesCS1A02G211900	TraesCS1A02G211900	transcript
109501582|F|0--34:T>C	TGCAGGGGCCATTCTCCATCCGCATCACCAGCGATACCGAGATCGGAAGAGCGGTTCAGCAGGAATGCC	chr1A	374958718	missense_variant	MODERATE	TraesCS1A02G212200	TraesCS1A02G212200	transcript
1311185|F|0--37:C>T	TGCAGGTGTTGCTGGCTTGCTGCTAATTCTTACCGTGTGAACTCGATGTCGATGATGCCGAGATCGGAA	chr1A	375468476	synonymous_variant	LOW	TraesCS1A02G212600	TraesCS1A02G212600	transcript
1100609|F|0--22:T>C	TGCAGCGCCGTAGCAGTACCAGTGCAACATTGAGAATAAATATGTACCGCCATTTTGCAAAATTCTTGG	chr1A	375468532	downstream_gene_variant	MODIFIER	TraesCS1A02G212500	TraesCS1A02G212500	transcript
108679957|F|0--22:T>C	TGCAGACGTGCCTGCATGGAGGTCGATAGCGTTGGGGAGTAAAAAAGATCCGATCGGCGGCGAGTGGTT	chr1A	375471058	downstream_gene_variant	MODIFIER	TraesCS1A02G212500	TraesCS1A02G212500	transcript
1060723|F|0--48:C>A	TGCAGCAGCAGCAGCAGAGATTCGTGCCACCGCGTAAGAATCAATCAGAGGTTCGGAGGGAACAGTGCG	chr1A	375471691	downstream_gene_variant	MODIFIER	TraesCS1A02G212600	TraesCS1A02G212600	transcript
13196425|F|0--63:T>A	TGCAGCAGCAGCAGCAGAGATTCGTGCCACCGCGTAAGAATCAATCAGAGGTTCGGAGGGAACTGTGCG	chr1A	375471706	downstream_gene_variant	MODIFIER	TraesCS1A02G212600	TraesCS1A02G212600	transcript
3949374|F|0--6:C>T	TGCAGCTGCCGCGCCTTGGCTCGGTGTGGGCGCGCCGAGATCGGAAGAGCGGTTCAGCAGGAATGCCGA	chr1A	375476755	synonymous_variant	LOW	TraesCS1A02G212700	TraesCS1A02G212700	transcript
1103255|F|0--15:C>A	TGCAGGTCCAGCCGACCCCCCTCCTAATCCCTCTCTAGGCCCATTTCCTTCCCCGCAGCCCACCTGGAT	chr1A	375867325	intergenic_region	MODIFIER	TraesCS1A02G212700-TraesCS1A02G212800	TraesCS1A02G212700-TraesCS1A02G212800	intergenic_region
1127067|F|0--68:A>C	TGCAGAGGAGGAGGAAAGCAGAAAGGGAGAGGGGAATGTGTGCCAGCCTTCGGCCTGACCTCTTGCACA	chr1A	376476373	upstream_gene_variant	MODIFIER	TraesCS1A02G212900	TraesCS1A02G212900	transcript
1126809|F|0--61:G>A	TGCAGTGAAAAGGAAACCAGAGAACGATGCCCTCCTAGAACACACTCCAAGGATCCCCACCAAGATGTA	chr1A	376476499	5_prime_UTR_variant	MODIFIER	TraesCS1A02G212900	TraesCS1A02G212900	transcript
1085551|F|0--26:A>G	TGCAGGAGGTGCGCGCTTTTGCTTTTACGTCGCTCGCTTTTCCTCTCTCACCGAGATCGGAAGAGCGGT	chr1A	376785444	intron_variant	MODIFIER	TraesCS1A02G213600	TraesCS1A02G213600	transcript
108585335|F|0--14:G>A	TGCAGGAACTGTGCGCATGGATCGAAGGCCGCAACCTGAAGCGGGCGGCGGTGACGAACGCGCCGAGGG	chr1A	376786018	stop_gained	HIGH	TraesCS1A02G213600	TraesCS1A02G213600	transcript
3574785|F|0--36:G>T	TGCAGTACTAACGTACTAGTACATGTGAGTGGCATTGGTACATGACCAGTTGCACTAAAAAGGTGATCA	chr1A	377001289	upstream_gene_variant	MODIFIER	TraesCS1A02G213700	TraesCS1A02G213700	transcript
2275320|F|0--43:G>T	TGCAGATGGGTAAATCCGATCGACAAAGAAGCCGCAAGATACAGGCATGGCTCCGAGACGGCGAAAAAG	chr1A	377426610	downstream_gene_variant	MODIFIER	TraesCS1A02G214316	TraesCS1A02G214316	transcript
1220242|F|0--66:A>G	TGCAGCGGAGATCTTTGCTGCTATGCCGCAACGCGACCTCAACTCCTATAACTCTGCTATGCTCGCACT	chr1A	377431758	missense_variant	MODERATE	TraesCS1A02G214316	TraesCS1A02G214316	transcript
2277588|F|0--66:C>G	TGCAGTCACGTCGCTTCGCTGTTTGTCGAAGCGGTGCGTCTCTCCCATATGCATGCATGCATGCATCCA	chr1A	377609256	upstream_gene_variant	MODIFIER	TraesCS1A02G214700	TraesCS1A02G214700	transcript
978646|F|0--67:C>A	TGCAGGGGGAATGGGGGATGGCCGTGCACAGGAGCAAGGCGGAAACGGCCTGCGCGGACCCAGCAACAC	chr1A	379860858	intergenic_region	MODIFIER	TraesCS1A02G215000-TraesCS1A02G215100	TraesCS1A02G215000-TraesCS1A02G215100	intergenic_region
5357348|F|0--7:T>C	TGCAGAGTGACGACGAGGAGGAGGAGCCCGAGATCGGAAGAGCGGTTCAGCAGGAATGCCGAGACCGAT	chr1A	381822298	missense_variant	MODERATE	TraesCS1A02G215900	TraesCS1A02G215900	transcript
5358102|F|0--8:C>G	TGCAGGAACTGTGAAACTCACGGTGCCCGAGATCGGAAGAGCGGTTCAGCAGGAATGCCGAGACCGATC	chr1A	382251647	downstream_gene_variant	MODIFIER	TraesCS1A02G216200	TraesCS1A02G216200	transcript
1054139|F|0--63:A>G	TGCAGATTTAATTTAAATCTGCCTCAGTTAAATGATCATGCTGCACTGAACGACCTCAATTATAGTTCA	chr1A	384775603	intron_variant	MODIFIER	TraesCS1A02G217000	TraesCS1A02G217000	transcript
108230513|F|0--34:C>G	TGCAGTGGGCGCTCCTCCTGGCGTCGCTGGCCGCCGCGGGGCACCGAGATCGGAAGAGCGGTTCAGCAG	chr1A	385271718	missense_variant	MODERATE	TraesCS1A02G217100	TraesCS1A02G217100	transcript
1152254|F|0--26:C>T	TGCAGGCACCATGGATGATGAAAGAACAAAATCGCAGACGAGTGGCGAACCGTCGAGAGTTTTGACCGA	chr1A	385353708	upstream_gene_variant	MODIFIER	TraesCS1A02G217300	TraesCS1A02G217300	transcript
109054941|F|0--60:G>A	TGCAGATACCCAGAGTACACTACATGCATGCGACTGATCAACGTCACGAGGGACTGGCCAGGAAGCCGT	chr1A	387198200	missense_variant	MODERATE	TraesCS1A02G218600	TraesCS1A02G218600	transcript
3064754|F|0--9:C>A	TGCAGCTCCACCGCCCCTCCGCCTCCACCCCCGCCACCCGAATCGCCGAGATCGGAAGAGCGGTTCAGC	chr1A	387524110	synonymous_variant	LOW	TraesCS1A02G218900	TraesCS1A02G218900	transcript
3064754|F|0--19:T>C	TGCAGCTCCCCCGCCCCTCTGCCTCCACCCCCGCCACCCGAATCGCCGAGATCGGAAGAGCGGTTCAGC	chr1A	387524120	synonymous_variant	LOW	TraesCS1A02G218900	TraesCS1A02G218900	transcript
108053656|F|0--28:C>T	TGCAGAGGATCGCGTCCATCAAGAAGTCCGCCGAGATCGGAAGAGCGGTTCAGCAGGAATGCCGAGACC	chr1A	387811951	missense_variant	MODERATE	TraesCS1A02G219000	TraesCS1A02G219000	transcript
108781728|F|0--17:A>T	TGCAGCAAGAACAGAGTAGGTGGAGGCCAGCATGCATACCTGAACCCCGAGATCGGAAGAGCGGTTCAG	chr1A	387833240	intergenic_region	MODIFIER	TraesCS1A02G219000-TraesCS1A02G219200	TraesCS1A02G219000-TraesCS1A02G219200	intergenic_region
1218842|F|0--33:A>G	TGCAGCTGCAAGCCAAGCTGTGATGTGAAAATGACTGCCTGCCCATGCATCCAGTGCAGAACCGAGATC	chr1A	388845160	upstream_gene_variant	MODIFIER	TraesCS1A02G220000	TraesCS1A02G220000	transcript
1177011|F|0--55:G>A	TGCAGATACGAACAGACACACACCACCGCAAGTCCAAGGCGGAGCGGCAAGCAAAGCCAATACTCCTTC	chr1A	388849086	5_prime_UTR_variant	MODIFIER	TraesCS1A02G220000	TraesCS1A02G220000	transcript
1073298|F|0--43:A>G	TGCAGATGATCGTGTGGGAGATAAGCTGGAGTCGGTAGTGAAAATGGGTTGATGTGTCAGCCGTTTTCC	chr1A	389819749	synonymous_variant	LOW	TraesCS1A02G220700	TraesCS1A02G220700	transcript
1125019|F|0--50:G>A	TGCAGCTCCAAGTCAGAGAAACGCCGCCACGACTACTCCAAGTCTCCGACGATCAACAGGGCGCAGCAC	chr1A	389829271	upstream_gene_variant	MODIFIER	TraesCS1A02G220800	TraesCS1A02G220800	transcript
2278234|F|0--27:C>T	TGCAGGTTTTCTATTTTGGTATTTCAGTTTTGTTTTCAAACTAAGGAACACTTTTTGAAATCGGGTATA	chr1A	391241780	downstream_gene_variant	MODIFIER	TraesCS1A02G221700	TraesCS1A02G221700	transcript
1183796|F|0--45:A>G	TGCAGGACGAGGAGCCATCGCTGTTCAGGAACATGCCAGGGATCTAGGCGTCGTGAAGCTCGTAATGGA	chr1A	391668906	upstream_gene_variant	MODIFIER	TraesCS1A02G222000	TraesCS1A02G222000	transcript
1075074|F|0--31:A>T	TGCAGGTGGGACTATAGATGGAAGTCCCACCACAATCCACCTAGTCCTAGTACAGTTTGGTGTTGAAAA	chr1A	391669527	upstream_gene_variant	MODIFIER	TraesCS1A02G222000	TraesCS1A02G222000	transcript
1050073|F|0--11:A>G	TGCAGCCTGATAGGTGCGTGTTCATGTATTTGGTCCTTGTGTTGGAGTTGCATGATGAAACATAGATAG	chr1A	391669566	upstream_gene_variant	MODIFIER	TraesCS1A02G222000	TraesCS1A02G222000	transcript
1050073|F|0--68:G>A	TGCAGCCTGATGGGTGCGTGTTCATGTATTTGGTCCTTGTGTTGGAGTTGCATGATGAAACATAGATAG	chr1A	391669623	upstream_gene_variant	MODIFIER	TraesCS1A02G222000	TraesCS1A02G222000	transcript
7907447|F|0--30:A>G	TGCAGCGGTCGGAGAACCGTCGACTGAGGCAGCGGGGCACGCTCCTACCAGGCGGCGTGTCTATGTCAT	chr1A	392525224	missense_variant	MODERATE	TraesCS1A02G222700	TraesCS1A02G222700	transcript
109164442|F|0--39:G>A	TGCAGTGAGGGAAGACGGTCACCTGGACTGGCCGACGAGGCTGCGGGTGGCGGTGGGGATCGCCTACTG	chr1A	392526041	splice_region_variant	LOW	TraesCS1A02G222800	TraesCS1A02G222800	transcript
5357743|F|0--8:G>C	TGCAGCCTGAGCCCACGCGCCGCCACCGAGCCGCCGAGATCGGAAGAGCGGTTCAGCAGGAATGCCGAG	chr1A	393469759	missense_variant	MODERATE	TraesCS1A02G223300	TraesCS1A02G223300	transcript
1022020|F|0--8:C>G	TGCAGTGTCCACTGTATCCTTGCTTCTTCAGTAATGTATGTCGTCTTGCTCAAATATGTCTTGTCTCGT	chr1A	394482751	3_prime_UTR_variant	MODIFIER	TraesCS1A02G224200	TraesCS1A02G224200	transcript
1022020|F|0--62:G>T	TGCAGTGTCCACTGTATCCTTGCTTCTTCAGTAATGTATGTCGTCTTGCTCAAATATGTCTTGTCTCGT	chr1A	394482805	upstream_gene_variant	MODIFIER	TraesCS1A02G224300	TraesCS1A02G224300	transcript
6027411|F|0--23:A>C	TGCAGTTTGGTTGCGTTTTGGACATGCAGACGTTCCTCTGCTATGTAGAAACGAATATTCCAACAGTTG	chr1A	394579056	intergenic_region	MODIFIER	TraesCS1A02G224500-TraesCS1A02G224600	TraesCS1A02G224500-TraesCS1A02G224600	intergenic_region
986926|F|0--68:G>A	TGCAGTTTGGTTGCGTTTTGGACCTGCAGACGTTCCTCTGCTATGTAGAAACGAATATTCCAACAGTTG	chr1A	394579101	intergenic_region	MODIFIER	TraesCS1A02G224500-TraesCS1A02G224600	TraesCS1A02G224500-TraesCS1A02G224600	intergenic_region
1103584|F|0--44:G>A	TGCAGACGTTCCTCTGCTATGTAGAAACGAATATTCCAACAGTTGAGCAATGAAATCATTTTAACCCCA	chr1A	394579101	intergenic_region	MODIFIER	TraesCS1A02G224500-TraesCS1A02G224600	TraesCS1A02G224500-TraesCS1A02G224600	intergenic_region
1126911|F|0--58:T>G	TGCAGTGGAGACGCACAAGGCGAAGAAGGCTTCGGACACGCCAAAGACTCATGAGGGCTCCCCGAAGGC	chr1A	394852931	synonymous_variant	LOW	TraesCS1A02G224800	TraesCS1A02G224800	transcript
6036630|F|0--63:T>C	TGCAGCCGTGGGCGGCCTCACCGGACTCGGCGGCCTCCTCGAACTGCACCTTCGCGGGCCCGATGCCGA	chr1A	396283361	synonymous_variant	LOW	TraesCS1A02G225900	TraesCS1A02G225900	transcript
1090722|F|0--21:G>T	TGCAGCGTGCCCGTCGCCGTTGCTGTCAGACCTAGAAGAGCACCAGCCATGCGCCGAGATCGGAAGAGC	chr1A	396298368	3_prime_UTR_variant	MODIFIER	TraesCS1A02G226000	TraesCS1A02G226000	transcript
1288209|F|0--58:T>C	TGCAGATCCATTGTTGCACGCGGAAGCGATCCGAACGGAAAGGTTTCCTCTGAAGCCGTGCGCACACAT	chr1A	396455872	downstream_gene_variant	MODIFIER	TraesCS1A02G226400	TraesCS1A02G226400	transcript
1066153|F|0--66:A>G	TGCAGCCTCGTGCGCCTGGTGCAGACAAAAATGCATTTCATCTCCTTGTTCTCAGAGGTTGCTCAGAGT	chr1A	397081476	upstream_gene_variant	MODIFIER	TraesCS1A02G226700	TraesCS1A02G226700	transcript
7915563|F|0--22:G>C	TGCAGTCCAACGCGGACGACGCGGTGGTGCACAAGATCTCGGACCGCATGGTGCGCAACGGCTCCATCG	chr1A	397083196	synonymous_variant	LOW	TraesCS1A02G226700	TraesCS1A02G226700	transcript
4911057|F|0--43:C>T	TGCAGGAGATTGGGCTCCACGTTTAGGTAGCCTCCCCTGGTACCGCCGCGGAGGCGGAGCACCAGGTGC	chr1A	397770142	synonymous_variant	LOW	TraesCS1A02G227100	TraesCS1A02G227100	transcript
108455551|F|0--11:C>T	TGCAGCTGCGCCATAGCCTGTAGCTAGCTGCCGAGATCGGAAGAGCGGTTCAGCAGGAATGCCGAGACC	chr1A	399833835	intergenic_region	MODIFIER	TraesCS1A02G228500-TraesCS1A02G228600	TraesCS1A02G228500-TraesCS1A02G228600	intergenic_region
5973047|F|0--18:A>G	TGCAGGGTCAGTCTCTATAACCTTGAATTCCACACTTGTCATCCCAGCTCTCACAAGGAAAAGGTCTCC	chr1A	401222337	downstream_gene_variant	MODIFIER	TraesCS1A02G229100	TraesCS1A02G229100	transcript
7930416|F|0--26:G>A	TGCAGGAGACCGTCCAATATCCGGTGGAGCATCCGAGATCGGAAGAGCGGTTCAGCAGGAATGCCGAGA	chr1A	401223331	downstream_gene_variant	MODIFIER	TraesCS1A02G229100	TraesCS1A02G229100	transcript
2328679|F|0--24:G>A	TGCAGCTTCGCCAGTTTGTACCGTGTCGTCGACGTTAAAGGTGCCAATTATATAACAGCAACCGTCACA	chr1A	401652568	upstream_gene_variant	MODIFIER	TraesCS1A02G229300	TraesCS1A02G229300	transcript
4909633|F|0--29:T>C	TGCAGGTCAGGTGCCTTCCTCCCCGCTCCTTCCCTCCTCCCCGTTAACTCTTCCGTCCTTCTTTGTCGC	chr1A	401777999	upstream_gene_variant	MODIFIER	TraesCS1A02G229400	TraesCS1A02G229400	transcript
1091654|F|0--40:T>G	TGCAGACCAGGGGCGGATCTAGACGGACGGCGCGCGCCCAGGGATCGCGGGACTGGACTAGTCGCCGAG	chr1A	402236480	upstream_gene_variant	MODIFIER	TraesCS1A02G229600	TraesCS1A02G229600	transcript
994398|F|0--62:C>T	TGCAGCCCACCGCCGTCCCCGTCCTTCCTCGTCGGGGCGTCGCGTTCCTGCCCCCTCCGCTCCGTCCGA	chr1A	402236556	upstream_gene_variant	MODIFIER	TraesCS1A02G229600	TraesCS1A02G229600	transcript
39693008|F|0--10:G>C	TGCAGATCCTGGGGCGGCTCGAGGGCGACCCGCGCGACTGGGCGCGAGCGTCCTGCGCGTCTCCGCGCC	chr1A	402278598	synonymous_variant	LOW	TraesCS1A02G229800	TraesCS1A02G229800	transcript
2275191|F|0--15:C>T	TGCAGTTTGGTCGATCATCAAACGGACGACTGAACCAGACGCTGCATTCTGTCTCCGTGCGCAGACATG	chr1A	403027888	downstream_gene_variant	MODIFIER	TraesCS1A02G230400	TraesCS1A02G230400	transcript
2289096|F|0--25:G>C	TGCAGCAGGTGCATGCAAAGTCGTCGATCTCCAGTTCTCCACGCACGCAGAAATCAATATACATTGATC	chr1A	403038874	intergenic_region	MODIFIER	TraesCS1A02G230500-TraesCS1A02G230600	TraesCS1A02G230500-TraesCS1A02G230600	intergenic_region
1088048|F|0--33:G>A	TGCAGAAAACGAAAATTATGTGGTGGTTCGTGTGTCTAGAGCAGATCTCCGAGATCGGAAGAGCGGTTC	chr1A	403655015	splice_region_variant	LOW	TraesCS1A02G231100	TraesCS1A02G231100	transcript
5370898|F|0--14:C>T	TGCAGGCGGCCCCGCCAGCGAGCGCCCGAGATCGGAAGAGCGGTTCAGCAGGAATGCCGAGACCGATCT	chr1A	404391096	upstream_gene_variant	MODIFIER	TraesCS1A02G231400	TraesCS1A02G231400	transcript
108968651|F|0--57:A>G	TGCAGCATGCGGATGGCTCTGTTGTAGGCATGGACAATGCCGTGGCAGCGTGCGGCGATGTAGGCCGAG	chr1A	404503683	intergenic_region	MODIFIER	TraesCS1A02G231400-TraesCS1A02G231500	TraesCS1A02G231400-TraesCS1A02G231500	intergenic_region
2289241|F|0--59:T>G	TGCAGTGCAAGGTACCTCCCCCAAACCCAGCACTGTCACTCTCGCTCGCCGTGTTATTAGTACTCGAGT	chr1A	406176158	intron_variant	MODIFIER	TraesCS1A02G232800	TraesCS1A02G232800	transcript
108811078|F|0--11:T>C	TGCAGCTCTCGTGCGCCCTGCATGTCCCCGAGATCGGAAGAGCGGTTCAGCAGGAATGCCGAGACCGAT	chr1A	407337472	upstream_gene_variant	MODIFIER	TraesCS1A02G233600	TraesCS1A02G233600	transcript
39693165|F|0--25:T>C	TGCAGCTCCGTCCAGAGAGGAGCTCTCCCGCCAGTTCCCCCCGCGAGCCGCGCATCCTCCTCCAGCCAG	chr1A	408188088	intergenic_region	MODIFIER	TraesCS1A02G233600-TraesCS1A02G233700	TraesCS1A02G233600-TraesCS1A02G233700	intergenic_region
1121515|F|0--40:A>T	TGCAGCCGTGGCTTCATGGCCGCCTTTGTCGCGCTCAGCAACCAGCACCACCGCCTCAAGGCAAGTTGC	chr1A	408331016	intergenic_region	MODIFIER	TraesCS1A02G233600-TraesCS1A02G233700	TraesCS1A02G233600-TraesCS1A02G233700	intergenic_region
1089099|F|0--20:T>G	TGCAGAAGCATCGCTTTTCGTTTCAGGTTCGGCAGTTCAGACTTCTTCTTGTCTGAGATGAAGTTGCAG	chr1A	408492951	downstream_gene_variant	MODIFIER	TraesCS1A02G233700	TraesCS1A02G233700	transcript
108955151|F|0--43:G>A	TGCAGCGTTCGCGTGGCTGCGGTGCGACAGGGAGGACGTGGAGGATTGCGCGGGGTTCCTCCGCGGCCA	chr1A	408493408	synonymous_variant	LOW	TraesCS1A02G233800	TraesCS1A02G233800	transcript
1204450|F|0--68:G>C	TGCAGCTGCTCTTCCTGCGCGCCGCCTCCCTCGCTGAGCTCCGTGGCCTGGCCCTTCTACGGCAACTAG	chr1A	408616723	intergenic_region	MODIFIER	TraesCS1A02G233800-TraesCS1A02G233900	TraesCS1A02G233800-TraesCS1A02G233900	intergenic_region
1204450|F|0--31:C>T	TGCAGCTGCTCTTCCTGCGCGCCGCCTCCCTCGCTGAGCTCCGTGGCCTGGCCCTTCTACGGCAACTAG	chr1A	408624962	intergenic_region	MODIFIER	TraesCS1A02G233800-TraesCS1A02G233900	TraesCS1A02G233800-TraesCS1A02G233900	intergenic_region
3025801|F|0--16:A>G	TGCAGTTGCCGCCTGCACACGGTCTCACGTTCGCCATAAACCGAGATCGGAAGAGCGGTTCAGCAGGAA	chr1A	408947114	intergenic_region	MODIFIER	TraesCS1A02G233800-TraesCS1A02G233900	TraesCS1A02G233800-TraesCS1A02G233900	intergenic_region
1032728|F|0--6:A>T	TGCAGTTAAGGCGGGCAGTTTGTGGAAACAACGTCGGCAAGGGCTGCCAAAGTCACCATGGCTGGATCC	chr1A	408947133	intergenic_region	MODIFIER	TraesCS1A02G233800-TraesCS1A02G233900	TraesCS1A02G233800-TraesCS1A02G233900	intergenic_region
1032728|F|0--65:A>G	TGCAGTAAAGGCGGGCAGTTTGTGGAAACAACGTCGGCAAGGGCTGCCAAAGTCACCATGGCTGGATCC	chr1A	408947192	intergenic_region	MODIFIER	TraesCS1A02G233800-TraesCS1A02G233900	TraesCS1A02G233800-TraesCS1A02G233900	intergenic_region
5000459|F|0--12:A>G	TGCAGTCCGACGACCGTCGCCGTGCAGTTCGGCGGCATGCGTGATGCGGTTCGGTGCTGGTGCACGCCG	chr1A	414637791	intergenic_region	MODIFIER	TraesCS1A02G234900-TraesCS1A02G235000	TraesCS1A02G234900-TraesCS1A02G235000	intergenic_region
1063013|F|0--18:G>C	TGCAGCAGAAGAAGAAGAGGGAGGCGCGACAAAGGCGATGGCACGCGGGTCCGAGATCGGAAGAGCGGT	chr1A	415806773	intergenic_region	MODIFIER	TraesCS1A02G235400-TraesCS1A02G235500	TraesCS1A02G235400-TraesCS1A02G235500	intergenic_region
1051568|F|0--43:C>T	TGCAGTCCCAGGCTGCCGAGCAATTCAAAGCGCCTGATCTTAGCAGCGTCATCTCAAACCCTGAGGCTT	chr1A	416550202	upstream_gene_variant	MODIFIER	TraesCS1A02G235600	TraesCS1A02G235600	transcript
108957105|F|0--13:T>C	TGCAGTCCCAGGCTGCCGAGCAATTCAAAGCGCCTGATCTTAGTAGCGTCATCTCAAACCCTGAGGCTT	chr1A	416550232	upstream_gene_variant	MODIFIER	TraesCS1A02G235600	TraesCS1A02G235600	transcript
1051568|F|0--9:T>A	TGCAGTCCCTGGCTGCCGAGCAATTCAAAGCGCCTGATCTTAGCAGCGTCATCTCAAACCCTGAGGCTT	chr1A	416550236	upstream_gene_variant	MODIFIER	TraesCS1A02G235600	TraesCS1A02G235600	transcript
1090469|F|0--25:A>G	TGCAGCCGTGAGTTTCCTTCTGATGACGAGTCCTCACGATCCCTGTCCCAGGCCCCCGAGATCGGAAGA	chr1A	418085113	intergenic_region	MODIFIER	TraesCS1A02G236100-TraesCS1A02G236200	TraesCS1A02G236100-TraesCS1A02G236200	intergenic_region
1214965|F|0--36:T>G	TGCAGTGTCAAGCTAACGTAACTGCTTTGTGTCGGGTAAGCGGCGGGACTCGGATCATTTGCGGCCGCG	chr1A	418936285	upstream_gene_variant	MODIFIER	TraesCS1A02G236400	TraesCS1A02G236400	transcript
39670920|F|0--34:C>T	TGCAGTTCTACCGCTATCCTGACCACAATAGATTCGAAAAAAGACAGAGGGGCACACATACTCCCTCAA	chr1A	419479943	intron_variant	MODIFIER	TraesCS1A02G236700	TraesCS1A02G236700	transcript
109221909|F|0--11:C>A	TGCAGCACCATCGACGACGGCCGCATTTCATCTCTACCCACTATACTCGGCAGCGGACGTGGGATGGGT	chr1A	423675622	synonymous_variant	LOW	TraesCS1A02G237800	TraesCS1A02G237800	transcript
1094649|F|0--10:C>T	TGCAGCTCCTCTGCTTCTTCTCCTTCTAGTTGCAGGTGGTCTACTCGTTCCCACTGCACCGCCAGCGGT	chr1A	423676581	synonymous_variant	LOW	TraesCS1A02G237800	TraesCS1A02G237800	transcript
7487515|F|0--68:T>C	TGCAGGGAGGATGGATAGGCATCGGGCAATCACCAAGTGACAGGATAATGCTCCCTTCTCTTTGAGTGT	chr1A	423931936	intergenic_region	MODIFIER	TraesCS1A02G238000-TraesCS1A02G238100	TraesCS1A02G238000-TraesCS1A02G238100	intergenic_region
7491741|F|0--37:T>C	TGCAGGGAGGATGGATAGGCATCGGGCAATCACCAAGTGACAGGATAATGTTCCCTTCTCTTTGAGTGC	chr1A	423931967	intergenic_region	MODIFIER	TraesCS1A02G238000-TraesCS1A02G238100	TraesCS1A02G238000-TraesCS1A02G238100	intergenic_region
3941919|F|0--11:T>A	TGCAGAAGAACTTTCTAGAACGTACGCAATGAGCGAAAAGGACCGAGATCGGAAGAGCGGTTCAGCAGG	chr1A	425683323	upstream_gene_variant	MODIFIER	TraesCS1A02G238800	TraesCS1A02G238800	transcript
3021943|F|0--24:C>T	TGCAGCCTCTCACTTCACCGTCGACGACACTCTGCTCCAACCCGTCTATGTCCAGTCCCGAGATCGGAA	chr1A	426233547	intergenic_region	MODIFIER	TraesCS1A02G238900-TraesCS1A02G239000	TraesCS1A02G238900-TraesCS1A02G239000	intergenic_region
1089914|F|0--55:T>C	TGCAGATGGGCCCAAGGTTTTCATCAGATCATGATTTGTTTTGTTGTTATTAGTGTGGCACACCATGGT	chr1A	426517623	upstream_gene_variant	MODIFIER	TraesCS1A02G239100	TraesCS1A02G239100	transcript
5580166|F|0--25:C>A	TGCAGCACTATAATGAAAGACCAATCGCCCCGAGATCGGAAGAGCGGTTCAGCAGGAATGCCGAGACCG	chr1A	426517700	upstream_gene_variant	MODIFIER	TraesCS1A02G239100	TraesCS1A02G239100	transcript
1102172|F|0--35:C>A	TGCAGGGATACACTGATCAACCAAGTTGTTCACGGCGCTGCCATACTCTTCAAAAGCATCTTCCACATT	chr1A	426520921	synonymous_variant	LOW	TraesCS1A02G239100	TraesCS1A02G239100	transcript
109194327|F|0--13:G>T	TGCAGGGGCCTGTGCGGCGCGCCAGGCGCGCCATGAGAGGGCGGAGCGCGAAGAACGTGAACGCCACGA	chr1A	426534373	missense_variant	MODERATE	TraesCS1A02G239300	TraesCS1A02G239300	transcript
2276622|F|0--28:G>C	TGCAGTTTTCTGTGCATTTAACTCGACGGTGACATTCTTCAGAGAGAACCAAGACCAAGAAGTTCGCGG	chr1A	426875010	intron_variant	MODIFIER	TraesCS1A02G239500	TraesCS1A02G239500	transcript
2289531|F|0--17:C>T	TGCAGTCCTCAAGCCAGCGTGTTACTAGCAAGGTGCATCGATCATCATTGTTTGAGCCTGACATGTTTG	chr1A	426875052	intron_variant	MODIFIER	TraesCS1A02G239500	TraesCS1A02G239500	transcript
1059230|F|0--16:A>C	TGCAGCTTCAAACCAGATGTTCCTCCCACTCACCCACCACTATTTGGGAAGATCAGCATGTGCAACAAC	chr1A	426886173	upstream_gene_variant	MODIFIER	TraesCS1A02G239600	TraesCS1A02G239600	transcript
5360883|F|0--42:T>G	TGCAGCATTCCGCTGTCCTTCGCGGCTGGGCGCGGCGGGGTGTTGTGAGGATCTTAGGAGCGACCAGCG	chr1A	426933686	5_prime_UTR_variant	MODIFIER	TraesCS1A02G240000	TraesCS1A02G240000	transcript
997312|F|0--6:G>C	TGCAGGGGCTACAGGAGCGTGGTCGTCGTCGGCGTCAGCGAACCACGGAAGCCGAGATCGGAAGAGCGG	chr1A	427503795	intergenic_region	MODIFIER	TraesCS1A02G240300-TraesCS1A02G240400	TraesCS1A02G240300-TraesCS1A02G240400	intergenic_region
9724242|F|0--36:C>T	TGCAGCTCCTTCACCTCCATGCTCGTAGCCGTCGTCCGCTTGTTCGTGCTTGTCCATCGATTCCGCCAG	chr1A	427514050	intergenic_region	MODIFIER	TraesCS1A02G240300-TraesCS1A02G240400	TraesCS1A02G240300-TraesCS1A02G240400	intergenic_region
3030974|F|0--6:G>C	TGCAGTGCTGGCCGCGGCTGCCCTGGCCTCCCGCAAGGCTGCCCCGAGATCGGAAGAGCGGTTCAGCAG	chr1A	428209269	downstream_gene_variant	MODIFIER	TraesCS1A02G240800	TraesCS1A02G240800	transcript
12419661|F|0--20:T>G	TGCAGGGCGACTCGCTGCGCTTCATGTTCGAGGAATTCCGCGAGGAGTTCGACGAGTGGCACGACCCAG	chr1A	429483346	synonymous_variant	LOW	TraesCS1A02G241500	TraesCS1A02G241500	transcript
12419661|F|0--64:C>G	TGCAGGGCGACTCGCTGCGCTTCATGTTCGAGGAATTCCGCGAGGAGTTCGACGAGTGGCACGACCCAG	chr1A	429483390	missense_variant	MODERATE	TraesCS1A02G241500	TraesCS1A02G241500	transcript
5005679|F|0--25:A>G	TGCAGCTGCTGATCGCTGCACCTGCACGCACAGTCGTGCTCCGAGATCGGAAGAGCGGTTCAGCAGGAA	chr1A	430195147	intergenic_region	MODIFIER	TraesCS1A02G242000-TraesCS1A02G242100	TraesCS1A02G242000-TraesCS1A02G242100	intergenic_region
106510466|F|0--24:G>A	TGCAGAATTGTATATACAAAACTAGAGGAAGGAGACAACATATAGAAGGGAAAGCATTAAGAACTAAGG	chr1A	430334100	5_prime_UTR_variant	MODIFIER	TraesCS1A02G242300	TraesCS1A02G242300	transcript
1100382|F|0--14:A>G	TGCAGCGAGGAGGAAGGGACGCCCATGGCGTCCTTGAGGAAGAAGTTGACGCCGAGCCAGGGGAAGAGC	chr1A	431013965	missense_variant	MODERATE	TraesCS1A02G243000	TraesCS1A02G243000	transcript
1100382|F|0--5:C>T	TGCAGCGAGGAGGAAGGGACGCCCATGGCGTCCTTGAGGAAGAAGTTGACGCCGAGCCAGGGGAAGAGC	chr1A	431013974	synonymous_variant	LOW	TraesCS1A02G243000	TraesCS1A02G243000	transcript
1262528|F|0--44:A>G	TGCAGTCGACGACGACCAATCGCCAAATCCTTCTGACCGGCCGCATCCATGCTTTGGTGTCAACTTTGG	chr1A	431432372	missense_variant	MODERATE	TraesCS1A02G243200	TraesCS1A02G243200	transcript
5363712|F|0--26:A>G	TGCAGGACCGTGACGACGGCGGCGGCAATGTAGTCCGCCTCCGAGATCGGAAGAGCGGTTCAGCAGGAA	chr1A	431782342	missense_variant	MODERATE	TraesCS1A02G243400	TraesCS1A02G243400	transcript
1127031|F|0--39:G>T	TGCAGTCTTTTGGTGGTGGTGAGTGGTGTGCGCGGGGCTGGAGCGGGCTGGAGCGGGCCGAGATCGGAA	chr1A	431973270	upstream_gene_variant	MODIFIER	TraesCS1A02G243500	TraesCS1A02G243500	transcript
1207210|F|0--46:G>A	TGCAGTACTTCCTGCCTCACCCTCTTGATTACCTATAAGGAGATGCGTAAGCACACGCAACAATATACT	chr1A	432540873	downstream_gene_variant	MODIFIER	TraesCS1A02G244100	TraesCS1A02G244100	transcript
1742010|F|0--46:G>A	TGCAGCCAAGGCTGCAAGAACTCAAACCCGCGGCAAGCGCGTCGGCGAGTGGGTGATGCTGCTCCGATA	chr1A	432627999	missense_variant	MODERATE	TraesCS1A02G244500	TraesCS1A02G244500	transcript
109275026|F|0--44:A>G	TGCAGCGCCTGGATGCAGCCGTCTTACTGTTACAGCACGGCGGAAGCGCCGAGATCGGAAGAGCGGTTC	chr1A	432852591	missense_variant	MODERATE	TraesCS1A02G244800	TraesCS1A02G244800	transcript
109296531|F|0--32:C>T	TGCAGGGAAACGGAACGGGCGGGGGTAATAAACGGAGCACCGAGATCGGAAGAGCGGTTCAGCAGGAAT	chr1A	432956740	intron_variant	MODIFIER	TraesCS1A02G244900	TraesCS1A02G244900	transcript
1129171|F|0--39:C>T	TGCAGCTCTCTACTCCACCTCCCCTCAAAAAATCCAACTCCTCCCCGCAAACCCCACAGCCCAGATCTG	chr1A	432987403	5_prime_UTR_variant	MODIFIER	TraesCS1A02G245000	TraesCS1A02G245000	transcript
107651653|F|0--22:T>C	TGCAGGGGGTTCCTGGGTGGTGTAGACCGAGATCGGAAGAGCGGTTCAGCAGGAATGCCGAGACCGATC	chr1A	437725183	intergenic_region	MODIFIER	TraesCS1A02G246800-TraesCS1A02G246900	TraesCS1A02G246800-TraesCS1A02G246900	intergenic_region
106896925|F|0--7:G>C	TGCAGTTGATACCAGAATTCCATACCGAGATCGGAAGAGCGGTTCAGCAGGAATGCCGAGACCGATCTC	chr1A	438693328	upstream_gene_variant	MODIFIER	TraesCS1A02G247200	TraesCS1A02G247200	transcript
1202321|F|0--10:G>A	TGCAGTAGCCGCAGACGAGCAGGGTGATGCAGGCCACGATGATGTAGAGCTTCCCCTTCTGCTGCTGCG	chr1A	439688005	intergenic_region	MODIFIER	TraesCS1A02G247600-TraesCS1A02G247700	TraesCS1A02G247600-TraesCS1A02G247700	intergenic_region
39692476|F|0--10:A>C	TGCAGATTTAATCGAAAGCGTCAGCTCTACCATCTCCTCGCCGATCGTTAGATCAGTATCAAATCCACT	chr1A	439688423	intergenic_region	MODIFIER	TraesCS1A02G247600-TraesCS1A02G247700	TraesCS1A02G247600-TraesCS1A02G247700	intergenic_region
1201812|F|0--63:G>A	TGCAGACGACGACGAGGCGCGCGCGCGCGGGGGGGCGGGGGCCGTTGGATCTGGGAGCTCTTGGGTCGC	chr1A	439727657	upstream_gene_variant	MODIFIER	TraesCS1A02G247700	TraesCS1A02G247700	transcript
4989030|F|0--6:A>C	TGCAGCAGTTTCGGGTTCTGCGGCAGCGGCTCCGACTGGTGCGGAGCCGAGATCGGAAGAGCGGTTCAG	chr1A	441842138	synonymous_variant	LOW	TraesCS1A02G250000	TraesCS1A02G250000	transcript
4989030|F|0--44:A>G	TGCAGCAGTTTCGGGTTCTGCGGCAGCGGCTCCGACTGGTGCGGAGCCGAGATCGGAAGAGCGGTTCAG	chr1A	441842176	missense_variant	MODERATE	TraesCS1A02G250000	TraesCS1A02G250000	transcript
1104793|F|0--40:A>G	TGCAGCGCACGCCACGTGTCCGACCCCACACACCATTTGCAACCAGCAAAGCCTTATCTCTTCCTTCGT	chr1A	441926824	upstream_gene_variant	MODIFIER	TraesCS1A02G250100	TraesCS1A02G250100	transcript
987746|F|0--45:G>A	TGCAGAAAAGAAGATTCATTAATGGAGTCACGTACACTGGAGTAGGAACAGAGACGTTCCTTCGGCTTG	chr1A	441927678	downstream_gene_variant	MODIFIER	TraesCS1A02G250200	TraesCS1A02G250200	transcript
22838913|F|0--18:G>A	TGCAGCCAAATCAAACGCGAGAGATTAGGAGGCCGAATCGAACAGCGCAGGAGGACGCGCAGATCGGAA	chr1A	441956788	intron_variant	MODIFIER	TraesCS1A02G250300	TraesCS1A02G250300	transcript
1123667|F|0--15:G>A	TGCAGCGAACACACAGCGCTTCTAAGCCAAGGAGATAAGACTAAGTGTGGCGTGAAGAAAGACGCATGG	chr1A	442126658	upstream_gene_variant	MODIFIER	TraesCS1A02G250400	TraesCS1A02G250400	transcript
1063557|F|0--38:G>A	TGCAGGCCTTCAAGAAGCAGCCCACGATATTCCTTTTCGCCGATGAGAGCATAAACAAGAAGGTCCGAG	chr1A	443660316	missense_variant	MODERATE	TraesCS1A02G251800	TraesCS1A02G251800	transcript
1742731|F|0--26:C>A	TGCAGCAAGCGCGGCCGCGGGCCCATCATGGCCAGGACCGTCGCGGCCACCATGTTCGTCGTGCTCGGC	chr1A	443711874	missense_variant	MODERATE	TraesCS1A02G252000	TraesCS1A02G252000	transcript
108983304|F|0--29:T>G	TGCAGGCCAATGCCTTGAAGGTGTTCGACTAAAGGCTTAATGATCTTCCCCACCCGCATGCCCAGCACC	chr1A	444122820	missense_variant	MODERATE	TraesCS1A02G252300	TraesCS1A02G252300	transcript
1212098|F|0--24:G>A	TGCAGCTCTTGCCGCACCTCTTCAGCCCTGTTAAGTTCCCACGCAGATATGTAAACTTAGTTAACCACA	chr1A	444136621	splice_region_variant&synonymous_variant	LOW	TraesCS1A02G252600	TraesCS1A02G252600	transcript
1212098|F|0--5:C>T	TGCAGCTCTTGCCGCACCTCTTCAGCCCTGTTAAGTTCCCACGCAGATATGTAAACTTAGTTAACCACA	chr1A	444136640	missense_variant	MODERATE	TraesCS1A02G252600	TraesCS1A02G252600	transcript
7926299|F|0--19:T>C	TGCAGGAGAACGGCACCGATATCACCCGAGATCGGAAGAGCGGTTCAGCAGGAATGCCGAGACCGATCT	chr1A	444420789	intergenic_region	MODIFIER	TraesCS1A02G253000-TraesCS1A02G253100	TraesCS1A02G253000-TraesCS1A02G253100	intergenic_region
1104439|F|0--8:A>G	TGCAGAGGAATCGTGTAGCCAGCGGGTAGAAACTAGGAGGAAATGGTGTGCGTGACAGGCTAACTCACC	chr1A	445269316	upstream_gene_variant	MODIFIER	TraesCS1A02G253400	TraesCS1A02G253400	transcript
1208046|F|0--22:T>C	TGCAGTTACAAGAAAAGAAAAACATTATCATAATTGATGAATTGAAATCTTTAATGACAAGGATGTAAA	chr1A	445937160	intron_variant	MODIFIER	TraesCS1A02G254500	TraesCS1A02G254500	transcript
108978244|F|0--13:C>G	TGCAGGCGGTGCGCAGGTCGCTCGACGACATGCCGAGATCGGAAGAGCGGTTCAGCAGGAATGCCGAGA	chr1A	446236535	synonymous_variant	LOW	TraesCS1A02G254800	TraesCS1A02G254800	transcript
1239895|F|0--25:T>G	TGCAGCTGAGCAAAGCAGGGTTTGTTATCTCTGCGGAGCTTTTTTACTTGGTCATGTCATCTGTCATGT	chr1A	446241818	upstream_gene_variant	MODIFIER	TraesCS1A02G254900	TraesCS1A02G254900	transcript
1282772|F|0--27:T>C	TGCAGCTGGCATCCGTCCGATCCAATGTTTGTCAGTTCATCATGGGACGGCCAGGTCGCGAGATGGTCC	chr1A	446542562	missense_variant	MODERATE	TraesCS1A02G255000	TraesCS1A02G255000	transcript
109269936|F|0--26:A>G	TGCAGGAACGAGGAGTAGATGGCGCAAAAGGGCTTGAGCCCCTCGCAGGCCAGGCCGAGATCGGAAGAG	chr1A	448034718	synonymous_variant	LOW	TraesCS1A02G255800	TraesCS1A02G255800	transcript
1092217|F|0--8:C>T	TGCAGCCGCGTTAACTGGGCTGGCCCATTTATCTGTTTTTAATGTGCAGGTTTTTTTTTCTTCTGTTTC	chr1A	448634101	upstream_gene_variant	MODIFIER	TraesCS1A02G255900	TraesCS1A02G255900	transcript
2298008|F|0--48:A>G	TGCAGCGGCAGCCGCCATGGGTGCAACTATATATATAGGCAAGCGAGCAGTGGCGGTTACCTTGACGTC	chr1A	448897820	intron_variant	MODIFIER	TraesCS1A02G256100	TraesCS1A02G256100	transcript
1273347|F|0--14:A>G	TGCAGGCCGCCGCGAGGCCCGTTCACGCCGCGGAGCACTCCGTGGCGGCGGCAATGGCGACGGAGCACC	chr1A	449144979	synonymous_variant	LOW	TraesCS1A02G256500	TraesCS1A02G256500	transcript
109097088|F|0--9:T>C	TGCAGACTGTGTGAGCGCGACTGGCAGTGACGGCGCGGCCGCTTCTCAGCGGATGACGAGGCCCCCGAG	chr1A	449173508	intergenic_region	MODIFIER	TraesCS1A02G256500-TraesCS1A02G256600	TraesCS1A02G256500-TraesCS1A02G256600	intergenic_region
1125841|F|0--29:C>T	TGCAGTTTGAGTCCCGCTTCTGTACAACCCCTCCATAAAACGTATAAAGGGGCAGTATAGACTTTTCAC	chr1A	449510388	downstream_gene_variant	MODIFIER	TraesCS1A02G257000	TraesCS1A02G257000	transcript
1151824|F|0--49:G>C	TGCAGTCCGTTGGCGCGGCGGCACGGGGCCGCGGGAGGGGAGCAGGGCCGCGGCCGAGATCGGAAGAGC	chr1A	449624093	synonymous_variant	LOW	TraesCS1A02G257400	TraesCS1A02G257400	transcript
1151824|F|0--45:G>A	TGCAGTCCGTTGGCGCGGCGGCACGGGGCCGCGGGAGGGGAGCAGGGCCGCGGCCGAGATCGGAAGAGC	chr1A	449624097	missense_variant	MODERATE	TraesCS1A02G257400	TraesCS1A02G257400	transcript
1238410|F|0--61:A>G	TGCAGCCATGATATGTCTGCCAATCAGCCTCATCGGTTCAGGACGCCTTTACTCGTGAAGCACGCAGAA	chr1A	449666996	upstream_gene_variant	MODIFIER	TraesCS1A02G257500	TraesCS1A02G257500	transcript
39693245|F|0--28:C>T	TGCAGCCTGCATGAGCTAACTACTAGTTCTGAATGATAAGGTTCTTTGACAAGGCGGCCATAGTGACGG	chr1A	449821494	intron_variant	MODIFIER	TraesCS1A02G257900	TraesCS1A02G257900	transcript
108856122|F|0--31:C>T	TGCAGTGGGCGACGGCGCAGCGGACGCTGCACGGCCTGCCGACGGCGGACCCGGCCAGCACGCCGCAGG	chr1A	450093323	synonymous_variant	LOW	TraesCS1A02G258300	TraesCS1A02G258300	transcript
1234378|F|0--31:T>C	TGCAGCAGATGAAGCACATCTGCGGGATGACTGGGGACGGCGTGAACGACGCGCCAGCTTTGAAGAAGG	chr1A	450094792	missense_variant	MODERATE	TraesCS1A02G258300	TraesCS1A02G258300	transcript
1212634|F|0--39:A>G	TGCAGCTGCGCCGCCGCGCCAGCGTCAACGTTCTCCGCCACCTTCTCCATGGCCGAGATCGGAAGAGCG	chr1A	451618945	synonymous_variant	LOW	TraesCS1A02G258500	TraesCS1A02G258500	transcript
1107217|F|0--45:C>T	TGCAGGGAATCAGTACAGATACACATGTGTGTGAGAGAAAGTAGACCCAAAAGGAAGAGCACAGAGGGG	chr1A	452027167	upstream_gene_variant	MODIFIER	TraesCS1A02G258900	TraesCS1A02G258900	transcript
1241525|F|0--56:A>G	TGCAGCACTGCTCGTCCGAAGCAAAAAGGGTCACTGTCGGGGCGAAAGCTAATTGCAAGTTGTGAAGTG	chr1A	452051415	5_prime_UTR_variant	MODIFIER	TraesCS1A02G259100	TraesCS1A02G259100	transcript
109169446|F|0--43:T>G	TGCAGAATCTATCTACAGAAGGAAAAGGAGGGTTCCTGCGACCTTTGCCAAAGGAAAAGAAGCGACCCG	chr1A	452284466	upstream_gene_variant	MODIFIER	TraesCS1A02G259200	TraesCS1A02G259200	transcript
1100028|F|0--31:A>T	TGCAGTGCAGTGCAGGAGCGATTTGCCTTGGATTGGGGCTCACCGCTCACATGCGCTCGTCCTTTTCCC	chr1A	452859354	intron_variant	MODIFIER	TraesCS1A02G259800	TraesCS1A02G259800	transcript
5361384|F|0--41:G>A	TGCAGGAGTAGTAGACGAGTAGAATGAATGGGACGGCGGACGGAATGCATGCAGATGATGTTGCGGAGC	chr1A	452860198	intron_variant	MODIFIER	TraesCS1A02G259800	TraesCS1A02G259800	transcript
2275525|F|0--6:A>G	TGCAGCAGATCAAAAGGCAGAGCATGTAAACAAAATATAGCATAAAGAATAATCGATTCCTCAGCACTG	chr1A	452860735	intron_variant	MODIFIER	TraesCS1A02G259800	TraesCS1A02G259800	transcript
1001027|F|0--43:C>T	TGCAGTCCTTGACCAAGAACTTCACCGACAAGATCGGGGCGGGCGCCTTCGGGTCGGTGTTCAAGGGCC	chr1A	453074216	missense_variant	MODERATE	TraesCS1A02G259900	TraesCS1A02G259900	transcript
992487|F|0--22:C>T	TGCAGAGCAGATTCACCTCTCCCCGACAGGGGGACGCGCGCATGCGAAGCACTCTCCTCGTGGCCTCGC	chr1A	453532756	intergenic_region	MODIFIER	TraesCS1A02G260000-TraesCS1A02G260100	TraesCS1A02G260000-TraesCS1A02G260100	intergenic_region
1125984|F|0--27:A>C	TGCAGAAGAGTACTAGATCTCATCAAAACAAGCATTTTCTTCAAGACTATACTAAATGGAGGAACACCA	chr1A	455027899	3_prime_UTR_variant	MODIFIER	TraesCS1A02G260900	TraesCS1A02G260900	transcript
1218121|F|0--9:T>A	TGCAGATCTTTACCAGTGTGGATCCAACAAAGCATAAGCATCCTTTGTTTGTTGGTTCCCAGGTGAGCT	chr1A	455605078	5_prime_UTR_variant	MODIFIER	TraesCS1A02G261200	TraesCS1A02G261200	transcript
1218121|F|0--47:T>G	TGCAGATCTTTACCAGTGTGGATCCAACAAAGCATAAGCATCCTTTGTTTGTTGGTTCCCAGGTGAGCT	chr1A	455605116	5_prime_UTR_variant	MODIFIER	TraesCS1A02G261200	TraesCS1A02G261200	transcript
1200574|F|0--33:T>C	TGCAGAGTGCATATGGTGTCCCGCTCAAGTCGTTGCACATTCTACTTAGTATTCCTTATTAAAAAAAAG	chr1A	455824948	upstream_gene_variant	MODIFIER	TraesCS1A02G261400	TraesCS1A02G261400	transcript
5355068|F|0--17:G>T	TGCAGGAGATAGAAGATTGGAGAGAGGGAAAGAAGGAAGGAGAGGAGGGGGACCCAGTGGCGGACAGGA	chr1A	457824583	intergenic_region	MODIFIER	TraesCS1A02G262400-TraesCS1A02G262500	TraesCS1A02G262400-TraesCS1A02G262500	intergenic_region
1110317|F|0--30:A>C	TGCAGAGTCAGGCGGTAGGAAAAGGAGCGAAGGGGAACGGGGCACTCAGATCTGACGGGCAAAGCCGTC	chr1A	457945982	downstream_gene_variant	MODIFIER	TraesCS1A02G262500	TraesCS1A02G262500	transcript
1115860|F|0--10:G>C	TGCAGCCTGCGTACCTTTCTACGATCGGCCTCTCTCTTTTTTTCCTGATCTGTCCATGCATCATATGCT	chr1A	458517061	intergenic_region	MODIFIER	TraesCS1A02G263100-TraesCS1A02G263200	TraesCS1A02G263100-TraesCS1A02G263200	intergenic_region
2340348|F|0--68:A>G	TGCAGAGAAGCTCGGGGTAGGGAAAGCAGCCACCATGGGGAACGGGAGGAGCTCGACTCCCCTTTGGCA	chr1A	458578346	intergenic_region	MODIFIER	TraesCS1A02G263300-TraesCS1A02G263400	TraesCS1A02G263300-TraesCS1A02G263400	intergenic_region
1127381|F|0--23:T>C	TGCAGCGGGGAAGGAAGGGTCGGTGTCGGCGAAGCGTCAAGGATACTGTGCCGCCACCCGACGACGTTG	chr1A	458984840	intergenic_region	MODIFIER	TraesCS1A02G263500-TraesCS1A02G263600	TraesCS1A02G263500-TraesCS1A02G263600	intergenic_region
1211651|F|0--27:G>C	TGCAGTGCAAGTACAGTGGCGGCACGGGGCAAGTGCCCGCGCCCGTCCGTCCGAGATCGGAAGAGCGGT	chr1A	458984887	intergenic_region	MODIFIER	TraesCS1A02G263500-TraesCS1A02G263600	TraesCS1A02G263500-TraesCS1A02G263600	intergenic_region
1099205|F|0--50:C>G	TGCAGTTACGTTACGTTAGGGTCCCAAAAAACAAAAAACAAAAACCTAAACTAGTCATACGCTCCAACT	chr1A	459189029	upstream_gene_variant	MODIFIER	TraesCS1A02G263700	TraesCS1A02G263700	transcript
4995694|F|0--28:G>A	TGCAGCCAAGTCGCTGGTGCATTTCTGGGCCTGAACAGCAAGGTTTTTGTGGCCAGTAGCTCGGTATCC	chr1A	460005163	intergenic_region	MODIFIER	TraesCS1A02G264400-TraesCS1A02G264500	TraesCS1A02G264400-TraesCS1A02G264500	intergenic_region
1104595|F|0--67:T>G	TGCAGAGCGAGTAAATATTACTGTCACCGTCGCGCACAGAAATGGGAGCGAGACGCAACGCAATGATTT	chr1A	460558303	upstream_gene_variant	MODIFIER	TraesCS1A02G264800	TraesCS1A02G264800	transcript
1100400|F|0--26:A>T	TGCAGCCCCCGCAGTACACGCGTTAAATCTGTGCTCCGTGGCGAATCTGGCGTGATAATTACCCGATGC	chr1A	460558393	upstream_gene_variant	MODIFIER	TraesCS1A02G264800	TraesCS1A02G264800	transcript
981496|F|0--36:T>C	TGCAGTGCTCTTCCATGACTTTTACTTAGAGCCCACCTCCGTGCTTGCTTAATGTTACTACTTAGGTAG	chr1A	460637198	upstream_gene_variant	MODIFIER	TraesCS1A02G264900	TraesCS1A02G264900	transcript
107790111|F|0--59:T>C	TGCAGATGAGTGAAGGAAGGTGAGTGGCTAGGATTTGCTCCACAGGCCACCGACGGGGTTGACGTTGGT	chr1A	460870974	intergenic_region	MODIFIER	TraesCS1A02G265200-TraesCS1A02G265300	TraesCS1A02G265200-TraesCS1A02G265300	intergenic_region
1065049|F|0--12:A>G	TGCAGGTGACTCATCAGTGGAGGGAAGTAAGAATAAGCAGTCTCTTTTCCCTGTTAAAAACTGTAAGCC	chr1A	461381027	intergenic_region	MODIFIER	TraesCS1A02G265900-TraesCS1A02G266000	TraesCS1A02G265900-TraesCS1A02G266000	intergenic_region
1134313|F|0--17:C>G	TGCAGCATCTCCTCGACCGATTCATCGCCTGCCGACCCGCAGGTGAGTCCATCCGTGCGTGCACGCAAC	chr1A	461769582	synonymous_variant	LOW	TraesCS1A02G266200	TraesCS1A02G266200	transcript
39569768|F|0--41:C>G	TGCAGTAGCTTCGTAGGTGCTGGCCATGGCGGTCATTTGCTCTTCTCATTTTAGAGAGTTGTTCGCGCC	chr1A	462005634	upstream_gene_variant	MODIFIER	TraesCS1A02G266600	TraesCS1A02G266600	transcript
1089282|F|0--12:T>C	TGCAGCGGAAGGTGCCTCCATGGATGAACCGAACGATAAGAGCCAAGAAGAACGCGGAGGAGTCGCCAT	chr1A	462005684	upstream_gene_variant	MODIFIER	TraesCS1A02G266600	TraesCS1A02G266600	transcript
1100785|F|0--67:C>T	TGCAGACACGGGCGCGACACGACGTGTACGTCCGTCCTCTTGTCACCGCTGACACGGCGCACGTGAACC	chr1A	462124301	intron_variant	MODIFIER	TraesCS1A02G266700	TraesCS1A02G266700	transcript
3064367|F|0--12:G>A	TGCAGGCATAGCGACAAGATTGTCGACATTGTACCGCACACGCCTGCTAGCAACCTCTTGGACTTGCTT	chr1A	462390957	missense_variant	MODERATE	TraesCS1A02G267100	TraesCS1A02G267100	transcript
1039576|F|0--62:C>T	TGCAGTGTTATAATCTGTGAAGCTGATCTGCTCTGCTTCTCCTTCTCCGTGCATGCAGACTGCGAGTGG	chr1A	462400112	synonymous_variant	LOW	TraesCS1A02G267200	TraesCS1A02G267200	transcript
2256752|F|0--57:T>C	TGCAGAACCAAGAGGGTCGCTCACATCTCATATTCAAAATCTCTATGTACAAGGACACCATCGATCAGC	chr1A	462617162	3_prime_UTR_variant	MODIFIER	TraesCS1A02G267600	TraesCS1A02G267600	transcript
3027885|F|0--9:C>T	TGCAGCCTCCCTCCTGGCCGCACCCGAGGACCCTCTCGCCGAGATCGGAAGAGCGGTTCAGCAGGAATG	chr1A	462782784	upstream_gene_variant	MODIFIER	TraesCS1A02G267800	TraesCS1A02G267800	transcript
1203477|F|0--48:T>C	TGCAGGATGGGCGACAATTCTCTCAATCATCTTTGGGCGGGGCCCATGTGAGATGGGGGGCACGTAAAT	chr1A	463403973	upstream_gene_variant	MODIFIER	TraesCS1A02G268700	TraesCS1A02G268700	transcript
108299145|F|0--12:T>C	TGCAGGCGCTGGTTAAAAGGCAATGTTCCTAACCGAGATCGGAAGAGCGGTTCAGCAGGAATGCCGAGA	chr1A	463407230	upstream_gene_variant	MODIFIER	TraesCS1A02G268700	TraesCS1A02G268700	transcript
39072699|F|0--13:G>C	TGCAGCTGGGGCCGAGGTTCCACCTCATGGGCTTCTCCATGGGCGGCGAGATCATGTGGAGCTGCCTCA	chr1A	463522606	synonymous_variant	LOW	TraesCS1A02G268900	TraesCS1A02G268900	transcript
1281268|F|0--35:G>T	TGCAGATACGACGTGCTCAACGTCTCCCAGGTACAGGGAGTCAGGGATTTGGAATCAATCTAGCACCAT	chr1A	463522847	splice_region_variant&intron_variant	LOW	TraesCS1A02G268900	TraesCS1A02G268900	transcript
5323472|F|0--50:C>T	TGCAGGATAGGAAACCGATCGCTGTCGACACCAGCGCCGGGACAAAACACCGATCGTTGCCGAAGCTAA	chr1A	464093858	upstream_gene_variant	MODIFIER	TraesCS1A02G270000	TraesCS1A02G270000	transcript
109434055|F|0--35:C>T	TGCAGCCCGCCTGCCTGACATGGAGACCTGCACCACGCAACCCGTAGAAATGAACCGCTGGTCGAAACC	chr1A	465270818	intergenic_region	MODIFIER	TraesCS1A02G271600-TraesCS1A02G271700	TraesCS1A02G271600-TraesCS1A02G271700	intergenic_region
1063366|F|0--41:A>C	TGCAGTGAACTCACATAGATCATGAACCCCACTGCCACAGCAGGAATCGCGTATCCTGCGTTGTAGCCG	chr1A	465465676	missense_variant	MODERATE	TraesCS1A02G272200	TraesCS1A02G272200	transcript
1066186|F|0--49:T>C	TGCAGCCAGTACTCATGCATTTGCTATTTATGAGAATAAAGCAAATGCGCATACCTCATGAACAAACCA	chr1A	465502280	downstream_gene_variant	MODIFIER	TraesCS1A02G272300	TraesCS1A02G272300	transcript
1052715|F|0--53:A>G	TGCAGATCGGAGTGCCGAAGGGGAAAATCGCATTTTCACCAATGCGGAGGGACATGCGAGAGGAAGAGA	chr1A	466348541	upstream_gene_variant	MODIFIER	TraesCS1A02G272900	TraesCS1A02G272900	transcript
1143360|F|0--11:A>G	TGCAGCTGCTCGTGCCACCTCGGAACCTTGTTGCGGAGCACCAGCGGCCTCTCCTTCTCTCCGTCTTCG	chr1A	466927661	missense_variant	MODERATE	TraesCS1A02G273100	TraesCS1A02G273100	transcript
2292418|F|0--58:G>T	TGCAGACCTTGATCATCCCGGTCTTCTTGTCGAGCTCGTACTTGACCTTGCTCCCCTTGGTGATCTCCA	chr1A	467184874	missense_variant	MODERATE	TraesCS1A02G273500	TraesCS1A02G273500	transcript
1138375|F|0--25:C>T	TGCAGTCTGCGCCCGCGCGCATTCCCTTCCCTCGCCTCTCTCAAACCCTTTTCCCTGTTAATTTGCATC	chr1A	467184954	downstream_gene_variant	MODIFIER	TraesCS1A02G273400	TraesCS1A02G273400	transcript
1138375|F|0--42:A>C	TGCAGTCTGCGCCCGCGCGCATTCCCTTCCCTCGCCTCTCTCAAACCCTTTTCCCTGTTAATTTGCATC	chr1A	467184971	downstream_gene_variant	MODIFIER	TraesCS1A02G273400	TraesCS1A02G273400	transcript
108891850|F|0--26:T>C	TGCAGAGCTCAAGTGCAGATTCCAGTTCATCTCCGAGATCGGAAGAGCGGTTCAGCAGGAATGCCGAGA	chr1A	467260711	upstream_gene_variant	MODIFIER	TraesCS1A02G273900	TraesCS1A02G273900	transcript
3570055|F|0--29:G>A	TGCAGGCTGTTTGACACAAAACGGGGCAAGGGAAGTATCTCCCCGCCGAGATCGGAAGAGCGGTTCAGC	chr1A	468829855	intergenic_region	MODIFIER	TraesCS1A02G274600-TraesCS1A02G274800	TraesCS1A02G274600-TraesCS1A02G274800	intergenic_region
1210185|F|0--14:A>G	TGCAGATGCGAAGGACCCCAAGTACCATGCTTCATGTGAAGAGAGATTGCCAACACGTTGTCCGTGCGA	chr1A	469376021	missense_variant	MODERATE	TraesCS1A02G275300	TraesCS1A02G275300	transcript
1066653|F|0--8:T>C	TGCAGTCCTCGCTCCGTCCAATTTTTGTCCTATGTGTCTGCCCTCCTTCGTGCTTGATTCAGTTCGTCG	chr1A	471452982	intergenic_region	MODIFIER	TraesCS1A02G276100-TraesCS1A02G276200	TraesCS1A02G276100-TraesCS1A02G276200	intergenic_region
108617531|F|0--28:T>A	TGCAGCAGAGAGTCTGCCTCCCCTCCCCTTTAATAAGGCGCCGTGCGCGTGCTGGCCACCTCACCACCC	chr1A	471489431	upstream_gene_variant	MODIFIER	TraesCS1A02G276300	TraesCS1A02G276300	transcript
107951943|F|0--59:G>C	TGCAGATTTTGATTGATTGTGGCCACCTCAATGTTAATATATTTCTCGCGAAATGAAAAGTCCACTTGA	chr1A	471490073	3_prime_UTR_variant	MODIFIER	TraesCS1A02G276400	TraesCS1A02G276400	transcript
1212796|F|0--34:T>C	TGCAGATTTTGATTGATTGTGGCAACCTCAATGTTAATATATTTCTCGCGAAATGAAAAGTCCACTTGA	chr1A	471490098	3_prime_UTR_variant	MODIFIER	TraesCS1A02G276400	TraesCS1A02G276400	transcript
1212796|F|0--23:C>A	TGCAGATTTTGATTGATTGTGGCCACCTCAATGTTAATATATTTCTCGCGAAATGAAAAGTCCACTTGA	chr1A	471490109	3_prime_UTR_variant	MODIFIER	TraesCS1A02G276400	TraesCS1A02G276400	transcript
107951943|F|0--5:A>T	TGCAGATTTTGATTGATTGTGGCCACCTCAATGTTAATATATTTCTCGCGAAATGAAAAGTCCACTTGA	chr1A	471490127	3_prime_UTR_variant	MODIFIER	TraesCS1A02G276400	TraesCS1A02G276400	transcript
32025165|F|0--31:C>T	TGCAGGTTGCACATCCCCAGCAGCTGCTGCTCCGTCGACGGATCAAGCTGAGGTATCAGCATCTGATGA	chr1A	471698698	synonymous_variant	LOW	TraesCS1A02G276600	TraesCS1A02G276600	transcript
1088969|F|0--27:A>G	TGCAGCCTCCTCGCGTTTTTTGTTGGCGGAATTTGTGCGATGCTTCAGAGGCCGAGATCGGAAGAGCGG	chr1A	471700658	3_prime_UTR_variant	MODIFIER	TraesCS1A02G276600	TraesCS1A02G276600	transcript
1079399|F|0--34:C>G	TGCAGCATTGTTCCATCATCGTCGTTAAGATATTCGGAAAGGGGAATATCATATCACTAGCTAGGGAAA	chr1A	471700716	3_prime_UTR_variant	MODIFIER	TraesCS1A02G276600	TraesCS1A02G276600	transcript
39691937|F|0--8:A>G	TGCAGTCCATAGATAACAAAATCAGACATTCAGACATGTCGTCCAACCCACTGCATCGAAAGCATGGGC	chr1A	472525874	intergenic_region	MODIFIER	TraesCS1A02G277200-TraesCS1A02G277400	TraesCS1A02G277200-TraesCS1A02G277400	intergenic_region
1048104|F|0--10:T>C	TGCAGCGATCTCGTTGGAAATCCGTCTTGTTCTGCGGTAGGGGAATTTTTGTTGGATGCGGAGATGAGT	chr1A	473009890	5_prime_UTR_variant	MODIFIER	TraesCS1A02G277500	TraesCS1A02G277500	transcript
1201170|F|0--9:C>T	TGCAGCCTCCCCTCCTCCGTGTTGTCGCCTCCCCATGGCACCCATGCCCGCAACCATCTCGGCCACCTC	chr1A	473470306	intergenic_region	MODIFIER	TraesCS1A02G277800-TraesCS1A02G277900	TraesCS1A02G277800-TraesCS1A02G277900	intergenic_region
1201170|F|0--8:C>T	TGCAGCCTCCCCTCCTCCGTGTTGTCGCCTCCCCATGGCACCCATGCCCGCAACCATCTCGGCCACCTC	chr1A	473470307	intergenic_region	MODIFIER	TraesCS1A02G277800-TraesCS1A02G277900	TraesCS1A02G277800-TraesCS1A02G277900	intergenic_region
109240838|F|0--64:C>G	TGCAGAAAATTTTGGATGTACAGATGTACACCCATGACCTGTGCTGCATCTGACGGGGAAGCAACAGTG	chr1A	474172036	intergenic_region	MODIFIER	TraesCS1A02G278000-TraesCS1A02G278100	TraesCS1A02G278000-TraesCS1A02G278100	intergenic_region
1221320|F|0--56:A>G	TGCAGTTATTCTGTCGCACTACGTTTTCCCCACTGGGAAAAACGGCCGTAGCTGACGAGGCCCATATAT	chr1A	474299900	intergenic_region	MODIFIER	TraesCS1A02G278600-TraesCS1A02G278700	TraesCS1A02G278600-TraesCS1A02G278700	intergenic_region
2316835|F|0--6:A>G	TGCAGCAGTTGGCCGCCGCCTTCAGGCCGCGAATCGACGCGGCGCTGAAGTTGATGACTCGCTCACGGA	chr1A	474431488	missense_variant	MODERATE	TraesCS1A02G278800	TraesCS1A02G278800	transcript
3064880|F|0--36:C>T	TGCAGGTACTGCCGCAACTTCTCTCGATTCGCTATCTTCTATCGCGCTCTGATCTGCGAGTGGGAGAAG	chr1A	474702407	intron_variant	MODIFIER	TraesCS1A02G279100	TraesCS1A02G279100	transcript
2327062|F|0--5:T>C	TGCAGTAAACGGCATATACCAGCCTGAGGCAGGCCGTGCCCCCGAAATCCAAGCGGGCGGCAATGATCG	chr1A	474775003	intergenic_region	MODIFIER	TraesCS1A02G279100-TraesCS1A02G279200	TraesCS1A02G279100-TraesCS1A02G279200	intergenic_region
1099900|F|0--32:A>G	TGCAGACACTGGCTTTGGGTACGATTGCAGTTAAACCCGTAATATGCAGCGGGAATAACAGCCAGACGA	chr1A	474795481	downstream_gene_variant	MODIFIER	TraesCS1A02G279200	TraesCS1A02G279200	transcript
1123323|F|0--15:C>A	TGCAGCTGCTTGTTGCTGCTTGCTTGCCCGCCAAAACCAACACCCACGTGCCAAGAAATGTTGCTGCCG	chr1A	475187417	intergenic_region	MODIFIER	TraesCS1A02G279200-TraesCS1A02G279300	TraesCS1A02G279200-TraesCS1A02G279300	intergenic_region
109414371|F|0--17:G>A	TGCAGCTGCTTGTTGCTGCTTGCTTGCCCGCCAAAACCAGCACCCACGTGCCAAGAAATGTTGTTGCCG	chr1A	475187419	intergenic_region	MODIFIER	TraesCS1A02G279200-TraesCS1A02G279300	TraesCS1A02G279200-TraesCS1A02G279300	intergenic_region
109414371|F|0--47:G>A	TGCAGCTGCTTGTTGCTGCTTGCTTGCCCGCCAAAACCAGCACCCACGTGCCAAGAAATGTTGTTGCCG	chr1A	475187449	intergenic_region	MODIFIER	TraesCS1A02G279200-TraesCS1A02G279300	TraesCS1A02G279200-TraesCS1A02G279300	intergenic_region
1082211|F|0--23:T>G	TGCAGTGATGGAAGCGACAACGCTGCGGCGGACGACACCACCAGGGCTACAGGGCACCCGAGATCGGAA	chr1A	475408854	intergenic_region	MODIFIER	TraesCS1A02G279300-TraesCS1A02G279400	TraesCS1A02G279300-TraesCS1A02G279400	intergenic_region
1194040|F|0--21:G>A	TGCAGCAGCTAGGTCGGGACAGCCGAGTAGGGGAGAAGCGTACTGATGTCTGGATCATGCTCCTCCCAC	chr1A	475408895	intergenic_region	MODIFIER	TraesCS1A02G279300-TraesCS1A02G279400	TraesCS1A02G279300-TraesCS1A02G279400	intergenic_region
1114619|F|0--23:G>T	TGCAGTTGCGTGTCGCCAAGGCCGAGAGAAGTTTTGCGGTAGTTGTTGTACGCCGCGTCATACAAATCC	chr1A	476769025	intergenic_region	MODIFIER	TraesCS1A02G279300-TraesCS1A02G279400	TraesCS1A02G279300-TraesCS1A02G279400	intergenic_region
5970720|F|0--41:T>C	TGCAGCCGAAAAAACTGATCTCATATTCGGATTCGGCAGATTATGTTGCCTCGGTGACGCATAAAACGC	chr1A	476769086	intergenic_region	MODIFIER	TraesCS1A02G279300-TraesCS1A02G279400	TraesCS1A02G279300-TraesCS1A02G279400	intergenic_region
39691751|F|0--63:A>G	TGCAGCGCAGCCGCGCGTGAATCTCAGGCTGGCCAATGGCCACTCCAATGGAGTCGCGCCTGGAAAACA	chr1A	477355370	intergenic_region	MODIFIER	TraesCS1A02G279900-TraesCS1A02G280100	TraesCS1A02G279900-TraesCS1A02G280100	intergenic_region
1036118|F|0--35:A>T	TGCAGGAGCCACTGGGATGCTCCTGGTCAGAACCCAACCATGATTTGTCATGATCTGGTTTTTTGGCAC	chr1A	477728608	upstream_gene_variant	MODIFIER	TraesCS1A02G280300	TraesCS1A02G280300	transcript
1201798|F|0--52:C>T	TGCAGGGAATAATCCCACGACCTGCGCACACCAAAGGCTGGCACGCTCCGATCGGATAGTTCCACTTCC	chr1A	477728692	upstream_gene_variant	MODIFIER	TraesCS1A02G280300	TraesCS1A02G280300	transcript
1126771|F|0--38:G>A	TGCAGTTTGTGGGACAAAATTGCTTAGTCAACCAAATGGCATGAGGAACGCTATTAGGCTCAGCCCGTA	chr1A	478424705	intergenic_region	MODIFIER	TraesCS1A02G280600-TraesCS1A02G280700	TraesCS1A02G280600-TraesCS1A02G280700	intergenic_region
109130269|F|0--34:C>T	TGCAGGTTCATGTCTAGGGCCAAGGATAACCCTTCACTACAAGCCATTGCCTCATGCGTCTCCGAGATC	chr1A	478425155	intergenic_region	MODIFIER	TraesCS1A02G280600-TraesCS1A02G280700	TraesCS1A02G280600-TraesCS1A02G280700	intergenic_region
1100489|F|0--63:T>A	TGCAGTTACAGGCATCGTTTCTTTGGGCCTCAAAAAATATCTGCCCTTTTTTTAGACCACAATTAAAAT	chr1A	478427444	intergenic_region	MODIFIER	TraesCS1A02G280600-TraesCS1A02G280700	TraesCS1A02G280600-TraesCS1A02G280700	intergenic_region
1089641|F|0--45:T>C	TGCAGCCTCGCCCACCAAGTACAGCACAGGCATTGCCGCACACACTCACCGTCTCGCCACGTGAGAGGA	chr1A	478450777	upstream_gene_variant	MODIFIER	TraesCS1A02G280700	TraesCS1A02G280700	transcript
1048941|F|0--34:C>A	TGCAGCTAATGCCAGAGTTCTGTCCTAAAGATGTCAAGGTGGTAGTACAATTTATTATCCACGCAAGTA	chr1A	478536465	intron_variant	MODIFIER	TraesCS1A02G280800	TraesCS1A02G280800	transcript
1045096|F|0--46:A>G	TGCAGGTACACCACATCCAGTTCTAGTTTCAGTCATACAGTTACAGACAACAAAACAAAAGATGACCTG	chr1A	480603718	upstream_gene_variant	MODIFIER	TraesCS1A02G282400	TraesCS1A02G282400	transcript
5355293|F|0--16:T>C	TGCAGGTACACCACATTCAGTTCTAGTTTCAGTCATACAGTTACAGACAACAAAATAAAAGATGACCTG	chr1A	480603748	upstream_gene_variant	MODIFIER	TraesCS1A02G282400	TraesCS1A02G282400	transcript
1099971|F|0--31:C>T	TGCAGCAGTCAACACAAAGTCAACCTGAAGCTAGTGCAAGTGGAGGTGGTTAAAATAACCTACCGAGAT	chr1A	480934169	upstream_gene_variant	MODIFIER	TraesCS1A02G283300	TraesCS1A02G283300	transcript
106995888|F|0--37:T>C	TGCAGCACTGTTGTCAGGGTCTCAGAAACATTCCCATTCCAGCTTTCCGTTCACGACGACGAGGTAGGC	chr1A	480955114	intergenic_region	MODIFIER	TraesCS1A02G283400-TraesCS1A02G283500	TraesCS1A02G283400-TraesCS1A02G283500	intergenic_region
982838|F|0--43:G>A	TGCAGAAAGGTGTATGCGAGACGGGGCCGATGTAAGGGACACCGCCAAGGGAGAAGTGTACCGAGATCG	chr1A	481243272	intergenic_region	MODIFIER	TraesCS1A02G283500-TraesCS1A02G283600	TraesCS1A02G283500-TraesCS1A02G283600	intergenic_region
1087705|F|0--58:T>A	TGCAGAAAGGTGTATGCGAGACGGGGCCTATGTAAGGGACACCGCCAAGGAGATGTGTTCCGAGATCGG	chr1A	481243288	intergenic_region	MODIFIER	TraesCS1A02G283500-TraesCS1A02G283600	TraesCS1A02G283500-TraesCS1A02G283600	intergenic_region
1695257|F|0--41:C>T	TGCAGTTCGGCGCTACCTGCTGGATCCTGGCGTGAAGGTCGTTCGATCATGCCTCGCTCGCTGCTTTGA	chr1A	481243389	intergenic_region	MODIFIER	TraesCS1A02G283500-TraesCS1A02G283600	TraesCS1A02G283500-TraesCS1A02G283600	intergenic_region
1695257|F|0--32:C>T	TGCAGTTCGGCGCTACCTGCTGGATCCTGGCGCGAAGGTCGCTCGATCATGCCTCGCTCGCTGCTTTGA	chr1A	481243398	intergenic_region	MODIFIER	TraesCS1A02G283500-TraesCS1A02G283600	TraesCS1A02G283500-TraesCS1A02G283600	intergenic_region
2282741|F|0--68:A>G	TGCAGGTGAGTGCGCCGCGACGAGTCGGAACTCCCGCGCCGCACCCTCGAGCTCAGCATCGCCGAGCCG	chr1A	481515040	intergenic_region	MODIFIER	TraesCS1A02G283600-TraesCS1A02G283700	TraesCS1A02G283600-TraesCS1A02G283700	intergenic_region
1223144|F|0--29:C>T	TGCAGGGCTTGGCGGTGCAGCAGCTCAAACCCAGCACGAGACTACAGAGGAGGCGGCTCACCCGATGGC	chr1A	481518815	intergenic_region	MODIFIER	TraesCS1A02G283600-TraesCS1A02G283700	TraesCS1A02G283600-TraesCS1A02G283700	intergenic_region
2276605|F|0--14:T>C	TGCAGGTTACCAAATTTGTCATCCAGTGCCATGATCTCCTTCGCCTTGGGCTCGAGCAAGTCATAGCAC	chr1A	481881374	missense_variant	MODERATE	TraesCS1A02G284300	TraesCS1A02G284300	transcript
1166905|F|0--51:G>A	TGCAGAAGTGGCGAGGCGGAGCGCGGCGGCCGAAGATGCACGAGGCGCAACACGGCCGAGATCGGAAGA	chr1A	482682985	intergenic_region	MODIFIER	TraesCS1A02G285100-TraesCS1A02G285200	TraesCS1A02G285100-TraesCS1A02G285200	intergenic_region
106517600|F|0--45:G>A	TGCAGACCTGCGCGGTTCTTGAGACGGTCCATGCCGCCGTCGGTGGGAGGATGAACTGCTAGCTAGACT	chr1A	482782805	splice_region_variant&intron_variant	LOW	TraesCS1A02G285600	TraesCS1A02G285600	transcript
12764649|F|0--44:G>T	TGCAGGTCAAGGAGTGCACTGGAGACCTGGAGCAGAATGAGAATGTCTTTGGTTTCTAGATGTCGGTAT	chr1A	483024962	upstream_gene_variant	MODIFIER	TraesCS1A02G286100	TraesCS1A02G286100	transcript
994030|F|0--6:T>A	TGCAGGTCAAGGAGTGCACTGGAGACCTGGAGCAGAATGAGAATTTCTTGGGTTTCTAGATGTCGGTAT	chr1A	483025000	upstream_gene_variant	MODIFIER	TraesCS1A02G286100	TraesCS1A02G286100	transcript
2277220|F|0--46:G>A	TGCAGGAGGAGCACAGTAGTCTGGCTAGCTAGCTGTAAACACAGGCGAATTCGAGGACCCTCGGATCCA	chr1A	483025049	upstream_gene_variant	MODIFIER	TraesCS1A02G286100	TraesCS1A02G286100	transcript
1204203|F|0--22:T>C	TGCAGCACGTCGTTCGGCGATTTGATCCCCCGATTATGCAAGAGTGTTTCTTCACCTTCTCCGCCGCGA	chr1A	483134048	missense_variant	MODERATE	TraesCS1A02G286400	TraesCS1A02G286400	transcript
1110980|F|0--21:A>G	TGCAGCGTCAACATTAATTTTGTGGAAACCTAGTGCTCTGCGTCAACACAAATATCACCTAAAGTGATA	chr1A	483674977	downstream_gene_variant	MODIFIER	TraesCS1A02G286900	TraesCS1A02G286900	transcript
1020607|F|0--26:C>G	TGCAGCTGCATGATGGTGGATTGATGCTATATTCATGTCTTGCTAGTAGGAGTAGTACAGTAGTATCTT	chr1A	484300075	downstream_gene_variant	MODIFIER	TraesCS1A02G287300	TraesCS1A02G287300	transcript
1113739|F|0--38:T>C	TGCAGCTTAAAAATAAGAGAATGAGACCTAAGAGGAGACCACAAAGTCAAGCGCATAATTTCATATATT	chr1A	484300343	downstream_gene_variant	MODIFIER	TraesCS1A02G287300	TraesCS1A02G287300	transcript
2259122|F|0--62:A>C	TGCAGCGGATGATCGTCGCCCCTGTCGGTGCCGTGATGAACGTCGAATGTGTACAATGGTGTATGAAAT	chr1A	484300593	3_prime_UTR_variant	MODIFIER	TraesCS1A02G287300	TraesCS1A02G287300	transcript
3958479|F|0--60:A>C	TGCAGATCTCGATGAGCTCGTCCAGGCCCTCGGACTCGGCGGCGACCTTGGAGGCCGCCGACGACGACA	chr1A	484300712	missense_variant	MODERATE	TraesCS1A02G287300	TraesCS1A02G287300	transcript
1202703|F|0--63:T>C	TGCAGCGCAACTCTGCATCCATATGTCTGACTTTTTGGTGCAGATCTCTGATTTTCCCGAGCTTCCATC	chr1A	485176083	intergenic_region	MODIFIER	TraesCS1A02G287900-TraesCS1A02G288000	TraesCS1A02G287900-TraesCS1A02G288000	intergenic_region
1202703|F|0--20:A>G	TGCAGCGCAACTCTGCATCCGTATGTCTGACTTTTTGGTGCAGATCTCTGATTTTCCCGAGCTTCCATC	chr1A	485176126	intergenic_region	MODIFIER	TraesCS1A02G287900-TraesCS1A02G288000	TraesCS1A02G287900-TraesCS1A02G288000	intergenic_region
1863647|F|0--51:G>T	TGCAGTGCCGCATGAGTCGGAGCGAGCCATCGACCTTGCACGAGTGTCTAGTAGGCAAGGTCGCGGGGC	chr1A	485182547	intergenic_region	MODIFIER	TraesCS1A02G287900-TraesCS1A02G288000	TraesCS1A02G287900-TraesCS1A02G288000	intergenic_region
2276053|F|0--31:C>T	TGCAGTAGCATGGATAGGTCGAGGCGCAACTTGATGGCGTGTGTTGACTCGCTCCACTGCCGATCTAGC	chr1A	486389110	intergenic_region	MODIFIER	TraesCS1A02G289000-TraesCS1A02G289100	TraesCS1A02G289000-TraesCS1A02G289100	intergenic_region
107834700|F|0--20:A>G	TGCAGCACAAGGTCGGCGGCAAGCCTCCGAGATCGGAAGAGCGGTTCAGCAGGAATGCCGAGACCGATC	chr1A	488197192	intergenic_region	MODIFIER	TraesCS1A02G292800-TraesCS1A02G292900	TraesCS1A02G292800-TraesCS1A02G292900	intergenic_region
107834700|F|0--17:G>A	TGCAGCACAAGGTCGGCGGCAAGCCTCCGAGATCGGAAGAGCGGTTCAGCAGGAATGCCGAGACCGATC	chr1A	488197195	intergenic_region	MODIFIER	TraesCS1A02G292800-TraesCS1A02G292900	TraesCS1A02G292800-TraesCS1A02G292900	intergenic_region
2280960|F|0--47:G>C	TGCAGCTGGGCGACGTGCTGGTGGAAGGAGAGGCGCTGGTGCAGGGGGCCAACTCGATCGCCTACCAAC	chr1A	488197256	intergenic_region	MODIFIER	TraesCS1A02G292800-TraesCS1A02G292900	TraesCS1A02G292800-TraesCS1A02G292900	intergenic_region
1208625|F|0--68:A>G	TGCAGCTCTGCACAGCAGACCTCACTGCCTCGTGCGAGCTGAGGCCGCCCGTGCTGCACGACGTGTGGA	chr1A	489164534	missense_variant	MODERATE	TraesCS1A02G293700	TraesCS1A02G293700	transcript
1111900|F|0--8:G>T	TGCAGATCTTCGGGCGTGAAGCCAAGCCAGAGGTTGTGCTCAGGGATGTACTCGGCGCGACCTCGGAAC	chr1A	489164607	missense_variant	MODERATE	TraesCS1A02G293700	TraesCS1A02G293700	transcript
1111900|F|0--64:G>T	TGCAGATCGTCGGGCGTGAAGCCAAGCCAGAGGTTGTGCTCAGGGATGTACTCGGCGCGACCTCGGAAC	chr1A	489164663	missense_variant	MODERATE	TraesCS1A02G293700	TraesCS1A02G293700	transcript
2277984|F|0--14:C>A	TGCAGCATGCGAAGCTGCTTACGCCTGAGAAGAATCTGCAACTATCAGGTAACCAAATCCCTCGCCACC	chr1A	489397063	upstream_gene_variant	MODIFIER	TraesCS1A02G294600	TraesCS1A02G294600	transcript
2277984|F|0--9:C>G	TGCAGCATGCGAAGCTGCTTACGCCTGAGAAGAATCTGCAACTATCAGGTAACCAAATCCCTCGCCACC	chr1A	489397068	upstream_gene_variant	MODIFIER	TraesCS1A02G294600	TraesCS1A02G294600	transcript
39693126|F|0--27:C>G	TGCAGTCTCCCAGATTTTCTTCTCATCCGGGGTCCCCGACGACGCCGACCCTCCAGGAACCCACGCCAC	chr1A	490797382	upstream_gene_variant	MODIFIER	TraesCS1A02G295800	TraesCS1A02G295800	transcript
3573501|F|0--31:T>C	TGCAGCCATCGGGACGCAACGAAGAGGATCTTTTTTCATGGTCCCGAGATCGGAAGAGCGGTTCAGCAG	chr1A	492627449	intergenic_region	MODIFIER	TraesCS1A02G297500-TraesCS1A02G297600	TraesCS1A02G297500-TraesCS1A02G297600	intergenic_region
1219812|F|0--19:C>T	TGCAGACTGCAATCTGCTTCCAAAACACCAAATAACCGCGGTTAGCTTCCTGCCGTGTGGAGCAGCAAG	chr1A	493586957	intergenic_region	MODIFIER	TraesCS1A02G298700-TraesCS1A02G298800	TraesCS1A02G298700-TraesCS1A02G298800	intergenic_region
2277157|F|0--41:T>C	TGCAGATCAGACCGCTATAGGGCGTCGGGCTATAGATGCTCTTAGCTAGCGCCGATCGATCGGGAGCAC	chr1A	493935585	intergenic_region	MODIFIER	TraesCS1A02G299100-TraesCS1A02G299200	TraesCS1A02G299100-TraesCS1A02G299200	intergenic_region
2277157|F|0--36:T>C	TGCAGATCAGACCGCTATAGGGCGTCGGGCTATAGATGCTCTTAGCTAGCGCCGATCGATCGGGAGCAC	chr1A	493935590	intergenic_region	MODIFIER	TraesCS1A02G299100-TraesCS1A02G299200	TraesCS1A02G299100-TraesCS1A02G299200	intergenic_region
1134459|F|0--27:T>C	TGCAGTGACAGAAACTCCTCCCTCTCTTATCGCTGCACCCAAATTTTAGTCTCACGCCGCTACGCGAGG	chr1A	493935650	intergenic_region	MODIFIER	TraesCS1A02G299100-TraesCS1A02G299200	TraesCS1A02G299100-TraesCS1A02G299200	intergenic_region
1065959|F|0--16:G>A	TGCAGGCTGTAGAACGGGGTTCACTGATCCACGAAGTAATTAAGATCCACACAGACCACGCATGGGGAA	chr1A	494069680	intergenic_region	MODIFIER	TraesCS1A02G299200-TraesCS1A02G299300	TraesCS1A02G299200-TraesCS1A02G299300	intergenic_region
1065959|F|0--67:A>G	TGCAGGCTGTAGAACGGGGTTCACTGATCCACGAAGTAATTAAGATCCACACAGACCACGCATGGGGAA	chr1A	494069731	intergenic_region	MODIFIER	TraesCS1A02G299200-TraesCS1A02G299300	TraesCS1A02G299200-TraesCS1A02G299300	intergenic_region
1105146|F|0--33:G>C	TGCAGAGAGTAGCGTGCACATCATAACGCCGTTGCATCATTGCCCGCATCAGCGTGATGCATGCATGCA	chr1A	494150062	intergenic_region	MODIFIER	TraesCS1A02G299200-TraesCS1A02G299300	TraesCS1A02G299200-TraesCS1A02G299300	intergenic_region
1212780|F|0--67:G>A	TGCAGCACAGCACTTGTTGTGCTGATCATAGCTGCTCCGAATTGGCCAGCCTTTGCAGCCTTGGTGTGC	chr1A	494150159	intergenic_region	MODIFIER	TraesCS1A02G299200-TraesCS1A02G299300	TraesCS1A02G299200-TraesCS1A02G299300	intergenic_region
2280967|F|0--10:A>G	TGCAGCGGCCACCGACTGGACCACGTGTGGGCCCCACGGATCGATTCATGGGCCGAGATCGGAAGAGCG	chr1A	494442289	upstream_gene_variant	MODIFIER	TraesCS1A02G299500	TraesCS1A02G299500	transcript
993750|F|0--68:C>G	TGCAGCAGCACAGTCATCACTCATCACTCATCAGCAGTCGCCGCCTGTAGTCTGTAGCCAGTAGATCTC	chr1A	495181535	intergenic_region	MODIFIER	TraesCS1A02G300100-TraesCS1A02G300200	TraesCS1A02G300100-TraesCS1A02G300200	intergenic_region
1125624|F|0--6:T>C	TGCAGTTGAAAGTCCTCTGAAAAAAAAAAGCAAAAAACATACAACCAGAGACGCATGTGGAAATTGTGT	chr1A	495283625	upstream_gene_variant	MODIFIER	TraesCS1A02G300300	TraesCS1A02G300300	transcript
1082934|F|0--6:C>T	TGCAGTCGAAAGTCCTCTGAAAAAAAAAGCAAAAAACATACAACCAGAGACGCATGTGGAAATTGTGTT	chr1A	495283625	upstream_gene_variant	MODIFIER	TraesCS1A02G300300	TraesCS1A02G300300	transcript
1122026|F|0--60:C>T	TGCAGCAGATAAGGGAAGGGGTGCGCTGTTTCTGGTCGCATGGACGTGAGACCGGCGTAACGGTTCGGC	chr1A	495448286	downstream_gene_variant	MODIFIER	TraesCS1A02G300800	TraesCS1A02G300800	transcript
1122026|F|0--20:G>A	TGCAGCAGATAAGGGAAGGGGTGCGCTGTTTCTGGTCGCATGGACGTGAGACCGGCGTAACGGTTCGGC	chr1A	495448326	downstream_gene_variant	MODIFIER	TraesCS1A02G300800	TraesCS1A02G300800	transcript
1094108|F|0--20:G>A	TGCAGCAGATAAGGGAAGGGGTGCGCTGTTTCTGGTCGCATGGACGTGAGACCGAGATCGGAAGAGCGG	chr1A	495448326	downstream_gene_variant	MODIFIER	TraesCS1A02G300800	TraesCS1A02G300800	transcript
1228259|F|0--10:A>T	TGCAGCCATGATGGCCTTCTTGTGAGCAGCACACCATACTGTACCTGATTTTGCAGCTCCGTCTCTCAG	chr1A	495668939	intergenic_region	MODIFIER	TraesCS1A02G301200-TraesCS1A02G301300	TraesCS1A02G301200-TraesCS1A02G301300	intergenic_region
1127081|F|0--8:A>G	TGCAGGGGAAGGACGGCCAGGAGGAGGAGGACGACGAGGCAGAGGGAGGCGAGGAGAGGCCTCGGCCTG	chr1A	497902350	missense_variant	MODERATE	TraesCS1A02G305300	TraesCS1A02G305300	transcript
5009066|F|0--32:T>C	TGCAGTCGGTGAAGAGGCGGACGGAGAAGCGTTGTGCGGGGCCGAGATCGGAAGAGCGGTTCAGCAGGA	chr1A	498668280	synonymous_variant	LOW	TraesCS1A02G306700	TraesCS1A02G306700	transcript
2276439|F|0--58:A>T	TGCAGTCGAAACAGGACGGGAAAACGATCGAGATGATGATCACTGGATTAATTGATCGACGAGAGAGAA	chr1A	499926717	intron_variant	MODIFIER	TraesCS1A02G309100	TraesCS1A02G309100	transcript
1090990|F|0--13:G>A	TGCAGGCTAGCCTACCCTACCACCACACCAGCAGGAGCGCTGGGCACTTGGCACGAGCATTTCACGCAA	chr1A	500074550	intergenic_region	MODIFIER	TraesCS1A02G309200-TraesCS1A02G309300	TraesCS1A02G309200-TraesCS1A02G309300	intergenic_region
1127574|F|0--62:A>C	TGCAGGAAGACGGTGAGGGGGAGGAGAGGATACAACCAGGAGGGAATCAAGCAAAGATGGGCAGCGATT	chr1A	503381310	upstream_gene_variant	MODIFIER	TraesCS1A02G311900	TraesCS1A02G311900	transcript
4910211|F|0--37:T>G	TGCAGCTTGCCAGCAGGGTTGGTCGGGGCAGGCTGGGTAGTCGGCGCGGCGGTGTCGAGGACGGTGATC	chr1A	504703029	synonymous_variant	LOW	TraesCS1A02G312900	TraesCS1A02G312900	transcript
108898831|F|0--16:G>T	TGCAGGAGTTCCTGGCGCAGCCGCTGCCGAGATCGGAAGAGCGGTTCAGCAGGAATGCCGAGACCGATC	chr1A	505732706	intergenic_region	MODIFIER	TraesCS1A02G314200-TraesCS1A02G314300	TraesCS1A02G314200-TraesCS1A02G314300	intergenic_region
5368296|F|0--41:G>A	TGCAGCCTGGCTGGGAAGTAGACGAAGTGCCAGGGGGACGGGATGGCGACGTCGAGGCGGCCGAGATCG	chr1A	505732760	intergenic_region	MODIFIER	TraesCS1A02G314200-TraesCS1A02G314300	TraesCS1A02G314200-TraesCS1A02G314300	intergenic_region
1093214|F|0--32:T>C	TGCAGGGCCCCGCGCGGCGTCAAATCGCACGGTGGCTGGGGTGGAGGCGGAGCCACCGAACGAGGCCCG	chr1A	505733177	intergenic_region	MODIFIER	TraesCS1A02G314200-TraesCS1A02G314300	TraesCS1A02G314200-TraesCS1A02G314300	intergenic_region
5357377|F|0--9:T>C	TGCAGAGGACGGAGCTTTCAAGTGAAGGAAATGCCGAGATCGGAAGAGCGGTTCAGCAGGAATGCCGAG	chr1A	506277464	downstream_gene_variant	MODIFIER	TraesCS1A02G314400	TraesCS1A02G314400	transcript
1375359|F|0--23:G>C	TGCAGCAACGGCACCAGCGACGCGACGGAGAACACCCCAGCGGTCACCAGGAACCAGCCAAGCCCAGCG	chr1A	506473674	synonymous_variant	LOW	TraesCS1A02G314800	TraesCS1A02G314800	transcript
3064926|F|0--17:T>G	TGCAGGCAAGTAGTGGTTGTGGCACGATGGCAAGCAAGTCCAGCGCCGAGATCGGAAGAGCGGTTCAGC	chr1A	507936948	intergenic_region	MODIFIER	TraesCS1A02G315700-TraesCS1A02G315800	TraesCS1A02G315700-TraesCS1A02G315800	intergenic_region
4536825|F|0--6:A>T	TGCAGATGCCCCAGCGGCCACTGCCTCGTGCGTCGGAATCGGCGACGGAAGGCGCGGCGAGTCTGGCTG	chr1A	508120854	intergenic_region	MODIFIER	TraesCS1A02G315800-TraesCS1A02G315900	TraesCS1A02G315800-TraesCS1A02G315900	intergenic_region
107001957|F|0--23:C>A	TGCAGATGCCCCAGCGGCCACTGCCTCGTGCGTCGGAATCGGCGACGGAAGGCGCGGCGAGTCTGGCTG	chr1A	508120871	intergenic_region	MODIFIER	TraesCS1A02G315800-TraesCS1A02G315900	TraesCS1A02G315800-TraesCS1A02G315900	intergenic_region
3020772|F|0--27:C>T	TGCAGAGCCAAAGGAGTAAACATACCATTACCCTTTGTATCCGAGATCGGAAGAGCGGTTCAGCAGGAA	chr1A	508931075	upstream_gene_variant	MODIFIER	TraesCS1A02G317500	TraesCS1A02G317500	transcript
1233459|F|0--40:T>G	TGCAGAAGCCATGAGTACTGCCATTGGAGCTGCTGTTGATTGTCCATGAGGAGAGTGCGCCCAAGGGAT	chr1A	508932265	upstream_gene_variant	MODIFIER	TraesCS1A02G317500	TraesCS1A02G317500	transcript
1217013|F|0--10:G>T	TGCAGAGGGAGGCAGGAGGTGAGGCAAGGCATCGGAGGAAGCTTGTGAGGCAGAGCGGAGCAGAGGCCG	chr1A	509676217	intergenic_region	MODIFIER	TraesCS1A02G318100-TraesCS1A02G318200	TraesCS1A02G318100-TraesCS1A02G318200	intergenic_region
5410697|F|0--34:A>G	TGCAGAGGGATGCAGGAGGTGAGGCAAGGCATCGAAGGGAGCTTGCGAGGCGGAGCGGAGCAGAGGCCA	chr1A	509676241	intergenic_region	MODIFIER	TraesCS1A02G318100-TraesCS1A02G318200	TraesCS1A02G318100-TraesCS1A02G318200	intergenic_region
2302404|F|0--38:G>C	TGCAGTACCACGAGACGAAGACGACTGCACCTCCGTCAGGAACTCCTTGTACGATGCCTGGAATTATCC	chr1A	511447162	intergenic_region	MODIFIER	TraesCS1A02G320900-TraesCS1A02G321000	TraesCS1A02G320900-TraesCS1A02G321000	intergenic_region
1202761|F|0--10:G>A	TGCAGATGTGATGGAAATGCCGCATGATTCACAAAATCAAACATGTTGCCGCAGAACCACAACCATTTC	chr1A	512453178	intergenic_region	MODIFIER	TraesCS1A02G321500-TraesCS1A02G321600	TraesCS1A02G321500-TraesCS1A02G321600	intergenic_region
7160725|F|0--7:G>C	TGCAGCAGCACCACGACTACCTGCCGAGATCGGAAGAGCGGTTCAGCAGGAATGCCGAGACCGATCTCG	chr1A	512461671	synonymous_variant	LOW	TraesCS1A02G321600	TraesCS1A02G321600	transcript
1211261|F|0--25:T>C	TGCAGAATAAAATTTGAAGTGGAATTAAGCGGACACATGGCCACCTGGCTAGGTGTGAGAGAAATTAAC	chr1A	513209095	intergenic_region	MODIFIER	TraesCS1A02G322600-TraesCS1A02G322700	TraesCS1A02G322600-TraesCS1A02G322700	intergenic_region
2289313|F|0--12:G>T	TGCAGAGTGAGATATTGTTTTCCTTCTCTTCCTCTGCCTTTCTACGCCCTCGCTTACATTGCAGGGGCT	chr1A	513844995	intergenic_region	MODIFIER	TraesCS1A02G323400-TraesCS1A02G323500	TraesCS1A02G323400-TraesCS1A02G323500	intergenic_region
4998990|F|0--33:A>G	TGCAGATGGGTCCCACGCTGTCAGCACTCAGCAACATCGCCATGGACTGCACATCGTGCGAGCGGCCAC	chr1A	514529876	intergenic_region	MODIFIER	TraesCS1A02G323600-TraesCS1A02G323700	TraesCS1A02G323600-TraesCS1A02G323700	intergenic_region
1238051|F|0--16:G>T	TGCAGATGGGTCCCACGCCGTCAGCACTCAGCAGCATCGCCGTGGACTGCACATCGTGCGAGCGGCCAC	chr1A	514529893	intergenic_region	MODIFIER	TraesCS1A02G323600-TraesCS1A02G323700	TraesCS1A02G323600-TraesCS1A02G323700	intergenic_region
5357196|F|0--10:T>A	TGCAGAAAAATGAAACTATTTATATTACTATAGCCGAGATCGGAAGAGCGGTTCAGCAGGAATGCCGAG	chr1A	515626879	intergenic_region	MODIFIER	TraesCS1A02G324900-TraesCS1A02G325000	TraesCS1A02G324900-TraesCS1A02G325000	intergenic_region
998133|F|0--39:G>T	TGCAGTAGTGGAACCCAAATGCTTTGGTCAGTGAGTATTTGCAAAATGGATAGTGGTGTCCGCAATTTC	chr1A	515899479	intergenic_region	MODIFIER	TraesCS1A02G325000-TraesCS1A02G325100	TraesCS1A02G325000-TraesCS1A02G325100	intergenic_region
2280153|F|0--24:C>T	TGCAGTCGCACAAGCGATTTGCCACTGCGTTCCGCGGATACTGTGGCGTCGTCGACAATGCGAGGCTCT	chr1A	516559203	synonymous_variant	LOW	TraesCS1A02G325800	TraesCS1A02G325800	transcript
1078943|F|0--68:C>A	TGCAGGTAGGCTTCCAATCCTGAAGTTACATTTGCTCTGCTCAGTACTCGTGCATTTCTGCTCTGTCAC	chr1A	516581313	5_prime_UTR_variant	MODIFIER	TraesCS1A02G326000	TraesCS1A02G326000	transcript
1078943|F|0--45:A>G	TGCAGGTAGGCTTCCAATCCTGAAGTTACATTTGCTCTGCTCAGTACTCGTGCATTTCTGCTCTGTCAC	chr1A	516581336	5_prime_UTR_variant	MODIFIER	TraesCS1A02G326000	TraesCS1A02G326000	transcript
1166009|F|0--11:C>T	TGCAGCGGTGGTTCGGAACTGGTCCTGATGCCACCACTGTCGTCCTCCACGGCGGTGTCATCCACTGGC	chr1A	517184938	downstream_gene_variant	MODIFIER	TraesCS1A02G327900	TraesCS1A02G327900	transcript
107877301|F|0--24:C>G	TGCAGCGGTGGTTCGGAACTGGTCCTGATGCCACCACTGTCGTCCTCCACGGCGGTGTCATCCACTGGC	chr1A	517184951	downstream_gene_variant	MODIFIER	TraesCS1A02G327900	TraesCS1A02G327900	transcript
1166009|F|0--57:T>A	TGCAGCGGTGGCTCGGAACTGGTCCTGATGCCACCACTGTCGTCCTCCACGGCGGTGTCATCCACTGGC	chr1A	517184984	downstream_gene_variant	MODIFIER	TraesCS1A02G327900	TraesCS1A02G327900	transcript
1103347|F|0--50:G>T	TGCAGGAGATGGGCTCCTCACCTGACGACCACCAGCAGCAGCCCCATGCATGCGACCGAGATCGGAAGA	chr1A	519892940	missense_variant	MODERATE	TraesCS1A02G331000	TraesCS1A02G331000	transcript
1224205|F|0--35:A>G	TGCAGAGAGAAACTTGGCATGATTCACACCCGATCAAGGTTGACACGGGCGGAGCCGACGGTGGTGACA	chr1A	520562168	intergenic_region	MODIFIER	TraesCS1A02G331700-TraesCS1A02G331800	TraesCS1A02G331700-TraesCS1A02G331800	intergenic_region
979259|F|0--20:G>A	TGCAGCACAAAGCAAGCAGCATCATTAGGCCAATTATCCATACATGCATTACACAACACACGACAAAAT	chr1A	520573047	intron_variant	MODIFIER	TraesCS1A02G331800	TraesCS1A02G331800	transcript
1133668|F|0--68:G>A	TGCAGTTAAAACGTTAGACTGCTGAATGTTGCCCCTTTCCAAAATGTGGGAAAAAATAACTGAAAAAAG	chr1A	520790467	downstream_gene_variant	MODIFIER	TraesCS1A02G332300	TraesCS1A02G332300	transcript
1035566|F|0--25:A>G	TGCAGCACACATGATGTGCTACTCAACGAGCGATGTAAGTACGTACGTGCAGGTTAATGAGGCAACTGT	chr1A	520792267	downstream_gene_variant	MODIFIER	TraesCS1A02G332200	TraesCS1A02G332200	transcript
1044641|F|0--16:G>A	TGCAGCAAACGGGAAGGAACAAACAAACAAGGCAAGGTCAAACAAAAGTGAGAAGGCGGAGCCCCAAAC	chr1A	521270151	intron_variant	MODIFIER	TraesCS1A02G332900	TraesCS1A02G332900	transcript
1043249|F|0--18:C>T	TGCAGGTACACTTGGACACATACGCATTAGTCGTGAGCACAGAGAATACCACCCTAAACTGGTATATGG	chr1A	521941390	intergenic_region	MODIFIER	TraesCS1A02G334600-TraesCS1A02G334700	TraesCS1A02G334600-TraesCS1A02G334700	intergenic_region
2276508|F|0--37:C>T	TGCAGGAGCGCCCGAGGTTCAACTCGATCCACATGGGCGTTTGCCAAGTCCGAGATCGGAAGAGCGGTT	chr1A	529319838	intergenic_region	MODIFIER	TraesCS1A02G339300-TraesCS1A02G339400	TraesCS1A02G339300-TraesCS1A02G339400	intergenic_region
1166302|F|0--55:A>G	TGCAGTTCAACTGAACACGCCGCAATATTAGGCGTTTCTAGGTTTGTGGTTAAACGCTAAGGACATGTT	chr1A	529326561	intergenic_region	MODIFIER	TraesCS1A02G339300-TraesCS1A02G339400	TraesCS1A02G339300-TraesCS1A02G339400	intergenic_region
108563542|F|0--29:G>A	TGCAGATAATAAGCAAGGAAAATCAAAGGGAGCCGAGATCGGAAGAGCGGTTCAGCAGGAATGCCGAGA	chr1A	530199700	downstream_gene_variant	MODIFIER	TraesCS1A02G339800	TraesCS1A02G339800	transcript
108563541|F|0--23:T>C	TGCAGATAATAAGCAAGGAAAATTAAAAGGAGCCGAGATCGGAAGAGCGGTTCAGCAGGAATGCCGAGA	chr1A	530199706	downstream_gene_variant	MODIFIER	TraesCS1A02G339800	TraesCS1A02G339800	transcript
1058939|F|0--62:G>A	TGCAGTGGTTGTTGTAGCACCAACATGATCACTGAGCACATGAGCAGCCGAGCCATTTTTTCAGCCAAC	chr1A	530232679	3_prime_UTR_variant	MODIFIER	TraesCS1A02G340000	TraesCS1A02G340000	transcript
4733682|F|0--53:C>G	TGCAGGCGAGCGACCTTCCTCAGCTGCTCGTGGGACAGCGGGTCGAAGATCACGATCTCGTCCAGCCGA	chr1A	530257922	synonymous_variant	LOW	TraesCS1A02G340100	TraesCS1A02G340100	transcript
1244213|F|0--43:A>G	TGCAGGCTGCAGGGGCTCTGTCTAGAGAACTACGTACCCTACGAACGAATGACGTACCTACAGCCTATC	chr1A	530807497	upstream_gene_variant	MODIFIER	TraesCS1A02G341000	TraesCS1A02G341000	transcript
1096145|F|0--36:A>G	TGCAGGGGCTCTGTCTAGAGAACTACGTACCCTACGAACGAATGACGTACCTACAGCCTATCGTATTCG	chr1A	530807497	upstream_gene_variant	MODIFIER	TraesCS1A02G341000	TraesCS1A02G341000	transcript
2276374|F|0--9:A>G	TGCAGTGCAAGTGCATCCATGCATGCATGCATGCATCGATCCATGCAACACAAACGCACACGCTAACTG	chr1A	530808995	downstream_gene_variant	MODIFIER	TraesCS1A02G341100	TraesCS1A02G341100	transcript
1114333|F|0--20:A>T	TGCAGTACGATACTTCTCTGAGTACGCGAATTTGATCATGACATGCATGGCGATAACATCTGACGGCAC	chr1A	530809021	downstream_gene_variant	MODIFIER	TraesCS1A02G341100	TraesCS1A02G341100	transcript
1114333|F|0--43:T>C	TGCAGTACGATACTTCTCTGAGTACGCGAATTTGATCATGACATGCATGGCGATAACATCTGACGGCAC	chr1A	530809044	downstream_gene_variant	MODIFIER	TraesCS1A02G341100	TraesCS1A02G341100	transcript
2290270|F|0--47:T>C	TGCAGGCGAGGCATGCTTGCATGCATGCATGTATTGGTCGATCGATCTGTATTCTGTAGTTAGGGTTGG	chr1A	530809545	downstream_gene_variant	MODIFIER	TraesCS1A02G341000	TraesCS1A02G341000	transcript
1037441|F|0--26:C>T	TGCAGTGTTAATTTGATCTTGCATGTCTTTGTGATTTCAGATGATAGTACTTATTATTAACGTGATTTA	chr1A	530809615	downstream_gene_variant	MODIFIER	TraesCS1A02G341000	TraesCS1A02G341000	transcript
3934065|F|0--40:T>G	TGCAGGACCGTCCCGTCCCACTCCCACCACTCCGCCTCCATCTCGCCGAGATCGGAAGAGCGGTTCAGC	chr1A	531227594	5_prime_UTR_variant	MODIFIER	TraesCS1A02G341700	TraesCS1A02G341700	transcript
3024282|F|0--36:T>C	TGCAGCATTTGCAGCTGAATCCATGACGAGCACGCATGGCCATCTCCGAGATCGGAAGAGCGGTTCAGC	chr1A	531241913	3_prime_UTR_variant	MODIFIER	TraesCS1A02G341800	TraesCS1A02G341800	transcript
1089286|F|0--54:G>A	TGCAGATCGGTTGCGCTGCGTGCATCTCGGCAGAGTGTGGAGGTTCAGATTACAGCGCCGAGATCGGAA	chr1A	531280425	downstream_gene_variant	MODIFIER	TraesCS1A02G341900	TraesCS1A02G341900	transcript
108989729|F|0--8:C>G	TGCAGATCCGTTGCGCTGCGCGCATCTCGGCAGAGTGTGGAGGTTCAGATTACAGCGCCGAGATCGGAA	chr1A	531280471	downstream_gene_variant	MODIFIER	TraesCS1A02G341900	TraesCS1A02G341900	transcript
1375547|F|0--68:T>C	TGCAGCGACGTGATCAGTGATCTACAGATTGCTATTTTTTCTGCCTGCGATGGCCACCGAACGCGCGCT	chr1A	531280544	downstream_gene_variant	MODIFIER	TraesCS1A02G341900	TraesCS1A02G341900	transcript
1229178|F|0--14:C>T	TGCAGCTGCGGGAGCTGGAGCCGCAGCAGCCCAAGACGACGCAGAACACGCCCCGCCTCCCGAGATCGG	chr1A	531281698	missense_variant	MODERATE	TraesCS1A02G341900	TraesCS1A02G341900	transcript
108882303|F|0--41:G>A	TGCAGCCGCGACGGCGGCTTGCAGAAGTAGGCGAGCGGCGAGGACGGCGGCGGCGCCTGCGGGTCGGCG	chr1A	531281750	missense_variant	MODERATE	TraesCS1A02G341900	TraesCS1A02G341900	transcript
1062872|F|0--52:C>A	TGCAGCTGCAACACCGCTCGCGTCGCCATAGATTGCGTGGTACACAACACACCCCCACGCCCACGCACT	chr1A	531326797	intergenic_region	MODIFIER	TraesCS1A02G341900-TraesCS1A02G342000	TraesCS1A02G341900-TraesCS1A02G342000	intergenic_region
1863632|F|0--7:T>C	TGCAGTTCTGAATGTATGATATGATCGACCGTACCAGTGGCAGATGGGGACGCTTGTTTTTCCGAGATC	chr1A	531561587	upstream_gene_variant	MODIFIER	TraesCS1A02G342400	TraesCS1A02G342400	transcript
1028725|F|0--55:A>G	TGCAGGAACGCGGCCAGGCCTCCGTTAATGTCGGAGGGGGTGTTGAGGCGGTCGGAGACGAAGGACGAG	chr1A	531562708	synonymous_variant	LOW	TraesCS1A02G342400	TraesCS1A02G342400	transcript
1028725|F|0--39:G>A	TGCAGGAACGCGGCCAGGCCTCCGTTAATGTCGGAGGGGATGTTGAGGCGGTCGGAGACGAAGGACGAG	chr1A	531562724	missense_variant	MODERATE	TraesCS1A02G342400	TraesCS1A02G342400	transcript
1194078|F|0--67:G>C	TGCAGTGCAGAAGCAGGGGGAGGACGGAAAGAAAAAGGTTGGAGGGAGCTAGGGTTGGTTCTCACCACT	chr1A	531665975	intergenic_region	MODIFIER	TraesCS1A02G342800-TraesCS1A02G342900	TraesCS1A02G342800-TraesCS1A02G342900	intergenic_region
1014655|F|0--67:G>C	TGCAGGCCGCCCGCGCTGGTCTCCCGATGGCTCCTAAGCCGCTGCGGCTGTGCATCGCTGGCGTACCGC	chr1A	532211671	intergenic_region	MODIFIER	TraesCS1A02G343800-TraesCS1A02G343900	TraesCS1A02G343800-TraesCS1A02G343900	intergenic_region
1093434|F|0--9:G>A	TGCAGCCGCGCGTGGCCAGTCAAGGGGACACAACCACGTTTTACCATCCACGGACAAGTACCCTGGACC	chr1A	532212450	intergenic_region	MODIFIER	TraesCS1A02G343800-TraesCS1A02G343900	TraesCS1A02G343800-TraesCS1A02G343900	intergenic_region
108393451|F|0--8:C>T	TGCAGCCGCGCGTGGCCAGTCAAGGGGACACAACCACGTTTTACCATCCACGGACAAGTACCCTGGACC	chr1A	532212451	intergenic_region	MODIFIER	TraesCS1A02G343800-TraesCS1A02G343900	TraesCS1A02G343800-TraesCS1A02G343900	intergenic_region
2264883|F|0--25:T>C	TGCAGCGAATTTTGCCTCCGATCGGTCTCGGCGACTTTGTAGGACAGCGCAGCGGAAATCGATCTGGAC	chr1A	532212481	intergenic_region	MODIFIER	TraesCS1A02G343800-TraesCS1A02G343900	TraesCS1A02G343800-TraesCS1A02G343900	intergenic_region
1094520|F|0--27:C>T	TGCAGGTGTCGCATGCACCTCTGGCGGCACATGGCCCGCCCCAGGCGGCACCGAGATCGGAAGAGCGGT	chr1A	532644654	upstream_gene_variant	MODIFIER	TraesCS1A02G345100	TraesCS1A02G345100	transcript
1013493|F|0--59:A>G	TGCAGGCCTCCCAGGGTGCCACGACCATGGGAATCAGCCGATCTGGCGGCCCTCGGCCAAATCTGCTTG	chr1A	535077929	intergenic_region	MODIFIER	TraesCS1A02G350200-TraesCS1A02G350400	TraesCS1A02G350200-TraesCS1A02G350400	intergenic_region
1013493|F|0--44:G>A	TGCAGGCCTCCCAGGGTGCCACGACCATGGGAATCAGCCGATCTAGCGGCCCTCGGCCAGATCTGCTTG	chr1A	535077944	intergenic_region	MODIFIER	TraesCS1A02G350200-TraesCS1A02G350400	TraesCS1A02G350200-TraesCS1A02G350400	intergenic_region
1209199|F|0--40:G>A	TGCAGAGCGGCAACGGGTACATCAGCTACGGCGCGCTGCGAAGGGACAACGTGCCCTGCTCCGTGCGCG	chr1A	535858089	synonymous_variant	LOW	TraesCS1A02G351300	TraesCS1A02G351300	transcript
108802439|F|0--7:C>T	TGCAGTTCGAGTCTCTGGAATTGCTCCGTTACCTCGTCCACCCCTCCAGTTTGGAGATCGACAATGTAC	chr1A	536294588	intergenic_region	MODIFIER	TraesCS1A02G351700-TraesCS1A02G351800	TraesCS1A02G351700-TraesCS1A02G351800	intergenic_region
2318520|F|0--68:G>T	TGCAGGCGGCGGCTGGCGAGCCGTCCTCCTTGTTCTCCATCGATCGGGATAGGAGATTCGAAGCTCTCT	chr1A	537102777	intergenic_region	MODIFIER	TraesCS1A02G354200-TraesCS1A02G354300	TraesCS1A02G354200-TraesCS1A02G354300	intergenic_region
109451988|F|0--59:T>C	TGCAGTTGGTGGCGGTGGCGGCGGGGAGGCTGAAGGTGGGGTTGCAGCCCTTCCTCCAGTCCCGAGATC	chr1A	539615645	missense_variant	MODERATE	TraesCS1A02G356400	TraesCS1A02G356400	transcript
108708675|F|0--27:G>C	TGCAGCCTCATCGAGATCGACGGCGTAGTGCACGAATTCCAAGCAGTTCCGAGATCGGAAGAGCGGTTC	chr1A	539750484	synonymous_variant	LOW	TraesCS1A02G356700	TraesCS1A02G356700	transcript
12687815|F|0--11:G>A	TGCAGAGCACGGCAGTGAAGAAATTGAAATTGCAGAGCGCTAATTCAAGCAACTAACTGACCACTCGTC	chr1A	540153939	upstream_gene_variant	MODIFIER	TraesCS1A02G357900	TraesCS1A02G357900	transcript
2279025|F|0--18:G>T	TGCAGATCCGCAAAGCTTTATGGAACTCTGACTTTTTCAGTTCGCTGTTTACTCTATCTGTGTAGTTCG	chr1A	541344186	3_prime_UTR_variant	MODIFIER	TraesCS1A02G359900	TraesCS1A02G359900	transcript
2279025|F|0--55:A>G	TGCAGATCCGCAAAGCTTGATGGAACTCTGACTTTTTCAGTTCGCTGTTTACTCTGTCTGTGTAGTTCG	chr1A	541344223	3_prime_UTR_variant	MODIFIER	TraesCS1A02G359900	TraesCS1A02G359900	transcript
24504942|F|0--44:G>A	TGCAGTCGCTGAGCTCCCGTCGACAAAAGCCAGAATTGCCAGTCGCATGCCGGACATGAGCGGAATGGG	chr1A	542000171	synonymous_variant	LOW	TraesCS1A02G361400	TraesCS1A02G361400	transcript
1398639|F|0--32:C>T	TGCAGGCAGACGCGCCACTTCGGTCAGCATCGCCAGCGCAGCGTTGCCAAATTTTCGGGCAACGCTCGA	chr1A	543058802	upstream_gene_variant	MODIFIER	TraesCS1A02G362400	TraesCS1A02G362400	transcript
1038264|F|0--37:A>G	TGCAGCCACATATATTGTCTTAGGCATAAGCAGGAGTATCTGAATTTTCTTGAGTGACATGTGATTCTT	chr1A	544077591	intergenic_region	MODIFIER	TraesCS1A02G363800-TraesCS1A02G363900	TraesCS1A02G363800-TraesCS1A02G363900	intergenic_region
1239514|F|0--64:T>G	TGCAGTCGCACAAGCCGTTACAAACTGGTTGCTTGCAGAATTTTAGAAGGTGCGGTGCGGTGCGTCGGG	chr1A	544077689	intergenic_region	MODIFIER	TraesCS1A02G363800-TraesCS1A02G363900	TraesCS1A02G363800-TraesCS1A02G363900	intergenic_region
109108325|F|0--9:T>G	TGCAGCAGGTGGAGCTGGCACATTGTCTCTGGAAGTTCAGTGAGTCTGTTCCTGGACAGGTTGAGATAC	chr1A	544430104	missense_variant	MODERATE	TraesCS1A02G364900	TraesCS1A02G364900	transcript
9724220|F|0--66:T>C	TGCAGCGTCAACGACCACGATGAACGGCGAGCAGACGACACGTTGAAGCGGGCACGAGACACGCGGTGG	chr1A	545316696	intergenic_region	MODIFIER	TraesCS1A02G366300-TraesCS1A02G366400	TraesCS1A02G366300-TraesCS1A02G366400	intergenic_region
981679|F|0--32:G>C	TGCAGTAGAAAGCGACGATGTCAATTTGCATTCGGATTGATCATGTGCATCGTTGCTGGATCGTTTGTC	chr1A	545318952	intergenic_region	MODIFIER	TraesCS1A02G366300-TraesCS1A02G366400	TraesCS1A02G366300-TraesCS1A02G366400	intergenic_region
2276304|F|0--25:T>C	TGCAGGAGGAAGGATAGGAGAACCTTCGAATGAAACGATGATCTCTCCATGGGAGCTAAGGTCCTCCGA	chr1A	546054098	intergenic_region	MODIFIER	TraesCS1A02G367500-TraesCS1A02G367700	TraesCS1A02G367500-TraesCS1A02G367700	intergenic_region
1233410|F|0--14:C>A	TGCAGTTACAGAAACTGGAAACATAGAATTCGCAAAAGTAGCTCACTCTAATTTGGGCACGAAATTGAT	chr1A	546054831	intergenic_region	MODIFIER	TraesCS1A02G367500-TraesCS1A02G367700	TraesCS1A02G367500-TraesCS1A02G367700	intergenic_region
107184476|F|0--54:T>A	TGCAGTGATCGTCTATATCTGTTCCTAGAGTGGGAAGATATGCTGTGATTGGGCTGGCAAAAACATGCC	chr1A	547021769	intron_variant	MODIFIER	TraesCS1A02G369300	TraesCS1A02G369300	transcript
2254818|F|0--65:A>G	TGCAGCTGGTAGCCAGTCGATCAGCTGTATTTATGCCCAGCAGCGTGTACTGATCTAGCCGTCCGAGAT	chr1A	547323149	upstream_gene_variant	MODIFIER	TraesCS1A02G369700	TraesCS1A02G369700	transcript
2254818|F|0--52:A>G	TGCAGCTGGTAGCCAGTCGATCAGCTGTATTTATGCCCAGCAGCGTGTACTGGTCTAGCCGTCCGAGAT	chr1A	547323162	upstream_gene_variant	MODIFIER	TraesCS1A02G369700	TraesCS1A02G369700	transcript
985263|F|0--26:C>G	TGCAGCCTCAGGTTCTGCATGACTGACAGGCCGAGGAGCCCTTCGCTGTTGAAGTAGGGATGCGCAAGT	chr1A	547325027	missense_variant	MODERATE	TraesCS1A02G369800	TraesCS1A02G369800	transcript
985263|F|0--45:C>G	TGCAGCCTCAGGTTCTGCATGACTGACAGGCCGAGGAGCCCTTCGCTGTTGAAGTAGGGATGCGCAAGT	chr1A	547325046	missense_variant	MODERATE	TraesCS1A02G369800	TraesCS1A02G369800	transcript
1090852|F|0--23:A>G	TGCAGTGGCAGAGGGTGCTCTGCATACACAATTTCGGCAAATCCTTTTGTGGCCTGGGAATACGAGAAG	chr1A	547841481	intergenic_region	MODIFIER	TraesCS1A02G370300-TraesCS1A02G370400	TraesCS1A02G370300-TraesCS1A02G370400	intergenic_region
1056700|F|0--68:C>A	TGCAGGAGAGAGAAAGAGAGAAACCCACCCAAGCCAGAGCCAGAGCCAGAGCCCGACGCCGCGTGCACA	chr1A	549837873	5_prime_UTR_variant	MODIFIER	TraesCS1A02G374800	TraesCS1A02G374800	transcript
1126251|F|0--14:C>G	TGCAGTGTGGGCTACGCAAGAAGAGGCGTTGCTGTTGGTGGTGCGTTGGGGAACTGGCCGCGTGCCGAC	chr1A	549851129	downstream_gene_variant	MODIFIER	TraesCS1A02G374800	TraesCS1A02G374800	transcript
1089724|F|0--40:A>C	TGCAGAGGCACTTCTTCATCAACCAAACAAAGTATCAACCAAATGGTGTATGTCTACCGCTCGGCAGCC	chr1A	549851180	downstream_gene_variant	MODIFIER	TraesCS1A02G374800	TraesCS1A02G374800	transcript
4909940|F|0--14:G>A	TGCAGGCATGGACGGCGCCCAGATGCCGAGATCGGAAGAGCGGTTCAGCAGGAATGCCGAGACCGATCT	chr1A	551592365	synonymous_variant	LOW	TraesCS1A02G379700	TraesCS1A02G379700	transcript
108517125|F|0--49:G>C	TGCAGTTTCTACTTGTGCTGGCATTGGCAGAGGTAGACAGACAGGCAGAGAGTGTCTGCCAGTTAATGC	chr1A	551593318	5_prime_UTR_variant	MODIFIER	TraesCS1A02G379700	TraesCS1A02G379700	transcript
108924450|F|0--20:G>C	TGCAGAATCTCACAGTACTAGGACAGTACGACGATCCCTAGACATTGATGAGCAGAAATTGTGGCACCG	chr1A	554230596	intergenic_region	MODIFIER	TraesCS1A02G384100-TraesCS1A02G384200	TraesCS1A02G384100-TraesCS1A02G384200	intergenic_region
1119926|F|0--48:C>T	TGCAGCTCCCATAATAAAAGCAGACATATATTGCCGTCAGATCGGCGTCGTCAACTTTGACTCTAAGCC	chr1A	555129585	synonymous_variant	LOW	TraesCS1A02G385700	TraesCS1A02G385700	transcript
1056535|F|0--56:T>C	TGCAGTCTTTCCCTCAAGTTCTGCGTCATGAGGGATTGCAAGACCAAAGGTGAGTTTTGGAAGTGGAAA	chr1A	555132598	downstream_gene_variant	MODIFIER	TraesCS1A02G385700	TraesCS1A02G385700	transcript
1221082|F|0--55:G>A	TGCAGTCTCCAGCAGCTGCGAGCCATCCGAACGCGACGAGCAGACCGATGGCCGCGCACGCGAGGCTGC	chr1A	555132706	downstream_gene_variant	MODIFIER	TraesCS1A02G385700	TraesCS1A02G385700	transcript
39693106|F|0--16:G>A	TGCAGGAAAGAGTTTCGGTTACTTGCTCCGAGATCGGAAGAGCGGTTCAGCAGGAATGCCGAGACCGAT	chr1A	556138002	intergenic_region	MODIFIER	TraesCS1A02G387400-TraesCS1A02G387500	TraesCS1A02G387400-TraesCS1A02G387500	intergenic_region
39693106|F|0--21:C>G	TGCAGGAAAGAGTTTCGGTTACTTGCTCCGAGATCGGAAGAGCGGTTCAGCAGGAATGCCGAGACCGAT	chr1A	556138007	intergenic_region	MODIFIER	TraesCS1A02G387400-TraesCS1A02G387500	TraesCS1A02G387400-TraesCS1A02G387500	intergenic_region
1121250|F|0--21:C>T	TGCAGCAAGGAGGTGGCGGCACGACGCTGAATGACTCGTCCTCCAAGTTGAGGCGGACAAAACCCGAGA	chr1A	556141888	intergenic_region	MODIFIER	TraesCS1A02G387400-TraesCS1A02G387500	TraesCS1A02G387400-TraesCS1A02G387500	intergenic_region
5347001|F|0--10:G>C	TGCAGTGTTGCTGCTTTGCAAGCGCCGAGATCGGAAGAGCGGTTCAGCAGGAATGCCGAGACCGATCTC	chr1A	557153914	5_prime_UTR_variant	MODIFIER	TraesCS1A02G389000	TraesCS1A02G389000	transcript
2291077|F|0--29:T>G	TGCAGCCGTCCAGTGCATCAGTTAGGGGGTTCAGATTTCAGAACTTGAGAGATCTGAACCCTAGTACCA	chr1A	557864437	intergenic_region	MODIFIER	TraesCS1A02G389800-TraesCS1A02G389900	TraesCS1A02G389800-TraesCS1A02G389900	intergenic_region
104043880|F|0--23:G>A	TGCAGTGCAGGTACGCCGCAGAGGCACAAAGACCATGCATCAATCGGTCTAGGCCGCTGCATCACCACC	chr1A	560455323	upstream_gene_variant	MODIFIER	TraesCS1A02G394500	TraesCS1A02G394500	transcript
1108630|F|0--8:G>A	TGCAGGCCGTTTCTCGTCGGCGTGCTCTGGCCGTGAGATCCGCGCAGCCACTATAGATGAGCATGCCCT	chr1A	560888491	intergenic_region	MODIFIER	TraesCS1A02G395100-TraesCS1A02G395200	TraesCS1A02G395100-TraesCS1A02G395200	intergenic_region
1108630|F|0--15:G>A	TGCAGGCCGTTTCTCGTCGGCGTGCTCTGGCCGTGAGATCCGCGCAGCCACTATAGATGAGCATGCCCT	chr1A	560888498	intergenic_region	MODIFIER	TraesCS1A02G395100-TraesCS1A02G395200	TraesCS1A02G395100-TraesCS1A02G395200	intergenic_region
12699443|F|0--52:G>A	TGCAGGAGCTGTGCAAGAGGGCTACTTGATGTAATTTTAGCCCGGAAGTTCCGGGCTGACCAAAAATTC	chr1A	562717360	intergenic_region	MODIFIER	TraesCS1A02G396500-TraesCS1A02G396600	TraesCS1A02G396500-TraesCS1A02G396600	intergenic_region
1113827|F|0--67:G>A	TGCAGTCTCCGCCGCCCCACCAAACCTCCCCCGTGGTCTCGTATAACCCACGAGAATCACACCGACTGA	chr1A	562802985	upstream_gene_variant	MODIFIER	TraesCS1A02G396800	TraesCS1A02G396800	transcript
1113827|F|0--62:C>T	TGCAGTCTCCGCCGCCCCACCAAACCTCCCCCGTGGTCTCGTATAACCCACGAGAATCACACCGACTGA	chr1A	562802990	upstream_gene_variant	MODIFIER	TraesCS1A02G396800	TraesCS1A02G396800	transcript
999895|F|0--45:C>A	TGCAGTTTTATTAGAAAAGCAGCAGCGAGCAGTAGTGCAGTACAACAGCCGTATACATTCCACCGTAAC	chr1A	565187581	intergenic_region	MODIFIER	TraesCS1A02G401700-TraesCS1A02G401800	TraesCS1A02G401700-TraesCS1A02G401800	intergenic_region
1280204|F|0--46:A>G	TGCAGGTGGTAGCTTCATCGGCATGTCTAACTTTCGGGTGGTCGCCATGGTCTACGAAAGCCATGCTTT	chr1A	565395761	intergenic_region	MODIFIER	TraesCS1A02G401800-TraesCS1A02G401900	TraesCS1A02G401800-TraesCS1A02G401900	intergenic_region
1006808|F|0--27:C>T	TGCAGGTGGTAGCTTCATCGGCATGTCCAACTTTCGGGTGGTCGCCGTGGTCTACGAAAGCCATGTTTT	chr1A	565395780	intergenic_region	MODIFIER	TraesCS1A02G401800-TraesCS1A02G401900	TraesCS1A02G401800-TraesCS1A02G401900	intergenic_region
1119419|F|0--26:C>G	TGCAGCTATGGAGCCATCTTTTGCCACTGCGAACATCTCGCTAGGTTAACAAAGCAAAACTTGGCCAAT	chr1A	565405956	intergenic_region	MODIFIER	TraesCS1A02G401800-TraesCS1A02G401900	TraesCS1A02G401800-TraesCS1A02G401900	intergenic_region
1127283|F|0--57:C>T	TGCAGCTTACTACCGTAGTAAGTACGTATCAGTTCGCCGTATAAATTACTACTAGTACATAGTACGAAC	chr1A	566008501	upstream_gene_variant	MODIFIER	TraesCS1A02G402200	TraesCS1A02G402200	transcript
4991365|F|0--22:A>C	TGCAGTCAGTGGCAGCTAGACACCTGCGGCAGACCGAGATCGGAAGAGCGGTTCAGCAGGAATGCCGAG	chr1A	566044217	intergenic_region	MODIFIER	TraesCS1A02G402400-TraesCS1A02G402500	TraesCS1A02G402400-TraesCS1A02G402500	intergenic_region
988436|F|0--41:T>C	TGCAGCTTGGTAGCTACGCCTCAGCATTCGTACCCCTATAGCCGTTGTTAGAATTATATCCACGATAAT	chr1A	566064813	intergenic_region	MODIFIER	TraesCS1A02G402400-TraesCS1A02G402500	TraesCS1A02G402400-TraesCS1A02G402500	intergenic_region
1091861|F|0--32:A>G	TGCAGACACACAGACAGCCTGGTCGGAACGGGACGGCGTCGGTTGGTCAAGATTTCGCCCCGAGATCGG	chr1A	566369442	intergenic_region	MODIFIER	TraesCS1A02G402600-TraesCS1A02G402700	TraesCS1A02G402600-TraesCS1A02G402700	intergenic_region
1091861|F|0--9:A>G	TGCAGACACACAGACAGCCTGGTCGGAACGGGACGGCGTCGGTTGGTCAAGATTTCGCCCCGAGATCGG	chr1A	566369465	intergenic_region	MODIFIER	TraesCS1A02G402600-TraesCS1A02G402700	TraesCS1A02G402600-TraesCS1A02G402700	intergenic_region
1093136|F|0--65:T>C	TGCAGTACATCTCCCGATGCAGCGACAAGAGCGGGTGCGCTGACGGCGGCACGCTCGCCCCGCCCTGCC	chr1A	566590525	intergenic_region	MODIFIER	TraesCS1A02G403300-TraesCS1A02G403400	TraesCS1A02G403300-TraesCS1A02G403400	intergenic_region
1093136|F|0--61:G>C	TGCAGTACATCTCCCGATGCAGCGACAAGAGCGGGTGCGCTGACGGCGGCACGCTCGCCCCGCCCTGCC	chr1A	566590529	intergenic_region	MODIFIER	TraesCS1A02G403300-TraesCS1A02G403400	TraesCS1A02G403300-TraesCS1A02G403400	intergenic_region
1013786|F|0--31:T>G	TGCAGCGCCATGCAGCCGAGGCCCTTGCTGTTGCGGAGGGTGGGCAGCTTGGCCGATGCCCGAGATCGG	chr1A	566590618	intergenic_region	MODIFIER	TraesCS1A02G403300-TraesCS1A02G403400	TraesCS1A02G403300-TraesCS1A02G403400	intergenic_region
1013786|F|0--40:T>G	TGCAGCGCCATGCAGCCGAGGCCCTTGCTGTTGCGGAGGGTGGGCAGCTTGGCCGATGCCCGAGATCGG	chr1A	566590627	intergenic_region	MODIFIER	TraesCS1A02G403300-TraesCS1A02G403400	TraesCS1A02G403300-TraesCS1A02G403400	intergenic_region
108681748|F|0--42:G>C	TGCAGCGCCATGCAGCCGAGGCCCTTGCTGTGGCGGAGGGTGGGCAGCTTGGCCGATGCCCGAGATCGG	chr1A	566590629	intergenic_region	MODIFIER	TraesCS1A02G403300-TraesCS1A02G403400	TraesCS1A02G403300-TraesCS1A02G403400	intergenic_region
985288|F|0--64:T>A	TGCAGCATCTATATGTGGCAAGGGTGTTCCTCCTAGGAAGCTTAGTTGCTCTGCTTCCCCTGTTTGGGA	chr1A	568556790	intergenic_region	MODIFIER	TraesCS1A02G405800-TraesCS1A02G405900	TraesCS1A02G405800-TraesCS1A02G405900	intergenic_region
985288|F|0--48:T>C	TGCAGCATCTATATGTGGCAAGGGTGTTCCTCCTAGGAAGCTTAGTTGTTCTGCTTCCCCTGTTTGGGA	chr1A	568556806	intergenic_region	MODIFIER	TraesCS1A02G405800-TraesCS1A02G405900	TraesCS1A02G405800-TraesCS1A02G405900	intergenic_region
1118527|F|0--52:G>C	TGCAGGTGCACCGCGGCACCTACGCCGTGGTGGTGAGCACGGAGAACATCACGCAGAACTGGTACTTCG	chr1A	568729442	missense_variant	MODERATE	TraesCS1A02G406200	TraesCS1A02G406200	transcript
1134976|F|0--38:G>A	TGCAGGCTAAAGGAGGGCAGAGGCCCTTGAACCACGACGCCTCCAAAAAGGTAAGCGACACCCATCTGC	chr1A	569246479	intergenic_region	MODIFIER	TraesCS1A02G406600-TraesCS1A02G406700	TraesCS1A02G406600-TraesCS1A02G406700	intergenic_region
1067105|F|0--35:C>A	TGCAGCATCTGAGGGTTGCTGCAAGGGTCGGGCATCCGTGTCTAAAGACCACATCGTTCCTTCGTTGCC	chr1A	570227643	downstream_gene_variant	MODIFIER	TraesCS1A02G408000	TraesCS1A02G408000	transcript
1013439|F|0--36:C>T	TGCAGGGCGTGAAGCTCAACGACGACGACGGCGCTATGGTCGCCAACGATAACCCCTCGCCGTCGGCCT	chr1A	570615889	intergenic_region	MODIFIER	TraesCS1A02G408900-TraesCS1A02G409000	TraesCS1A02G408900-TraesCS1A02G409000	intergenic_region
1003547|F|0--36:G>C	TGCAGGAAGCAGGAAGGTGTCTATATGGCCACTTCGGTGGTGGTATTTCATGTGAATGATCCTACACTT	chr1A	570620149	intergenic_region	MODIFIER	TraesCS1A02G408900-TraesCS1A02G409000	TraesCS1A02G408900-TraesCS1A02G409000	intergenic_region
1120755|F|0--20:C>T	TGCAGATTGCTGTTTCTGCCCCACTATTGTTGTTACTTGCCACAACACCAGCAGTGTTAAATTTACAAG	chr1A	570620202	intergenic_region	MODIFIER	TraesCS1A02G408900-TraesCS1A02G409000	TraesCS1A02G408900-TraesCS1A02G409000	intergenic_region
990834|F|0--49:G>A	TGCAGGGTTTTGAAGGAGACTTTAAACAAGATGATGACAACAACAAAAAGGCAATGATTAGGGTGAGTT	chr1A	572224923	intergenic_region	MODIFIER	TraesCS1A02G411600-TraesCS1A02G411700	TraesCS1A02G411600-TraesCS1A02G411700	intergenic_region
990834|F|0--15:G>A	TGCAGGGTTTTGAAGGAGACTTTAAACAAGATGATGACAACAACAAAAAGGCAATGATTAGGGTGAGTT	chr1A	572224957	intergenic_region	MODIFIER	TraesCS1A02G411600-TraesCS1A02G411700	TraesCS1A02G411600-TraesCS1A02G411700	intergenic_region
108857386|F|0--22:A>G	TGCAGATCAAAATCCAGTCAGTAAAGTTAGCAAGGAAGTATCTGAGAAGGGTTTCCTCCGAGCTCGAGG	chr1A	572575326	missense_variant	MODERATE	TraesCS1A02G412100	TraesCS1A02G412100	transcript
1207764|F|0--54:A>G	TGCAGCTCTGGTGAGACGCTGGAGCTCATGGCGGCGTTCATGGCGATGTGCCTCGTCTGTACCTGAACT	chr1A	572881901	downstream_gene_variant	MODIFIER	TraesCS1A02G412600	TraesCS1A02G412600	transcript
1217461|F|0--64:T>C	TGCAGTACCAAACAGCCTTCTAAATGTCAGCAGTTTACTAGTACTCGTAGATCTGTGGAGCTCTTCCGA	chr1A	574634316	intergenic_region	MODIFIER	TraesCS1A02G415900-TraesCS1A02G416000	TraesCS1A02G415900-TraesCS1A02G416000	intergenic_region
108207829|F|0--15:G>C	TGCAGTTTCAGAAAAGTGGCCGCGAAACGTAGGCAGGGAACTAGCTAGGAAGTGGACGTTCACTCCACA	chr1A	575557973	intergenic_region	MODIFIER	TraesCS1A02G417700-TraesCS1A02G417800	TraesCS1A02G417700-TraesCS1A02G417800	intergenic_region
1233256|F|0--13:C>T	TGCAGCTACGCCACTGATTACAGCCAAACGGACGAAATTTACACAAGTTCAATCTAAACTTGCTCAATA	chr1A	575691958	intergenic_region	MODIFIER	TraesCS1A02G418200-TraesCS1A02G418300	TraesCS1A02G418200-TraesCS1A02G418300	intergenic_region
997126|F|0--33:T>G	TGCAGTGCAGGAGCGGCGAAAGTAGACAGGAAATAGACTGGAAACAGAACTACAGCCAGCCTTGCATCT	chr1A	575693238	intergenic_region	MODIFIER	TraesCS1A02G418200-TraesCS1A02G418300	TraesCS1A02G418200-TraesCS1A02G418300	intergenic_region
39692631|F|0--5:T>G	TGCAGTTGCTATGCTTATATGTATAATAATGACATTCTTTTGCATCCATGCAGAAGAAACGATGCCTGC	chr1A	575873024	upstream_gene_variant	MODIFIER	TraesCS1A02G418700	TraesCS1A02G418700	transcript
109293413|F|0--8:A>G	TGCAGGCGACCACGGGCCTCGCCACGCTCTTCGACGTGGTCACCCAGGGGTGGCTGGACGCCGACGTGC	chr1A	577538289	missense_variant	MODERATE	TraesCS1A02G421200	TraesCS1A02G421200	transcript
2282236|F|0--56:G>C	TGCAGTTCACGGCGCGTGCGGTCCAGACGAACGCACCGACGCCCCCTATAGCTCAGGAGCACGTGCGAG	chr1A	577805428	intergenic_region	MODIFIER	TraesCS1A02G421800-TraesCS1A02G421900	TraesCS1A02G421800-TraesCS1A02G421900	intergenic_region
109320543|F|0--27:G>A	TGCAGGTAGTCGGTGATGCTGGAGTAGGTCGACGGGATGACACCACCATCGCCTTCACCGCCGCACGCC	chr1A	577821638	synonymous_variant	LOW	TraesCS1A02G421900	TraesCS1A02G421900	transcript
3064615|F|0--6:C>T	TGCAGATGCCGATGTGTCCACCATGACCATGTCACCGAGATCGGAAGAGCGGTTCAGCAGGAATGCCGA	chr1A	578785368	intergenic_region	MODIFIER	TraesCS1A02G423300-TraesCS1A02G423400	TraesCS1A02G423300-TraesCS1A02G423400	intergenic_region
1206867|F|0--23:A>T	TGCAGGGACCTCTCACGTGGCAATTACACCAGCAGATAACAATAGCTTAATCAATCAATCATCAATCCA	chr1A	578790055	intergenic_region	MODIFIER	TraesCS1A02G423300-TraesCS1A02G423400	TraesCS1A02G423300-TraesCS1A02G423400	intergenic_region
5006624|F|0--31:G>A	TGCAGATTTTTCAGTTTTTTAGCAGTGCAGCGGACAGTGATTGTGGAATGGACCGATGCATCTGTGCAT	chr1A	578817980	downstream_gene_variant	MODIFIER	TraesCS1A02G423400	TraesCS1A02G423400	transcript
5357239|F|0--20:G>T	TGCAGAAGCTCAGCATGGTGGTTAACCCCGAGATCGGAAGAGCGGTTCAGCAGGAATGCCGAGACCGAT	chr1A	578941886	upstream_gene_variant	MODIFIER	TraesCS1A02G424000	TraesCS1A02G424000	transcript
108826405|F|0--17:C>A	TGCAGCTCCTGTTCACCCAGATACGCTGAGGTCGAGGGCACGACGGCGATTAAGCACGACGCATGTGGG	chr1A	580093905	intergenic_region	MODIFIER	TraesCS1A02G425000-TraesCS1A02G425100	TraesCS1A02G425000-TraesCS1A02G425100	intergenic_region
4394590|F|0--26:A>G	TGCAGCAGAACGCTCGAAAGTCTCATACCGCTCGGTCATTGACCGAGATCGGAAGAGCGGTTCAGCAGG	chr1A	580157458	intergenic_region	MODIFIER	TraesCS1A02G425000-TraesCS1A02G425100	TraesCS1A02G425000-TraesCS1A02G425100	intergenic_region
1095130|F|0--20:C>T	TGCAGTCACGCCTCCTCCATCGCTTCACGCCATCTTTGAGTCGCTGCGACCACGGATTGTTTCTGCCTT	chr1A	581471156	intergenic_region	MODIFIER	TraesCS1A02G426700-TraesCS1A02G426800	TraesCS1A02G426700-TraesCS1A02G426800	intergenic_region
1120903|F|0--35:A>C	TGCAGTGCCTCGTCAAAGCGAATGCTACCACTGCCAAGCGCCTCTCCGTTGCCGAGATCGGAAGAGCGG	chr1A	581472187	intergenic_region	MODIFIER	TraesCS1A02G426700-TraesCS1A02G426800	TraesCS1A02G426700-TraesCS1A02G426800	intergenic_region
1070385|F|0--32:T>A	TGCAGTTCTTACAAATAGTAGTACTCGGTGTCTCAGTGTCATGCGGGACCTGGACATTCTGATGGCCGA	chr1A	581590390	upstream_gene_variant	MODIFIER	TraesCS1A02G427200	TraesCS1A02G427200	transcript
1089676|F|0--46:T>C	TGCAGACCCGCAGGGAAAACAGTCTGGGCCATTGGATTGAAGATAGTAGATAGAACAGATGGGACCGAG	chr1A	584083645	upstream_gene_variant	MODIFIER	TraesCS1A02G432200	TraesCS1A02G432200	transcript
108878505|F|0--16:G>C	TGCAGTACAGCGTCAAGACTGGGCGCCTGTACCGAGATCGGAAGAGCGGTTCAGCAGGAATGCCGAGAC	chr1A	584084193	missense_variant	MODERATE	TraesCS1A02G432200	TraesCS1A02G432200	transcript
7924294|F|0--51:T>C	TGCAGAGGCAAAATGAGGTAGAGAAGGAAGCAGAAGAAGCCGACGCAAAGATTGTAGCAGCTGAACAGA	chr1A	586706379	intergenic_region	MODIFIER	TraesCS1A02G436400-TraesCS1A02G436500	TraesCS1A02G436400-TraesCS1A02G436500	intergenic_region
2260436|F|0--34:C>A	TGCAGAGGCAAAATGAGGTAGAGAAGGAAGCAGACGAAGCCGACGCAAAGACTGTAGCAGCTGAACAGA	chr1A	586706396	intergenic_region	MODIFIER	TraesCS1A02G436400-TraesCS1A02G436500	TraesCS1A02G436400-TraesCS1A02G436500	intergenic_region
2258611|F|0--7:C>T	TGCAGTTCAGGACGAGCACGTCCACGTCCGAGGGCTTCAAGAAGCTCGTGGTCTTGGCGAACGCCTCGT	chr1A	588471581	missense_variant	MODERATE	TraesCS1A02G439000	TraesCS1A02G439000	transcript
9721648|F|0--32:T>C	TGCAGGCCCTGGAAGGTGTACTCGAAAAGGGCTCGGGGTGTGCTAGATGTAGCTTGCAAGGCGACATTT	chr1A	588491986	synonymous_variant	LOW	TraesCS1A02G439100	TraesCS1A02G439100	transcript
108391910|F|0--29:G>T	TGCAGATCCAGACACACGCACAGCAAGAGGTGAGAGAGGTCAATCAATCCATGGCGGAAGTGAGTTAAC	chr1A	589685643	intergenic_region	MODIFIER	TraesCS1A02G441000-TraesCS1A02G441100	TraesCS1A02G441000-TraesCS1A02G441100	intergenic_region
108391910|F|0--33:G>A	TGCAGATCCAGACACACGCACAGCAAGAGGTGAGAGAGGTCAATCAATCCATGGCGGAAGTGAGTTAAC	chr1A	589685647	intergenic_region	MODIFIER	TraesCS1A02G441000-TraesCS1A02G441100	TraesCS1A02G441000-TraesCS1A02G441100	intergenic_region
1107794|F|0--19:C>T	TGCAGCAACTAGAATACAGCAGAACCAAGTTGAACAGCAACGATCCATTGATTGCTTATACATATGTGA	chr1A	589689923	intergenic_region	MODIFIER	TraesCS1A02G441000-TraesCS1A02G441100	TraesCS1A02G441000-TraesCS1A02G441100	intergenic_region
2262650|F|0--68:C>G	TGCAGGTTTTTCAACAACGCATTATATGCTAGGGTGGGAGGAATCAACACAATCGAGATGAATCGTCTC	chr1A	589866655	intergenic_region	MODIFIER	TraesCS1A02G441200-TraesCS1A02G441400	TraesCS1A02G441200-TraesCS1A02G441400	intergenic_region
37395596|F|0--6:C>T	TGCAGGCTTTTCAACAACGCATTCTATGCTAGGGTGGGAGGAATCAACACAATCGAGATGAATCATCTC	chr1A	589866717	intergenic_region	MODIFIER	TraesCS1A02G441200-TraesCS1A02G441400	TraesCS1A02G441200-TraesCS1A02G441400	intergenic_region
108152717|F|0--67:A>C	TGCAGTTTCACACAAGTCCTAACTGAGGCTTTAGTAAACTTCGTAGCAAACTAATTTTCAGACCACCAG	chr1A	589872806	intergenic_region	MODIFIER	TraesCS1A02G441200-TraesCS1A02G441400	TraesCS1A02G441200-TraesCS1A02G441400	intergenic_region
1243497|F|0--10:G>A	TGCAGATTAAGCTCATGCATGTGTGTTGCCTCTCTAACATGCATGTAAGGAAAGAGTTGGAGGCCGATC	chr1A	590142134	intergenic_region	MODIFIER	TraesCS1A02G441400-TraesCS1A02G441500	TraesCS1A02G441400-TraesCS1A02G441500	intergenic_region
1130340|F|0--42:C>A	TGCAGACGACGGAGCACACCGGCGACATCAACTGGCATGTCACCGTGATGAGGCAGGACGCTATCAACT	chr1A	590142658	intergenic_region	MODIFIER	TraesCS1A02G441400-TraesCS1A02G441500	TraesCS1A02G441400-TraesCS1A02G441500	intergenic_region
1057159|F|0--25:G>T	TGCAGGTTTGTGTTTGGTGACAGTGGTGGAATTTGGCGACTTGATGGGGGTCCCTGATTTGATCTGCTG	chr1A	592757711	synonymous_variant	LOW	TraesCS1A02G444800	TraesCS1A02G444800	transcript
1132082|F|0--26:A>G	TGCAGCATATGAATTCAAGATCATCCAGAAAACCGAAGAAGATTACGTGCTTTTACCCCCACACACACC	chr1B	1200392	upstream_gene_variant	MODIFIER	TraesCS1B02G000700	TraesCS1B02G000700	transcript
4911107|F|0--18:C>G	TGCAGGACATCGACGGCGCCGCCGCCGAGATCGGAAGAGCGGTTCAGCAGGAATGCCGAGACCGATCTC	chr1B	1533897	synonymous_variant	LOW	TraesCS1B02G002000	TraesCS1B02G002000	transcript
39691935|F|0--10:G>T	TGCAGGCCGTGGATCAAGAGAGGATGATAAAGAGAGGAGATGAGATGAGAAGGAAATCCGACGTGGCGG	chr1B	2756783	5_prime_UTR_variant	MODIFIER	TraesCS1B02G004600	TraesCS1B02G004600	transcript
1198942|F|0--68:C>T	TGCAGCTTGCTTGCGATGGGATCATCCCAGCTGACCATCTCAGCTGGCGTAGTACCATCTGACCATCTC	chr1B	2915427	upstream_gene_variant	MODIFIER	TraesCS1B02G004700	TraesCS1B02G004700	transcript
107796824|F|0--34:C>A	TGCAGTTAGCTAATTGCAGAAAGAGCAACCTTTTCGGTATACAAAGTGATGCAAGATGAGTCAGTATTT	chr1B	3141014	upstream_gene_variant	MODIFIER	TraesCS1B02G004900	TraesCS1B02G004900	transcript
1265976|F|0--23:G>A	TGCAGTTAGCTAATTGCAGAAAGGGCAACCTTTTCGGTATACAAAGTGATGCAAGATGAGTCAGTATTT	chr1B	3141025	upstream_gene_variant	MODIFIER	TraesCS1B02G004900	TraesCS1B02G004900	transcript
108484635|F|0--8:G>T	TGCAGGCCGTGGATCAGGAGAGGATGATGCAGAGAGGAAAGAGGGTGAAAACCGATTTGGACGCACTGG	chr1B	3162949	intergenic_region	MODIFIER	TraesCS1B02G004900-TraesCS1B02G005000	TraesCS1B02G004900-TraesCS1B02G005000	intergenic_region
3953526|F|0--61:T>C	TGCAGGCCGTGGATCAGGAGAGGATGATGCAGAGAGGAAAGAGGGTGAAAACCGATTTGGATGCACTGG	chr1B	3163002	intergenic_region	MODIFIER	TraesCS1B02G004900-TraesCS1B02G005000	TraesCS1B02G004900-TraesCS1B02G005000	intergenic_region
109207693|F|0--9:A>G	TGCAGCACCAATAGTCACATGAGTGATCTCATCGTCTGAGCCCGCAGCACTGGCAGTCACCAGATCAGG	chr1B	3164695	intergenic_region	MODIFIER	TraesCS1B02G004900-TraesCS1B02G005000	TraesCS1B02G004900-TraesCS1B02G005000	intergenic_region
109207693|F|0--5:C>T	TGCAGCACCAATAGTCACATGAGTGATCTCATCGTCTGAGCCCGCAGCACTGGCAGTCACCAGATCAGG	chr1B	3164699	intergenic_region	MODIFIER	TraesCS1B02G004900-TraesCS1B02G005000	TraesCS1B02G004900-TraesCS1B02G005000	intergenic_region
5324365|F|0--24:G>A	TGCAGCTTTCGACAAGCCTGATCCGGTGACTGTCAGTGCGGCGGTCTCAGACGATGAGATCGTTCCGAG	chr1B	3164725	intergenic_region	MODIFIER	TraesCS1B02G004900-TraesCS1B02G005000	TraesCS1B02G004900-TraesCS1B02G005000	intergenic_region
2277525|F|0--29:C>G	TGCAGAAGCGAAACACCTGAACCATGCAGCAGTAGAACACTAGAAAAAGAAAAAAAAATAAACAAACCA	chr1B	3185604	intergenic_region	MODIFIER	TraesCS1B02G005100-TraesCS1B02G005200	TraesCS1B02G005100-TraesCS1B02G005200	intergenic_region
1057112|F|0--9:T>G	TGCAGTCAATATTTACAGTATCTACTTTGCAAATAGTCCTGGATCTGAATGGCCGAGATCGGAAGAGCG	chr1B	3569597	downstream_gene_variant	MODIFIER	TraesCS1B02G005500	TraesCS1B02G005500	transcript
4991863|F|0--7:C>A	TGCAGTCCATATTTACAGTATCTACGTTGCAAATAGTCCTGGATCTGAATGGCCGAGATCGGAAGAGCG	chr1B	3569599	downstream_gene_variant	MODIFIER	TraesCS1B02G005500	TraesCS1B02G005500	transcript
1130108|F|0--32:G>A	TGCAGCTCCAATACAGTCAGGTTCCAACGTCTAGTCACCATGGTTGAAACTTCCCTTGCTTCCCTGTCT	chr1B	3572481	downstream_gene_variant	MODIFIER	TraesCS1B02G005500	TraesCS1B02G005500	transcript
108150218|F|0--44:A>C	TGCAGTGGAAACATGGCAAGAAGCATGCATGACTAACAGAGGAGAGGAGCAGTGGAGATTATATACACG	chr1B	4037953	intergenic_region	MODIFIER	TraesCS1B02G006800-TraesCS1B02G006900	TraesCS1B02G006800-TraesCS1B02G006900	intergenic_region
983031|F|0--53:T>C	TGCAGTGTGACTCGTATCTGTGTTGAGTGGCAGTGGACTAACCCCCACAGAGACATGGGTGTCCGAGAT	chr1B	5001705	downstream_gene_variant	MODIFIER	TraesCS1B02G010600	TraesCS1B02G010600	transcript
7920077|F|0--8:T>G	TGCAGTGTTACTCGTATCTGTGTTGAGTGGCAGTGGACTAACCCCCACAGAGACATGGGTGTCCGAGAT	chr1B	5001750	downstream_gene_variant	MODIFIER	TraesCS1B02G010600	TraesCS1B02G010600	transcript
1063772|F|0--33:C>A	TGCAGCATCCACCATAACGCAAGAGCTGCTGCTCTGGAGCTAGAAGTTGAAGGAGAACCATTAGTACAC	chr1B	5001788	downstream_gene_variant	MODIFIER	TraesCS1B02G010600	TraesCS1B02G010600	transcript
1235916|F|0--14:C>A	TGCAGTAGCATGTGCATTTATCTGATTGAAGGGTTGTCGGCACTCTTACTCGCCCACAGCAACGGGTCG	chr1B	5848766	upstream_gene_variant	MODIFIER	TraesCS1B02G012000	TraesCS1B02G012000	transcript
1047341|F|0--22:C>G	TGCAGTTGGTGGCGCCATGTTCCCGAGGTTGGTGTCGTGCGGGACGCATGTGCCGTTGAGGTTTCTGCC	chr1B	6072824	synonymous_variant	LOW	TraesCS1B02G012500	TraesCS1B02G012500	transcript
1111631|F|0--41:C>T	TGCAGCGAGACTGCTGCTGACCCTGTTCTGTTGTACACACACCCAAAGGAAAGCAGCGGCAGAACACCA	chr1B	6751240	upstream_gene_variant	MODIFIER	TraesCS1B02G014300	TraesCS1B02G014300	transcript
995296|F|0--54:C>A	TGCAGAGTGATGTAAAGTTCCTCAACAGGTTAAAAGCTCTAACTCCTCTTGCAACATGGATGGGTTGCA	chr1B	6756177	intergenic_region	MODIFIER	TraesCS1B02G014300-TraesCS1B02G014400	TraesCS1B02G014300-TraesCS1B02G014400	intergenic_region
1091306|F|0--5:C>A	TGCAGAGAAACTGCTGTTGACCCTGTTCGGTTGTACACACCCGAAGGAAAGCAGCAGTAAAAAAAACAA	chr1B	6758664	intergenic_region	MODIFIER	TraesCS1B02G014300-TraesCS1B02G014400	TraesCS1B02G014300-TraesCS1B02G014400	intergenic_region
1091306|F|0--23:T>A	TGCAGCGAAACTGCTGTTGACCCTGTTCGGTTGTACACACCCGAAGGAAAGCAGCAGTAAAAAAAACAA	chr1B	6758682	intergenic_region	MODIFIER	TraesCS1B02G014300-TraesCS1B02G014400	TraesCS1B02G014300-TraesCS1B02G014400	intergenic_region
2275404|F|0--26:C>T	TGCAGTGTAGGGTGACAGCTTGGCGTTGAGTTGAGTCGAGCATTGCTGAGTCACAACCCGAGATCGGAA	chr1B	7070982	intergenic_region	MODIFIER	TraesCS1B02G014500-TraesCS1B02G014600	TraesCS1B02G014500-TraesCS1B02G014600	intergenic_region
2276956|F|0--51:C>T	TGCAGTAGCTGTAGCTATCGATTGAGAGGGGTTGGGGTTACTGCTTGGCGTCGGAGTCAGAGTCGAGCA	chr1B	7238459	intergenic_region	MODIFIER	TraesCS1B02G014700-TraesCS1B02G014800	TraesCS1B02G014700-TraesCS1B02G014800	intergenic_region
1001163|F|0--61:C>A	TGCAGGTCACCATCAACAAGTTTGAGGACCTTAAGAAGAAGGAGGAGGCTGCCGCCTCCGCAGCCGCAA	chr1B	8181706	missense_variant	MODERATE	TraesCS1B02G016800	TraesCS1B02G016800	transcript
3028366|F|0--31:G>A	TGCAGCAAGCTGGAGCAGCTCGACGTGTCCAGGAACGTCCTCACCGAGATCGGAAGAGCGGTTCAGCAG	chr1B	8272504	intergenic_region	MODIFIER	TraesCS1B02G017300-TraesCS1B02G017400	TraesCS1B02G017300-TraesCS1B02G017400	intergenic_region
1109963|F|0--39:G>C	TGCAGTTAATATATCCTATTATTGTCCATTGATAGGTACGTCATCGTGATTGATGATATATGGAAAATA	chr1B	8557659	synonymous_variant	LOW	TraesCS1B02G017600	TraesCS1B02G017600	transcript
2275550|F|0--29:C>G	TGCAGTTGGCAAACTTAAAACAATATGAGGTACAGAAGATTTAGAGTGATCTACAGCTTCAGCGATTTC	chr1B	8820753	upstream_gene_variant	MODIFIER	TraesCS1B02G018300	TraesCS1B02G018300	transcript
1244813|F|0--25:T>C	TGCAGGCGCTTGGCCGCGGCGCCGATCAGCAGCGGCGCGGCCGCGCCAGCGAGCTGCTGCTGCTGTGGG	chr1B	9007027	missense_variant	MODERATE	TraesCS1B02G019000	TraesCS1B02G019000	transcript
108906131|F|0--23:T>G	TGCAGCTGCCATGGATGGATGGATGCTTATGCTTCTTCTATCTTTCTCCTCTCTGCTCCGAGATCGGAA	chr1B	9082153	3_prime_UTR_variant	MODIFIER	TraesCS1B02G019300	TraesCS1B02G019300	transcript
989369|F|0--22:G>A	TGCAGCTGCCATGGATGGATGGGTGCTTATGCTTCTTCTATCTTTCTCCTCTCTGCTCCGAGATCGGAA	chr1B	9082154	3_prime_UTR_variant	MODIFIER	TraesCS1B02G019300	TraesCS1B02G019300	transcript
16709378|F|0--48:A>G	TGCAGGGTGGTGATGGCGCCGTTGACAAGGCAGCGCTCCTACGGCAACATGCCACAGCCGCACGCCGCC	chr1B	9263423	missense_variant	MODERATE	TraesCS1B02G019700	TraesCS1B02G019700	transcript
108354117|F|0--14:A>G	TGCAGTTGCTGCGTATATGTACAATATACAAGTTGCATTTTGAAATGAATTGCACTCCTCCTTGACCGA	chr1B	9484807	intergenic_region	MODIFIER	TraesCS1B02G020100-TraesCS1B02G020200	TraesCS1B02G020100-TraesCS1B02G020200	intergenic_region
1100040|F|0--13:G>C	TGCAGAACAGAACGGGGAAGACCCTAGTCTGGAATATCCTCGCTCACGCCGCCGCGCTGCTCTCCGTCA	chr1B	9551671	5_prime_UTR_variant	MODIFIER	TraesCS1B02G020300	TraesCS1B02G020300	transcript
109283909|F|0--20:T>C	TGCAGCTTGTTCCCTGAAGATTATGCAATGTCACGAGAGAGCCTTGTGCGGCTGTGGGTTGCCGAAGGA	chr1B	9557246	missense_variant	MODERATE	TraesCS1B02G020400	TraesCS1B02G020400	transcript
1257189|F|0--17:C>A	TGCAGATGGGATAAGTGCAATATGTGAATGTGGATCACATTCACTTTGTGCTGGAAAGGAATAGCTCCG	chr1B	9592742	5_prime_UTR_variant	MODIFIER	TraesCS1B02G020600	TraesCS1B02G020600	transcript
1091033|F|0--8:C>T	TGCAGTCCCCCCAAGCGTTGTATGCCACTAGGAAACTTGACCCCACGTGTGCTTAAATCTTCTGGTGTG	chr1B	9691094	downstream_gene_variant	MODIFIER	TraesCS1B02G020900	TraesCS1B02G020900	transcript
3021864|F|0--9:G>A	TGCAGATCCGACCACCATATCCATGATTATCACCTTCCCTCCGAGATCGGAAGAGCGGTTCAGCAGGAA	chr1B	9711620	stop_gained	HIGH	TraesCS1B02G021000	TraesCS1B02G021000	transcript
994470|F|0--57:C>A	TGCAGCACATTGCCCTAATATACGAGGAACAAATATATGAAGCTATTTATGCCTTCCCGATTCATTTCC	chr1B	9933414	upstream_gene_variant	MODIFIER	TraesCS1B02G021700	TraesCS1B02G021700	transcript
994470|F|0--22:C>T	TGCAGCACATTGCCCTAATATACGAGGAACAAATATATGAAGCTATTTATGCCTTCCCGATTCATTTCC	chr1B	9933449	upstream_gene_variant	MODIFIER	TraesCS1B02G021700	TraesCS1B02G021700	transcript
997799|F|0--12:G>A	TGCAGATGAGATAAGTGAAATAAGTGAATGTGGATCACATTCACCTTGTGCCGAGATCGGAAGAGCGGT	chr1B	10086247	upstream_gene_variant	MODIFIER	TraesCS1B02G022300	TraesCS1B02G022300	transcript
1112434|F|0--14:A>G	TGCAGAAGCACACTACGCTCCTGGGGAACCTGCGCTTCGTGGAGGTCCCGAGATCGGAAGAGCGGTTCA	chr1B	11132900	missense_variant	MODERATE	TraesCS1B02G023700	TraesCS1B02G023700	transcript
3222451|F|0--13:C>A	TGCAGCGCTGCCGACAGAGCCACCGCCTCCCGCCTCGCCGAGATCGGAAGAGCGGTTCAGCAGGAATGC	chr1B	11693503	upstream_gene_variant	MODIFIER	TraesCS1B02G024300	TraesCS1B02G024300	transcript
1384767|F|0--17:T>C	TGCAGAATACTCGGCTATGACGTGCCCAAAGGCACCACCATTCTCGTCAATGTCTGGGCCATCTCTAGA	chr1B	11937413	intergenic_region	MODIFIER	TraesCS1B02G024700-TraesCS1B02G024800	TraesCS1B02G024700-TraesCS1B02G024800	intergenic_region
2250631|F|0--14:A>T	TGCAGTTTAAGTTCACCGAGTATTTTATCGATGATTTTAGGCATGATCATCATGCTCCAGAAGATGTAC	chr1B	12346923	upstream_gene_variant	MODIFIER	TraesCS1B02G025000	TraesCS1B02G025000	transcript
1771290|F|0--50:G>T	TGCAGTTTTAGCCGTGAGGGCGATGAGGTTGTATTCGTGGGAGGCATTGGGGGTGCAATAGGAATTGTC	chr1B	12374432	upstream_gene_variant	MODIFIER	TraesCS1B02G025300	TraesCS1B02G025300	transcript
109079952|F|0--57:G>A	TGCAGTTTTAGCCGTGAGGGCGATGAGGTTGTAGTCGTGGGAGGCATTGGTGGTGCAGTAGGAATTGTC	chr1B	12374439	upstream_gene_variant	MODIFIER	TraesCS1B02G025300	TraesCS1B02G025300	transcript
3024056|F|0--19:G>C	TGCAGAGCCTCAAGTTGTAGGGCAACCTGGTGAAACTACCGAGATCGGAAGAGCGGTTCAGCAGGAATG	chr1B	12427310	downstream_gene_variant	MODIFIER	TraesCS1B02G025500	TraesCS1B02G025500	transcript
1025459|F|0--9:C>G	TGCAGGTGCCACCCCAAGCGCGTCGCTGTGCTGCAACAACTGCGGCACCTGCACCAGGTCCATCCCGCC	chr1B	12738474	missense_variant	MODERATE	TraesCS1B02G025900	TraesCS1B02G025900	transcript
1078612|F|0--24:T>G	TGCAGTGTCTCTGGAAACGAGAACTTTCCCTCCAAGCACCCACATAAACCAGGCTTCCCCTCTGACCTA	chr1B	13242520	downstream_gene_variant	MODIFIER	TraesCS1B02G027200	TraesCS1B02G027200	transcript
1131949|F|0--25:T>C	TGCAGGTGCGACCCCAAGTGCGTCGTTGTGCTGCAACAACTGTGGCACCTGCACCAGGTCTATCCCGCC	chr1B	13448230	missense_variant	MODERATE	TraesCS1B02G027800	TraesCS1B02G027800	transcript
1208308|F|0--46:C>T	TGCAGCAGCACGATGTGATGTCGGGCTTGTCATGGTTGATGATCACCAGCTTCATATTGGTCTGCGTGC	chr1B	13451055	upstream_gene_variant	MODIFIER	TraesCS1B02G027800	TraesCS1B02G027800	transcript
1208308|F|0--37:C>G	TGCAGCAGCACGATGTGATGTCGGGCTTGTCATGGTTCATGATCACCAGCTTCATATTGGTCTGCGTGC	chr1B	13451064	upstream_gene_variant	MODIFIER	TraesCS1B02G027800	TraesCS1B02G027800	transcript
1208308|F|0--16:G>A	TGCAGCAGCACGATGTGATGTCGGGCTTGTCATGGTTGATGATCACCAGCTTCATATTGGTCTGCGTGC	chr1B	13451085	upstream_gene_variant	MODIFIER	TraesCS1B02G027800	TraesCS1B02G027800	transcript
1271003|F|0--35:C>G	TGCAGCAGCACGATCTGGAGGTCCGGCCTGTCGTGCTTGATGATCACCAACCCTGGTTGGGTCTGCGTG	chr1B	13507287	upstream_gene_variant	MODIFIER	TraesCS1B02G028100	TraesCS1B02G028100	transcript
109083815|F|0--17:A>G	TGCAGCCTGAGCAGCACATCGAGCAGATCCTCGTCGTCAGTGCCGAGATCGGAAGAGCGGTTCAGCAGG	chr1B	13893595	missense_variant	MODERATE	TraesCS1B02G028600	TraesCS1B02G028600	transcript
990828|F|0--7:C>T	TGCAGTTCAAGTCCGTGACGCATAATGCCTATGTGGCTGCCGAGCAGGGTGGCGGCGGGGCCCTCGTCG	chr1B	15000516	intergenic_region	MODIFIER	TraesCS1B02G030300-TraesCS1B02G030400	TraesCS1B02G030300-TraesCS1B02G030400	intergenic_region
2326196|F|0--54:A>T	TGCAGCCCAACTACTGGCCCATCATCGCCATACCGCGACTCGCCGTCTCGCCATAGAGTCCCCCACGGA	chr1B	15112328	upstream_gene_variant	MODIFIER	TraesCS1B02G030600	TraesCS1B02G030600	transcript
108725193|F|0--34:G>T	TGCAGCTCACCGAGCGCGGGCGGGGGCTGCTGGCGTCCCGAGATCGGAAGAGCGGTTCAGCAGGAATGC	chr1B	15176423	missense_variant	MODERATE	TraesCS1B02G030800	TraesCS1B02G030800	transcript
1055950|F|0--46:C>T	TGCAGTGCAAAAAGGTGGAAGTACAATTATTTGTACAGCCACACTTTAGAAAGGGTAACTCAAATAGTA	chr1B	15368077	intergenic_region	MODIFIER	TraesCS1B02G031200-TraesCS1B02G031400	TraesCS1B02G031200-TraesCS1B02G031400	intergenic_region
1037630|F|0--47:T>C	TGCAGCAATTGATCACCTACAGCAATTGATACGGAGAAACTCTCATGTTAAACATCAATGGTCAGCCTG	chr1B	15392879	intergenic_region	MODIFIER	TraesCS1B02G031200-TraesCS1B02G031400	TraesCS1B02G031200-TraesCS1B02G031400	intergenic_region
1163852|F|0--15:G>C	TGCAGCGCAGCGAGCGAGGTTCTTGCTCAATCCCCGTGATGAGATGCTTTCCAGGGAGTTCCTTCTTGT	chr1B	15393033	intergenic_region	MODIFIER	TraesCS1B02G031200-TraesCS1B02G031400	TraesCS1B02G031200-TraesCS1B02G031400	intergenic_region
2261278|F|0--45:C>T	TGCAGCTCGGCGGAGTATTAGTCGGAATCGAGCTAAATTGGGGATCGCCGAGATCGGAAGAGCGGTTCA	chr1B	15435335	downstream_gene_variant	MODIFIER	TraesCS1B02G031500	TraesCS1B02G031500	transcript
2261278|F|0--17:T>A	TGCAGCTCGGCGGAGTATTAGTCGGAATCGAGCTAAATTGGGGATCGCCGAGATCGGAAGAGCGGTTCA	chr1B	15435363	downstream_gene_variant	MODIFIER	TraesCS1B02G031500	TraesCS1B02G031500	transcript
109040387|F|0--9:C>G	TGCAGCTCGCTGGAGTATTAGTCGGAATCGAGCTAAATTGGGGATCGCCGAGATCGGAAGAGCGGTTCA	chr1B	15435371	downstream_gene_variant	MODIFIER	TraesCS1B02G031500	TraesCS1B02G031500	transcript
2280288|F|0--34:T>C	TGCAGTAGCCGACCTGGGGGTCGTCGTCGACATCTTGCGCGCTGAGGGGAGCGTCCAGGGGGCAGTAGG	chr1B	15519292	missense_variant	MODERATE	TraesCS1B02G031700	TraesCS1B02G031700	transcript
2280288|F|0--42:T>C	TGCAGTAGCCGACCTGGGGGTCGTCGTCGACATCTTGCGCGCTGAGGGGAGCGTCCAGGGGGCAGTAGG	chr1B	15519300	missense_variant	MODERATE	TraesCS1B02G031700	TraesCS1B02G031700	transcript
987796|F|0--57:C>G	TGCAGTGCAGGGACGAGTACACGCTGGCATATATGTATTACATTCCGTTCACGGGGGCCAAGCCCTAGC	chr1B	15584553	intergenic_region	MODIFIER	TraesCS1B02G032000-TraesCS1B02G032100	TraesCS1B02G032000-TraesCS1B02G032100	intergenic_region
2275235|F|0--22:G>C	TGCAGTGTCAAGGATCGATGAGGGAGATGAAATTCAATTTGTTGCAGAAATGCAAGTAAGCGTGAGCAG	chr1B	15589952	intergenic_region	MODIFIER	TraesCS1B02G032000-TraesCS1B02G032100	TraesCS1B02G032000-TraesCS1B02G032100	intergenic_region
109354029|F|0--6:A>G	TGCAGTACAGGAAGCAGTTCCTGAGATCACCTGGCAAGTCATGGTAGCTCAGATTAAGTATAGCTTGGG	chr1B	15877886	synonymous_variant	LOW	TraesCS1B02G032700	TraesCS1B02G032700	transcript
1114171|F|0--11:T>C	TGCAGCGCCCATTGCATCGTGACGAGATGCACTCTAGGAGACGTACGACGACGCGGCGCAACACGGAGC	chr1B	16200322	intergenic_region	MODIFIER	TraesCS1B02G033000-TraesCS1B02G033100	TraesCS1B02G033000-TraesCS1B02G033100	intergenic_region
108635978|F|0--8:A>G	TGCAGCTGACACGAGAACATAACATCTATTCACTGTCGGTTTTCCCCCGAGATCGGAAGAGCGGTTCAG	chr1B	16298407	intergenic_region	MODIFIER	TraesCS1B02G033500-TraesCS1B02G033600	TraesCS1B02G033500-TraesCS1B02G033600	intergenic_region
1225957|F|0--26:G>T	TGCAGCGAAGGCCTCGGGCACGCCGTGGAGCTCGTAAAGAAGGCCAAGTCGGCGGTGACGTACGAGCAC	chr1B	16427201	missense_variant	MODERATE	TraesCS1B02G033700	TraesCS1B02G033700	transcript
108884777|F|0--10:A>G	TGCAGTACGTACGTAAGGGGGGTTTAGATCACATGCACCTGGTACCTGAGAGCTTCTGACGCGACGTGG	chr1B	16427767	intron_variant	MODIFIER	TraesCS1B02G033700	TraesCS1B02G033700	transcript
2279426|F|0--7:A>G	TGCAGACAGTGCGCGCGCCCTGCTGAAGAGTGCAATCAGAAGAGCCACTACGTGGATCGATACAGCAGT	chr1B	16430907	upstream_gene_variant	MODIFIER	TraesCS1B02G033700	TraesCS1B02G033700	transcript
1124235|F|0--6:C>T	TGCAGGTTCTGGAAACTTCCCAGTGCTTCCCTCCATGGAACTCATGTTCTTCAATGAACTATTGGATCA	chr1B	16464730	missense_variant	MODERATE	TraesCS1B02G033900	TraesCS1B02G033900	transcript
1216269|F|0--17:G>A	TGCAGCGCATCTGCGCCGCCGCCTGCCATGGGGAAGAAGACAGGAACACGGCGACGATGGCAGCTGCCT	chr1B	16510421	upstream_gene_variant	MODIFIER	TraesCS1B02G034400	TraesCS1B02G034400	transcript
1216269|F|0--16:C>T	TGCAGCGCATCTGCGCTGCCGCCTGCCATGGGGAAGAAGACAGGAACACGGCGACGATGGCAGCTGCCT	chr1B	16510422	upstream_gene_variant	MODIFIER	TraesCS1B02G034400	TraesCS1B02G034400	transcript
4910862|F|0--45:T>C	TGCAGGCGGTCGAGAGGCTCCGCAGCAGAGTCGCGGCGTGGCTCGTCAGTGCCTAGCTGTACAAAACGA	chr1B	16666586	intergenic_region	MODIFIER	TraesCS1B02G035000-TraesCS1B02G035100	TraesCS1B02G035000-TraesCS1B02G035100	intergenic_region
1234939|F|0--66:C>G	TGCAGGTGAAGCTCCTCGTCCGCCATCTCCTGGGTGAACTCAAGGTAGCAGTAGGAGGACATGGGGCGG	chr1B	16667115	intergenic_region	MODIFIER	TraesCS1B02G035000-TraesCS1B02G035100	TraesCS1B02G035000-TraesCS1B02G035100	intergenic_region
981286|F|0--61:A>G	TGCAGAAATAAATTAATCTATTTGTAGTTAGTCTAACCCTATGTGTATTACAGAGGTTAAAATTGTATA	chr1B	17363888	intergenic_region	MODIFIER	TraesCS1B02G036400-TraesCS1B02G036500	TraesCS1B02G036400-TraesCS1B02G036500	intergenic_region
4261287|F|0--17:C>T	TGCAGCTTGCTGAACGGCAAGGGGATCGGCACGGGGCTCGTCTCGACGAACCACCTCGCGAGCACCGAG	chr1B	17537180	intergenic_region	MODIFIER	TraesCS1B02G036600-TraesCS1B02G036700	TraesCS1B02G036600-TraesCS1B02G036700	intergenic_region
4261287|F|0--20:G>T	TGCAGCTTGCTGAACGGCAAGGGGATCGGCACGGGGCTCGTCTCGACGAACCACCTCGCGAGCACCGAG	chr1B	17537183	intergenic_region	MODIFIER	TraesCS1B02G036600-TraesCS1B02G036700	TraesCS1B02G036600-TraesCS1B02G036700	intergenic_region
4261287|F|0--35:G>A	TGCAGCTTGCTGAACGGCAAGGGGATCGGCACGGGGCTCGTCTCGACGAACCACCTCGCGAGCACCGAG	chr1B	17537198	intergenic_region	MODIFIER	TraesCS1B02G036600-TraesCS1B02G036700	TraesCS1B02G036600-TraesCS1B02G036700	intergenic_region
4009854|F|0--44:G>C	TGCAGCTTGCTGAACGGCAACGGGATTGGCACGGGGCTCGTCTCGACGAACCACCTCGCAAGCACCGAG	chr1B	17537207	intergenic_region	MODIFIER	TraesCS1B02G036600-TraesCS1B02G036700	TraesCS1B02G036600-TraesCS1B02G036700	intergenic_region
1254979|F|0--53:A>G	TGCAGAGCCCCACAACCATCAAATCCGAGGTGTCGGAGGGAGGTGAGGAGCTGAAGCACCTTCTCTTGC	chr1B	17568007	upstream_gene_variant	MODIFIER	TraesCS1B02G036700	TraesCS1B02G036700	transcript
9724067|F|0--40:C>A	TGCAGAGCCCCACAACCATCAAATCCGAGGTGTCGGAGGGCGGTGAGTAGCTGAAGCGCCTTCTCTTGC	chr1B	17568020	upstream_gene_variant	MODIFIER	TraesCS1B02G036700	TraesCS1B02G036700	transcript
1254979|F|0--24:C>G	TGCAGAGCCCCACAACCATCAAATCCGAGGTGTCGGAGGGAGGTGAGGAGCTGAAGCACCTTCTCTTGC	chr1B	17568036	upstream_gene_variant	MODIFIER	TraesCS1B02G036700	TraesCS1B02G036700	transcript
1166594|F|0--12:T>C	TGCAGCTTTCATTTGGTAAATCGACCAACCAACATACCAAGAAACGCTCCTTTCAGGCATGCTCCATAA	chr1B	17621909	downstream_gene_variant	MODIFIER	TraesCS1B02G036900	TraesCS1B02G036900	transcript
1166594|F|0--11:T>A	TGCAGCTTTCATCTGGTAAATCGACCAACCAACATACCAAGAAACGCTCCTTTCAGGCATGCTCCATAA	chr1B	17621910	downstream_gene_variant	MODIFIER	TraesCS1B02G036900	TraesCS1B02G036900	transcript
109387992|F|0--10:G>A	TGCAGCTTTCGTCTGGTAAATCGACCAACCAACATACCAAGAAACGCTCCTTTCAGGCATGCTCCATGA	chr1B	17621911	downstream_gene_variant	MODIFIER	TraesCS1B02G036900	TraesCS1B02G036900	transcript
5325250|F|0--22:A>C	TGCAGGGGGTGGCCCTGAGCACAGCCGAGATCGGAAGAGCGGTTCAGCAGGAATGCCGAGACCGATCTC	chr1B	17777891	intergenic_region	MODIFIER	TraesCS1B02G037400-TraesCS1B02G037500	TraesCS1B02G037400-TraesCS1B02G037500	intergenic_region
108913745|F|0--15:G>A	TGCAGAAACTAATGTGTACTTCTTACTCCCGTCAGCCTGCTTGCTGATGGTTCTGTGGTCTCGTTTCTC	chr1B	17789275	upstream_gene_variant	MODIFIER	TraesCS1B02G037500	TraesCS1B02G037500	transcript
1038151|F|0--67:C>T	TGCAGAGAGGAAATTCTTTTTCTGCTATTAGTACAGAATTTGTGCTCGTTCCTGTACTTTGCCTCTGCT	chr1B	17816483	upstream_gene_variant	MODIFIER	TraesCS1B02G037900	TraesCS1B02G037900	transcript
999471|F|0--10:C>T	TGCAGCTACACATCCATCCATACAACCAGTACAAGTAGTACCATTCGCTAACTGACGGACAGAGATTGG	chr1B	17816557	upstream_gene_variant	MODIFIER	TraesCS1B02G037900	TraesCS1B02G037900	transcript
999471|F|0--54:A>T	TGCAGCTACACATCCATCCATACAACCAGTACAAGTAGTACCATTCGCTAACTGTCGGACAGAGATTGG	chr1B	17816601	upstream_gene_variant	MODIFIER	TraesCS1B02G037900	TraesCS1B02G037900	transcript
3935485|F|0--15:T>C	TGCAGCCGTGCACCCTGAAAGGCGAGGTCCCAATCATTGTCGCAGAAGGCGCGATCCAGTCGGACCAAC	chr1B	17956545	intergenic_region	MODIFIER	TraesCS1B02G038200-TraesCS1B02G038300	TraesCS1B02G038200-TraesCS1B02G038300	intergenic_region
981235|F|0--55:T>C	TGCAGAAGTACGAGTCCCGCGTGTACAATGGGCCTTGTACCACCAGCCAGAACCATGTGGTGACGATCG	chr1B	18569447	downstream_gene_variant	MODIFIER	TraesCS1B02G038900	TraesCS1B02G038900	transcript
2362971|F|0--38:C>G	TGCAGCACGGGGCCGCTCCCGTCGATTTGGACAGTCACGGGCGTCCCGAGCACGGCCAGCGCCAGCGCG	chr1B	18570785	missense_variant	MODERATE	TraesCS1B02G038900	TraesCS1B02G038900	transcript
4911223|F|0--40:G>T	TGCAGCACGGGTGTGTTCAGCTCGCCATGCGGCTACGGGTGGCCCAAGAGCGCACTCGAATGGATCAAA	chr1B	18677149	intergenic_region	MODIFIER	TraesCS1B02G039000-TraesCS1B02G039100	TraesCS1B02G039000-TraesCS1B02G039100	intergenic_region
4911223|F|0--13:T>C	TGCAGCACGGGTGTGTTCAGCTCGCCATGCGGCTACGGGTGGCCCAAGAGCGCACTCGAATGGATCAAA	chr1B	18677176	intergenic_region	MODIFIER	TraesCS1B02G039000-TraesCS1B02G039100	TraesCS1B02G039000-TraesCS1B02G039100	intergenic_region
1091512|F|0--49:G>C	TGCAGGCTGCGGACGCAGGCGCGCGAGCCAGGGCGGTGAGAAGGTCGTTGGGAAGGCGCATGTTGACCG	chr1B	18683592	missense_variant	MODERATE	TraesCS1B02G039100	TraesCS1B02G039100	transcript
1000211|F|0--30:A>G	TGCAGGCGCTCCCATCAGAATTAAGAAAACAAACAAGCTCAGTCGTCGGTGTATTCAACCCCGAGATCG	chr1B	20047969	upstream_gene_variant	MODIFIER	TraesCS1B02G040500	TraesCS1B02G040500	transcript
1048511|F|0--20:G>T	TGCAGGAGGTCGTCCATGGCGGCGGAGAAGGGGCTGTTGGGGAGGAGCAGCAGGAGCAAGGAGACGAAG	chr1B	20836363	missense_variant	MODERATE	TraesCS1B02G041400	TraesCS1B02G041400	transcript
1048511|F|0--61:A>G	TGCAGGAGGTCGTCCATGGCGGCGGAGAAGGGGCTGTTGGGGAGGAGCAGCAGGAGCAAGGAGACGAAG	chr1B	20836404	missense_variant	MODERATE	TraesCS1B02G041400	TraesCS1B02G041400	transcript
1265694|F|0--63:G>A	TGCAGGAGGTCGTCCATGGCGGCGGAGAAGGGGCTGTTGGGGAGCAGCAGCAGCAGCAAGGAGGCGAAG	chr1B	20836406	synonymous_variant	LOW	TraesCS1B02G041400	TraesCS1B02G041400	transcript
5411416|F|0--13:C>T	TGCAGCAGAGATTCTGAAGAAATATGATGCCAACCACTTGTTCTTGTTAGCATGGCTGACAAGATCGGA	chr1B	21352267	intergenic_region	MODIFIER	TraesCS1B02G041400-TraesCS1B02G041500	TraesCS1B02G041400-TraesCS1B02G041500	intergenic_region
107598633|F|0--52:C>T	TGCAGGTAGCCATGGACGGCCACCGCCACGGGCCGCGCAAGATTCTGGCGCTCGAGGCGTACGCATGCA	chr1B	21354554	intergenic_region	MODIFIER	TraesCS1B02G041400-TraesCS1B02G041500	TraesCS1B02G041400-TraesCS1B02G041500	intergenic_region
2285856|F|0--23:A>C	TGCAGGTAGCCATGGACGGCCACAGCCACGGGCCGCGCAAGATTCTGGCGCTCGAGGCGTACGCATGCA	chr1B	21354583	intergenic_region	MODIFIER	TraesCS1B02G041400-TraesCS1B02G041500	TraesCS1B02G041400-TraesCS1B02G041500	intergenic_region
3030319|F|0--22:C>G	TGCAGGTACCAACCTCTCTCAACCTCGCTCGCTGGCGCTGGCCGAGATCGGAAGAGCGGTTCAGCAGGA	chr1B	21354625	intergenic_region	MODIFIER	TraesCS1B02G041400-TraesCS1B02G041500	TraesCS1B02G041400-TraesCS1B02G041500	intergenic_region
3533908|F|0--29:C>T	TGCAGTTCCACAAGCGCGGCAGCCTCAACCTCATCTCCCTCCGCCGAGATCGGAAGAGCGGTTCAGCAG	chr1B	21367283	intergenic_region	MODIFIER	TraesCS1B02G041400-TraesCS1B02G041500	TraesCS1B02G041400-TraesCS1B02G041500	intergenic_region
3533908|F|0--15:G>A	TGCAGTTCCACAAGCGCGGCAGCCTCAACCTCATCTCCCTCCGCCGAGATCGGAAGAGCGGTTCAGCAG	chr1B	21367297	intergenic_region	MODIFIER	TraesCS1B02G041400-TraesCS1B02G041500	TraesCS1B02G041400-TraesCS1B02G041500	intergenic_region
981580|F|0--37:T>C	TGCAGTCGCATGCACCACGGTTCGCCTCCTATTCCCATATTATCCTGGCAGTAAATCACTACTCCGAGA	chr1B	21431240	intergenic_region	MODIFIER	TraesCS1B02G041500-TraesCS1B02G041600	TraesCS1B02G041500-TraesCS1B02G041600	intergenic_region
1106306|F|0--31:A>G	TGCAGATCTTCAGGCATTGGTTCTCCATTTGGCGCCGCCACTTCCTCGGCCACTCCTAGAGCCGAGATC	chr1B	21523312	intergenic_region	MODIFIER	TraesCS1B02G041700-TraesCS1B02G041800	TraesCS1B02G041700-TraesCS1B02G041800	intergenic_region
1202590|F|0--46:A>G	TGCAGTAGCTAGCTAATTGTGATGATGTTTCTAGAGCGATGTCCATATATATACGCAGGCTACGAAGTT	chr1B	21536771	upstream_gene_variant	MODIFIER	TraesCS1B02G041800	TraesCS1B02G041800	transcript
1201644|F|0--9:C>T	TGCAGCCCTCTAGCTACCTCTCCTCTTCGCCGGACAGAGGTGGAAGAAGAAGAACAGTGGACACAAGAT	chr1B	21839382	upstream_gene_variant	MODIFIER	TraesCS1B02G041928	TraesCS1B02G041928	transcript
1201644|F|0--32:A>G	TGCAGCCCTCTAGCTACCTCTCCTCTTCGCCGAACAGAGGTGGAAGAAGAAGAACAGTGGACACAAGAT	chr1B	21839405	upstream_gene_variant	MODIFIER	TraesCS1B02G041928	TraesCS1B02G041928	transcript
1201644|F|0--51:G>A	TGCAGCCCTCTAGCTACCTCTCCTCTTCGCCGGACAGAGGTGGAAGAAGAAGAACAGTGGACACAAGAT	chr1B	21839424	upstream_gene_variant	MODIFIER	TraesCS1B02G041928	TraesCS1B02G041928	transcript
1022619|F|0--65:A>G	TGCAGCTACGCAGCGCCCACGTCTCCTGCGCATACATGCACGTAGCGGAGCGAGCGATCCGCCCGAGAT	chr1B	21849640	intergenic_region	MODIFIER	TraesCS1B02G041928-TraesCS1B02G042000	TraesCS1B02G041928-TraesCS1B02G042000	intergenic_region
1724021|F|0--61:A>G	TGCAGATATAATTTGAGCATGATTACCGTAGTGCGCATGCCGTGATGCGTTGCCGATGTCGACATGGCG	chr1B	22056641	intergenic_region	MODIFIER	TraesCS1B02G042100-TraesCS1B02G042200	TraesCS1B02G042100-TraesCS1B02G042200	intergenic_region
109043813|F|0--56:T>C	TGCAGATATAATTTGAGCATGATTACCGTAGTGCGCATGCCGTGATGCGTTGCCGATGTCGACATGGCG	chr1B	22056646	intergenic_region	MODIFIER	TraesCS1B02G042100-TraesCS1B02G042200	TraesCS1B02G042100-TraesCS1B02G042200	intergenic_region
1097545|F|0--9:A>C	TGCAGCAGGAGCAGCCGCAGGCCGTGCCGCACTTGCAGGTGGTGCAGTCGCAGCCGCCGAGATCGGAAG	chr1B	22069411	missense_variant	MODERATE	TraesCS1B02G042200	TraesCS1B02G042200	transcript
109187196|F|0--66:T>C	TGCAGGGTGGCCGCCGAGGACGCCTTCGACTGCCTCCAAAGTGGTAACCACGCATCCCGTCTCTGATTT	chr1B	22075725	intron_variant	MODIFIER	TraesCS1B02G042300	TraesCS1B02G042300	transcript
1212708|F|0--42:T>G	TGCAGCCTCAGATCAGCACGCAGCCATCCAGGCGCCAGCCCATGAAGCTGGGATCTAAACCCAGCACAC	chr1B	22156042	upstream_gene_variant	MODIFIER	TraesCS1B02G042500	TraesCS1B02G042500	transcript
108353480|F|0--17:T>C	TGCAGTGCACGCGCAGATGTTGGCCCCAACGTGGTTCTGCTCGGCGGTGGGCGGTTCTGCTCGGCGGTG	chr1B	22156129	upstream_gene_variant	MODIFIER	TraesCS1B02G042500	TraesCS1B02G042500	transcript
1095266|F|0--67:T>G	TGCAGTGCACGCGCAGATGTTGGCCCCAACGTGGTTCTGCTCGGCGGTGGGCGGTTCTGCTCGGCGGTG	chr1B	22156179	upstream_gene_variant	MODIFIER	TraesCS1B02G042500	TraesCS1B02G042500	transcript
1090728|F|0--22:G>A	TGCAGTGTAGTGTAGGGCGACTGCTCTGCTTGGCGGTGAGTCAAGGATCTCAGGCCTGGCCGAGATCGG	chr1B	22649200	intergenic_region	MODIFIER	TraesCS1B02G043100-TraesCS1B02G043200	TraesCS1B02G043100-TraesCS1B02G043200	intergenic_region
34876743|F|0--10:A>G	TGCAGAAATGATTGACTCCCTCCAATCCGTTTTAAATTTCGATGGAAATGAATCACTCATATTATAACG	chr1B	22700704	upstream_gene_variant	MODIFIER	TraesCS1B02G043200	TraesCS1B02G043200	transcript
1107595|F|0--40:A>G	TGCAGAAATGATTGACTCCCTCCAATCCGTTTTAAATTTCAATGGAAATGAATAACTCATATTATAACG	chr1B	22700734	upstream_gene_variant	MODIFIER	TraesCS1B02G043200	TraesCS1B02G043200	transcript
4989100|F|0--26:G>C	TGCAGTTCAAGTCCGTGACGCAGAACGCGTTCGTGGCTGCCGAGAATGGCGGCGGTGCGGCGCTGGTCG	chr1B	22701330	missense_variant	MODERATE	TraesCS1B02G043200	TraesCS1B02G043200	transcript
1287298|F|0--56:G>C	TGCAGTGCACTTGTCTTGGTGGAGTTTCTTCCGAGCGTTGTAATGGCGGAGTTGGTCGTCACCATGGCG	chr1B	22714480	missense_variant	MODERATE	TraesCS1B02G043300	TraesCS1B02G043300	transcript
1287298|F|0--21:G>A	TGCAGTGCACTTGTCTTGGTGGAGTTTCTTCCGAGCGTTGTAATGGCGGAGTTGGTGGTCACCATGGCG	chr1B	22714515	5_prime_UTR_variant	MODIFIER	TraesCS1B02G043300	TraesCS1B02G043300	transcript
987293|F|0--60:A>C	TGCAGAACAGACTTTGTTTCATTCAGACTCAAAGAACGCATAGAAGCCAAGGAAAGCTTGCAGAGTCAC	chr1B	22720124	intergenic_region	MODIFIER	TraesCS1B02G043300-TraesCS1B02G043400	TraesCS1B02G043300-TraesCS1B02G043400	intergenic_region
2275483|F|0--57:A>G	TGCAGCACATCTAGATCTAGTTTCTACTCCGAGCTGATGAACGCGCGGACGGCCGATAATATTCGATGA	chr1B	22974245	intergenic_region	MODIFIER	TraesCS1B02G043400-TraesCS1B02G043600	TraesCS1B02G043400-TraesCS1B02G043600	intergenic_region
1266056|F|0--46:T>A	TGCAGTGTCAACGGCAACAGCGGCTGCAACGGCGGGATGATGGACTTCGCCTTCTCCTACATCGCCTCC	chr1B	23978372	downstream_gene_variant	MODIFIER	TraesCS1B02G044000	TraesCS1B02G044000	transcript
1266056|F|0--9:A>G	TGCAGTGTCAACGGCAACAGCGGCTGCAACGGCGGGATGATGGACTACGCCTTCTCCTACATCGCCTCC	chr1B	23978409	downstream_gene_variant	MODIFIER	TraesCS1B02G044000	TraesCS1B02G044000	transcript
109023952|F|0--5:T>C	TGCAGTGTCGACGGCAACAGCGGCTGCAACGGCGGGATGATGGACTACGCCTTCTCCTACATCGCCTCC	chr1B	23978413	downstream_gene_variant	MODIFIER	TraesCS1B02G044000	TraesCS1B02G044000	transcript
1091447|F|0--25:C>A	TGCAGCAAAACACACATAATCCTCACACGCTCCTCGGCGCCTCACAGAAGCACGCCACCGAGATCGGAA	chr1B	24109652	intergenic_region	MODIFIER	TraesCS1B02G044000-TraesCS1B02G044100	TraesCS1B02G044000-TraesCS1B02G044100	intergenic_region
1091447|F|0--18:A>G	TGCAGCAAAACACACATAATCCTCACACGCTCCTCGGCGCCTCACAGAAGCACGCCACCGAGATCGGAA	chr1B	24109659	intergenic_region	MODIFIER	TraesCS1B02G044000-TraesCS1B02G044100	TraesCS1B02G044000-TraesCS1B02G044100	intergenic_region
1048452|F|0--38:G>C	TGCAGGTTTTTGTCTTCCCTTGATCTCTTGGTGTCTTACGCTATTGTTGGCTTATTTTCGTTAAGTTTC	chr1B	24158105	downstream_gene_variant	MODIFIER	TraesCS1B02G044200	TraesCS1B02G044200	transcript
1115731|F|0--30:A>G	TGCAGATGGCTTACGAGCATGCAAACTAGTATTGCCGCGGAGAGTGGCACATGCACTAGATTTTGAGGA	chr1B	24353691	missense_variant	MODERATE	TraesCS1B02G044400	TraesCS1B02G044400	transcript
1081768|F|0--14:C>G	TGCAGCTGGCCCCAGTGTGTGCTGCTGGTCGGCCATTGCTTGGAAGAACGGGAAGCCTTGCATCTGCTG	chr1B	24932477	missense_variant	MODERATE	TraesCS1B02G045000	TraesCS1B02G045000	transcript
109217989|F|0--40:T>C	TGCAGCCGTCAATCATGCAGCAGGGGACGCTTGCTGAAGGTGGGGACGGCGGCGGCGGCGGCGGGCAGG	chr1B	24933138	missense_variant	MODERATE	TraesCS1B02G045000	TraesCS1B02G045000	transcript
2261022|F|0--35:T>C	TGCAGCACGGATCGAGCAAATCGAGCATCAGCAAATCGAATCAAGCAAAAGATCAGCAGAATGGATCAA	chr1B	25821787	intron_variant	MODIFIER	TraesCS1B02G045800	TraesCS1B02G045800	transcript
1192425|F|0--48:T>C	TGCAGTTATCTGAGTTCTCTCCACTCAAAGTGATACACAAACAGAGACTCAAACGAGGGATCGATGGCG	chr1B	25896867	5_prime_UTR_variant	MODIFIER	TraesCS1B02G045900	TraesCS1B02G045900	transcript
1192425|F|0--8:T>A	TGCAGTTATCTGAGTTCTCTCCACTCAAAGTGATACACAAACAGAGACCCAAACGAGGGATCGATGGCG	chr1B	25896907	5_prime_UTR_premature_start_codon_gain_variant	LOW	TraesCS1B02G045900	TraesCS1B02G045900	transcript
2276595|F|0--7:G>A	TGCAGTTGTTTGGTTCTTGTTCTCGTTCGAGCTATTGATGTTTGAGTACTGGCAGCCCAAGCTTCTCCG	chr1B	25946032	upstream_gene_variant	MODIFIER	TraesCS1B02G046000	TraesCS1B02G046000	transcript
3023214|F|0--20:G>T	TGCAGACTGATGTAGGTGACTAGTTAGCACAATTGCAGGCCGAGATCGGAAGAGCGGTTCAGCAGGAAT	chr1B	26266190	intergenic_region	MODIFIER	TraesCS1B02G046300-TraesCS1B02G046400	TraesCS1B02G046300-TraesCS1B02G046400	intergenic_region
1390925|F|0--59:A>C	TGCAGCCGCTTGCACTCGCTCAAGACCCTCTCGTACACGGCGACTGGCGTGGAAGCGGGAATGTCTCGC	chr1B	26591837	missense_variant	MODERATE	TraesCS1B02G046600	TraesCS1B02G046600	transcript
1240657|F|0--41:A>G	TGCAGCTGTTTGCACTCGCTCAACACCCTCTCGTACACGGCAACGGGCGTGGAAGCGGGCATGTCACGG	chr1B	26591855	missense_variant	MODERATE	TraesCS1B02G046600	TraesCS1B02G046600	transcript
1256701|F|0--31:T>C	TGCAGCTGTTTGCACTCGCTCAACACCCTCTTGTACACGGCGACGGGCGTGGAAGCGGGCATGTCTCGG	chr1B	26591865	synonymous_variant	LOW	TraesCS1B02G046600	TraesCS1B02G046600	transcript
1056786|F|0--23:C>G	TGCAGCCGCTTGCACTCGCTCAACACCCTCTCGTACACGCCGACGGGGGTGGAAGCGGGCATGTCTCGC	chr1B	26591873	missense_variant	MODERATE	TraesCS1B02G046600	TraesCS1B02G046600	transcript
1255613|F|0--6:T>C	TGCAGCTGTTTGCACTCGCTCAACACCCTCTCGTACACGGCGACAGGCGTGGAAGCGGGCATGTCTTGG	chr1B	26591890	synonymous_variant	LOW	TraesCS1B02G046600	TraesCS1B02G046600	transcript
108667371|F|0--8:C>A	TGCAGTAGCTAGTGTAGCCTGCACAGGAGCCGAGATCGGAAGAGCGGTTCAGCAGGAATGCCGAGACCG	chr1B	26832495	intergenic_region	MODIFIER	TraesCS1B02G047000-TraesCS1B02G047100	TraesCS1B02G047000-TraesCS1B02G047100	intergenic_region
996984|F|0--62:C>A	TGCAGAAGGGGTTGGTGGGGGTAGGCCGAGGCGGGGCGGAGACGGCGGAGGGAAGGCGGGGGCGTCCTC	chr1B	26975214	upstream_gene_variant	MODIFIER	TraesCS1B02G047200	TraesCS1B02G047200	transcript
19484284|F|0--46:A>G	TGCAGAAGGGGTTGGTGGGGGTAGGCCGAGGCGGGGCGGAGATGGCAGAGGGAAGGCGGGGGCGTCCTC	chr1B	26975230	upstream_gene_variant	MODIFIER	TraesCS1B02G047200	TraesCS1B02G047200	transcript
1022263|F|0--37:G>T	TGCAGTTTTTTCCACGAGACATTTTTCCTTCCTCAGCTCGTGGTGGGCCGAGATCGGAAGAGCGGTTCA	chr1B	27240176	intron_variant	MODIFIER	TraesCS1B02G047400	TraesCS1B02G047400	transcript
2302793|F|0--31:C>T	TGCAGTAAACTGGACTCGGCACCCGTGCTAACACTTCCACATCTTAGAAGGAATGGGTGCATAACAATC	chr1B	28027244	upstream_gene_variant	MODIFIER	TraesCS1B02G047800	TraesCS1B02G047800	transcript
1115814|F|0--25:G>C	TGCAGACGCTGCTCATCCTGCTCCTCAGCCGCGTGCTCGCCCTGCTCCTCCGCCCGCTCCGCCAGCCCA	chr1B	28041284	missense_variant	MODERATE	TraesCS1B02G047900	TraesCS1B02G047900	transcript
1106846|F|0--14:C>T	TGCAGGCGGCACCGCGGGGCGCGCGCGCCCTCATGGTGTCCACGGAGGGCACATGTATCGTCAACTACA	chr1B	28165547	synonymous_variant	LOW	TraesCS1B02G048000	TraesCS1B02G048000	transcript
1106846|F|0--13:G>A	TGCAGGCGGCACCGCGGGGCGCGCGCGCCCTCATGGTGTCCACGGAGGGCACATGTATCGTCAACTACA	chr1B	28165548	synonymous_variant	LOW	TraesCS1B02G048000	TraesCS1B02G048000	transcript
1106846|F|0--7:C>G	TGCAGGCCGCACCGCGGGGCGCGCGCGCCCTCATGGTGTCCACGGAGGGCACATGTATCGTCAACTACA	chr1B	28165554	missense_variant	MODERATE	TraesCS1B02G048000	TraesCS1B02G048000	transcript
109309524|F|0--8:A>C	TGCAGTGGATTCAACCCGACCCCGAGCTTGGCTGACATCGTCGTGAACAAGTACAAGCTCAGAACCGAC	chr1B	28165695	synonymous_variant	LOW	TraesCS1B02G048000	TraesCS1B02G048000	transcript
3027732|F|0--61:G>T	TGCAGGCTGTTCACGCGCGCCTCCTACGTGCTCGACTCGATTAGCAGCAGCCCGTGCCCCTGCTTTCCG	chr1B	28557289	downstream_gene_variant	MODIFIER	TraesCS1B02G048800	TraesCS1B02G048800	transcript
39691914|F|0--12:G>A	TGCAGGCTGTTCGCGCGCGCCTCCTACGTGCTCGACTCGATTAGCAGCAGCCCGTGCCCCTTCTTTCCG	chr1B	28557338	downstream_gene_variant	MODIFIER	TraesCS1B02G048800	TraesCS1B02G048800	transcript
3952731|F|0--30:G>T	TGCAGCTCCTGCCCGCCATGGACGGCGGACTCTCGGCTCACCGAGATCGGAAGAGCGGTTCAGCAGGAA	chr1B	28557393	downstream_gene_variant	MODIFIER	TraesCS1B02G048800	TraesCS1B02G048800	transcript
1084955|F|0--7:A>G	TGCAGCGACGGGCGGTGCGCCCTGTCCGACGGCGGCGCATGGATCGGGCGGCAGACGGAAGAGCGCCTG	chr1B	28557427	downstream_gene_variant	MODIFIER	TraesCS1B02G048800	TraesCS1B02G048800	transcript
991524|F|0--46:G>A	TGCAGGTGTCTTCCCCAGGAATGGCTTGTTCCCCGATACGCACCACGTCCGAGATCGGAAGAGCGGTTC	chr1B	28593273	intergenic_region	MODIFIER	TraesCS1B02G048800-TraesCS1B02G048900	TraesCS1B02G048800-TraesCS1B02G048900	intergenic_region
109455631|F|0--15:G>A	TGCAGCACGTCCTTGGAGAAGGCCAGCAACTGGAGGCAACGCCGAGATCGGAAGAGCGGTTCAGCAGGA	chr1B	29205659	intergenic_region	MODIFIER	TraesCS1B02G049400-TraesCS1B02G049500	TraesCS1B02G049400-TraesCS1B02G049500	intergenic_region
3942244|F|0--44:A>G	TGCAGCTGCTGATCAAGATAGCGGGGGCCAGGAACACGATCGAGATCGGTGTGTTCACGGGCTACTCTG	chr1B	29208233	intergenic_region	MODIFIER	TraesCS1B02G049400-TraesCS1B02G049500	TraesCS1B02G049400-TraesCS1B02G049500	intergenic_region
108115752|F|0--22:A>C	TGCAGCCGCAGACGCCCCCGCCAACCGCCGAGATCGGAAGAGCGGTTCAGCAGGAATGCCGAGACCGAT	chr1B	29289480	intergenic_region	MODIFIER	TraesCS1B02G049500-TraesCS1B02G049600	TraesCS1B02G049500-TraesCS1B02G049600	intergenic_region
108115753|F|0--26:T>G	TGCAGCCGCAGACGCCCCCGCCCAGCTCCGAGATCGGAAGAGCGGTTCAGCAGGAATGCCGAGACCGAT	chr1B	29289484	intergenic_region	MODIFIER	TraesCS1B02G049500-TraesCS1B02G049600	TraesCS1B02G049500-TraesCS1B02G049600	intergenic_region
1012300|F|0--10:A>G	TGCAGGAGACAGAGCCGATCGCGTTGAGGATCTACCGCCCTCGCACGTCAGAGCCTTCGCCCTCGCACG	chr1B	30218854	intergenic_region	MODIFIER	TraesCS1B02G050100-TraesCS1B02G050200	TraesCS1B02G050100-TraesCS1B02G050200	intergenic_region
108664352|F|0--16:C>T	TGCAGATCTCTTGTTTCGCTCACGTTTGCGCCGAGATCGGAAGAGCGGTTCAGCAGGAATGCCGAGACC	chr1B	30394653	splice_region_variant&intron_variant	LOW	TraesCS1B02G050200	TraesCS1B02G050200	transcript
109597583|F|0--49:C>T	TGCAGGCCAAGAGGATAGACGCCAACCCCAGGGACTACCTTACCTTCTTCTGCTTAGGGAACCGAGATC	chr1B	30546215	missense_variant	MODERATE	TraesCS1B02G050400	TraesCS1B02G050400	transcript
2277405|F|0--32:C>T	TGCAGTGGGTGGCCCTAGGACAATCAGTGATTCACCCCTCTGCCCCTCCGTCATTGGTCTCCTCTCCTC	chr1B	30734833	upstream_gene_variant	MODIFIER	TraesCS1B02G050600	TraesCS1B02G050600	transcript
1328426|F|0--17:G>A	TGCAGTTTTATAACATCGCTGTGGAGAAAAACAAAAGGCACGACAAGGGCCTTTTGCTACAAAGTTTTT	chr1B	32420474	intergenic_region	MODIFIER	TraesCS1B02G052100-TraesCS1B02G052200	TraesCS1B02G052100-TraesCS1B02G052200	intergenic_region
2300328|F|0--40:A>T	TGCAGTGCAGCAGTGCAGCACAACATGGTGTAGGTGACCCAGATATCGGTGCTGTTCTGGGCTTCTCTG	chr1B	32588555	synonymous_variant	LOW	TraesCS1B02G052200	TraesCS1B02G052200	transcript
107964584|F|0--5:C>T	TGCAGCGCGGCAGTGCAGCACAACATGGTGTAGGTGACCCTGACATCGGTGCCGTTCTGGGCTTCTCTG	chr1B	32588590	missense_variant	MODERATE	TraesCS1B02G052200	TraesCS1B02G052200	transcript
7919928|F|0--33:A>G	TGCAGCGGGGGAGCAAGGGAGGAACGAGTTAGAACCGAGATCGGAAGAGCGGTTCAGCAGGAATGCCGA	chr1B	32761237	intron_variant	MODIFIER	TraesCS1B02G052400	TraesCS1B02G052400	transcript
1088268|F|0--15:C>G	TGCAGGAGCCGCGCCCCACAACTGCTCCAACATTTTCATCAAATAGCCCGAGATCGGAAGAGCGGTTCA	chr1B	32775892	intergenic_region	MODIFIER	TraesCS1B02G052400-TraesCS1B02G052500	TraesCS1B02G052400-TraesCS1B02G052500	intergenic_region
1069301|F|0--16:C>T	TGCAGAACACGGTGACCCGAAGCACCAGCAACCCATCATGTACATTGTCCCCGAGGAACTTAAAAACTT	chr1B	32775920	intergenic_region	MODIFIER	TraesCS1B02G052400-TraesCS1B02G052500	TraesCS1B02G052400-TraesCS1B02G052500	intergenic_region
1069301|F|0--27:G>A	TGCAGAACACGGTGACCCGAAGCACCAGCAACCCATCATGTACATTGTCCCCGAGGAACTTAAAAACTT	chr1B	32775931	intergenic_region	MODIFIER	TraesCS1B02G052400-TraesCS1B02G052500	TraesCS1B02G052400-TraesCS1B02G052500	intergenic_region
3953130|F|0--22:A>G	TGCAGTCCCTGCTAGCGCACCTATGGGTCGCCGTGACCCGCGCCCGAGATCGGAAGAGCGGTTCAGCAG	chr1B	32991010	synonymous_variant	LOW	TraesCS1B02G052500	TraesCS1B02G052500	transcript
108969069|F|0--28:A>G	TGCAGCGAGGAGACGGTGGCCGTGCCTGATATCTCGGCGTTGGCTCTCGCTTTCAGGCTCCTGATGCTC	chr1B	32991057	missense_variant	MODERATE	TraesCS1B02G052500	TraesCS1B02G052500	transcript
1094539|F|0--34:T>A	TGCAGGTCCCACGGCGTGAGGTGCACCGTCTCAGTGGACTTTGGTTTCGTCGTCGTCGTCTCCCCGTCG	chr1B	32991771	missense_variant	MODERATE	TraesCS1B02G052500	TraesCS1B02G052500	transcript
108912394|F|0--35:C>G	TGCAGGTCCCACGGCGTGAGGTGCACCGTCTCAGTCGACTTTGGTTTCGTCGCCGTCGTCTCCCCGTCG	chr1B	32991772	missense_variant	MODERATE	TraesCS1B02G052500	TraesCS1B02G052500	transcript
3029271|F|0--29:C>A	TGCAGTGCTTCCCCGTTGACAGGTACTCGCAGGACTGGCCGAGATCGGAAGAGCGGTTCAGCAGGAATG	chr1B	33009285	missense_variant	MODERATE	TraesCS1B02G052600	TraesCS1B02G052600	transcript
4909406|F|0--17:G>C	TGCAGCTGGAGGTAGTCGCGCCAGTACCGACCGCCGCTGCTACGGTCGAGGACGTAGGTGGTGCTAGTG	chr1B	33009328	missense_variant	MODERATE	TraesCS1B02G052600	TraesCS1B02G052600	transcript
4909406|F|0--27:C>A	TGCAGCTGGAGGTAGTCGCGCCAGTACCGACCGCCGCTGCTACGGTCGAGGACGTAGGTGGTGCTAGTG	chr1B	33009338	synonymous_variant	LOW	TraesCS1B02G052600	TraesCS1B02G052600	transcript
5338355|F|0--37:C>T	TGCAGCTGGAGGTAGTCGCGCCAGTACCGACCGCCGCCGCTACCGTCGAGGACGTAGGTGGTGCTAGTG	chr1B	33009348	missense_variant	MODERATE	TraesCS1B02G052600	TraesCS1B02G052600	transcript
39693608|F|0--62:T>A	TGCAGCGGCTTCACCCCGACACCGACCTTCACCGACATCATAGTGAACAAGTACAAGCTCCGTGGCGAC	chr1B	34167687	missense_variant	MODERATE	TraesCS1B02G053700	TraesCS1B02G053700	transcript
1194198|F|0--38:C>T	TGCAGCGGCTTCACCCCGACACCAACCTTCACCGACATCATGGTGAACAAATACAAGCTCCGAGGCGAC	chr1B	34167711	missense_variant	MODERATE	TraesCS1B02G053700	TraesCS1B02G053700	transcript
1194198|F|0--35:C>A	TGCAGCGGCTTCACCCCGACACCAACCTTCACCGACATCATGGTGAACAAATACAAGCTCCGAGGCGAC	chr1B	34167714	missense_variant	MODERATE	TraesCS1B02G053700	TraesCS1B02G053700	transcript
1194198|F|0--17:G>A	TGCAGCGGCTTCACCCCGACACCAACCTTCACCGACATCATGGTGAACAAATACAAGCTCCGAGGCGAC	chr1B	34167732	missense_variant	MODERATE	TraesCS1B02G053700	TraesCS1B02G053700	transcript
2278446|F|0--47:T>C	TGCAGCATGCGCGACATGAAATGGAAGGTGCCGTCGTCGATGTACGGTGACAGACGGGCGCTCTCGATG	chr1B	34167972	missense_variant	MODERATE	TraesCS1B02G053700	TraesCS1B02G053700	transcript
1107243|F|0--40:C>T	TGCAGCCCAAAGAGGTGAGAATTCAGTTAACCCGCAGTTCCTTGCCTTTATTTTTGTTCCGCCTTCGTC	chr1B	38225357	intron_variant	MODIFIER	TraesCS1B02G055600	TraesCS1B02G055600	transcript
2278570|F|0--66:A>G	TGCAGCCATGTCTTTGGGTCTTCAGCCTTTGGGAGATGTGGAAGCACCGGAACGCGGTCGTGTTCGATA	chr1B	38228786	downstream_gene_variant	MODIFIER	TraesCS1B02G055600	TraesCS1B02G055600	transcript
978465|F|0--46:T>C	TGCAGTAGCTTACAGAAGGTGCAGCTGAATTTTATGAGCAACACGTTGTTCCTGCTTCTTCAGAATGTC	chr1B	38230259	downstream_gene_variant	MODIFIER	TraesCS1B02G055600	TraesCS1B02G055600	transcript
4991207|F|0--31:T>G	TGCAGGACAGCAGCGGGGCGGCCCGCGGCGGTGCGGGCGGCCCGTCGGAGGGGCGGCCGAGATCGGAAG	chr1B	38593991	intergenic_region	MODIFIER	TraesCS1B02G055600-TraesCS1B02G055800	TraesCS1B02G055600-TraesCS1B02G055800	intergenic_region
1205488|F|0--40:C>T	TGCAGCTCCCAAGCCGCCTCGCCCACTCCTCTCGCTGTAGTGTGCTGCCGCACGGACGCCCGTGTCCGA	chr1B	38594059	intergenic_region	MODIFIER	TraesCS1B02G055600-TraesCS1B02G055800	TraesCS1B02G055600-TraesCS1B02G055800	intergenic_region
998711|F|0--68:G>A	TGCAGATTCTTGTTTTCACTGACGGCGTCTTGCCCTCTTCTTCTTTCTCTTCGCTCCAGGGTGAGAAAA	chr1B	39541184	synonymous_variant	LOW	TraesCS1B02G056600	TraesCS1B02G056600	transcript
107268571|F|0--25:C>T	TGCAGTCGGGGAAAGGGGACCGCGGCCCGAGATCGGAAGAGCGGTTCAGCAGGAATGCCGAGACCGATC	chr1B	39577494	upstream_gene_variant	MODIFIER	TraesCS1B02G056700	TraesCS1B02G056700	transcript
4989076|F|0--45:T>A	TGCAGAACGGTGACGCGTTCTTTTCTCTTTTTATTGCTCCCCGATTTAGCCTGGATCCGAGATTATTCC	chr1B	39577561	upstream_gene_variant	MODIFIER	TraesCS1B02G056700	TraesCS1B02G056700	transcript
1107542|F|0--48:T>C	TGCAGTACTGTGTGTGTGTGCTACTTATGCAAATATTTTGTTTTGTTGCCCTATAGTGCATTGCTTATT	chr1B	39584792	downstream_gene_variant	MODIFIER	TraesCS1B02G056700	TraesCS1B02G056700	transcript
1107542|F|0--40:T>C	TGCAGTACTGTGTGTGTGTGCTACTTATGCAAATATTTTGTTTTGTTGTCCTATAGTGCATTGCTTATT	chr1B	39584800	downstream_gene_variant	MODIFIER	TraesCS1B02G056700	TraesCS1B02G056700	transcript
1379008|F|0--59:A>C	TGCAGCAGGATGCAGCACAGCCTCAGCGATGGGACCTCCTATGCGCCGCTTATTGCGGCCAGGAGTTGT	chr1B	39667850	upstream_gene_variant	MODIFIER	TraesCS1B02G057200	TraesCS1B02G057200	transcript
4909775|F|0--55:A>C	TGCAGTAATTGATTCCTGTTTGCTACAGTGCACAAGTCAGGTTTAGTTCTTTAACACATGCGCTGCACT	chr1B	39669228	upstream_gene_variant	MODIFIER	TraesCS1B02G057200	TraesCS1B02G057200	transcript
4909775|F|0--17:G>A	TGCAGTAATTGATTCCTGTTTGCTACAGTGCACAAGTCAGGTTTAGTTCTTTAACACATGCGCTGCACT	chr1B	39669266	upstream_gene_variant	MODIFIER	TraesCS1B02G057200	TraesCS1B02G057200	transcript
109248530|F|0--11:G>A	TGCAGTAATTGGTTCCTGTTTGCTACAGTGCACAAGTCAGGTTTAGTTCTTTAACACATGCGCTGCACT	chr1B	39669272	upstream_gene_variant	MODIFIER	TraesCS1B02G057200	TraesCS1B02G057200	transcript
992751|F|0--26:C>G	TGCAGGTAGGAGGAGCCGATGTTGTCCACGCTCTGGTACAGGCGGCCGATGCTCCCCTGCATCGTGCCG	chr1B	39706146	synonymous_variant	LOW	TraesCS1B02G057400	TraesCS1B02G057400	transcript
992751|F|0--59:C>A	TGCAGGTAGGAGGAGCCGATGTTGTCCACGCTCTGGTACAGGCGGCCGATGCTCCCCTGAATCGTGCCG	chr1B	39706179	missense_variant	MODERATE	TraesCS1B02G057400	TraesCS1B02G057400	transcript
1863122|F|0--13:G>C	TGCAGTTCCACGGGTTCCACGGCGTGAAGCAGGAGGAGAAGAAGCTGGGCCAGAAGTTCGTGGTCGACG	chr1B	39854228	synonymous_variant	LOW	TraesCS1B02G057900	TraesCS1B02G057900	transcript
109443482|F|0--59:G>A	TGCAGTTCCACGGCTTCCACGGCGTGAAGCAGGAGGAGAAGAAGCTGGGCCAGAAGTTCGTGGTCGACG	chr1B	39854274	missense_variant	MODERATE	TraesCS1B02G057900	TraesCS1B02G057900	transcript
1203632|F|0--17:G>A	TGCAGAGGAGTGACATTACATACTCTGGTGTCAGGAAGCTGAAGCTGAAGCTGTACGAAAAACTGAAGC	chr1B	39854438	downstream_gene_variant	MODIFIER	TraesCS1B02G057800	TraesCS1B02G057800	transcript
3939959|F|0--8:C>T	TGCAGGAGCCAGGATCGAGTACGAGGATGATGCCTCTGCCTCCAACATCACCACGGATGCCGCGGAACT	chr1B	40429311	intergenic_region	MODIFIER	TraesCS1B02G058400-TraesCS1B02G058600	TraesCS1B02G058400-TraesCS1B02G058600	intergenic_region
4537301|F|0--11:A>G	TGCAGCAACCTATTCGTCGATAGCATTTGGTGCGGCAACAACCTCTTGGGGCATGACCAGGACGTCTTC	chr1B	40429327	intergenic_region	MODIFIER	TraesCS1B02G058400-TraesCS1B02G058600	TraesCS1B02G058400-TraesCS1B02G058600	intergenic_region
4396981|F|0--52:T>C	TGCAGGACAGCCCCACCGAGGACATCACCAGCATCCTCTACGACGTGTTTGATTACTTCGAGGACGTGA	chr1B	41088102	missense_variant	MODERATE	TraesCS1B02G058600	TraesCS1B02G058600	transcript
108925913|F|0--50:T>G	TGCAGCCGCTCGCCATCACGCGCCGCAGCCTGGACGAGTGGCCCAAGGCGTGCTCCGACGACGTGGGCG	chr1B	41088476	missense_variant	MODERATE	TraesCS1B02G058600	TraesCS1B02G058600	transcript
108925912|F|0--28:C>T	TGCAGCCGCTCGCCATCACGCGCCGCAGCCTGGACGAGTGGCCCAAGGCGGGCTCCGACGACGTGGGCG	chr1B	41088498	missense_variant	MODERATE	TraesCS1B02G058600	TraesCS1B02G058600	transcript
109447192|F|0--11:A>G	TGCAGCTCCTGACATCCCAGATAAGAACAACGTTTGACCCAGCAAGCCAATCCCAAAGAGATCCTAGCA	chr1B	41316138	intergenic_region	MODIFIER	TraesCS1B02G058700-TraesCS1B02G058800	TraesCS1B02G058700-TraesCS1B02G058800	intergenic_region
109447192|F|0--41:G>A	TGCAGCTCCTGACATCCCAGATAAGAACAACGTTTGACCCAGCAAGCCAATCCCAAAGAGATCCTAGCA	chr1B	41316168	intergenic_region	MODIFIER	TraesCS1B02G058700-TraesCS1B02G058800	TraesCS1B02G058700-TraesCS1B02G058800	intergenic_region
988167|F|0--23:A>G	TGCAGACGTGCATGGGAGCGTCAACGGACGTGCGCGGCTACCCAGACATCGGTGCGCTCGCGTTTGGGG	chr1B	41526705	missense_variant	MODERATE	TraesCS1B02G058900	TraesCS1B02G058900	transcript
3024381|F|0--28:G>A	TGCAGCAGCGATCTGTCTTCAGATTTGAGGATCACAGAGATGCCTCCGAGATCGGAAGAGCGGTTCAGC	chr1B	41558145	intergenic_region	MODIFIER	TraesCS1B02G058900-TraesCS1B02G059000	TraesCS1B02G058900-TraesCS1B02G059000	intergenic_region
1218706|F|0--5:C>G	TGCAGGTAGCAAGGATTATGGTTGACCATCCTCCACCGAGCTGAGCTCTCTCTTCTCCCCACGCCCAAC	chr1B	41982370	upstream_gene_variant	MODIFIER	TraesCS1B02G059400	TraesCS1B02G059400	transcript
1113146|F|0--38:G>A	TGCAGAAACACCGAGAAGGCTGTAACAAAGCGGCAACCGACACTGTGGTAGAACCAGAAGGCGCGGGCG	chr1B	42310805	intergenic_region	MODIFIER	TraesCS1B02G059600-TraesCS1B02G059700	TraesCS1B02G059600-TraesCS1B02G059700	intergenic_region
1113146|F|0--66:G>A	TGCAGAAACACCGAGAAGGCTGTAACAAAGCGGCAACCGACACTGTGGTAGAACCAGAAGGCGCGGACG	chr1B	42310833	intergenic_region	MODIFIER	TraesCS1B02G059600-TraesCS1B02G059700	TraesCS1B02G059600-TraesCS1B02G059700	intergenic_region
107539669|F|0--11:G>C	TGCAGCTTCTCGGGCGTGATGCAATTACCGAGATCGGAAGAGCGGTTCAGCAGGAATGCCGAGACCGAT	chr1B	42326389	missense_variant	MODERATE	TraesCS1B02G059700	TraesCS1B02G059700	transcript
1123418|F|0--14:A>G	TGCAGATCGTGCAGATTCTTCCCATGGTCTTAACTAACGCAGTGTTGCTGCCAAATGAAGGTTTCGGTG	chr1B	42347912	intron_variant	MODIFIER	TraesCS1B02G059800	TraesCS1B02G059800	transcript
1081254|F|0--55:A>T	TGCAGAAATCTTACCATTATTACTGGAGTCGGCACCTCGCCCACGCTAACACTCTACAACCGTAATAAT	chr1B	43047918	5_prime_UTR_variant	MODIFIER	TraesCS1B02G059900	TraesCS1B02G059900	transcript
1255172|F|0--34:C>A	TGCAGCTCCAGGAGCTCCGCGTCCATCTCTTCCCCGCGCCTTCGCTGCCGAGATCGGAAGAGCGGTTCA	chr1B	43315509	5_prime_UTR_variant	MODIFIER	TraesCS1B02G060000	TraesCS1B02G060000	transcript
1255172|F|0--27:T>G	TGCAGCTCCAGGAGCTCCGCGTCCATCTCTTCCCCGCGCCTTCGCTGCCGAGATCGGAAGAGCGGTTCA	chr1B	43315516	5_prime_UTR_variant	MODIFIER	TraesCS1B02G060000	TraesCS1B02G060000	transcript
1063663|F|0--16:G>A	TGCAGCTCCATGAACTGATCACTGAGCAAGGCAGGAGGATGCAAGAATGTCACAAGAATTTCCGAGATC	chr1B	43984614	missense_variant	MODERATE	TraesCS1B02G060400	TraesCS1B02G060400	transcript
1083840|F|0--63:C>A	TGCAGCTTGTCGCTGCCGCCCGTGTGCTAGCCCCGCGTCTCCCACGCTCGCCATTGCCCGCGGCCACGC	chr1B	46096626	intergenic_region	MODIFIER	TraesCS1B02G061300-TraesCS1B02G061400	TraesCS1B02G061300-TraesCS1B02G061400	intergenic_region
1083840|F|0--68:C>G	TGCAGCTTGTCGCTGCCGCCCGTGTGCTAGCCCCGCGTCTCCCACGCTCGCCATTGCCCGCGGCCACGG	chr1B	46096631	intergenic_region	MODIFIER	TraesCS1B02G061300-TraesCS1B02G061400	TraesCS1B02G061300-TraesCS1B02G061400	intergenic_region
3064907|F|0--64:G>C	TGCAGCTGCTGGAAATACGCGTCCACGGCACCCTAGATCGACCACGGCAATGAGACTGTCAGGGCTCAG	chr1B	46225624	intron_variant	MODIFIER	TraesCS1B02G061400	TraesCS1B02G061400	transcript
2267315|F|0--41:T>C	TGCAGCTGCTGGAAATACGCGTCCACGGCACCCTAGATCGATCACGGCAATGAAACTGTCAGGGCTCAG	chr1B	46225647	intron_variant	MODIFIER	TraesCS1B02G061400	TraesCS1B02G061400	transcript
1123895|F|0--67:C>A	TGCAGCACGCTGACCGTGCTCCGTCGCAACCTTGAAGCACCAGGCGGTCCCAGCGAGGGGCCATCGCCG	chr1B	46255870	intergenic_region	MODIFIER	TraesCS1B02G061400-TraesCS1B02G061500	TraesCS1B02G061400-TraesCS1B02G061500	intergenic_region
1095580|F|0--16:T>C	TGCAGGCCAGAGATCCCATGGCAAGTGGGGAGAAAGGAGTTGCGATGCAGCATGGCTTGCAGCCACCGC	chr1B	46255950	intergenic_region	MODIFIER	TraesCS1B02G061400-TraesCS1B02G061500	TraesCS1B02G061400-TraesCS1B02G061500	intergenic_region
1282355|F|0--54:G>A	TGCAGCTGTTGGTAATATTCGTCCAGAATTCCCTGGATCCATCACGCCAAGTCAGTGCGAGAGAACGTG	chr1B	46257097	intergenic_region	MODIFIER	TraesCS1B02G061400-TraesCS1B02G061500	TraesCS1B02G061400-TraesCS1B02G061500	intergenic_region
4989237|F|0--32:T>G	TGCAGTCGCCGCAGGACGAGAGCTTCCTCCCCTAGGTCATCAACATCTTCCTCCACCATGCCTACAGGA	chr1B	46257180	intergenic_region	MODIFIER	TraesCS1B02G061400-TraesCS1B02G061500	TraesCS1B02G061400-TraesCS1B02G061500	intergenic_region
2262750|F|0--42:T>C	TGCAGCTGGTCCCCTTGAGCTGATGCACCAGTTCGCGCACCATGTCGAAGTCCACATCGGGCAGGTTCC	chr1B	46257369	intergenic_region	MODIFIER	TraesCS1B02G061400-TraesCS1B02G061500	TraesCS1B02G061400-TraesCS1B02G061500	intergenic_region
1236554|F|0--15:A>T	TGCAGAAGTGGAGCTTGTGCAGCACAGTCCTAGGTGGGTCGGCCGACTTGTCGTGCTGCTGTCCGAGAT	chr1B	46377137	intergenic_region	MODIFIER	TraesCS1B02G061400-TraesCS1B02G061500	TraesCS1B02G061400-TraesCS1B02G061500	intergenic_region
9724416|F|0--10:T>G	TGCAGTCCAGTCAAAAGGTAAACGAGGTCCTTCTCTGAATTCACCTCGCAGATGCCATCTATTATTTGA	chr1B	46377159	intergenic_region	MODIFIER	TraesCS1B02G061400-TraesCS1B02G061500	TraesCS1B02G061400-TraesCS1B02G061500	intergenic_region
1105208|F|0--28:C>T	TGCAGGACGGACAGGAGGAGGTGAGTTTCCAGGGCGCGGTGGACTTCAGGTTCGTCCCGTTCAGCGCCG	chr1B	46874474	missense_variant	MODERATE	TraesCS1B02G061800	TraesCS1B02G061800	transcript
1113076|F|0--54:C>A	TGCAGCCGCACTGCCTGCGGCGAAAGGCGGCGCGACCATATCCATCACCATCGTCCTCCTCGTCCTCCT	chr1B	46883867	missense_variant	MODERATE	TraesCS1B02G061900	TraesCS1B02G061900	transcript
3570165|F|0--9:T>G	TGCAGCGCGTCCGTGGCCGCGCGCGACGGCCTGGCCCCAGCAGCCGAGATCGGAAGAGCGGTTCAGCAG	chr1B	47503073	downstream_gene_variant	MODIFIER	TraesCS1B02G062500	TraesCS1B02G062500	transcript
2279800|F|0--37:T>C	TGCAGGCGCTCGATCCCACCGAGTACTGGGAGGCCGTTGATGCCAGGAGGGACCGAGAATCCGAGATCG	chr1B	47544547	synonymous_variant	LOW	TraesCS1B02G062600	TraesCS1B02G062600	transcript
107752785|F|0--11:G>A	TGCAGACCAATGTGAATCAATCAAGACGCTTACCGAGATCGGAAGAGCGGTTCAGCAGGAATGCCGAGA	chr1B	47544687	intron_variant	MODIFIER	TraesCS1B02G062600	TraesCS1B02G062600	transcript
2301545|F|0--5:G>A	TGCAGGTCAATGTGAATCAATCAAGACGCTTAGCGGAGATTATTATTCCTAGAGAAATTGATGAGGAGG	chr1B	47544693	splice_region_variant&intron_variant	LOW	TraesCS1B02G062600	TraesCS1B02G062600	transcript
1118979|F|0--16:T>C	TGCAGGCCACCACGCATCTCCTCACCTTCTCCGCCTCGGCAATGATGCCGAGATCGGAAGAGCGGTTCA	chr1B	47606138	missense_variant	MODERATE	TraesCS1B02G062700	TraesCS1B02G062700	transcript
3948752|F|0--36:A>G	TGCAGAAGCGAGAGCGCGGGACAAACGGGAGGTCGGAGGAGAGAGGGAGAGGGATGAGACAGATGAGGG	chr1B	48263445	upstream_gene_variant	MODIFIER	TraesCS1B02G063400	TraesCS1B02G063400	transcript
107747577|F|0--6:A>G	TGCAGGAACCAAATTGCAGTACCAAACTCTCACCCGAGATCGGAAGAGCGGTTCAGCAGGAATGCCGAG	chr1B	48264294	upstream_gene_variant	MODIFIER	TraesCS1B02G063500	TraesCS1B02G063500	transcript
980298|F|0--5:G>A	TGCAGGCTGCTGATAGCCTCTGCCTGGACCTTTACGCCTTGTTCTTTCAGAGCTGGTATGAAGCGACGC	chr1B	48279852	synonymous_variant	LOW	TraesCS1B02G063500	TraesCS1B02G063500	transcript
3024477|F|0--11:C>G	TGCAGAATTATCTGGACGACAAGGTTTATCTGGAGGAGCCGAGATCGGAAGAGCGGTTCAGCAGGAATG	chr1B	48279865	synonymous_variant	LOW	TraesCS1B02G063500	TraesCS1B02G063500	transcript
3024477|F|0--14:G>A	TGCAGAATTATCTGGACGACAAGGTTTATCTGGAGGAGCCGAGATCGGAAGAGCGGTTCAGCAGGAATG	chr1B	48279868	synonymous_variant	LOW	TraesCS1B02G063500	TraesCS1B02G063500	transcript
1116023|F|0--41:A>T	TGCAGGAAAAGTCCTCACAAGTCACTATCATTCCTTCTGGAATATGTTAAGCCAGACAATCCAAGAGTA	chr1B	49632921	intergenic_region	MODIFIER	TraesCS1B02G065000-TraesCS1B02G065100	TraesCS1B02G065000-TraesCS1B02G065100	intergenic_region
109498357|F|0--58:C>G	TGCAGTTTGTTAGTGCATGCAGCAGGGGCCGTTGGAGGCAGCCGCGTCGTGCGTATAGCAGTGCGTCGT	chr1B	49863118	intergenic_region	MODIFIER	TraesCS1B02G065600-TraesCS1B02G065700	TraesCS1B02G065600-TraesCS1B02G065700	intergenic_region
109040431|F|0--17:G>A	TGCAGCTCCCGCTCCGCGTCGTCGACTTCGACGGCGATGTGGCCGAGATCGGAAGAGCGGTTCAGCAGG	chr1B	50203952	missense_variant	MODERATE	TraesCS1B02G066000	TraesCS1B02G066000	transcript
1670859|F|0--28:T>G	TGCAGACATATTATCTGATGCAGTTTTCTGGGATGAAGGCACTAGGCGATGCTATTGGATTTGGGTCTG	chr1B	50303195	missense_variant	MODERATE	TraesCS1B02G066200	TraesCS1B02G066200	transcript
1216119|F|0--24:C>T	TGCAGTCAGAATTAATCAATCTAGCTTGCGTAGGAGTTGAACTGAAATATCAATCTGTTATCCCTAAAA	chr1B	50895556	intergenic_region	MODIFIER	TraesCS1B02G066400-TraesCS1B02G066500	TraesCS1B02G066400-TraesCS1B02G066500	intergenic_region
39691717|F|0--60:T>G	TGCAGGTTCCAATGCGGTTGTGGTCACGGATATGGTATGCGAGATTTGAGTATTTTTAGTTGAGGGAGG	chr1B	50998389	intron_variant	MODIFIER	TraesCS1B02G066800	TraesCS1B02G066800	transcript
1161479|F|0--21:T>C	TGCAGCAACTACGGACGCCACTGAGCACCACGGGCCGCTAGGCCATGGCGAGATCGACAACACCGAGAT	chr1B	51993538	intergenic_region	MODIFIER	TraesCS1B02G067400-TraesCS1B02G067500	TraesCS1B02G067400-TraesCS1B02G067500	intergenic_region
1132391|F|0--41:G>C	TGCAGCTCCTGCCCGCCATGGACGCCGCTCAGGAGGCTCGTGGGAAGCCAACCAGCGCCGAGATCGGAA	chr1B	51994247	intergenic_region	MODIFIER	TraesCS1B02G067400-TraesCS1B02G067500	TraesCS1B02G067400-TraesCS1B02G067500	intergenic_region
1864032|F|0--55:T>C	TGCAGCTGACTACGTAGTCTGTAGTCAGGGGTTCGAATCCTCAGATCGCTCAGTTCTTTAGTATTTTTT	chr1B	52408392	upstream_gene_variant	MODIFIER	TraesCS1B02G067800	TraesCS1B02G067800	transcript
107652909|F|0--10:C>T	TGCAGCATCCCGCCTCTCCTCCGCCGCGCTTCTCCAGCCGCCGAGATCGGAAGAGCGGTTCAGCAGGAA	chr1B	52903642	upstream_gene_variant	MODIFIER	TraesCS1B02G068100	TraesCS1B02G068100	transcript
1063312|F|0--10:A>G	TGCAGTTCAGATGTTCTCTTTTGTCCACACATGGATGTGCTTGCTCTTGGCTAGCTAGATATCATGCCC	chr1B	53243874	upstream_gene_variant	MODIFIER	TraesCS1B02G068500	TraesCS1B02G068500	transcript
109109209|F|0--10:G>C	TGCAGCTCTCGGTCATCGGCTTCGTGCTCCACTTCATCTTCACCCAGAGCAGCCCGCTCTGGATCCTGC	chr1B	53250246	synonymous_variant	LOW	TraesCS1B02G068600	TraesCS1B02G068600	transcript
1127769|F|0--14:T>C	TGCAGGTTTGGACACGCGCGAGCGATTGAGCCTTTGGTGTTGGGTGACACGCGTGAGCGAGCCTCCTAC	chr1B	54112718	intergenic_region	MODIFIER	TraesCS1B02G069100-TraesCS1B02G069200	TraesCS1B02G069100-TraesCS1B02G069200	intergenic_region
1092957|F|0--65:T>C	TGCAGGAGAGGGTGACACGGTGGTACATGCAGTCCCTGGCCTCGCGCGCCTCAAAGGGGGTCGGCTCCG	chr1B	55951271	stop_gained	HIGH	TraesCS1B02G070500	TraesCS1B02G070500	transcript
1092957|F|0--10:G>C	TGCAGGAGAGGGTGACACGGTGGTACATGCAGTCCCTGGCCTCGCGCGCCTCAAAGGGGGTCGGCTCCG	chr1B	55951326	missense_variant	MODERATE	TraesCS1B02G070500	TraesCS1B02G070500	transcript
108328238|F|0--22:C>G	TGCAGTGGATGTGACGGGAGTGCGCCATCCGAGATCGGAAGAGCGGTTCAGCAGGAATGCCGAGACCGA	chr1B	56134416	intergenic_region	MODIFIER	TraesCS1B02G071200-TraesCS1B02G071300	TraesCS1B02G071200-TraesCS1B02G071300	intergenic_region
1396348|F|0--14:A>C	TGCAGAATTGGGTTATCTTGCTAAGGGAACAGAGATTGGATTGCTGAGTGGAATTGGGGATGGAGAAGA	chr1B	56322319	upstream_gene_variant	MODIFIER	TraesCS1B02G071500	TraesCS1B02G071500	transcript
1204342|F|0--10:C>T	TGCAGTCAAGCGCCAAACCGTTTAAATGCGGACGCAAACTGCTGGAATGGTGAACTGTAAAACATAAAA	chr1B	56322340	upstream_gene_variant	MODIFIER	TraesCS1B02G071500	TraesCS1B02G071500	transcript
109061729|F|0--12:C>T	TGCAGAGATGGTCCCGCCCTCGCCCTCGCTCTCTTCAACCACGTCTGCCGAGATCGGAAGAGCGGTTCA	chr1B	56493369	missense_variant	MODERATE	TraesCS1B02G071600	TraesCS1B02G071600	transcript
1144525|F|0--8:T>C	TGCAGGCTTCGGAGGCGGGCGCACGGGCGAGGGCGGCAAGGAAGCCGTTGAGGGAGCGCCCGAGATCGG	chr1B	56493386	synonymous_variant	LOW	TraesCS1B02G071600	TraesCS1B02G071600	transcript
2282507|F|0--56:C>G	TGCAGGCTTCGGAGGCGTGCGCACGGGCGAGGGCGGCAAGGAAGCCGTCGAGGGAGCGCTTGGGGACCG	chr1B	56620343	synonymous_variant	LOW	TraesCS1B02G071642	TraesCS1B02G071642	transcript
108873243|F|0--33:C>A	TGCAGAAGTTTTTTATTCGATGACAGCAAAGGGCCACAAACCGAGATCGGAAGAGCGGTTCAGCAGGAA	chr1B	57138097	missense_variant	MODERATE	TraesCS1B02G073000	TraesCS1B02G073000	transcript
29429646|F|0--66:T>C	TGCAGAGTGGAGTGAAGTTGGTAGGGCTAGCCACTGATTTAATCACACCAGTGTCGAGGTGGTTAGTCA	chr1B	57381745	upstream_gene_variant	MODIFIER	TraesCS1B02G073300	TraesCS1B02G073300	transcript
2265714|F|0--65:G>A	TGCAGCAGCTCCGCGTGTCCGACCTTCCTGCGCAGCGCGCTGGTGAGCTTGACGGAGTCGACGCCGTGG	chr1B	57629985	synonymous_variant	LOW	TraesCS1B02G073900	TraesCS1B02G073900	transcript
109281564|F|0--10:C>G	TGCAGCAGCTCCGCGTGTCCGACCTTCCTGCGCAGCGCGCTGGTGAGCTTGACGGAGTCGACGCCATGG	chr1B	57630040	synonymous_variant	LOW	TraesCS1B02G073900	TraesCS1B02G073900	transcript
107795211|F|0--56:G>A	TGCAGGTCGGCGACGCCAAGGAGGACGGGAAGAAGCCGGCGGCCGCGGCCGTGGTCGAATACTACCCGT	chr1B	57630103	synonymous_variant	LOW	TraesCS1B02G073900	TraesCS1B02G073900	transcript
4993225|F|0--43:T>C	TGCAGCAGCTGCGCGTGGCCGACCTTCCTGCGCAGCGCGCTGGTGAGCTTGACGGAGTCGACGCCGTCG	chr1B	57643807	synonymous_variant	LOW	TraesCS1B02G074000	TraesCS1B02G074000	transcript
3940159|F|0--7:T>C	TGCAGGTTGGCGACGCCAAGAAGGAGGACGGGACGAAGCCGCCGAGATCGGAAGAGCGGTTCAGCAGGA	chr1B	57682861	synonymous_variant	LOW	TraesCS1B02G074100	TraesCS1B02G074100	transcript
106650258|F|0--16:C>T	TGCAGCTCGTAGAAGACGTTCACCGCCGCCGAGATCGGAAGAGCGGTTCAGCAGGAATGCCGAGACCGA	chr1B	57706206	synonymous_variant	LOW	TraesCS1B02G074200	TraesCS1B02G074200	transcript
2278729|F|0--54:C>T	TGCAGGATCAGATTTGTTGGAACCATCAGAACAGACCGCTCGAGATCTCGGTTCTGGAAGCCGATTGCG	chr1B	57706625	downstream_gene_variant	MODIFIER	TraesCS1B02G074200	TraesCS1B02G074200	transcript
2276065|F|0--49:G>A	TGCAGGATCAGATTTGTTGGAACCATCAGAACAGACCGCTCGAGATCTCGGTTCCGAGATCGGAAGAGC	chr1B	57706630	downstream_gene_variant	MODIFIER	TraesCS1B02G074200	TraesCS1B02G074200	transcript
1090475|F|0--27:C>G	TGCAGTCGGCGACGATGATGGCAGTGTCGTGCTGACGCCGCCAGCACTGCACGAGCATGAGAATGAAGG	chr1B	57766523	missense_variant	MODERATE	TraesCS1B02G074400	TraesCS1B02G074400	transcript
1090475|F|0--30:G>C	TGCAGTCGGCGACGATGATGGCAGTGTCGTGCTGACGCCGCCAGCACTGCACGAGCATGAGAATGAAGG	chr1B	57766526	missense_variant	MODERATE	TraesCS1B02G074400	TraesCS1B02G074400	transcript
1121632|F|0--61:C>A	TGCAGGCGTTGGGTCGGGCTCTCGTGCTGGGAACCTTGCACGCAGTATTGTGCAGGGCCAACCAATGCG	chr1B	57779015	upstream_gene_variant	MODIFIER	TraesCS1B02G074500	TraesCS1B02G074500	transcript
1063963|F|0--33:G>C	TGCAGAATCATCTTTGCCAATTTCAAATTCAGCCGAGAAATCTTTGGTTATGTGCCTGAGAAGCGGCAA	chr1B	58563621	missense_variant	MODERATE	TraesCS1B02G075800	TraesCS1B02G075800	transcript
1214036|F|0--28:G>T	TGCAGCAGGTGCTGGTGGTAGTGCCGCGTCGGCGGAGGTGGAGGCGAGGGAGTGGCCTCCTCCTCGTCG	chr1B	59193647	synonymous_variant	LOW	TraesCS1B02G076300	TraesCS1B02G076300	transcript
1224984|F|0--30:T>A	TGCAGCCGCAACAACTCGTCACCCAAGAGCTGTTCCCCGCCGCGGCCACCGCCGAGATCGGAAGAGCGG	chr1B	59193702	synonymous_variant	LOW	TraesCS1B02G076300	TraesCS1B02G076300	transcript
1078202|F|0--68:C>T	TGCAGATGACCACATACAAGGTGTACTCCGATCCCACAACTTGAAGTGTTGATTCCTTCTTATACATAC	chr1B	59468945	downstream_gene_variant	MODIFIER	TraesCS1B02G076500	TraesCS1B02G076500	transcript
107099201|F|0--5:G>T	TGCAGGTTTTTTTTAAGGGAAACGTTTCTGGCCGAGATCGGAAGAGCGGTTCAGCAGGAATGCCGAGAC	chr1B	59547017	intergenic_region	MODIFIER	TraesCS1B02G076800-TraesCS1B02G076900	TraesCS1B02G076800-TraesCS1B02G076900	intergenic_region
107099201|F|0--6:T>G	TGCAGGTTTTTTTTAAGGGAAACGTTTCTGGCCGAGATCGGAAGAGCGGTTCAGCAGGAATGCCGAGAC	chr1B	59547018	intergenic_region	MODIFIER	TraesCS1B02G076800-TraesCS1B02G076900	TraesCS1B02G076800-TraesCS1B02G076900	intergenic_region
107099201|F|0--22:C>T	TGCAGGTTTTTTTTAAGGGAAACGTTTCTGGCCGAGATCGGAAGAGCGGTTCAGCAGGAATGCCGAGAC	chr1B	59547034	intergenic_region	MODIFIER	TraesCS1B02G076800-TraesCS1B02G076900	TraesCS1B02G076800-TraesCS1B02G076900	intergenic_region
4989090|F|0--26:C>G	TGCAGCACGGTCTTGAGCGCCCTCCCCGCCGTCGCGCCCACGCACATGATGAACCCGAAGAGGTGGAAG	chr1B	59603196	synonymous_variant	LOW	TraesCS1B02G077000	TraesCS1B02G077000	transcript
1051887|F|0--20:C>T	TGCAGAAAAATGACCAGGAACAGATTCATGAAAATTAAAACATCCTTCCTATATATTTCACCAAGAGAT	chr1B	60048809	intergenic_region	MODIFIER	TraesCS1B02G077400-TraesCS1B02G077500	TraesCS1B02G077400-TraesCS1B02G077500	intergenic_region
1209614|F|0--44:C>T	TGCAGCCGATCATCTTCAATACCTATGAGGCCAAGGTGGACCCGCTCAAGAACGCGCACCTCTCCGACA	chr1B	60108388	missense_variant	MODERATE	TraesCS1B02G077500	TraesCS1B02G077500	transcript
1199799|F|0--26:T>C	TGCAGCCCGATGAAGGCCAGAAACAGTCCGATCCCCGCGGACGACGCGATCCGCACGGGCTTGGGGATC	chr1B	60256433	missense_variant	MODERATE	TraesCS1B02G077600	TraesCS1B02G077600	transcript
1126427|F|0--10:T>C	TGCAGAGCAATCAGGGATTCGGCCTCGTCGGGTTCAGCACGTCCACGCTGGTCACGCTCGGCGCGTGCC	chr1B	60256466	missense_variant	MODERATE	TraesCS1B02G077600	TraesCS1B02G077600	transcript
1127613|F|0--63:A>G	TGCAGGGCCTTCTTCCCCTGCTCACTAGGACCGACGCAGGTCAGGGTCAGCGGGCGGTGGCACAGCACT	chr1B	60270867	intergenic_region	MODIFIER	TraesCS1B02G077600-TraesCS1B02G077700	TraesCS1B02G077600-TraesCS1B02G077700	intergenic_region
992333|F|0--61:C>A	TGCAGCCGATCATCTTCAACACGTACGAGGCCAAGGTGGACCCACTCAAGAACGCGCACCTATCCGACA	chr1B	60474031	intergenic_region	MODIFIER	TraesCS1B02G077600-TraesCS1B02G077700	TraesCS1B02G077600-TraesCS1B02G077700	intergenic_region
1082794|F|0--26:C>T	TGCAGGTCGACGGCCGCGTCCAAGGACGCGCACGACACATTACCGCTGAGATCCGCGAGAAGGGCTACC	chr1B	62196706	intergenic_region	MODIFIER	TraesCS1B02G079600-TraesCS1B02G079700	TraesCS1B02G079600-TraesCS1B02G079700	intergenic_region
1082794|F|0--56:G>A	TGCAGGTCGACGGCCGCGTCCAAGGACGCGCACGACACATTACCGCTGAGATCCGCGAGAAGGGCTACC	chr1B	62196736	intergenic_region	MODIFIER	TraesCS1B02G079600-TraesCS1B02G079700	TraesCS1B02G079600-TraesCS1B02G079700	intergenic_region
1128044|F|0--16:G>C	TGCAGCTGGACATTGGGGACAATGCATGATTGCGTGAACGTCTCACTACCGAGATCGGAAGAGCGGTTC	chr1B	62719757	upstream_gene_variant	MODIFIER	TraesCS1B02G080400	TraesCS1B02G080400	transcript
2261275|F|0--49:T>C	TGCAGCTCTGCATCATCTCCATGGATGGATTCCCCCAAAACCATGAAAGTTGTTGTTGATCCACTCGAT	chr1B	65345963	upstream_gene_variant	MODIFIER	TraesCS1B02G081900	TraesCS1B02G081900	transcript
4989981|F|0--41:A>G	TGCAGCTAGTCTCCTCCACCAAGCACCTGCACCTGCAATCCATACGGCTGGGCTCCGACATACAACTCG	chr1B	65601915	upstream_gene_variant	MODIFIER	TraesCS1B02G082200	TraesCS1B02G082200	transcript
5577309|F|0--22:G>A	TGCAGTTGGTGAGCTCCAGCTCGCGGAGGGTCTCCGACGGCAGGGAGCCGAGGCTGAGCGGGTAGATGC	chr1B	65605805	intergenic_region	MODIFIER	TraesCS1B02G082200-TraesCS1B02G082300	TraesCS1B02G082200-TraesCS1B02G082300	intergenic_region
4909504|F|0--28:G>A	TGCAGTTGGTGAGCTCCAGCTCACGGAGGGTCTCGGACGGCAGGAAGCTGAGGCTGAGCGGGTAGATGC	chr1B	65605811	intergenic_region	MODIFIER	TraesCS1B02G082200-TraesCS1B02G082300	TraesCS1B02G082200-TraesCS1B02G082300	intergenic_region
4909504|F|0--44:G>A	TGCAGTTGGTGAGCTCCAGCTCACGGAGGGTCTCGGACGGCAGGGAGCTGAGGCTGAGCGGGTAGATGC	chr1B	65605827	intergenic_region	MODIFIER	TraesCS1B02G082200-TraesCS1B02G082300	TraesCS1B02G082200-TraesCS1B02G082300	intergenic_region
1067011|F|0--15:C>G	TGCAGCGGCTCAATACTGAGGACAAACAAGAATGGGGACAGTGGATTCCCCGAACGATGGCACCTCTAG	chr1B	66127922	upstream_gene_variant	MODIFIER	TraesCS1B02G082500	TraesCS1B02G082500	transcript
986932|F|0--36:C>T	TGCAGTTGCGGCCTTGGAGCATCGCGACGACACGAACATCGCCCAACCATCCAAGCCCTGGACCTTCTT	chr1B	66942512	intergenic_region	MODIFIER	TraesCS1B02G082900-TraesCS1B02G083000	TraesCS1B02G082900-TraesCS1B02G083000	intergenic_region
1118221|F|0--45:T>C	TGCAGAGCATGGCGAGGAAGGACTGCGTCTGCACGAAGGTGAGCGTGAGCGAGATGGACTCGCTCATGC	chr1B	67027936	intergenic_region	MODIFIER	TraesCS1B02G083100-TraesCS1B02G083300	TraesCS1B02G083100-TraesCS1B02G083300	intergenic_region
1004259|F|0--22:C>T	TGCAGTTATGATGGGTTCTTCATCTTGGTCTACCCCCCCACCAGCCTTTGGCTCAGTCATGGGCTCTTC	chr1B	67534687	synonymous_variant	LOW	TraesCS1B02G083500	TraesCS1B02G083500	transcript
1236819|F|0--33:A>C	TGCAGTTATGATGGGTTCTTCATCTTGGTCTACACCCCCACCAGCCTTTGGATCAGTCATGGGCTCTTC	chr1B	67534698	synonymous_variant	LOW	TraesCS1B02G083500	TraesCS1B02G083500	transcript
4988921|F|0--49:C>T	TGCAGGGGATGGTCGAGGCAGCAGTCCATGCCGCTGACAAGGAGGTGGCCAAGGCTGCCAGGAGGATAC	chr1B	68254444	missense_variant	MODERATE	TraesCS1B02G084200	TraesCS1B02G084200	transcript
106173671|F|0--11:A>G	TGCAGACAATCAAACTCTCAGCCAAACCTTCATTAAGTAGGGGGCAAATCCTACAAATTTGTTGCGAAA	chr1B	68725716	intergenic_region	MODIFIER	TraesCS1B02G084200-TraesCS1B02G084300	TraesCS1B02G084200-TraesCS1B02G084300	intergenic_region
1001875|F|0--14:T>C	TGCAGACAATCAAATTCTCAGCCAAACCTTCATTAAGTAGGGGGCAAATCCTACAAATTTGTTGCGAAA	chr1B	68725719	intergenic_region	MODIFIER	TraesCS1B02G084200-TraesCS1B02G084300	TraesCS1B02G084200-TraesCS1B02G084300	intergenic_region
1020282|F|0--23:A>G	TGCAGCTTCTTTGCTTCTTCCATACTTGCAAAGGGAGCCCATGAACGAGTTCCAAGTGAAAATATCTGG	chr1B	70334806	synonymous_variant	LOW	TraesCS1B02G085900	TraesCS1B02G085900	transcript
1114512|F|0--49:T>G	TGCAGCTTCTTTGCTTCTTCCATGCTTACATAGGGAGGCCATGAACGAGTTCCAAGTGACAATATTTGG	chr1B	70695159	missense_variant	MODERATE	TraesCS1B02G086000	TraesCS1B02G086000	transcript
5361348|F|0--26:A>C	TGCAGGACGATGGAGGCGCCGTCGGCATCGGGGGAGGCGGCGAGGGGGACGGATGCCGTGCCGTTGCCG	chr1B	74248999	missense_variant	MODERATE	TraesCS1B02G086800	TraesCS1B02G086800	transcript
1005852|F|0--20:C>G	TGCAGGACGATGGAGGCGCCCTCGGCCTCGGGGGAGGCGGCGAGGGGGATGGATGCCGTGCCGTTGCCG	chr1B	74249005	missense_variant	MODERATE	TraesCS1B02G086800	TraesCS1B02G086800	transcript
1126551|F|0--59:G>A	TGCAGTTTCAGCGCAGTGCACTCAGCAGCCAGGACCTTGTCTCAAAAAAGAAAAAAAAAGAAGAAGAAG	chr1B	83212156	upstream_gene_variant	MODIFIER	TraesCS1B02G087700	TraesCS1B02G087700	transcript
1324074|F|0--47:T>C	TGCAGATTGGCTCTCTCTCACCCTGCCGTGTGGGCTCCACCCAGAACTGAAAGGCAACGAGGTTCACGC	chr1B	83644842	intergenic_region	MODIFIER	TraesCS1B02G087900-TraesCS1B02G088000	TraesCS1B02G087900-TraesCS1B02G088000	intergenic_region
108856196|F|0--53:A>T	TGCAGTTACCGCCGCTCGCCGAAGACTCTCCACTCCATAGCCAGGACCGACAAATTTTTATCATGCGCT	chr1B	83945389	intergenic_region	MODIFIER	TraesCS1B02G087900-TraesCS1B02G088000	TraesCS1B02G087900-TraesCS1B02G088000	intergenic_region
2314163|F|0--24:G>A	TGCAGAAGACAAGGACGCTACAGCGTCAGGCCGCTCTCATCGAGAGCTCGTCGAGGATGGCTTGAAGCT	chr1B	83948038	intergenic_region	MODIFIER	TraesCS1B02G087900-TraesCS1B02G088000	TraesCS1B02G087900-TraesCS1B02G088000	intergenic_region
2314163|F|0--32:G>A	TGCAGAAGACAAGGACGCTACAGCGTCAGGCCGCTCTCATCGAGAGCTCGTCGAGGATGGCTTGAAGCT	chr1B	83948046	intergenic_region	MODIFIER	TraesCS1B02G087900-TraesCS1B02G088000	TraesCS1B02G087900-TraesCS1B02G088000	intergenic_region
1184593|F|0--23:C>T	TGCAGCTGGGCCTCCTCCCAGCTCGGGAGCCAGGAAGGGCTCCAGCTAGGTGCAAGTAGCTCCCAGCTG	chr1B	83948693	intergenic_region	MODIFIER	TraesCS1B02G087900-TraesCS1B02G088000	TraesCS1B02G087900-TraesCS1B02G088000	intergenic_region
1105435|F|0--25:C>G	TGCAGCCTTCCTGGAACATGGTGACCGCCTTTTCTCCATCTGACTCCCCGCCGAGATCGGAAGAGCGGT	chr1B	83969379	synonymous_variant	LOW	TraesCS1B02G088000	TraesCS1B02G088000	transcript
991934|F|0--58:G>T	TGCAGAAGCAGAATCCATGGCGTCGTCGTCGCAGCCGCAGCGGGGGGATGCCGTGGACTGTAAGATCCG	chr1B	84562758	missense_variant	MODERATE	TraesCS1B02G088400	TraesCS1B02G088400	transcript
2303488|F|0--7:G>C	TGCAGCGGAAGTTTGCCTCGGCCTCGGGACTTGATCCTTGTACCGATCGGACATGTCTTCGACTTGCAG	chr1B	84966347	intergenic_region	MODIFIER	TraesCS1B02G088400-TraesCS1B02G088500	TraesCS1B02G088400-TraesCS1B02G088500	intergenic_region
107954665|F|0--30:C>A	TGCAGCTGAAGAGAACAATTAAAGAAAAAACAAGCCACAAATCATGTGTGGTTCTGTGGTGTTGTGGTT	chr1B	84971911	intergenic_region	MODIFIER	TraesCS1B02G088400-TraesCS1B02G088500	TraesCS1B02G088400-TraesCS1B02G088500	intergenic_region
2305395|F|0--19:T>C	TGCAGTCGTACGATCGATGCAGTTGTCTGCCGCACGAGCGCGTATGAAAAAAGACCCCATGCCTCTCAT	chr1B	86808626	intergenic_region	MODIFIER	TraesCS1B02G088700-TraesCS1B02G088900	TraesCS1B02G088700-TraesCS1B02G088900	intergenic_region
2255150|F|0--56:C>A	TGCAGACTGCTGTTGGGCTGTGAAAATATGAGAATCGAAGGCCCAATTGATTTTTGACCGAGATCGGAA	chr1B	86948164	intergenic_region	MODIFIER	TraesCS1B02G088700-TraesCS1B02G088900	TraesCS1B02G088700-TraesCS1B02G088900	intergenic_region
1027289|F|0--13:G>A	TGCAGAAGCCGAAGACGAAGCAGTAGATGATGGAGCAGATGCCAGCGAAGACACCGACCGCGCCGACGA	chr1B	88003834	synonymous_variant	LOW	TraesCS1B02G089100	TraesCS1B02G089100	transcript
108916888|F|0--15:C>T	TGCAGAAGCCGAAAACGAAGCAGTAGATGATGGAGCAGATGCCAGCGAAGACACCGACCGCGCCGACGA	chr1B	88003836	missense_variant	MODERATE	TraesCS1B02G089100	TraesCS1B02G089100	transcript
1073818|F|0--17:A>G	TGCAGTACTGGCAGTACATCTTTGTTCCACGTATGTACCGTGTCCTACGTGTCCGGCCGGAAGACACGC	chr1B	88006983	upstream_gene_variant	MODIFIER	TraesCS1B02G089100	TraesCS1B02G089100	transcript
1263607|F|0--11:G>T	TGCAGGGGAGGTAAAAGGGCAGCAGCCGCGGGGGCTTGAAGCTCCGCCGCCGCCGAGATCGGAAGAGCG	chr1B	89442661	intergenic_region	MODIFIER	TraesCS1B02G089200-TraesCS1B02G089300	TraesCS1B02G089200-TraesCS1B02G089300	intergenic_region
1263607|F|0--28:C>A	TGCAGGGGAGGGAAAAGGGCAGCAGCCGCGGGGGCTTGAAGCTCCGCCGCCGCCGAGATCGGAAGAGCG	chr1B	89442678	intergenic_region	MODIFIER	TraesCS1B02G089200-TraesCS1B02G089300	TraesCS1B02G089200-TraesCS1B02G089300	intergenic_region
1003611|F|0--20:A>T	TGCAGCTGCCGCCATGTTGCTTCCGCCGCAGACTACTGCTGCTACCTGGCTACCTTCCCGCTCCCGCCG	chr1B	89450785	intergenic_region	MODIFIER	TraesCS1B02G089200-TraesCS1B02G089300	TraesCS1B02G089200-TraesCS1B02G089300	intergenic_region
1700636|F|0--30:T>G	TGCAGCAACGTGGCATGGCAGCACCAAAGATTAACGACCACTATCGCTGCCAGCTGATCTGACCCAAAA	chr1B	90427142	downstream_gene_variant	MODIFIER	TraesCS1B02G089700	TraesCS1B02G089700	transcript
108856442|F|0--11:C>G	TGCAGTTGTTTCAGTTCGCCAAGAACAACCGTGGCCTCTACCAGAACAGCATTCCATCGGCCAGAAGTT	chr1B	91881081	missense_variant	MODERATE	TraesCS1B02G090700	TraesCS1B02G090700	transcript
1045770|F|0--40:T>G	TGCAGATGATTTTATTTTTTTGTGACGCTTTACTGAAATGTTATATGCTTTTGGCAGTTGATGATGCCA	chr1B	92320723	downstream_gene_variant	MODIFIER	TraesCS1B02G091100	TraesCS1B02G091100	transcript
109004414|F|0--11:G>A	TGCAGGCGCTCGGCGGCGTCCTGGAGATCTTCCATGTGGCCGAGATCGGAAGAGCGGTTCAGCAGGAAT	chr1B	92872362	synonymous_variant	LOW	TraesCS1B02G091500	TraesCS1B02G091500	transcript
108145826|F|0--7:T>C	TGCAGCCTGTGCTGCTTCCGATGCTGCTGCTGGTGCAGAGGAGCAGGGTGGTTGTGATCTCGGCGGTAG	chr1B	93290178	5_prime_UTR_variant	MODIFIER	TraesCS1B02G091700	TraesCS1B02G091700	transcript
1086771|F|0--19:A>G	TGCAGTAGCATCAATAAGCGAGAAGTCGGCAGGAAAAAAAATTGTTGCTTCCTCTATCTCCGAGATCGG	chr1B	93946602	intergenic_region	MODIFIER	TraesCS1B02G091800-TraesCS1B02G091900	TraesCS1B02G091800-TraesCS1B02G091900	intergenic_region
1090566|F|0--51:G>A	TGCAGGCGTGCCAGCGTGTGTGTGCGTGGGCGCGGGTGAATGATTGTTTTTGCTTCTGGGCGCGGTGGA	chr1B	94004395	5_prime_UTR_variant	MODIFIER	TraesCS1B02G091900	TraesCS1B02G091900	transcript
1267223|F|0--30:C>G	TGCAGTAACAACAAGTTCATTGGTACAATCGCAAGCATTGGCAGTAAGAAATTGCTCTCAGCTGCCTTT	chr1B	94011400	missense_variant	MODERATE	TraesCS1B02G092000	TraesCS1B02G092000	transcript
2278288|F|0--43:A>G	TGCAGTCAAGACTGTACAGATCTTTGAGCGATGAAATAGTTGCAGGTAACTCACCCTCGAGCTGGTTAC	chr1B	94011470	missense_variant	MODERATE	TraesCS1B02G092000	TraesCS1B02G092000	transcript
4989039|F|0--19:C>G	TGCAGGCCGTGCGGCTCGTCGGTACGATTCCGAGATCGGAAGAGCGGTTCAGCAGGAATGCCGAGACCG	chr1B	94011989	synonymous_variant	LOW	TraesCS1B02G092000	TraesCS1B02G092000	transcript
2260536|F|0--11:C>A	TGCAGTCAACCACATCAATCGAGAATCATTTCATATCGGCACTAACAAAAATCACTTGCATGGTGGAGA	chr1B	94208143	intron_variant	MODIFIER	TraesCS1B02G092300	TraesCS1B02G092300	transcript
2260536|F|0--42:T>C	TGCAGTCAACCCCATCAATCGAGAATCATTTCATATCGGCACTAACAAAAATCACTTGCATGGTGGAGA	chr1B	94208174	intron_variant	MODIFIER	TraesCS1B02G092300	TraesCS1B02G092300	transcript
1666213|F|0--33:A>G	TGCAGGCCAACCCGGTCCCCGAGCGCTCCCTCAACGGCTTCCTTGCCGCGCTCGCCCGTGCTCCGAGAT	chr1B	94233064	synonymous_variant	LOW	TraesCS1B02G092500	TraesCS1B02G092500	transcript
2266676|F|0--13:C>A	TGCAGATTGCATGCATGGCCCTCTGTAGAGTACAGTGGAAATGCAGATTGCACGCCGATGCTCAAAAAC	chr1B	94236644	upstream_gene_variant	MODIFIER	TraesCS1B02G092500	TraesCS1B02G092500	transcript
12776000|F|0--32:G>C	TGCAGATTGCATGCATGGCCCTCTGTAGAGTAGAGTGGAAGTGCAGATTGCACGCCGATGCTCAAAAAC	chr1B	94236663	upstream_gene_variant	MODIFIER	TraesCS1B02G092500	TraesCS1B02G092500	transcript
3947784|F|0--26:A>C	TGCAGCAAGCTCGTCGACGACGGCAGAGCCCAGCTCCCAGGCGTGAAGAACATCGAGTGGTTTTCACGG	chr1B	94330217	upstream_gene_variant	MODIFIER	TraesCS1B02G092600	TraesCS1B02G092600	transcript
3947784|F|0--67:G>C	TGCAGCAAGCTCGTCGACGACGGCAGAGCCCAGCTCCCAGGCGTGAAGAACATCGAGTGGTTTTCACGG	chr1B	94330258	upstream_gene_variant	MODIFIER	TraesCS1B02G092600	TraesCS1B02G092600	transcript
1202916|F|0--22:A>G	TGCAGGAGAAGGAGAGCCTGGTAGTCCGCGTCACGGAGATGGAGCAGGAGCTCCAGCAGAAGGAGAGCC	chr1B	94928842	intergenic_region	MODIFIER	TraesCS1B02G093300-TraesCS1B02G093400	TraesCS1B02G093300-TraesCS1B02G093400	intergenic_region
1202916|F|0--34:G>A	TGCAGGAGAAGGAGAGCCTGGTAGTCCGCGTCACGGAGATGGAGCAGGAGCTCCAGCAGAAGGAGAGCC	chr1B	94928854	intergenic_region	MODIFIER	TraesCS1B02G093300-TraesCS1B02G093400	TraesCS1B02G093300-TraesCS1B02G093400	intergenic_region
109078417|F|0--68:G>C	TGCAGGAGATGCGGCTGCGCGGGGTGTCGTGCCCCGAGGGGGCCCTCGTCGCCGCCATCTGCGCCTTCG	chr1B	94974174	missense_variant	MODERATE	TraesCS1B02G093500	TraesCS1B02G093500	transcript
1203169|F|0--44:G>T	TGCAGGGTTCAGATAGTTATACTCCACCCTCTAGTTTGGCAACAGAGAGTGTGGTAGAGTCCTGACAGA	chr1B	94982376	intron_variant	MODIFIER	TraesCS1B02G093600	TraesCS1B02G093600	transcript
2267198|F|0--23:A>G	TGCAGGCAGGGCTCCTGCACCCCACCGCTAGCAGCTCCAACTCCATCTCCAGGTTGCTTCTACGTTTTT	chr1B	95289823	synonymous_variant	LOW	TraesCS1B02G093800	TraesCS1B02G093800	transcript
1194351|F|0--19:G>A	TGCAGGGGCCCCGCCCCCAGGCGAGCTCTCCGACGCCGACGCTGACGAGAGGCCAAGGCCAAAGACGAC	chr1B	95367616	intergenic_region	MODIFIER	TraesCS1B02G094000-TraesCS1B02G094100	TraesCS1B02G094000-TraesCS1B02G094100	intergenic_region
3023388|F|0--33:G>A	TGCAGTAGCATTTACTATATATTTTCAAGCTATGAACTCTAACCGAGATCGGAAGAGCGGTTCAGCAGG	chr1B	95504946	intergenic_region	MODIFIER	TraesCS1B02G094100-TraesCS1B02G094200	TraesCS1B02G094100-TraesCS1B02G094200	intergenic_region
1038348|F|0--36:G>A	TGCAGGCATAGAACTTTTGAATGAGCTGGTGAAGACGAAAATGATGTATCCAAAGTGAAGTGCGCTTAT	chr1B	95667838	intron_variant	MODIFIER	TraesCS1B02G094200	TraesCS1B02G094200	transcript
39691746|F|0--11:T>G	TGCAGGCGAGGTTTTCCGACGCTCATGGCTGCGCGTATCGTCCACGGTCCACCCCGCCGCTTCCTGTCT	chr1B	98898922	upstream_gene_variant	MODIFIER	TraesCS1B02G095300	TraesCS1B02G095300	transcript
4395414|F|0--26:G>A	TGCAGGTAGTGCGGAGGGACGCATGCGACGACGGTGGCCGAGATCGGAAGAGCGGTTCAGCAGGAATGC	chr1B	98899119	upstream_gene_variant	MODIFIER	TraesCS1B02G095300	TraesCS1B02G095300	transcript
1072039|F|0--6:C>G	TGCAGCCTACATGAAAAGACATGCCATGAGGTTCTTGTTTGAGGATAGAGAGTTCCCACAAGCATTGCA	chr1B	99593692	synonymous_variant	LOW	TraesCS1B02G095600	TraesCS1B02G095600	transcript
999482|F|0--66:T>A	TGCAGCGTCACCTCCCCAGGCCCAGGCGTCTCCTTCTCCACAATCTCCACCTTCCTCCCTTCGTCCTCC	chr1B	99599235	synonymous_variant	LOW	TraesCS1B02G095700	TraesCS1B02G095700	transcript
1044020|F|0--58:C>T	TGCAGGAAAGCTTTGATTACAATTGAATATTTTCGCGAGGGCATTTTTGAACCAGTAACGCGCAATTCA	chr1B	100036540	upstream_gene_variant	MODIFIER	TraesCS1B02G096100	TraesCS1B02G096100	transcript
6047341|F|0--55:G>T	TGCAGTCCTTCCTGATCTCGAAGCGGGTGCCCTCGGCGGGGATCTCGCTGAGCTTGGCCATGGCCTTGC	chr1B	100038173	missense_variant	MODERATE	TraesCS1B02G096100	TraesCS1B02G096100	transcript
1262545|F|0--63:C>T	TGCAGAGAGTCCCTTGCGCTTGAAGCTGGCCACGAGCTCCGCGACCTCATCAGTTGGAGGCGGCACGTT	chr1B	101143584	missense_variant	MODERATE	TraesCS1B02G096800	TraesCS1B02G096800	transcript
1066331|F|0--47:C>T	TGCAGATGACATGGTCACGCTCTCAGGTGCACACACCATCGGTCGCTCTCACTGCTCCTCTTTCACGCA	chr1B	101143691	missense_variant	MODERATE	TraesCS1B02G096800	TraesCS1B02G096800	transcript
1666581|F|0--9:T>C	TGCAGAAAGCAAAGCTGCCTCTGCATCTGCGTACAACGCTAGATCCATCTTAACTCGCGGGAACAAGCA	chr1B	102155018	intergenic_region	MODIFIER	TraesCS1B02G097400-TraesCS1B02G097500	TraesCS1B02G097400-TraesCS1B02G097500	intergenic_region
2278300|F|0--50:A>G	TGCAGATCAGAACAGATATAGCTCGAGTGAAACTAGTGAACTGAACGTTGACATTTATTAAAATTCCAG	chr1B	104782329	upstream_gene_variant	MODIFIER	TraesCS1B02G098300	TraesCS1B02G098300	transcript
109058066|F|0--53:A>G	TGCAGTTCATTGCGCGTTACAGGTAGAGACCATTAGCGTGTAGTTGCATGTGGAGTTGGTCCAGTTGGC	chr1B	105260238	intron_variant	MODIFIER	TraesCS1B02G098700	TraesCS1B02G098700	transcript
109058066|F|0--29:C>T	TGCAGTTCATTGCGCGTTACAGGTAGAGACCATTAGCGTGTAGTTGCATGTGGAGTTGGTCCAGTTGGC	chr1B	105260262	intron_variant	MODIFIER	TraesCS1B02G098700	TraesCS1B02G098700	transcript
1129940|F|0--18:G>A	TGCAGAAAGGGGGGCGCTGGATGGGTTTCACACCCCTGGCGATCCCACGAGCGAGTTTTCCGAGATCGG	chr1B	105539866	intergenic_region	MODIFIER	TraesCS1B02G098700-TraesCS1B02G098800	TraesCS1B02G098700-TraesCS1B02G098800	intergenic_region
4990301|F|0--30:A>G	TGCAGCTCCACGCCATTGTCGCCGTCGACGACGAGCCGCTCGTACTCTCCGACGTAGTTGAGGTGGACC	chr1B	106897034	intergenic_region	MODIFIER	TraesCS1B02G099300-TraesCS1B02G099400	TraesCS1B02G099300-TraesCS1B02G099400	intergenic_region
3943716|F|0--14:A>G	TGCAGCTCCACGCCATTGTCGCCGTCGACGGCGAGCCGCTCGTACTCTCCGACGTAGTTGAGGTGGACG	chr1B	106897050	intergenic_region	MODIFIER	TraesCS1B02G099300-TraesCS1B02G099400	TraesCS1B02G099300-TraesCS1B02G099400	intergenic_region
1695183|F|0--35:G>A	TGCAGGGCGACGAAGCAGCCGTCGAGCGTGAGGAAGACGGCCGCCGCGGGCCAGAACTTGCCGAGATCG	chr1B	107130973	missense_variant	MODERATE	TraesCS1B02G099500	TraesCS1B02G099500	transcript
1695183|F|0--8:G>C	TGCAGGGCGACGAAGCAGCCGTCGAGCGTGAGGAAGACGGCCGCCGCGGGCCAGAACTTGCCGAGATCG	chr1B	107131000	missense_variant	MODERATE	TraesCS1B02G099500	TraesCS1B02G099500	transcript
1152729|F|0--7:G>T	TGCAGCTGGCCTTCGCGCGGCTGGTGCTGGGCGACGCGCTGGGCCTCGGCCTCGGGATCCAGGTAGCCG	chr1B	107131012	missense_variant	MODERATE	TraesCS1B02G099500	TraesCS1B02G099500	transcript
1398087|F|0--43:T>A	TGCAGACCGTCGACGACGAGTCCTGAAACTCTTCTCCGTTTTCTTTTTGTTGAGCCTGAAATGAATCCC	chr1B	107370370	3_prime_UTR_variant	MODIFIER	TraesCS1B02G099900	TraesCS1B02G099900	transcript
1203157|F|0--8:T>C	TGCAGGTGTGGCTTTGGCCCTGGAATTCATGGACATGCGCTTCCCTCCCCTGTCCATGGTTGTCCAGCG	chr1B	107527316	intergenic_region	MODIFIER	TraesCS1B02G099900-TraesCS1B02G100000	TraesCS1B02G099900-TraesCS1B02G100000	intergenic_region
108601439|F|0--18:C>T	TGCAGGCTGGGAAGCACGCGAGGGGATGGCACGCCGAGATCGGAAGAGCGGTTCAGCAGGAATGCCGAG	chr1B	107527339	intergenic_region	MODIFIER	TraesCS1B02G099900-TraesCS1B02G100000	TraesCS1B02G099900-TraesCS1B02G100000	intergenic_region
4989221|F|0--53:G>A	TGCAGCTCCGCTCGTGACTCGTGACGGGAAGAGGGAAGATAAAATAATACTCTGCCAACCGCGGCGAGG	chr1B	109211252	5_prime_UTR_variant	MODIFIER	TraesCS1B02G100400	TraesCS1B02G100400	transcript
1119910|F|0--18:C>T	TGCAGCCGCCCAAGGAGTCGCCCGCCGCGGTATCCGCATCCCGTCCTCCGAGATCGGAAGAGCGGTTCA	chr1B	109212102	missense_variant	MODERATE	TraesCS1B02G100400	TraesCS1B02G100400	transcript
2269091|F|0--13:A>G	TGCAGTGTCATTCGCCAGCAGAAACGGCCCATCGACAAACAAGACAACTCTGTCGGACGGCGGCTGGGG	chr1B	109245867	intergenic_region	MODIFIER	TraesCS1B02G100400-TraesCS1B02G100500	TraesCS1B02G100400-TraesCS1B02G100500	intergenic_region
996139|F|0--56:C>G	TGCAGAAGCCGCGCCCAATGCTCCTCGTTGTCGCTCCCGAAGCTCTTCTTCGTGTCCTCCACAGCCAGC	chr1B	110126495	missense_variant	MODERATE	TraesCS1B02G100700	TraesCS1B02G100700	transcript
2306661|F|0--51:C>G	TGCAGAAGCATTTGCGTGCTGCGTGCACTTGCAGAAACTTTTGTGCTCGTGCTTGCATGCTGATCGAGT	chr1B	111052268	upstream_gene_variant	MODIFIER	TraesCS1B02G101300	TraesCS1B02G101300	transcript
1045729|F|0--44:A>G	TGCAGCCATCAAGATACAGCAGGTAGGGACTTTGTGAGAAAAAAACCAGGTGCAAAACGTGAGTCACGT	chr1B	112195460	upstream_gene_variant	MODIFIER	TraesCS1B02G102100	TraesCS1B02G102100	transcript
12775735|F|0--8:A>G	TGCAGCAGAGCGCTGGGCGGAGAAGAGACCGAGAGGGCCGAGATCGGAAGAGCGGTTCAGCAGGAATGC	chr1B	112370338	intergenic_region	MODIFIER	TraesCS1B02G102300-TraesCS1B02G102400	TraesCS1B02G102300-TraesCS1B02G102400	intergenic_region
108599683|F|0--28:T>C	TGCAGCAGGGCGCTGGGCGGAGAAGAGATCGAGAGGGCCGAGATCGGAAGAGCGGTTCAGCAGGAATGC	chr1B	112370358	intergenic_region	MODIFIER	TraesCS1B02G102300-TraesCS1B02G102400	TraesCS1B02G102300-TraesCS1B02G102400	intergenic_region
2261048|F|0--36:C>T	TGCAGATTAATTCTACACTGTTGTGAGCTAGGGCAACCATTCGATCATGAGCTGCTTTAATTTGGATAG	chr1B	112412604	upstream_gene_variant	MODIFIER	TraesCS1B02G102400	TraesCS1B02G102400	transcript
1863431|F|0--49:A>G	TGCAGTCTGCGGAGCCTGCATCGGCGGGAGCAGAGCTGCATCAATCAGCAAGAGCTCGTAGGCGGATTG	chr1B	113570433	upstream_gene_variant	MODIFIER	TraesCS1B02G103800	TraesCS1B02G103800	transcript
3064752|F|0--35:G>A	TGCAGCAAAAGTGAAACCCCACACCCAGCCGTAGGAGCAGGACCCGAGATCGGAAGAGCGGTTCAGCAG	chr1B	113651698	intergenic_region	MODIFIER	TraesCS1B02G103800-TraesCS1B02G103900	TraesCS1B02G103800-TraesCS1B02G103900	intergenic_region
3954491|F|0--26:A>G	TGCAGCAGGACGCCCCGCACGGCGGCAGGGAGCTCCTCCGACTCCGAGATCGGAAGAGCGGTTCAGCAG	chr1B	113814613	downstream_gene_variant	MODIFIER	TraesCS1B02G104000	TraesCS1B02G104000	transcript
1163169|F|0--26:A>G	TGCAGAGATCGGTCGCGCCTACACGCATAAGAAATCTGTTGTCCGTATGATTGTGTCTCGATCAGCCGA	chr1B	113992338	intergenic_region	MODIFIER	TraesCS1B02G104000-TraesCS1B02G104200	TraesCS1B02G104000-TraesCS1B02G104200	intergenic_region
1245315|F|0--47:C>T	TGCAGCGCGGGACTCGGCCGCGCTGTTTTGGCCCGTCGGCAGCTATCCGCTGTCCGAGATCGGAAGAGC	chr1B	114477238	intergenic_region	MODIFIER	TraesCS1B02G104000-TraesCS1B02G104200	TraesCS1B02G104000-TraesCS1B02G104200	intergenic_region
1091354|F|0--41:A>G	TGCAGGAAGTACCGAAACAGTACGAGCGCTTGCCGCGGGCGGTGCAGGGGAACCTCATGGCCGAGATCG	chr1B	115279463	missense_variant	MODERATE	TraesCS1B02G104500	TraesCS1B02G104500	transcript
1043086|F|0--18:G>C	TGCAGCATATATATGCACGGCGTTTTGTCACTTCAAAAAGCAGCATGGGGGATAACGACGCACGCACGG	chr1B	115281202	downstream_gene_variant	MODIFIER	TraesCS1B02G104400	TraesCS1B02G104400	transcript
33847353|F|0--62:C>T	TGCAGCACCATCCGCGCCAGGTAGAAGAAGTCGATGGCGGAGCGCACGGCGGTGGCGCCTGCCGCTAGG	chr1B	115451146	missense_variant	MODERATE	TraesCS1B02G104700	TraesCS1B02G104700	transcript
983758|F|0--38:A>G	TGCAGCTTATGTTCTTATGAACCTTCCACCCTCTATCGACATCGTAAACTCTGATGCGGCTTCCCTTAT	chr1B	117178277	synonymous_variant	LOW	TraesCS1B02G105200	TraesCS1B02G105200	transcript
109194500|F|0--19:G>C	TGCAGGTGCTGCGCATGGTGGGCTTCGCGCGGGAGTTCGGCAGGTTCGCCGACGTCGCCGTCGTGCTGG	chr1B	117392340	missense_variant	MODERATE	TraesCS1B02G105700	TraesCS1B02G105700	transcript
108475637|F|0--34:C>T	TGCAGCCTAGGGTTTAGCGCGGGGAGTGGGGAAGCTAGGGTTTGGGTCCGACGAGTTGGGGCGGCGATG	chr1B	119040433	5_prime_UTR_variant	MODIFIER	TraesCS1B02G107000	TraesCS1B02G107000	transcript
109525366|F|0--8:G>A	TGCAGCACGTTCCAGTGCCTACTTGCGCACGCGTGGAAGAAGATCACGGCGGCGCGGGATCTGGCGCCG	chr1B	119493604	missense_variant	MODERATE	TraesCS1B02G107400	TraesCS1B02G107400	transcript
109525368|F|0--56:G>A	TGCAGCACGTTCCAGTGCCTCCTTGCCCACGCGTGGAAGAAGATCACGGCGGCGCGGGATCTGGCGCCG	chr1B	119579955	synonymous_variant	LOW	TraesCS1B02G107500	TraesCS1B02G107500	transcript
2267628|F|0--68:C>T	TGCAGATGAGACCCCATCCTCTTCCTCCTCCTCCTCCTCATCCCTGGTCCTTGTCCGTTCCTTCGATTC	chr1B	120061793	missense_variant	MODERATE	TraesCS1B02G108000	TraesCS1B02G108000	transcript
107697181|F|0--65:A>T	TGCAGACACCCTAGTAGACAATCTATTGTACAGGGCGTCTTTGGTACGTCTACAAAGTGAATCTAAAGA	chr1B	120413023	upstream_gene_variant	MODIFIER	TraesCS1B02G108200	TraesCS1B02G108200	transcript
1319062|F|0--32:A>G	TGCAGACACCCTAGTAGACAATCTATTGTACAAGGCGTCTTTGGTACGTCTACAAAGTGAATCTAAAGA	chr1B	120413056	upstream_gene_variant	MODIFIER	TraesCS1B02G108200	TraesCS1B02G108200	transcript
1205281|F|0--5:A>G	TGCAGAGCTAGAAACTTTGGTACTCAACCATCATACTGTTGCCCAACAAATATCAAGTTATTGCGCATA	chr1B	120654810	missense_variant	MODERATE	TraesCS1B02G108600	TraesCS1B02G108600	transcript
1393321|F|0--62:C>G	TGCAGGACCACGACCACACCGTCCACTCCCTCATCACCATGTACTCCAACCTCGGCCGCCCCCGCGCCG	chr1B	121014483	synonymous_variant	LOW	TraesCS1B02G109200	TraesCS1B02G109200	transcript
1393321|F|0--58:C>T	TGCAGGACCACGACCACACCGTCCACTCCCTCATCACCATGTACTCCAACCTCGGCCGCCCCCGCGCCG	chr1B	121014487	missense_variant	MODERATE	TraesCS1B02G109200	TraesCS1B02G109200	transcript
1166131|F|0--62:G>A	TGCAGCACAAGACAAGTTGACAAGTTGTTTGCCACTAATTTAGCTGTAAATTCTAGAAAAAAGTATTGT	chr1B	121281092	intergenic_region	MODIFIER	TraesCS1B02G109300-TraesCS1B02G109400	TraesCS1B02G109300-TraesCS1B02G109400	intergenic_region
1213159|F|0--5:G>C	TGCAGCACAGGACAAGCTGTTTGCCACTCCTTGGCCTGTAAATTCTAGAAATATTGTGCATGTAGGGCT	chr1B	121396676	intergenic_region	MODIFIER	TraesCS1B02G109300-TraesCS1B02G109400	TraesCS1B02G109300-TraesCS1B02G109400	intergenic_region
1213159|F|0--64:G>A	TGCAGGACAGGACAAGCTGTTTGCCACTCCTTGGCCTGTAAATTCTAGAAATATTGTGCATGTAGGGCT	chr1B	121396735	intergenic_region	MODIFIER	TraesCS1B02G109300-TraesCS1B02G109400	TraesCS1B02G109300-TraesCS1B02G109400	intergenic_region
12774741|F|0--7:A>G	TGCAGGCAGAGGTGTTCTTCCTTGGGCAACTGAGGCACAAGAACCTGGTGAAGCTCGTCGGGTACTGCT	chr1B	121404868	missense_variant&splice_region_variant	MODERATE	TraesCS1B02G109400	TraesCS1B02G109400	transcript
109375021|F|0--62:T>G	TGCAGGCGGAGGTGTTCTTCCTTGGGCAACTGAGGCACAAGAACCTGGTGAAGCTCGTCGGGTACTGCT	chr1B	121404923	synonymous_variant	LOW	TraesCS1B02G109400	TraesCS1B02G109400	transcript
109292328|F|0--43:C>T	TGCAGAGCGACTCAAACCCCATGCACCTCCATGGCTACGACTTCTTCGTCCTCGCCATGGGGATCGGCA	chr1B	121714037	missense_variant	MODERATE	TraesCS1B02G109600	TraesCS1B02G109600	transcript
1084059|F|0--49:G>A	TGCAGGCGGAGGCGCTGGTGGCCATTGGGGCTGCTGCGGGACGGCGACGGCGAAGCCAATTTTTGTGTG	chr1B	121727291	intergenic_region	MODIFIER	TraesCS1B02G109600-TraesCS1B02G109700	TraesCS1B02G109600-TraesCS1B02G109700	intergenic_region
1084059|F|0--29:G>A	TGCAGGCGGAGGCGCTGGTGGCCATTGGGGCTGCTGCGGGACGGCGACGGCGAAGCCAATTTTTGTGTG	chr1B	121727311	intergenic_region	MODIFIER	TraesCS1B02G109600-TraesCS1B02G109700	TraesCS1B02G109600-TraesCS1B02G109700	intergenic_region
1084059|F|0--12:C>T	TGCAGGCGGAGGCGCTGGTGGCCATTGGGGCTGCTGCGGGACGGCGACGGCGAAGCCAATTTTTGTGTG	chr1B	121727328	intergenic_region	MODIFIER	TraesCS1B02G109600-TraesCS1B02G109700	TraesCS1B02G109600-TraesCS1B02G109700	intergenic_region
39692486|F|0--50:A>G	TGCAGCGCCAAATAGGAAATCCCTAGGATATGCCCCACATATGACCCATTAGCCTCAAAAATTTGGGTC	chr1B	121771692	upstream_gene_variant	MODIFIER	TraesCS1B02G109800	TraesCS1B02G109800	transcript
109233158|F|0--8:C>G	TGCAGCGTCGCGGTGGAGGAGCCGATGAAGTGCCTGGGCACGGGGCTGGTGAGCCCGAGATCGGAAGAG	chr1B	122924022	intergenic_region	MODIFIER	TraesCS1B02G110100-TraesCS1B02G110300	TraesCS1B02G110100-TraesCS1B02G110300	intergenic_region
109233158|F|0--49:T>G	TGCAGCGTCGCGGTGGAGGAGCCGATGAAGTGCCTGGGCACGGGGCTGGTGAGCCCGAGATCGGAAGAG	chr1B	122924063	intergenic_region	MODIFIER	TraesCS1B02G110100-TraesCS1B02G110300	TraesCS1B02G110100-TraesCS1B02G110300	intergenic_region
1221198|F|0--47:C>T	TGCAGCAGCCGTATGCCCCACAGAGAGCATACACCTCACACTGAGTCCGTGGCTGGGCCCAGAACAAGA	chr1B	123967063	5_prime_UTR_variant	MODIFIER	TraesCS1B02G110600	TraesCS1B02G110600	transcript
107651129|F|0--28:T>C	TGCAGGATGTCGTCGCCGAGGACGGCGATGGTGGCGGCCGAGATCGGAAGAGCGGTTCAGCAGGAATGC	chr1B	129513601	missense_variant	MODERATE	TraesCS1B02G111500	TraesCS1B02G111500	transcript
109522885|F|0--51:C>T	TGCAGTTCCGTCCGTCTCCTGCCGCACCAAATCCGCCCACCCTGGTTGCCACATCGGAGATTCAAGAAG	chr1B	131504491	synonymous_variant	LOW	TraesCS1B02G113000	TraesCS1B02G113000	transcript
996176|F|0--13:A>G	TGCAGAAAGGAGTAAAAGGCCGAGTGCTGCCCTGGCCCCTCGCCTCGCCGAGATCGGAAGAGCGGTTCA	chr1B	131775206	upstream_gene_variant	MODIFIER	TraesCS1B02G113100	TraesCS1B02G113100	transcript
1211910|F|0--58:A>T	TGCAGTAGCAAAGCAGCAGTCAACATCAAGCTGACTCAAGAAAGCGCTAGGGAGAAAAATTTCAAGCAA	chr1B	132071148	intron_variant	MODIFIER	TraesCS1B02G113300	TraesCS1B02G113300	transcript
1079748|F|0--62:A>G	TGCAGCCAACGGGGCCACCAACAAGAGAGGGTCTTGCCCATGGAGTCCAACGGATCGGAAGGAGCACAC	chr1B	134420407	upstream_gene_variant	MODIFIER	TraesCS1B02G114600	TraesCS1B02G114600	transcript
1019708|F|0--48:G>A	TGCAGGAGCAAGTGGAAGGAATTTTGGAAATCAAGGAGCGACTGGATGGGTTGGACAACAAGTTTGAGG	chr1B	134569728	upstream_gene_variant	MODIFIER	TraesCS1B02G114800	TraesCS1B02G114800	transcript
1110537|F|0--35:C>T	TGCAGGAGAGGTCTCGTCTTCTTGCTGTCCTTGTTCTTGTTTAGAAGGGAAGGGAGAGAGGAGTCAGAG	chr1B	135248555	upstream_gene_variant	MODIFIER	TraesCS1B02G115100	TraesCS1B02G115100	transcript
1766106|F|0--13:C>T	TGCAGTGCACGGTCGAGCCATCCAACTAGAACTAGTGCATGCGGAAGAAGCACATGCAACTCGACCGAG	chr1B	135249281	upstream_gene_variant	MODIFIER	TraesCS1B02G115100	TraesCS1B02G115100	transcript
34875063|F|0--8:A>C	TGCAGTTTAATGCGTGCAAGCAGCCCGAGATCGGAAGAGCGGTTCAGCAGGAATGCCGAGACCGATCTC	chr1B	135251426	upstream_gene_variant	MODIFIER	TraesCS1B02G115100	TraesCS1B02G115100	transcript
1262015|F|0--53:C>G	TGCAGGTTGGCGGCCATGGTGGCGTCCAGCGTCGGGTCGGCCGAGCTCTTGGTCGACGTCAGCCGAGAT	chr1B	136168910	synonymous_variant	LOW	TraesCS1B02G115800	TraesCS1B02G115800	transcript
3064902|F|0--33:A>G	TGCAGGTGGTGGGCGCCCCCGCCCGCCGAGGCGACACGGACCGAGATCGGAAGAGCGGTTCAGCAGGAA	chr1B	136625757	intergenic_region	MODIFIER	TraesCS1B02G115900-TraesCS1B02G116000	TraesCS1B02G115900-TraesCS1B02G116000	intergenic_region
108492017|F|0--18:C>A	TGCAGACGGAGTTGCAGACGTAGTCGAGGACGCGTATGCCGTCGCGGAGGCGGCCGAGATCGGAAGAGC	chr1B	136625882	intergenic_region	MODIFIER	TraesCS1B02G115900-TraesCS1B02G116000	TraesCS1B02G115900-TraesCS1B02G116000	intergenic_region
996717|F|0--38:A>G	TGCAGCCCACCAACCCCATGCACGACTCCTCTCCCGCGACGCACGACGACGCGTTGGACGACGTCTTGC	chr1B	136645195	synonymous_variant	LOW	TraesCS1B02G116000	TraesCS1B02G116000	transcript
108919799|F|0--25:C>T	TGCAGCACGACCTCCTGGTCAGCGACGGCGAGGGCGCCGCCGCCAAGGGCCCGAGATCGGAAGAGCGGT	chr1B	136645362	synonymous_variant	LOW	TraesCS1B02G116000	TraesCS1B02G116000	transcript
2290369|F|0--40:G>A	TGCAGAGCAAGTTCAGGAAAGCTGCCAGGAAGAGCAGGCAGGAATTCGACGCCATTGATGGAAGGATCC	chr1B	136645759	missense_variant	MODERATE	TraesCS1B02G116000	TraesCS1B02G116000	transcript
4999144|F|0--34:T>C	TGCAGAGCAAGTTCAGGAAGGTTGCCAGGAAGAGTAAGCAGGAATTCGACGCCATTGATGGAAGGATCC	chr1B	136645765	missense_variant	MODERATE	TraesCS1B02G116000	TraesCS1B02G116000	transcript
2290369|F|0--21:C>T	TGCAGAGCAAGTTCAGGAAAGCTGCCAGGAAGAGCAGGCAGGAATTCGACGCCATTGATGGAAGGATCC	chr1B	136645778	synonymous_variant	LOW	TraesCS1B02G116000	TraesCS1B02G116000	transcript
1073522|F|0--29:C>T	TGCAGAAAAGGTGCCCAATACATATAGAGCGTGGACATCTAGAGCTTTGCATATGCATCCTGCCTAGAT	chr1B	136825165	intergenic_region	MODIFIER	TraesCS1B02G116100-TraesCS1B02G116200	TraesCS1B02G116100-TraesCS1B02G116200	intergenic_region
1136547|F|0--38:C>G	TGCAGGAAGTCAAACATCTTCTGCGGGACGAACCGCTCCCGCGCGGCCGTCACCTGTTCGTGGAGGTAC	chr1B	137123828	missense_variant	MODERATE	TraesCS1B02G116700	TraesCS1B02G116700	transcript
108953322|F|0--23:A>C	TGCAGAACGCTGCCGTGCAGCAGAGGGACGCGGCGGAGACGGCCGCACGGACCTTGCCTGGGATCGAGA	chr1B	137123886	missense_variant	MODERATE	TraesCS1B02G116700	TraesCS1B02G116700	transcript
109114550|F|0--26:A>G	TGCAGCATAAACTCCTCCTCGTCGCCACCTCCGAGATCGGAAGAGCGGTTCAGCAGGAATGCCGAGACC	chr1B	137128881	missense_variant	MODERATE	TraesCS1B02G116700	TraesCS1B02G116700	transcript
2294401|F|0--34:C>T	TGCAGAGCACTCGACTGGCAGCTCTGGCCCATGACCAGCACGATGCTACTGGGCACCATCTTCGGAACC	chr1B	137442048	upstream_gene_variant	MODIFIER	TraesCS1B02G117200	TraesCS1B02G117200	transcript
7343174|F|0--44:C>T	TGCAGCCAGTGGCGCAGCGCGCCCTCCCATTTGCCGAAAAACTCCTGCTCTAGGATCGACACCACGTCC	chr1B	137614386	missense_variant	MODERATE	TraesCS1B02G117700	TraesCS1B02G117700	transcript
1216062|F|0--21:C>A	TGCAGAGTACACGTTGACCTCCAGAAGCACCATAGTGCACACCCGTCGGGCGACAGCTCCACGGGGGAG	chr1B	138729481	intergenic_region	MODIFIER	TraesCS1B02G118300-TraesCS1B02G118400	TraesCS1B02G118300-TraesCS1B02G118400	intergenic_region
107341995|F|0--10:C>G	TGCAGCTCCACCCACGAGCTGCCGTCCATATTCCTGAAGGCCGCGCCAGTCGTCGGTGTTCACCGAGCG	chr1B	138734217	intergenic_region	MODIFIER	TraesCS1B02G118300-TraesCS1B02G118400	TraesCS1B02G118300-TraesCS1B02G118400	intergenic_region
109449682|F|0--25:A>G	TGCAGTCCACGAGAACATCGCTCGTAGGGAAATCCAGCTCGATGAACGGTTTCCCCTGCTCCTCCTCCG	chr1B	138734249	intergenic_region	MODIFIER	TraesCS1B02G118300-TraesCS1B02G118400	TraesCS1B02G118300-TraesCS1B02G118400	intergenic_region
1230656|F|0--11:C>G	TGCAGCTGTGCCTGTTGGCTGGCCCACAGCCGCGCGGGACGGGTGTGCTGTCTGGCCGAGATCGGAAGA	chr1B	138735390	intergenic_region	MODIFIER	TraesCS1B02G118300-TraesCS1B02G118400	TraesCS1B02G118300-TraesCS1B02G118400	intergenic_region
1122543|F|0--17:A>G	TGCAGCCACACACACCCACCTCTCTCCTTTTTCACACGCGGCACGAGGACGGAGCATGCCTATCCCGAG	chr1B	138735803	intergenic_region	MODIFIER	TraesCS1B02G118300-TraesCS1B02G118400	TraesCS1B02G118300-TraesCS1B02G118400	intergenic_region
1066181|F|0--66:T>C	TGCAGCCCAACCACCCAGGTGAGCGAGCGACTGTTTTCCTTCTCTTCCTCTGCCTTTGTACGCTCCCGC	chr1B	141683794	intergenic_region	MODIFIER	TraesCS1B02G119300-TraesCS1B02G119400	TraesCS1B02G119300-TraesCS1B02G119400	intergenic_region
32940269|F|0--5:G>C	TGCAGGTCGGCCTCTGAGCGCGCTAGCCACTACGCCACAGCGAAGCTGTTGACTTGATACAGGCGAAAC	chr1B	142510806	intergenic_region	MODIFIER	TraesCS1B02G120300-TraesCS1B02G120500	TraesCS1B02G120300-TraesCS1B02G120500	intergenic_region
977457|F|0--40:C>A	TGCAGCTCGGCCTCTGAGCGCGCTAGCCACTACGCCACAGCGAAGCTGTTGACTTGATACAGGTGAAAC	chr1B	142510841	intergenic_region	MODIFIER	TraesCS1B02G120300-TraesCS1B02G120500	TraesCS1B02G120300-TraesCS1B02G120500	intergenic_region
108882959|F|0--63:C>T	TGCAGCTCGGCCTCTGAGCGCGCTAGCCACTACGCCACAGTGAAGCTGTTGACTTGATACAGGCGAAAC	chr1B	142510864	intergenic_region	MODIFIER	TraesCS1B02G120300-TraesCS1B02G120500	TraesCS1B02G120300-TraesCS1B02G120500	intergenic_region
107651990|F|0--8:C>T	TGCAGTAGCAGCAGGCCCCGCGAGGGGAATTTTGGTCCCCTCACCTCCGAGATCGGAAGAGCGGTTCAG	chr1B	142519087	upstream_gene_variant	MODIFIER	TraesCS1B02G120400	TraesCS1B02G120400	transcript
1077087|F|0--41:C>T	TGCAGAAGTCAAACCCAAAAGAACAGAGGTTGCAAACTTAACTTTGAAGAGAGCTTTTATCAGATAATG	chr1B	142522545	3_prime_UTR_variant	MODIFIER	TraesCS1B02G120600	TraesCS1B02G120600	transcript
1077087|F|0--68:G>A	TGCAGAAGTCAAACCCAAAAGAACAGAGGTTGCAAACTTAACTTTGAAGAGAGCTTTTATCAGATAATG	chr1B	142522572	3_prime_UTR_variant	MODIFIER	TraesCS1B02G120600	TraesCS1B02G120600	transcript
1201546|F|0--35:C>T	TGCAGGGGAGCAGGAAGAGCTCGTGAGCGCACCTCCTTTTCTCTTTCCAAGAGTTCAGGAATGCGCCGA	chr1B	142720093	missense_variant	MODERATE	TraesCS1B02G120800	TraesCS1B02G120800	transcript
4989679|F|0--22:G>A	TGCAGTTCAGGTCCGTCACGCAGAATGCGTTCATAGCCGTCGAGAATGGCGGCGGGGCGGCACTGGTCG	chr1B	144926669	missense_variant	MODERATE	TraesCS1B02G121600	TraesCS1B02G121600	transcript
4989032|F|0--14:G>A	TGCAGTTCAAGTCCGTGACGCAGAATGCGTTCGTGGCTGCCGAGAATGGCGGCGGCGCAGCGTTGGTCG	chr1B	144929865	synonymous_variant	LOW	TraesCS1B02G121600	TraesCS1B02G121600	transcript
4989032|F|0--46:A>T	TGCAGTTCAAGTCCGTGACGCAGAATGCGTTCGTGGCTGCCGAGAAAGGCGGCGGCGCAGCGTTGGTCG	chr1B	144929897	missense_variant	MODERATE	TraesCS1B02G121600	TraesCS1B02G121600	transcript
2305784|F|0--29:A>G	TGCAGTGCTCGATGGCGCTAAGCGTGGCAACTCCGTCGCCACCTACCTCCCGCTCGTCCCAACTGAGCG	chr1B	145361989	downstream_gene_variant	MODIFIER	TraesCS1B02G121800	TraesCS1B02G121800	transcript
108090357|F|0--43:T>C	TGCAGTCCCAGTTCTCGATTGGAAGGGGTTCAAAGATGGCTGTTCGCCTTGGGCTCAACAACAAGCTGA	chr1B	145453246	missense_variant	MODERATE	TraesCS1B02G122000	TraesCS1B02G122000	transcript
108090357|F|0--31:A>G	TGCAGTCCCAGTTCTCGATTGGAAGGGGTTCAAAGATGGCTGTTCGCCTTGGGCTCAACAACAAGCTGA	chr1B	145453258	stop_gained	HIGH	TraesCS1B02G122000	TraesCS1B02G122000	transcript
3961213|F|0--48:G>T	TGCAGACGTGGCACGTCCCCACCGCCAGCCCGAGCATGTCGCGGCAGGGCGAGCAGATCAGGTGCCCAG	chr1B	145728658	synonymous_variant	LOW	TraesCS1B02G122200	TraesCS1B02G122200	transcript
1103450|F|0--63:C>G	TGCAGCGCGTGCTACTAGCCGCCAGTCTTCCAGGTAAACAACGCACGCAAATCTGGCAGAGTTCACAAC	chr1B	146116594	intergenic_region	MODIFIER	TraesCS1B02G122200-TraesCS1B02G122300	TraesCS1B02G122200-TraesCS1B02G122300	intergenic_region
1072469|F|0--26:A>C	TGCAGTTCATCCCCTAGGGCAAGCAAATATCGGGCGTATGTTACGGTACAGGTACAGGTATCACTTATC	chr1B	146796394	3_prime_UTR_variant	MODIFIER	TraesCS1B02G122300	TraesCS1B02G122300	transcript
108600264|F|0--21:C>T	TGCAGCGAGTGCTGTTCGGTGCAGTCTAGTGGCCCGAGATCGGAAGAGCGGTTCAGCAGGAATGCCGAG	chr1B	148131001	intergenic_region	MODIFIER	TraesCS1B02G122600-TraesCS1B02G122700	TraesCS1B02G122600-TraesCS1B02G122700	intergenic_region
108600264|F|0--17:G>C	TGCAGCGAGTGCTGTTCGGTGCAGTCTAGTGGCCCGAGATCGGAAGAGCGGTTCAGCAGGAATGCCGAG	chr1B	148131005	intergenic_region	MODIFIER	TraesCS1B02G122600-TraesCS1B02G122700	TraesCS1B02G122600-TraesCS1B02G122700	intergenic_region
1116900|F|0--44:G>C	TGCAGGCCAAGGCTGTCCACCATCTACTTTGCAGCCCCACCACTGCATGCACGAATCTCAGCGCTCCCA	chr1B	150060033	synonymous_variant	LOW	TraesCS1B02G123500	TraesCS1B02G123500	transcript
1092227|F|0--5:C>T	TGCAGCGCCCGCTGTCCGACTCCTCTCTCTCTCTCAGTCTTCTTTGATCCCCCGTCTGCCGTTTGGACC	chr1B	150358809	intron_variant	MODIFIER	TraesCS1B02G123600	TraesCS1B02G123600	transcript
4992498|F|0--57:T>C	TGCAGTAACAGGTGTAGAACTTCTATATTCGATTTTCATAGAAGCTGCAAGCATTGTTTCTATGATATG	chr1B	151001812	missense_variant	MODERATE	TraesCS1B02G124400	TraesCS1B02G124400	transcript
4992498|F|0--44:C>T	TGCAGTAACAGGTGTAGAACTTCTATATTCGATTTTCATAGAAGCTGCAAGCATTGTTTCTATGATATG	chr1B	151001825	missense_variant	MODERATE	TraesCS1B02G124400	TraesCS1B02G124400	transcript
109279410|F|0--28:A>C	TGCAGCCCTTCTCCTTCCCCGAGTGGGAAGAGCACCGCCGTCTGTCGGCCGAGATCGGAAGAGCGGTTC	chr1B	151070649	stop_gained	HIGH	TraesCS1B02G124500	TraesCS1B02G124500	transcript
1089837|F|0--17:C>T	TGCAGTCCGCGAGCCAGCAGCAGCAGCGGTCCAAGTCACCGAACCCGATCTTTCCGATGCGTTCCGAGA	chr1B	151836946	missense_variant	MODERATE	TraesCS1B02G125000	TraesCS1B02G125000	transcript
2277630|F|0--26:A>G	TGCAGCAGTGTCATGGACGCACGTCAAAATGAGGCAAGGGGAAGCGTCTTCTTGCTCGACCCAAAATTG	chr1B	156566189	intron_variant	MODIFIER	TraesCS1B02G127400	TraesCS1B02G127400	transcript
9724152|F|0--37:G>A	TGCAGCAGTGTCATGGACGCACGTCAGAATGAGGCAAGGGGAAGCGTCTGCTTGCTCGACCCAAAATTG	chr1B	156566200	intron_variant	MODIFIER	TraesCS1B02G127400	TraesCS1B02G127400	transcript
1108086|F|0--62:T>C	TGCAGTCTGGTTCTTCAGATATCTCAATTAAATTTTTGTGTGAGATTATGCATGTATTTTGATTATTGT	chr1B	156586435	intron_variant	MODIFIER	TraesCS1B02G127500	TraesCS1B02G127500	transcript
1036447|F|0--49:A>C	TGCAGGATGCATGGCTGCTGTAACTCTGTAGTAGTATTTCCCAGCTACAACTGTGAATCCAGCTTGGCT	chr1B	156837551	missense_variant	MODERATE	TraesCS1B02G128000	TraesCS1B02G128000	transcript
1036447|F|0--67:C>T	TGCAGGATGCATGGCTGCTGTAACTCTGTAGTAGTATTTCCCAGCTACACCTGTGAATCCAGCTTGGCT	chr1B	156837569	missense_variant	MODERATE	TraesCS1B02G128000	TraesCS1B02G128000	transcript
1107665|F|0--60:A>G	TGCAGAAAAAGAATGAATGTATTTAATACCTTTTTCTGAAAATATTTTTTGGTTCAAGACACAAAAATG	chr1B	156839621	upstream_gene_variant	MODIFIER	TraesCS1B02G128000	TraesCS1B02G128000	transcript
1211247|F|0--17:T>C	TGCAGACGATTATTTTGCGAAGAAGCCACCAGATCCACTAACCAAAGTCAAGCATTACAAAGCAAAGCT	chr1B	156839695	upstream_gene_variant	MODIFIER	TraesCS1B02G128000	TraesCS1B02G128000	transcript
1211247|F|0--52:C>A	TGCAGACGATTATTTTGTGAAGAAGCCACCAGATCCACTAACCAAAGTCAAGCATTACAAAGCAAAGCT	chr1B	156839730	upstream_gene_variant	MODIFIER	TraesCS1B02G128000	TraesCS1B02G128000	transcript
39692858|F|0--24:A>G	TGCAGCCAAAAAGATGGGATAAAAAGAGTGCAGTACCACAGCAGTTGACACTGAACAGTTTATATATGC	chr1B	156842847	upstream_gene_variant	MODIFIER	TraesCS1B02G128000	TraesCS1B02G128000	transcript
1031228|F|0--28:T>C	TGCAGTTAGTCAATGAGTCAAGCCTTAGCGAAGATCAACTCTAACCAATCCCTATAATCAGTTATGAGG	chr1B	157285739	intergenic_region	MODIFIER	TraesCS1B02G128100-TraesCS1B02G128300	TraesCS1B02G128100-TraesCS1B02G128300	intergenic_region
108306627|F|0--55:C>A	TGCAGTACTACTGCGTGTTCGCGGCGGTGGGCGTGGCGGTCATCGTGCTCTCGCTCACGTTCCTGTCCC	chr1B	157928513	missense_variant	MODERATE	TraesCS1B02G128500	TraesCS1B02G128500	transcript
1081237|F|0--6:T>A	TGCAGATCATCTTCAGTGGATTTGTGGTACACACCAACTTGCAGCAGCGTACCGAGATCGGAAGAGCGG	chr1B	157929692	upstream_gene_variant	MODIFIER	TraesCS1B02G128500	TraesCS1B02G128500	transcript
1330008|F|0--20:T>A	TGCAGCAACTCTTCACCCACTCCTGAGTCCTGACTCCTCCTTTTTTTATAAAAAAAACACCCAAAAAAT	chr1B	157937616	intron_variant	MODIFIER	TraesCS1B02G128600	TraesCS1B02G128600	transcript
1696252|F|0--32:G>C	TGCAGCTAGCTACGTGACGTTGCCCCTCCCTTCCTCGCTAGGCATTCCCAGCCAACTCGATACGTGCCG	chr1B	157937665	intron_variant	MODIFIER	TraesCS1B02G128600	TraesCS1B02G128600	transcript
3953373|F|0--21:G>C	TGCAGGTCGGCGGTGAGGACGGAGGAGGATGTGGCGGCGCCGAGATCGGAAGAGCGGTTCAGCAGGAAT	chr1B	158532847	missense_variant	MODERATE	TraesCS1B02G128900	TraesCS1B02G128900	transcript
108666992|F|0--5:G>A	TGCAGGTCGGCGGTGAGGACGCAGGAGGATGGGGCGGCGCCGAGATCGGAAGAGCGGTTCAGCAGGAAT	chr1B	158532863	missense_variant	MODERATE	TraesCS1B02G128900	TraesCS1B02G128900	transcript
39693619|F|0--5:T>G	TGCAGTAAATTTCACAGAGCACAATTGTTAGGAACAGTGCACACGTGCAGCAGTTTGCAACAGAGTTTG	chr1B	158545399	splice_region_variant&intron_variant	LOW	TraesCS1B02G129000	TraesCS1B02G129000	transcript
1068908|F|0--47:A>T	TGCAGCTAACTTAAACCCGAAAAAATGGTCAACGAACAAAATCAATGAAACGGGAACGGGGGATCTCAC	chr1B	159385143	intron_variant	MODIFIER	TraesCS1B02G129300	TraesCS1B02G129300	transcript
3026541|F|0--21:A>T	TGCAGCAAGAAGCACGATTTTAGTCGGTGATCGCCTCACCGAGATCGGAAGAGCGGTTCAGCAGGAATG	chr1B	159396385	intergenic_region	MODIFIER	TraesCS1B02G129300-TraesCS1B02G129400	TraesCS1B02G129300-TraesCS1B02G129400	intergenic_region
2256143|F|0--34:T>C	TGCAGTCAACGCAGGAGGAGGAGCAGATCGACACTCAGCTCAAGGGCAAGGCCTCAACCGAGATCGGAA	chr1B	159912957	missense_variant	MODERATE	TraesCS1B02G129500	TraesCS1B02G129500	transcript
1027333|F|0--30:A>T	TGCAGTGAAGTGTGATGAACTGAGGTGGCCAGGAGCGCTCGCGTATATGTACTGGTCCGTCGAGCACCG	chr1B	160310039	upstream_gene_variant	MODIFIER	TraesCS1B02G129800	TraesCS1B02G129800	transcript
2258438|F|0--13:G>A	TGCAGTCCAACAGGTCATCCAATTCCGACTTGCGGATGAGCACTCAGGACGTCATCGAGGAGTGCAAGC	chr1B	160486820	synonymous_variant	LOW	TraesCS1B02G130000	TraesCS1B02G130000	transcript
2258438|F|0--32:C>A	TGCAGTCCAACAGGTCATCCAATTCCGACTTGCGGATGAGCACTCAGGACGTCATCGAGGAGTGCAAGC	chr1B	160486839	missense_variant	MODERATE	TraesCS1B02G130000	TraesCS1B02G130000	transcript
109153089|F|0--62:T>G	TGCAGACAACTACCTCATCAACTGCGGCTCCACGGTCGACGCTAATCTCCACGATGGGAGGGTCTTCAA	chr1B	161212382	synonymous_variant	LOW	TraesCS1B02G130300	TraesCS1B02G130300	transcript
1228093|F|0--35:C>T	TGCAGACAACTACCTCATCAACTGCGGCTCCACGGCCGACGCTAATCTCCCTGATAGGAGGGTCTTCAA	chr1B	161212409	synonymous_variant	LOW	TraesCS1B02G130300	TraesCS1B02G130300	transcript
1108203|F|0--51:T>C	TGCAGCACCACGACCCATCGCGGCCTCACGCCGTCGCTAAAGTCGCTTCACTGACTGCCTTGGGCCGTT	chr1B	161272065	intergenic_region	MODIFIER	TraesCS1B02G130300-TraesCS1B02G130500	TraesCS1B02G130300-TraesCS1B02G130500	intergenic_region
1090180|F|0--32:T>C	TGCAGAATTTAGGCGGCGATTCGGCCGTGGAGTTGGTCAGCGGCACGAGGCCGAGATCGGAAGAGCGGT	chr1B	161272145	intergenic_region	MODIFIER	TraesCS1B02G130300-TraesCS1B02G130500	TraesCS1B02G130300-TraesCS1B02G130500	intergenic_region
1090180|F|0--37:C>T	TGCAGAATTTAGGCGGCGATTCGGCCGTGGAGTTGGTTAGCGGCACGAGGCCGAGATCGGAAGAGCGGT	chr1B	161272150	intergenic_region	MODIFIER	TraesCS1B02G130300-TraesCS1B02G130500	TraesCS1B02G130300-TraesCS1B02G130500	intergenic_region
1218524|F|0--9:G>T	TGCAGTCCAGCCGACCTCACCGCCATGGTCACGCGCCAGGCCGACCTTCCCTTTGTTGTAATCCACCAT	chr1B	161272255	intergenic_region	MODIFIER	TraesCS1B02G130300-TraesCS1B02G130500	TraesCS1B02G130300-TraesCS1B02G130500	intergenic_region
1085051|F|0--17:C>T	TGCAGGACAGGTCGTGCTTTTACGTGGACGAATGACCAACAAAACACAGTGCTTACTAAGGGAGTGTTC	chr1B	161387969	intergenic_region	MODIFIER	TraesCS1B02G130300-TraesCS1B02G130500	TraesCS1B02G130300-TraesCS1B02G130500	intergenic_region
1089112|F|0--21:C>T	TGCAGCGGTTGCTGCACCGAGCGCATTGTATCAGAGCCTTCTCTGGAAACCCGAGATCGGAAGAGCGGT	chr1B	161390525	intergenic_region	MODIFIER	TraesCS1B02G130300-TraesCS1B02G130500	TraesCS1B02G130300-TraesCS1B02G130500	intergenic_region
1051688|F|0--59:C>T	TGCAGGCAAGAATATCAATTTGCTTCATTCTAGTGTTAACTAAAGCAGAATATCAACAACATAGCAGAA	chr1B	161539358	intergenic_region	MODIFIER	TraesCS1B02G130300-TraesCS1B02G130500	TraesCS1B02G130300-TraesCS1B02G130500	intergenic_region
12774826|F|0--15:G>C	TGCAGTACATTTCCCGTTTTATCATTGGAGCTGCTCATGAGTCATGACCCAGCTCGATAGTCGCTCGGT	chr1B	161550819	intergenic_region	MODIFIER	TraesCS1B02G130300-TraesCS1B02G130500	TraesCS1B02G130300-TraesCS1B02G130500	intergenic_region
3222377|F|0--12:A>G	TGCAGGGACCCCATCCGTTGCGCCCGCTGTTGGCGCTCCGAGATCGGAAGAGCGGTTCAGCAGGAATGC	chr1B	162789040	intergenic_region	MODIFIER	TraesCS1B02G130800-TraesCS1B02G130900	TraesCS1B02G130800-TraesCS1B02G130900	intergenic_region
992955|F|0--46:T>A	TGCAGCGCCTCAACTGTCCTACACGAGACCGATCATCTGTTGGTGCTGTGGTGGCTGACGTCAAGCATG	chr1B	166075636	downstream_gene_variant	MODIFIER	TraesCS1B02G132200	TraesCS1B02G132200	transcript
109153855|F|0--24:G>A	TGCAGTAGTATGGAGGATGAAGCGGCGACCAAGCGGAGGAGGACGGAGGGCCACAGCGGCCTCAGCGAC	chr1B	166079870	missense_variant	MODERATE	TraesCS1B02G132200	TraesCS1B02G132200	transcript
109153855|F|0--5:T>C	TGCAGTAGTATGGAGGATGAAGCGGCGACCAAGCGGAGGAGGACGGAGGGCCACAGCGGCCTCAGCGAC	chr1B	166079889	splice_acceptor_variant&intron_variant	HIGH	TraesCS1B02G132200	TraesCS1B02G132200	transcript
109153760|F|0--7:G>C	TGCAGCAGAGCGGAGCCTCGCCGCTGCGTCTCGGGGGGCGTGTCGAGGTGATCGGATCTATCTCCGAGA	chr1B	166660862	upstream_gene_variant	MODIFIER	TraesCS1B02G132500	TraesCS1B02G132500	transcript
1167181|F|0--66:G>A	TGCAGGCGTGAAGAAAATTTAAGGACGGTATAAGTGCACCTAAACAAAGCTCTCACAGCGATTTGCGTT	chr1B	168621132	upstream_gene_variant	MODIFIER	TraesCS1B02G133400	TraesCS1B02G133400	transcript
1167181|F|0--53:C>T	TGCAGGCGTGAAGAAAATTTAAGGACGGTATAAGTGCACCTAAACAAAGCTCTTACAGCGATTTGCGTT	chr1B	168621145	upstream_gene_variant	MODIFIER	TraesCS1B02G133400	TraesCS1B02G133400	transcript
109514240|F|0--67:C>G	TGCAGCCACCAGTTGCCCTTCTTGGGGTCCTTCCAAATCATGAGCGTGATGTCGAACTGCCGGCCGCCG	chr1B	170514664	synonymous_variant	LOW	TraesCS1B02G134200	TraesCS1B02G134200	transcript
1241537|F|0--5:A>G	TGCAGATGAGAGGGCACGCAGTCTATGACGTCGCCGTCAGGGCTCTGCGGAACAATGAAGACCAGTTAG	chr1B	170515885	synonymous_variant	LOW	TraesCS1B02G134200	TraesCS1B02G134200	transcript
1107324|F|0--16:C>T	TGCAGGTGAGAGGGCACGCAGTCTATGACGTCGCCGTCAGGGCTCTGCGAAACGATGAAGATCAGTTAG	chr1B	170515896	missense_variant	MODERATE	TraesCS1B02G134200	TraesCS1B02G134200	transcript
1241537|F|0--38:G>A	TGCAGATGAGAGGGCACGCAGTCTATGACGTCGCCGTCGGGGCTCTGCGGAACAATGAAGACCAGTTAG	chr1B	170515918	missense_variant	MODERATE	TraesCS1B02G134200	TraesCS1B02G134200	transcript
107917672|F|0--21:A>G	TGCAGGTTGGTGAGCCAAATCAGCCGCCCACCGAGATCGGAAGAGCGGTTCAGCAGGAATGCCGAGACC	chr1B	170516466	upstream_gene_variant	MODIFIER	TraesCS1B02G134200	TraesCS1B02G134200	transcript
3944543|F|0--5:G>A	TGCAGGCCATCGCGTACGCCTTGCCGCAGCACCGCGGCCACCCCGAGATCGGAAGAGCGGTTCAGCAGG	chr1B	170578090	upstream_gene_variant	MODIFIER	TraesCS1B02G134300	TraesCS1B02G134300	transcript
1005739|F|0--12:T>G	TGCAGGCTTTCGTGGACGAGCATGGCAACCTGTTCGTGCCTTTCCAGTGGAACGGGGAGGTTGAGGACG	chr1B	170842761	synonymous_variant	LOW	TraesCS1B02G134400	TraesCS1B02G134400	transcript
108968656|F|0--36:C>T	TGCAGCCAAATTAAGAATCAACAGACAAAAAAACTACCAACCACTCCCAGATCGATCTAACAGTAAAAC	chr1B	170842806	intron_variant	MODIFIER	TraesCS1B02G134400	TraesCS1B02G134400	transcript
3222526|F|0--33:C>T	TGCAGTTGCAAAGCCCGTCGAGGACGGACCGTGCCCTCCTCCGTGGATGTTTGAGCTCGTCACCGCTGA	chr1B	170843232	missense_variant	MODERATE	TraesCS1B02G134400	TraesCS1B02G134400	transcript
3222526|F|0--15:C>T	TGCAGTTGCAAAGCCTGTCGAGGACGGACCGTGCCCTCCTCCGTGGATGTTTGAGCTCGTCACCGCTGA	chr1B	170843250	synonymous_variant	LOW	TraesCS1B02G134400	TraesCS1B02G134400	transcript
3222526|F|0--7:G>C	TGCAGTTGCAAAGCCCGTCGAGGACGGACCGTGCCCTCCTCCGTGGATGTTTGAGCTCGTCACCGCTGA	chr1B	170843258	synonymous_variant	LOW	TraesCS1B02G134400	TraesCS1B02G134400	transcript
1217655|F|0--31:C>T	TGCAGGTTCTTGACTTGTCCAAGAACAACATCTCTGGTGTGATCAGCATCTCCACATCACAGCTGAAGA	chr1B	171130349	missense_variant	MODERATE	TraesCS1B02G134600	TraesCS1B02G134600	transcript
1160916|F|0--44:T>C	TGCAGCCGCCTGCATTCCCCGAGGCTCGCTGGGATTGAGCCGGATAAATCATTCTGCCGAGATCGGAAG	chr1B	171130925	missense_variant	MODERATE	TraesCS1B02G134600	TraesCS1B02G134600	transcript
109205127|F|0--32:G>A	TGCAGCCGCCTGCATTCCCCGAGGCTCGCTGGGATTGAGCCGAGATCGGAAGAGCGGTTCAGCAGGAAT	chr1B	171130937	missense_variant	MODERATE	TraesCS1B02G134600	TraesCS1B02G134600	transcript
1050223|F|0--57:A>C	TGCAGTTGTCTGCGAGCAGGAGAGAGAAACCATGCATGAGTCCAGAAAACTTCAAACAAGGCACGGCAC	chr1B	171230986	intron_variant	MODIFIER	TraesCS1B02G134800	TraesCS1B02G134800	transcript
1033759|F|0--38:C>T	TGCAGTCCAGTAAATCCCATTGAGGAACTACGAGATATCCTTTCCCTTGTTCGCAAAATCGCAACTCAA	chr1B	171232289	upstream_gene_variant	MODIFIER	TraesCS1B02G134800	TraesCS1B02G134800	transcript
2301465|F|0--13:T>C	TGCAGCCATGTGCTAGCGTGCACCGCATCCTCATCGCCATCTCGACACAGTGACACGCCAAACCGCTAT	chr1B	172256708	upstream_gene_variant	MODIFIER	TraesCS1B02G135300	TraesCS1B02G135300	transcript
109380608|F|0--17:A>G	TGCAGGATACAAGGGGAAGAAGGCAGGGTTTAGGTGCTACTCCGAGATCGGAAGAGCGGTTCAGCAGGA	chr1B	173132862	5_prime_UTR_variant	MODIFIER	TraesCS1B02G135900	TraesCS1B02G135900	transcript
1353141|F|0--5:C>T	TGCAGTGGCCAAGCAGAAGGTGAAGAAAAATGCCAAGAAGGAGGTGGCGGCGGCCGCGGTAGATGATAG	chr1B	173303914	synonymous_variant	LOW	TraesCS1B02G136000	TraesCS1B02G136000	transcript
4989306|F|0--16:A>C	TGCAGCATGGCTTCCCACGTTCCCCGAGATCGGAAGAGCGGTTCAGCAGGAATGCCGAGACCGATCTCG	chr1B	174595788	downstream_gene_variant	MODIFIER	TraesCS1B02G136500	TraesCS1B02G136500	transcript
981538|F|0--45:T>G	TGCAGTGAGCTCATCACGTATGTGCTTCTGTATGTGCAGACGGGGTGCTCAAGGCACTGAGCCTGTCGT	chr1B	174644064	synonymous_variant	LOW	TraesCS1B02G136700	TraesCS1B02G136700	transcript
981538|F|0--39:A>G	TGCAGTGAGCTCATCACGTATGTGCTTCTGTATGTGCAGACGGGGTGCTCAAGGCACTGAGCCTGTCGT	chr1B	174644070	splice_region_variant&synonymous_variant	LOW	TraesCS1B02G136700	TraesCS1B02G136700	transcript
107181145|F|0--59:G>A	TGCAGCTCCCCCTTATGGCTGTACTTGAGGCCAAACGTGGTGATTCGGAGCATGCAGCCGTCACGGTCG	chr1B	175679782	intergenic_region	MODIFIER	TraesCS1B02G137600-TraesCS1B02G137700	TraesCS1B02G137600-TraesCS1B02G137700	intergenic_region
1150818|F|0--18:C>A	TGCAGCTCCCCCTTATGGCTGTACTTGAGGCCAAACGTGGTGATTCGGAGCATGCAGCCATCACGGTCA	chr1B	175679823	intergenic_region	MODIFIER	TraesCS1B02G137600-TraesCS1B02G137700	TraesCS1B02G137600-TraesCS1B02G137700	intergenic_region
1020691|F|0--43:C>T	TGCAGTTGTCTTTCCGTAGCACCCACAGGAACGGCCTGTTGGACTGGCTCATGGCGTCCGCTATCTCGG	chr1B	180406817	missense_variant	MODERATE	TraesCS1B02G138700	TraesCS1B02G138700	transcript
1096733|F|0--58:G>C	TGCAGCAGCCGATGAAGTAGAGGGGGCTCGTCGGAGTTGCGATGAAGCATCGGCGGGGGCGGCGGGGGT	chr1B	182161556	intergenic_region	MODIFIER	TraesCS1B02G139100-TraesCS1B02G139200	TraesCS1B02G139100-TraesCS1B02G139200	intergenic_region
1126836|F|0--17:C>T	TGCAGCTGACAGCCGTTCCGCCCTGTTCACGTACGTGCTGCGTACGAATGCCGAGATCGGAAGAGCGGT	chr1B	183258671	intron_variant	MODIFIER	TraesCS1B02G139400	TraesCS1B02G139400	transcript
1234457|F|0--36:A>G	TGCAGATCTCAGCTCAGTTCTTGGTTTCTTGCTTTGATACCCTGATTATACGTACTATATGTTGGATCA	chr1B	184220548	intron_variant	MODIFIER	TraesCS1B02G139800	TraesCS1B02G139800	transcript
2259618|F|0--44:C>G	TGCAGCATCTATTCGATCGCCTCGTCCCTGACCAAACCAATCAACAAGTTACTCAGCAATGGCTCTGAG	chr1B	185077174	upstream_gene_variant	MODIFIER	TraesCS1B02G140000	TraesCS1B02G140000	transcript
9721721|F|0--7:G>A	TGCAGCGGCGGCGGCTGCGGTCACCGAGATCGGAAGAGCGGTTCAGCAGGAATGCCGAGACCGATCTCG	chr1B	186459283	5_prime_UTR_variant	MODIFIER	TraesCS1B02G140400	TraesCS1B02G140400	transcript
105646950|F|0--17:C>A	TGCAGCGACGGCGGCTGCGGTCACCGAGATCGGAAGAGCGGTTCAGCAGGAATGCCGAGACCGATCTCG	chr1B	186459293	5_prime_UTR_variant	MODIFIER	TraesCS1B02G140400	TraesCS1B02G140400	transcript
109314009|F|0--34:C>T	TGCAGCACTTCAAGAAGCCGTTCGCTCATGAGCACGAAGAACTCAAGACCCTGCTGGAGGCCGTCCAGT	chr1B	189324124	synonymous_variant	LOW	TraesCS1B02G141700	TraesCS1B02G141700	transcript
1249346|F|0--23:T>C	TGCAGCGTGGCGGCCGCCTGCTTTCGCACGAGGTAGCCGCGCACCAGCGCTTGCAGCTTCACCAGCGCC	chr1B	190631027	missense_variant	MODERATE	TraesCS1B02G142100	TraesCS1B02G142100	transcript
2289226|F|0--41:G>A	TGCAGTTCCGCAAAGGCCTCTGCGTGATCGACGCTCTCACCGTTGAGGTCGTCGAGATGGTGCTGGTCA	chr1B	193289052	downstream_gene_variant	MODIFIER	TraesCS1B02G143100	TraesCS1B02G143100	transcript
1202905|F|0--34:A>G	TGCAGGATGTCTTCCAGATGTGCTGAAAGAGAGGATGGACATCAAGTGGCGAAAAGGATGAGCAAGCTG	chr1B	193445296	intergenic_region	MODIFIER	TraesCS1B02G143100-TraesCS1B02G143200	TraesCS1B02G143100-TraesCS1B02G143200	intergenic_region
1211166|F|0--13:C>T	TGCAGCGCGGGTCTTGCGGCAATGCGAGGTTGCCTGGGCCTGGAGGCGGCCGTGCTGCGGGGAGAGGTG	chr1B	193445891	intergenic_region	MODIFIER	TraesCS1B02G143100-TraesCS1B02G143200	TraesCS1B02G143100-TraesCS1B02G143200	intergenic_region
39692544|F|0--6:G>A	TGCAGTGACGATGTCTTCAATTTTTGTTTTATGAAGTAATAATATCTCTTTATCAACTTTGGTAAAGAC	chr1B	198154394	upstream_gene_variant	MODIFIER	TraesCS1B02G144800	TraesCS1B02G144800	transcript
1010023|F|0--50:T>G	TGCAGGAGGCCACGGGCCTCGCCACGCTCTTCAACATGGTGACATGGGGGTGGCTGGACGCCGATGTGC	chr1B	198617660	stop_gained	HIGH	TraesCS1B02G145100	TraesCS1B02G145100	transcript
1010023|F|0--43:A>G	TGCAGGAGGCCACGGGCCTCGCCACGCTCTTCAACATGGTGACATGGGGGTGGCTGGACGCCGATGTGC	chr1B	198617667	synonymous_variant	LOW	TraesCS1B02G145100	TraesCS1B02G145100	transcript
1708403|F|0--20:A>T	TGCAGCGCGTCATTGCAGGTACGAACCCCACGTAACGCGAACCATTTTTGCGATGTTTACCTTCGCACC	chr1B	198637758	upstream_gene_variant	MODIFIER	TraesCS1B02G145200	TraesCS1B02G145200	transcript
109278452|F|0--36:G>A	TGCAGCGCGTCATTGCAGGTTCGAACCCCACGTAACGCGAACCATTTTTGCGATGTTTACCTTCGCACC	chr1B	198637774	upstream_gene_variant	MODIFIER	TraesCS1B02G145200	TraesCS1B02G145200	transcript
4910019|F|0--61:C>T	TGCAGATTAAACATGTGCCGCCGTCGTGCTCCATGCGTCAGCTGTAGACCCCGTACTGAAGCTGCCCGC	chr1B	200644621	intergenic_region	MODIFIER	TraesCS1B02G145800-TraesCS1B02G145900	TraesCS1B02G145800-TraesCS1B02G145900	intergenic_region
1102354|F|0--19:G>A	TGCAGATGGCCAGTATGGGGCTCTGGGTACACGCACCCGCCGCTCATCGCAGAAGACACCGTTGCGCCC	chr1B	200988939	intergenic_region	MODIFIER	TraesCS1B02G145800-TraesCS1B02G145900	TraesCS1B02G145800-TraesCS1B02G145900	intergenic_region
2260661|F|0--65:A>G	TGCAGCGCTGCATAGGAGCTCCCGCACTCTGCGTCTGTTTCTTAGCGATCGAACGAAATTGGCCGAGAT	chr1B	202016099	upstream_gene_variant	MODIFIER	TraesCS1B02G146200	TraesCS1B02G146200	transcript
2260661|F|0--26:C>T	TGCAGCGCTGCATAGGAGCTCCCGCACTCTGCGTCTGTTTCTTAGCGATCGAACGAAATTGGCCGAGAT	chr1B	202016138	upstream_gene_variant	MODIFIER	TraesCS1B02G146200	TraesCS1B02G146200	transcript
1122749|F|0--29:G>T	TGCAGAACACGCACATACACAGCAGCGGAGGCAGTACACGCGCGCATGCAGGCACGCACGTCGCACCTA	chr1B	205418642	upstream_gene_variant	MODIFIER	TraesCS1B02G146500	TraesCS1B02G146500	transcript
2305560|F|0--29:C>G	TGCAGGTCCACAAAGAAGTTATACCTTGGCGTCGATGAGCGAATTGGTCGATATAGGTTTAATTGTGTA	chr1B	205887399	intergenic_region	MODIFIER	TraesCS1B02G146500-TraesCS1B02G146600	TraesCS1B02G146500-TraesCS1B02G146600	intergenic_region
5576893|F|0--15:T>C	TGCAGAATGGGTGTGTTGTGTGCACAAATGCAGTGGACTGCACGGTACCGCCACCGATGGCTTGTGGGC	chr1B	209521073	intergenic_region	MODIFIER	TraesCS1B02G147000-TraesCS1B02G147100	TraesCS1B02G147000-TraesCS1B02G147100	intergenic_region
1255742|F|0--23:T>C	TGCAGATGATGCTGGGGGTCTTTTCGGTGCCTGCGACAACGCGGGGGGAGCTGAATGATTAGGGTCTTA	chr1B	209654555	synonymous_variant	LOW	TraesCS1B02G147100	TraesCS1B02G147100	transcript
1101881|F|0--30:C>T	TGCAGGCGAGAAAAAATGCGAAACAATTCGCCCTCACTAAAAACCCCCGACAAGATAAACCTAAACCCT	chr1B	211326348	intron_variant	MODIFIER	TraesCS1B02G147300	TraesCS1B02G147300	transcript
1101881|F|0--35:A>G	TGCAGGCGAGAAAAAATGCGAAACAATTCGCCCTCACTAAAAACCCCCGACAAGATAAACCTAAACCCT	chr1B	211326353	intron_variant	MODIFIER	TraesCS1B02G147300	TraesCS1B02G147300	transcript
3222535|F|0--50:G>A	TGCAGCCGCCGCCGACGTAGCTGATGGGCGGGAGGCGGAGGAGCACGAGGGAGCTTCGCGGAAGAAGGA	chr1B	214571457	upstream_gene_variant	MODIFIER	TraesCS1B02G147900	TraesCS1B02G147900	transcript
1094104|F|0--50:C>T	TGCAGGGGACGGGACGAGGGCGCGGCTCCTGATGGACGGGGGCGCGACGGCGTTGAGGAGGCTGACGGG	chr1B	215658469	intergenic_region	MODIFIER	TraesCS1B02G148000-TraesCS1B02G148100	TraesCS1B02G148000-TraesCS1B02G148100	intergenic_region
1261818|F|0--14:A>C	TGCAGAGGCTGGACATCTCCGACAACACGATCACCGGCGCCCTGTCGGACTCGCTCGGTGACCCCAAGG	chr1B	217556861	upstream_gene_variant	MODIFIER	TraesCS1B02G148500	TraesCS1B02G148500	transcript
7353470|F|0--6:A>G	TGCAGCACGGTCAGACCGCCGAGCCACGAGGGCACGTCGCCGAGATCGGAAGAGCGGTTCAGCAGGAAT	chr1B	217556878	upstream_gene_variant	MODIFIER	TraesCS1B02G148500	TraesCS1B02G148500	transcript
2305905|F|0--41:A>G	TGCAGCTGCCCGATGCATGTGCGTGTGGGGGCCGATGCATAATGCGTGCCTCACCTCCATCGACGTCGT	chr1B	222206652	intergenic_region	MODIFIER	TraesCS1B02G149000-TraesCS1B02G149300	TraesCS1B02G149000-TraesCS1B02G149300	intergenic_region
109271622|F|0--41:C>T	TGCAGCAGCGGCGGCAGGCCAAGCCACGAGGTGGCCAACTACATCCAGAGGCTCATCGCTGCCACGCTC	chr1B	223145734	missense_variant	MODERATE	TraesCS1B02G149600	TraesCS1B02G149600	transcript
2304144|F|0--60:C>A	TGCAGTGGTTAGCGAAGCAGCGGCGCGCGAGTTCGAATCCTCAACACGAACCTATTTTTCCTACGATTT	chr1B	225480215	intergenic_region	MODIFIER	TraesCS1B02G149700-TraesCS1B02G149800	TraesCS1B02G149700-TraesCS1B02G149800	intergenic_region
1257425|F|0--23:C>A	TGCAGCGCCGTATAGGAGCTCCCCACCTAACTGACCTAATTAGTACTAGTTAATTAGAACGGGGCCAGC	chr1B	225480320	intergenic_region	MODIFIER	TraesCS1B02G149700-TraesCS1B02G149800	TraesCS1B02G149700-TraesCS1B02G149800	intergenic_region
1149269|F|0--27:A>G	TGCAGGGGCTCGTCTCCGCCGCCGTCCATACCACGGCGCCCTTGTACACCCTGCCGAAGCCGCCGCCGC	chr1B	226358476	start_lost	HIGH	TraesCS1B02G149900	TraesCS1B02G149900	transcript
1078676|F|0--45:G>A	TGCAGTGATTATACGGTCACTGGATCACCATATAGCACCGTATTTGATCTGTTGACCGAGATCGGAAGA	chr1B	228178602	upstream_gene_variant	MODIFIER	TraesCS1B02G150000	TraesCS1B02G150000	transcript
1110677|F|0--54:A>T	TGCAGAGCGTGTTCCCATCTAGCGGCCAGTAAATACAAGGGCCCAGCGGAACCGAAGGAAATCGCCACC	chr1B	236956808	3_prime_UTR_variant	MODIFIER	TraesCS1B02G151300	TraesCS1B02G151300	transcript
1234008|F|0--51:A>G	TGCAGGATTCAGCATCATGAGCGCTCAATCTCACTTGTTCTGTGTTTCTAGATCATTCACTTGTTCTGT	chr1B	257502214	intron_variant	MODIFIER	TraesCS1B02G154500	TraesCS1B02G154500	transcript
1219346|F|0--14:A>C	TGCAGGTTTGCCTCATGCCCATGACCAAGTGTTAGTTTTTTCTTCTGAACCGATTCCTCTCTGCTGCGG	chr1B	258380799	intergenic_region	MODIFIER	TraesCS1B02G154500-TraesCS1B02G154600	TraesCS1B02G154500-TraesCS1B02G154600	intergenic_region
39693019|F|0--8:C>T	TGCAGGTCCCAAGTGCTGGGCAATGCCAGGCCTCAACTCTCACACACATGAAGAACAGAGGAGTCGTGT	chr1B	259783998	downstream_gene_variant	MODIFIER	TraesCS1B02G154800	TraesCS1B02G154800	transcript
1105641|F|0--62:C>T	TGCAGTCGCCACGACGACCACTACCACTCGGGCGGCTGCTGCGTGTGCATATCAAGGTTCCGCGACGGG	chr1B	264342231	missense_variant	MODERATE	TraesCS1B02G156500	TraesCS1B02G156500	transcript
39692053|F|0--6:G>A	TGCAGAGACGTATGGTCTTGATTATCCTTGTGAAAAGATAAACGTCTGGACATGGAAAATAAATGATGA	chr1B	265975266	intergenic_region	MODIFIER	TraesCS1B02G157000-TraesCS1B02G157100	TraesCS1B02G157000-TraesCS1B02G157100	intergenic_region
107867701|F|0--13:G>A	TGCAGGCTACTACGACGACGACACCGAGATCGGAAGAGCGGTTCAGCAGGAATGCCGAGACCGATCTCG	chr1B	266110070	stop_gained	HIGH	TraesCS1B02G157200	TraesCS1B02G157200	transcript
16661984|F|0--35:A>G	TGCAGCAGCTAGCCGTGAATTTCTGCGTCGCAGTGATGCGAATGCTCGATCAGAGCATCAGATTCGAGT	chr1B	266270982	intron_variant	MODIFIER	TraesCS1B02G157400	TraesCS1B02G157400	transcript
1095253|F|0--7:G>A	TGCAGTTGGAGGGCAAGAGGGGAGGGGAAGGCGCGCTGTGTGCCGTTGGGGTCCGAGATCGGAAGAGCG	chr1B	266271211	5_prime_UTR_variant	MODIFIER	TraesCS1B02G157400	TraesCS1B02G157400	transcript
19485153|F|0--24:C>T	TGCAGGGGCCTGCACGGTCTCAGTCGGCGCGTTCCAACAGCAGCATCTCCACGGACCGTGACGCGCGGC	chr1B	267970815	synonymous_variant	LOW	TraesCS1B02G157700	TraesCS1B02G157700	transcript
982998|F|0--38:G>A	TGCAGTTAGTAGCACGCAACACAAAGTACTCTCTCACAGTTCTTCAGTTACAGAGCACCGAGAGAGTGC	chr1B	269059427	intergenic_region	MODIFIER	TraesCS1B02G158600-TraesCS1B02G158700	TraesCS1B02G158600-TraesCS1B02G158700	intergenic_region
1036303|F|0--39:C>G	TGCAGTTTCAGCGGAAGCAGCAGCACGCGGACAACAGCACGAAGTGAGCGGGGTGCGGGGTGGTGCACG	chr1B	269176097	intergenic_region	MODIFIER	TraesCS1B02G158700-TraesCS1B02G158900	TraesCS1B02G158700-TraesCS1B02G158900	intergenic_region
1036303|F|0--53:T>G	TGCAGTTTCAGCGGAAGCAGCAGCACGCGGACAACAGCACGAAGTGAGCGGGGTGCGGGGTGGTGCACG	chr1B	269176111	intergenic_region	MODIFIER	TraesCS1B02G158700-TraesCS1B02G158900	TraesCS1B02G158700-TraesCS1B02G158900	intergenic_region
39692244|F|0--25:A>G	TGCAGATGCCGCATCCATCGCAGTGATACTGCTTCTTTGAGATCTGTAACAGGGTAACATAGCTGTCAG	chr1B	272879689	synonymous_variant	LOW	TraesCS1B02G159900	TraesCS1B02G159900	transcript
998692|F|0--45:C>G	TGCAGCAACCAACACAAACAGGCCCAAATGTCCGAATTCAGAGCACAGCCCGACCGACCGACCGCGAAA	chr1B	272880853	intron_variant	MODIFIER	TraesCS1B02G159900	TraesCS1B02G159900	transcript
1228531|F|0--24:G>A	TGCAGATAAATGAATGTATGTTAGACGCCTTGTGCGCCTTTCTCTTGTTCAAAAAAAAAAACTTCAAGT	chr1B	272881449	upstream_gene_variant	MODIFIER	TraesCS1B02G159900	TraesCS1B02G159900	transcript
1009747|F|0--37:C>G	TGCAGCTGCACAGCTCAAGGATGGAGACGCAGAGCCCCCTTCGGATGCGTCGCGCGCCGCCAGTGCCAA	chr1B	277959819	synonymous_variant	LOW	TraesCS1B02G161100	TraesCS1B02G161100	transcript
1211791|F|0--14:A>G	TGCAGAAGCAGAAGGCACCAAAGAATAAACTAATAATCGCAACTCATCATACATAATCTAACTGGATGC	chr1B	277960465	3_prime_UTR_variant	MODIFIER	TraesCS1B02G161100	TraesCS1B02G161100	transcript
1101444|F|0--6:C>G	TGCAGGCTGCTTTTGGCATTCTGAAAAAATGATTGTCTTACGCATGGGGTCCCACCGAGATCGGAAGAG	chr1B	278460495	intron_variant	MODIFIER	TraesCS1B02G161400	TraesCS1B02G161400	transcript
1072044|F|0--63:G>C	TGCAGCCGCTGCACATTCGCCGTGATCTCGGTCGTCACTTTCTTGATGAGAGCGATCATCTGCGAGCAG	chr1B	278631953	splice_region_variant&intron_variant	LOW	TraesCS1B02G161500	TraesCS1B02G161500	transcript
3935883|F|0--26:C>G	TGCAGGATTGCGCTTTCTTGTATCGACAGCGACTCGTGACCCCGAGATCGGAAGAGCGGTTCAGCAGGA	chr1B	280170022	synonymous_variant	LOW	TraesCS1B02G162400	TraesCS1B02G162400	transcript
1110983|F|0--43:G>C	TGCAGCAGGTGATTGAGCAGAGAAGCGCTGCGAGGAAGAAGGAGTTTGCGGAGTCGGACCGAGATCGGA	chr1B	280171524	missense_variant	MODERATE	TraesCS1B02G162400	TraesCS1B02G162400	transcript
11863199|F|0--24:C>G	TGCAGCATCTCTGGCCTCCACTAGCACCACCAGCCGAGATCGGAAGAGCGGTTCAGCAGGAATGCCGAG	chr1B	280756355	intergenic_region	MODIFIER	TraesCS1B02G162600-TraesCS1B02G162700	TraesCS1B02G162600-TraesCS1B02G162700	intergenic_region
1005224|F|0--60:A>G	TGCAGACGCCATCACTTATGCCAGACACTGACGCACCTGATGCGCCGACGTTTCAACAATGCACTGACA	chr1B	282055535	intergenic_region	MODIFIER	TraesCS1B02G162600-TraesCS1B02G162700	TraesCS1B02G162600-TraesCS1B02G162700	intergenic_region
2303904|F|0--38:T>C	TGCAGGTGGAAGAATGAGCTGCCGAAATCAGGCTGCCATTGTCGAGGATGAAGACGACCTGCCGAGCTT	chr1B	282429915	missense_variant	MODERATE	TraesCS1B02G162900	TraesCS1B02G162900	transcript
2259357|F|0--65:G>T	TGCAGCTCGGCTCACTGGTGCGGCCACGGGTTGGCCGTCTACGGCGCATGGTTTGGCTCCTATACGCCT	chr1B	282430175	synonymous_variant	LOW	TraesCS1B02G162900	TraesCS1B02G162900	transcript
108478439|F|0--8:C>A	TGCAGGTCCTGGGGGCGGGAGGCGGGAGGCGGGTGCGCGAGGGTGGAGAGGCCCATCAATCGGCGCCGA	chr1B	283127763	intergenic_region	MODIFIER	TraesCS1B02G163000-TraesCS1B02G163200	TraesCS1B02G163000-TraesCS1B02G163200	intergenic_region
1004903|F|0--15:T>C	TGCAGCCGCAAGGCTTCCTAGAGGAAGACGCGGAGGAGAGAGACGAGGAGAGGAGGACGGATCTGGACG	chr1B	283127945	intergenic_region	MODIFIER	TraesCS1B02G163000-TraesCS1B02G163200	TraesCS1B02G163000-TraesCS1B02G163200	intergenic_region
3026474|F|0--47:A>G	TGCAGCACGGAGGCTCCAGCTGCATCTCGGTGGGGCGGCGGCTCCCGACGGCCCTAGCAGACACGGGGG	chr1B	286756309	upstream_gene_variant	MODIFIER	TraesCS1B02G164400	TraesCS1B02G164400	transcript
108705394|F|0--11:G>A	TGCAGCTCAGAGGCGCGGCGGCTCCTGTTGAACCTCAGCGGCCCGAGATCGGAAGAGCGGTTCAGCAGG	chr1B	286756428	upstream_gene_variant	MODIFIER	TraesCS1B02G164400	TraesCS1B02G164400	transcript
108705394|F|0--8:A>G	TGCAGCTCAGAGGCGCGGCGGCTCCTGTTGAACCTCAGCGGCCCGAGATCGGAAGAGCGGTTCAGCAGG	chr1B	286756431	upstream_gene_variant	MODIFIER	TraesCS1B02G164400	TraesCS1B02G164400	transcript
5324686|F|0--13:T>G	TGCAGCGGGAGCTTCCGCGTGTCCGATATGCAGCGGGAGCGCCGAGATCGGAAGAGCGGTTCAGCAGGA	chr1B	286756449	upstream_gene_variant	MODIFIER	TraesCS1B02G164400	TraesCS1B02G164400	transcript
1106925|F|0--50:G>T	TGCAGGTGGGGCCCCCAGAACCGTCTGCATGTGAGGGATTTTCTAATCCTTCCCTTCGCCGAGATCGGA	chr1B	288025795	intergenic_region	MODIFIER	TraesCS1B02G164800-TraesCS1B02G164900	TraesCS1B02G164800-TraesCS1B02G164900	intergenic_region
5411232|F|0--15:T>C	TGCAGGTGGGGCCCCTAGAACCGTCTGCATGTGAGGGATTTTCTAATCCTGCCCTTCACCGAGATCGGA	chr1B	288025830	intergenic_region	MODIFIER	TraesCS1B02G164800-TraesCS1B02G164900	TraesCS1B02G164800-TraesCS1B02G164900	intergenic_region
2244122|F|0--6:A>T	TGCAGCTTGGAAACGATGACAGGGCATGCCCAAAGTATGCCTTCAGGATCTTCGAGGTGGACATCTGGC	chr1B	288170994	synonymous_variant	LOW	TraesCS1B02G165000	TraesCS1B02G165000	transcript
109118077|F|0--60:C>G	TGCAGCCGCGACTCCTCCGAATATGGTGACGCGATGGAGAAGGAAGTGTGGCAGGGGGCGCATCGACCT	chr1B	288391878	intron_variant	MODIFIER	TraesCS1B02G165100	TraesCS1B02G165100	transcript
994137|F|0--51:G>A	TGCAGGTACCCTACCCCTTCCGTGCGCGCGGTTGTTCCCCCTCCACGAGCTGGATTTGCGGCAGGGTGT	chr1B	288800532	intron_variant	MODIFIER	TraesCS1B02G165500	TraesCS1B02G165500	transcript
3950958|F|0--18:G>A	TGCAGCTTCGACGGAGACGTCGTACCACACCACAAAGGGGAACGACCGAGATCGGAAGAGCGGTTCAGC	chr1B	295297004	intergenic_region	MODIFIER	TraesCS1B02G166800-TraesCS1B02G167000	TraesCS1B02G166800-TraesCS1B02G167000	intergenic_region
108415162|F|0--7:A>G	TGCAGGCAGACGGCAGAGCTGGCGAATCGGCAAGCCGAGATCGGAAGAGCGGTTCAGCAGGAATGCCGA	chr1B	295939443	intergenic_region	MODIFIER	TraesCS1B02G166800-TraesCS1B02G167000	TraesCS1B02G166800-TraesCS1B02G167000	intergenic_region
3945004|F|0--11:C>T	TGCAGCGGGCGCGCTTGCCCCTCGCCGACTCTGGGTGGCCGAGATCGGAAGAGCGGTTCAGCAGGAATG	chr1B	295939458	intergenic_region	MODIFIER	TraesCS1B02G166800-TraesCS1B02G167000	TraesCS1B02G166800-TraesCS1B02G167000	intergenic_region
2292440|F|0--26:A>T	TGCAGTATTTTCATGCCATGGAAACCTTGTAAATCCTCACCTGATCACCTCCGAGACGAGCTTCCTGCT	chr1B	296053750	intergenic_region	MODIFIER	TraesCS1B02G166800-TraesCS1B02G167000	TraesCS1B02G166800-TraesCS1B02G167000	intergenic_region
1004688|F|0--43:C>T	TGCAGCTTGTGCGGCCCCTTCGCCTCGGCCGCACCCGCGTCGCTCTCGGCCGCGACCTCCGAGATCGGA	chr1B	296493997	missense_variant	MODERATE	TraesCS1B02G167100	TraesCS1B02G167100	transcript
3026715|F|0--14:G>T	TGCAGAAGATATCCTTGAGCACCAACATGCTCGACGGGAAGCTGCCGAGATCGGAAGAGCGGTTCAGCA	chr1B	296656537	missense_variant	MODERATE	TraesCS1B02G167400	TraesCS1B02G167400	transcript
7919883|F|0--5:T>C	TGCAGTCATCGCGGGCATTACCTGTGGTCCGAGCTCTTCTACAGACAGTGGACATTTGATATGAGAGCG	chr1B	296657862	5_prime_UTR_variant	MODIFIER	TraesCS1B02G167400	TraesCS1B02G167400	transcript
1181717|F|0--45:A>C	TGCAGTCAGGTAAACTCTTAGAACAGAAGCAAACTGACCACCTAAACATTCAGGTAACCGCAAACATGG	chr1B	297093097	intron_variant	MODIFIER	TraesCS1B02G167800	TraesCS1B02G167800	transcript
107957605|F|0--37:C>G	TGCAGTCAGGTAAACTCTTAGAACAGAAGCAAACTGACCACCTAAACATTCAGGTAACCGCAAACATGG	chr1B	297093105	intron_variant	MODIFIER	TraesCS1B02G167800	TraesCS1B02G167800	transcript
6046461|F|0--37:C>T	TGCAGTTCATGGACCTCTCCAACAACTCCTTCTCGGGCCAAATCCCCGATGCCAAGGCAAGTCACAACT	chr1B	297114799	intergenic_region	MODIFIER	TraesCS1B02G167900-TraesCS1B02G168000	TraesCS1B02G167900-TraesCS1B02G168000	intergenic_region
1090672|F|0--37:T>G	TGCAGAGAGACGGGCGTATGTCTATAGAGCGCGTGGGTGGGATACTGCCACACCGAGATCGGAAGAGCG	chr1B	297457094	intron_variant	MODIFIER	TraesCS1B02G168100	TraesCS1B02G168100	transcript
1057728|F|0--8:T>C	TGCAGTAATGGATGTAGTACGTAGTACTTGCGTGAATTGACCAGCAAGACAAACCCAATCACAATAAAT	chr1B	297457136	intron_variant	MODIFIER	TraesCS1B02G168100	TraesCS1B02G168100	transcript
1106822|F|0--53:A>G	TGCAGAGTGTATAGTGCTGACTAGTAGATTAAAGAAAAGAAAAGAAAAAATAAACAGGCACGCCACTTA	chr1B	299383972	intergenic_region	MODIFIER	TraesCS1B02G168500-TraesCS1B02G168600	TraesCS1B02G168500-TraesCS1B02G168600	intergenic_region
2303097|F|0--37:C>G	TGCAGGCCAAGCCTAGCACGCCAATTCAAGATACATACCCAGTGCAGGAGAGCCATCCAAGCGAAGATC	chr1B	299460883	upstream_gene_variant	MODIFIER	TraesCS1B02G168700	TraesCS1B02G168700	transcript
109190690|F|0--17:G>A	TGCAGCTACTAAAAGCGGACCAAACTTCGCGAGCCGAGATCGGAAGAGCGGTTCAGCAGGAATGCCGAG	chr1B	300722101	intron_variant	MODIFIER	TraesCS1B02G169500	TraesCS1B02G169500	transcript
7487605|F|0--12:G>C	TGCAGAGCACTTGTTATTTTGTGCTCATCAAAAATTGGGGGCAAGCCTGACGATGCGGCGTACCACTGT	chr1B	300949897	synonymous_variant	LOW	TraesCS1B02G169600	TraesCS1B02G169600	transcript
1019890|F|0--54:C>G	TGCAGCTTCTGGTTGACGCGCTTGAGGTCGGCAGCGATGTCGCCGTGGGGCTCGCCGTCCTCGCAGCAG	chr1B	301249484	missense_variant	MODERATE	TraesCS1B02G169700	TraesCS1B02G169700	transcript
4001975|F|0--51:C>T	TGCAGCTCCACGCGGCGTACGCGGCTGATCCCACCGTCCATACGCGGACGTTGCTGAGGCGCCAGCCAA	chr1B	301249616	synonymous_variant	LOW	TraesCS1B02G169700	TraesCS1B02G169700	transcript
108175405|F|0--19:C>G	TGCAGGAGCACCCGCCTTTCGACAGGGAAGCCCGAGATCGGAAGAGCGGTTCAGCAGGAATGCCGAGAC	chr1B	301250449	synonymous_variant	LOW	TraesCS1B02G169700	TraesCS1B02G169700	transcript
1113706|F|0--50:C>G	TGCAGTAAACGCAAAACATTGCATGCATCACAGTGGTAAGAATCCGCAAACCGCTGGATTGGAAATTAC	chr1B	301796177	intron_variant	MODIFIER	TraesCS1B02G170100	TraesCS1B02G170100	transcript
109292425|F|0--7:T>C	TGCAGATTCTGGAAATCAGCGGTCTGAGGCAGTTCTGGAGCAACATCAAGTGCCCCAGCAACAACGGAC	chr1B	301796231	missense_variant&splice_region_variant	MODERATE	TraesCS1B02G170100	TraesCS1B02G170100	transcript
32940725|F|0--5:C>T	TGCAGCCATGTAGATCAACCCACGTTCAATCTGTACGACTGACTTTGACAAGATCCTTGTGTGGAAGAG	chr1B	302035318	intron_variant	MODIFIER	TraesCS1B02G170200	TraesCS1B02G170200	transcript
4329764|F|0--56:A>G	TGCAGTTTGGGCAGCTTGGGACAGTCGATGAAGGCCTCCCCGTTCTTGTCGACGCAAAGGTAGATCTGG	chr1B	302036962	missense_variant	MODERATE	TraesCS1B02G170200	TraesCS1B02G170200	transcript
983080|F|0--25:T>C	TGCAGTGCCCTGAGGAGGTCCTCTTCCACCCCTTCCACACGTGGATGCTCAACGCCACATCGCCTGCCA	chr1B	302037040	synonymous_variant	LOW	TraesCS1B02G170200	TraesCS1B02G170200	transcript
1728067|F|0--61:A>G	TGCAGTGCCCTGAGGAGGTCCTCTTCCATCCCTTCCACACCTGGATGCTCAACGCCACATCACCTGCCA	chr1B	302037076	missense_variant	MODERATE	TraesCS1B02G170200	TraesCS1B02G170200	transcript
2261981|F|0--36:C>T	TGCAGCTGGAGCTGGAGTACGAAGCCTGAACTGGTGCCGGGAATGGAGAACGGACGGCGCGAGGAGCTC	chr1B	303223903	upstream_gene_variant	MODIFIER	TraesCS1B02G171000	TraesCS1B02G171000	transcript
2261981|F|0--7:G>A	TGCAGCTGGAGCTGGAGTACGAAGCCTGAACTGGTGCCGGGAATGGAGAACGGACGGCGCGAGGAGCTC	chr1B	303223932	upstream_gene_variant	MODIFIER	TraesCS1B02G171000	TraesCS1B02G171000	transcript
3222138|F|0--13:C>A	TGCAGGGTTTGACCTTCTGCAAGTACCACCTCAACACCGAGATCGGAAGAGCGGTTCAGCAGGAATGCC	chr1B	305269878	intron_variant	MODIFIER	TraesCS1B02G171700	TraesCS1B02G171700	transcript
1085688|F|0--56:C>T	TGCAGCTGGCCACGGACCGCATCTGCATCTGCATGGCTTCCTGCTACTTTTTTTTTCACACTTGAAACC	chr1B	310925640	upstream_gene_variant	MODIFIER	TraesCS1B02G173700	TraesCS1B02G173700	transcript
1119193|F|0--6:G>A	TGCAGTAGCGCAAAAGAGGGTACAGGGAGAGCAGCCGCTGCGCCGCGACATGTCCCAATCGGTGTTCCG	chr1B	310925699	upstream_gene_variant	MODIFIER	TraesCS1B02G173700	TraesCS1B02G173700	transcript
1023910|F|0--43:A>C	TGCAGAAGTGCGGCAGGGGCATGATTTGCAGCCCCCGATCCGTAGTCGTCGCGGCCCATCCAGCGGTGC	chr1B	312919007	upstream_gene_variant	MODIFIER	TraesCS1B02G174200	TraesCS1B02G174200	transcript
2290995|F|0--11:C>T	TGCAGTGGAATCACGGTATGTAGTGTCGTAACGTCGAATACGTCTGTACTGTAATGTAATCTAACCTGC	chr1B	314570090	upstream_gene_variant	MODIFIER	TraesCS1B02G174600	TraesCS1B02G174600	transcript
1046772|F|0--45:T>A	TGCAGTTCCTTGGCGATGATAAGGTTTGCTGACTCGCTCCCTACCTAATCCAATCCAGAGCATCAGACT	chr1B	314571521	downstream_gene_variant	MODIFIER	TraesCS1B02G174500	TraesCS1B02G174500	transcript
39691997|F|0--39:T>G	TGCAGGTAGTGGCCAATCTACACGTGGGCTGGTGGTTTTTCCGTCGAGTGGGATTGTAGGAGGCCCTGC	chr1B	317173138	intergenic_region	MODIFIER	TraesCS1B02G175500-TraesCS1B02G175600	TraesCS1B02G175500-TraesCS1B02G175600	intergenic_region
1211512|F|0--26:C>T	TGCAGCTTACGTGCTCCACATTGGTATTCTTGCGCTGATAATCATGAACCGCAAACTCTATGCAGTAGT	chr1B	317440783	missense_variant	MODERATE	TraesCS1B02G176000	TraesCS1B02G176000	transcript
1074058|F|0--44:T>C	TGCAGGATGTCAACTATATAATTTTCTTCTCCATCTTGTGTTCTTATCCAGGTCATGATCTGGTAGTTG	chr1B	317442700	intron_variant	MODIFIER	TraesCS1B02G176000	TraesCS1B02G176000	transcript
6027412|F|0--28:T>C	TGCAGTTTGTGACAAGCTTCCAGTTCCGTGTGTCTTGTCTTTGGCCTGCTTCATGGCATCAGCATTCGA	chr1B	317845873	3_prime_UTR_variant	MODIFIER	TraesCS1B02G176500	TraesCS1B02G176500	transcript
1094870|F|0--68:C>T	TGCAGCGGGCGGGGACCCCATCCGCGGCCAGGCGCACGAGACAGGCAACGTGGCGCTGCTCCGCCACAC	chr1B	322726308	downstream_gene_variant	MODIFIER	TraesCS1B02G178100	TraesCS1B02G178100	transcript
1217200|F|0--19:A>T	TGCAGTCGTTTAGAATAGATTTTTTTTAGGTACTGTGCCTTCTAAACTACAGCTAGAAACGATTTCAAC	chr1B	325978396	downstream_gene_variant	MODIFIER	TraesCS1B02G179709	TraesCS1B02G179709	transcript
1167152|F|0--19:T>C	TGCAGCTCCAGCCTCACCGTCCCACTGCTCCACCAGCGATGGAAAGGAGCCGCCGCCGAGATCGGAAGA	chr1B	326790002	downstream_gene_variant	MODIFIER	TraesCS1B02G180000	TraesCS1B02G180000	transcript
1089522|F|0--35:T>C	TGCAGTGTTCAAGTACGACGCGACGACACATGACATGGTGGTGGTGGGCGCAGTGGAATCCCGAGATCG	chr1B	327484452	downstream_gene_variant	MODIFIER	TraesCS1B02G180900	TraesCS1B02G180900	transcript
1262278|F|0--12:G>A	TGCAGCGATGCCGAGCGGACGGTGATGACGTCGCCTTGGTAGAAAGCGCGAGGCACCCTGAGCACGCGC	chr1B	327567657	intergenic_region	MODIFIER	TraesCS1B02G180900-TraesCS1B02G181000	TraesCS1B02G180900-TraesCS1B02G181000	intergenic_region
1130591|F|0--6:G>A	TGCAGCGTTCCAACCTAGCAACATGGCACAAATGGAACAAACACATGATATTATACATGTAAAGCAGGA	chr1B	327840275	synonymous_variant	LOW	TraesCS1B02G181100	TraesCS1B02G181100	transcript
3954136|F|0--31:C>T	TGCAGCCTCTGCCGACGGCAGGAGTGAACGCCAACCCGAGATCGGAAGAGCGGTTCAGCAGGAATGCCG	chr1B	328813453	intergenic_region	MODIFIER	TraesCS1B02G181700-TraesCS1B02G181800	TraesCS1B02G181700-TraesCS1B02G181800	intergenic_region
2257474|F|0--58:C>T	TGCAGAAGCGTTGAATCGATTCCTTGGTGCGCGGCGATTGCCGAGGGGAGCGAGATGGCACGGAAGCGC	chr1B	328813767	intergenic_region	MODIFIER	TraesCS1B02G181700-TraesCS1B02G181800	TraesCS1B02G181700-TraesCS1B02G181800	intergenic_region
1090571|F|0--35:G>A	TGCAGCGCAATCTAACGCCTTAAGTGCTAACGAGGGGAAAATCCTATGCACCGCTCATTGCAGCAAAAT	chr1B	328818708	downstream_gene_variant	MODIFIER	TraesCS1B02G181800	TraesCS1B02G181800	transcript
1090571|F|0--37:A>G	TGCAGCGCAATCTAACGCCTTAAGTGCTAACGAGGGGGAAATCCTATGCACCGCTCATTGCAGCAAAAT	chr1B	328818710	downstream_gene_variant	MODIFIER	TraesCS1B02G181800	TraesCS1B02G181800	transcript
2306630|F|0--5:G>C	TGCAGGGGCTTCGTGTCGCCGTTGTTGCAGTTGTCGTACTTGAGGTAGTCGATGCCCTGAAACCAGCGA	chr1B	328942635	synonymous_variant	LOW	TraesCS1B02G182000	TraesCS1B02G182000	transcript
105943449|F|0--9:C>G	TGCAGGCCCCTGTTGTAACACCGCCGAGATCGGAAGAGCGGTTCAGCAGGAATGCCGAGACCGATCTCG	chr1B	328982915	intergenic_region	MODIFIER	TraesCS1B02G182000-TraesCS1B02G182100	TraesCS1B02G182000-TraesCS1B02G182100	intergenic_region
1083702|F|0--14:C>G	TGCAGGTTGTCGCTCAGGAGATTCCAGGTGTTCTTTAACAGCCTGCAAGTAGTGCAGTTTTTTAGACTT	chr1B	328983649	upstream_gene_variant	MODIFIER	TraesCS1B02G182100	TraesCS1B02G182100	transcript
1083702|F|0--50:A>G	TGCAGGTTGTCGCTCAGGAGATTCCAGGTGTTCTTTAACAGCCTGCAAGTAGTGCAGTTTTTTAGACTT	chr1B	328983685	upstream_gene_variant	MODIFIER	TraesCS1B02G182100	TraesCS1B02G182100	transcript
1099362|F|0--38:A>G	TGCAGTCTCATCTGCCCTAAAATAGCAGGCAACAAATCGAAAGAAAGAAAACCGAGATCGGAAGAGCGG	chr1B	328983733	upstream_gene_variant	MODIFIER	TraesCS1B02G182100	TraesCS1B02G182100	transcript
108450491|F|0--13:G>C	TGCAGCAACCCAAGAACACACGACCATCAGGCTCACGCAGGGCAACAAAGCATCAAACCCTAATCCTCC	chr1B	329490413	upstream_gene_variant	MODIFIER	TraesCS1B02G182700	TraesCS1B02G182700	transcript
1088924|F|0--15:G>C	TGCAGTTTCAGCCTTCCGAGCCTCCGTCTCCTCCTTGTCGTGGCAGCAAAGAAATGCCTGTGCGGCTCT	chr1B	330388441	5_prime_UTR_variant	MODIFIER	TraesCS1B02G183500	TraesCS1B02G183500	transcript
1668149|F|0--30:G>C	TGCAGCACGGAGAACGACTCCGAGTGCTGCCAAGACGGGCGGCGCTATAGAACGTTCGCGTGCTCCCCG	chr1B	330839358	missense_variant	MODERATE	TraesCS1B02G184100	TraesCS1B02G184100	transcript
1668149|F|0--58:C>T	TGCAGCACGGAGAACGACTCCGAGTGCTGCGAAGACGGGCGGCGCTATAGAACGTTCGCGTGCTCCCCG	chr1B	330839386	missense_variant	MODERATE	TraesCS1B02G184100	TraesCS1B02G184100	transcript
1152951|F|0--50:A>G	TGCAGCTCGCGGTGGAGGAGCCGATGGAGTGCTTGGGCACGGGGCTGGTGAGCCCGAGATCGGAAGAGC	chr1B	332154853	synonymous_variant	LOW	TraesCS1B02G185300	TraesCS1B02G185300	transcript
12775446|F|0--5:G>C	TGCAGGTGCCATCCGCTCCAGTACTGCGCACCTGTGCCGCAGTTGGCATCGGCCCCCGAGATCGGAAGA	chr1B	332795704	missense_variant	MODERATE	TraesCS1B02G185900	TraesCS1B02G185900	transcript
108811115|F|0--11:T>C	TGCAGCTGCCATCCGCTCCAGTACTGCGCACCTGTGCCGCAGTTGGCATCTGCCGCCGAGATCGGAAGA	chr1B	332795710	missense_variant	MODERATE	TraesCS1B02G185900	TraesCS1B02G185900	transcript
5324895|F|0--19:A>G	TGCAGTGGTGGCTGGCGGTAGTGTAAAAGGCCGAGATCGGAAGAGCGGTTCAGCAGGAATGCCGAGACC	chr1B	332808062	missense_variant	MODERATE	TraesCS1B02G186100	TraesCS1B02G186100	transcript
1202422|F|0--36:C>T	TGCAGCTCCCCGACCCCGAATTCCTCCCCTCCCAGTCCCAGGCCAGAATCCCCAAATCCGAGATCGGAA	chr1B	332844858	5_prime_UTR_variant	MODIFIER	TraesCS1B02G186200	TraesCS1B02G186200	transcript
2278352|F|0--60:A>C	TGCAGGACACAAACAATCAGTCGAGCACCTCGCGCGCGCGCCCCGAAATGGAACCACAACACAAGAAAT	chr1B	333595877	intron_variant	MODIFIER	TraesCS1B02G186500	TraesCS1B02G186500	transcript
6035517|F|0--64:A>G	TGCAGAAACACCAAGAGTGCATCAAGCCAAAACGGCACCATCAAAGAGACGACAAAGAGAGTGGAGAGC	chr1B	333601406	upstream_gene_variant	MODIFIER	TraesCS1B02G186600	TraesCS1B02G186600	transcript
5970794|F|0--52:C>G	TGCAGTGGATGCCGTGACTACGTACCTTCTGGATGGAGAGGGCGTCGAGGATCGCTAGCACGTCGGCGA	chr1B	333601883	missense_variant	MODERATE	TraesCS1B02G186600	TraesCS1B02G186600	transcript
1206603|F|0--9:C>T	TGCAGCGAACAGCTGACGTAGCCCGCCATGCTCGCTCCGTGGCATGACATGACCATCTTGTGCATGTGC	chr1B	333601941	downstream_gene_variant	MODIFIER	TraesCS1B02G186500	TraesCS1B02G186500	transcript
10983785|F|0--8:A>G	TGCAGGCTACTTCCGTGTAGCAGGCTGCACCAGCTGGCACATCGACTTCTACCCCAACGGCGATCACCC	chr1B	334123656	intergenic_region	MODIFIER	TraesCS1B02G186700-TraesCS1B02G186800	TraesCS1B02G186700-TraesCS1B02G186800	intergenic_region
1094981|F|0--6:G>T	TGCAGGGTTTTTTTTTAATTTTCTTCTGCGGTTTTTTGCTTCCAGTTTTTCATTGCTTTGTCCGAGATC	chr1B	336069238	upstream_gene_variant	MODIFIER	TraesCS1B02G187800	TraesCS1B02G187800	transcript
1091521|F|0--25:T>C	TGCAGCGGCAGATCACCGCCATCATTGACGAAGATCAGTCGGGGTTCATTCCTGGCCGAGATCGGAAGA	chr1B	336215750	intergenic_region	MODIFIER	TraesCS1B02G188000-TraesCS1B02G188100	TraesCS1B02G188000-TraesCS1B02G188100	intergenic_region
2305368|F|0--32:A>G	TGCAGACGAAGATCTCCTTCACTCGGACGCCCACTTGGCCCTCGACGCGGCTATCCGAGATCGGAAGAG	chr1B	336216378	intergenic_region	MODIFIER	TraesCS1B02G188000-TraesCS1B02G188100	TraesCS1B02G188000-TraesCS1B02G188100	intergenic_region
1212812|F|0--68:C>G	TGCAGATGCTCTAAGGTTAGCGGAGTTTTCAGGATTTGAGAGCTCAGTGCTTGTTGACCGCGGTGGGGC	chr1B	336787600	upstream_gene_variant	MODIFIER	TraesCS1B02G188400	TraesCS1B02G188400	transcript
1212812|F|0--63:T>G	TGCAGATGCTCTAAGGTTAGCGGAGTTTTCAGGATTTGAGAGCTCAGTGCTTGTTGACCGCGGTGGGGC	chr1B	336787605	upstream_gene_variant	MODIFIER	TraesCS1B02G188400	TraesCS1B02G188400	transcript
1212812|F|0--20:C>T	TGCAGATGCTCTAAGGTTAGTGGAGTTTTCAGGATTTGAGAGCTCAGTGCTTGTTGACCGCGGTGGGGC	chr1B	336787648	upstream_gene_variant	MODIFIER	TraesCS1B02G188400	TraesCS1B02G188400	transcript
1206511|F|0--42:A>C	TGCAGGCAACGAGACAAGCTGGCCGAGGAACCAAACCCTCTGCTTTTTGCTTCGCGAGGGCAAGCGCTT	chr1B	338016385	upstream_gene_variant	MODIFIER	TraesCS1B02G188500	TraesCS1B02G188500	transcript
1047879|F|0--36:C>T	TGCAGCGTCCTCCGCGGCGAAGACTTTGCGGTGTCGCCGTTCTCACTGTCGCCGCAAAGAGCAAGAATC	chr1B	340374399	synonymous_variant	LOW	TraesCS1B02G189700	TraesCS1B02G189700	transcript
991290|F|0--6:C>T	TGCAGACCAAATGTTCTCTGACGATGTAAAGCGATCTACGTACTATTTACTTCGCGGTACATCTTGGAA	chr1B	340462170	upstream_gene_variant	MODIFIER	TraesCS1B02G189800	TraesCS1B02G189800	transcript
1089962|F|0--6:G>A	TGCAGTGCGCAGGGGCCAGTTAACTGCACGCAGAATGCGAGATCACAAGTTCTGAACGCTTCCAGATGG	chr1B	340462179	upstream_gene_variant	MODIFIER	TraesCS1B02G189800	TraesCS1B02G189800	transcript
1089962|F|0--56:C>T	TGCAGTGCGCAGGGGCCAGTTAACTGCACGCAGAATGCGAGATCACAAGTTCTGAATGCTTCCAGATGG	chr1B	340462229	upstream_gene_variant	MODIFIER	TraesCS1B02G189800	TraesCS1B02G189800	transcript
1092395|F|0--38:G>C	TGCAGTTTCAGCCGAGAGGGTGCCGCGTGACGTGCTTGGCCGACGCTGGGGGAGCCGAGATCGGAAGAG	chr1B	342643793	missense_variant	MODERATE	TraesCS1B02G191600	TraesCS1B02G191600	transcript
1092395|F|0--52:A>G	TGCAGTTTCAGCCGAGAGGGTGCCGCGTGACGTGCTTGCCCGACGCTGGGGGAGCCGAGATCGGAAGAG	chr1B	342643807	missense_variant	MODERATE	TraesCS1B02G191600	TraesCS1B02G191600	transcript
108506435|F|0--18:A>G	TGCAGCAATCAAACACGTAAGATCCGAGATCGGAAGAGCGGTTCAGCAGGAATGCCGAGACCGATCTCG	chr1B	344048018	intron_variant	MODIFIER	TraesCS1B02G192300	TraesCS1B02G192300	transcript
[truncated: 64,068 more rows]

## Sheet: Tetraploid
Marker ID	Sequence	Chromossome	Position	Annotation	variants_impact	#GeneName	GeneId	BioType	x	BioType
1000008|F|0--28:G>A	TGCAGTGAGATTCTCGTTTACAGAATTGACATATGACACCTGAATGCATTCCGAGATCGGAAGAGCGGT	chr1A	534272126	3_prime_UTR_variant	MODIFIER	TraesCS1A02G349200	TraesCS1A02G349200	transcript	TraesCS1A02G349200.1	protein_coding
1000013|F|0--21:A>G	TGCAGTGAAGAAGAAGGACCTGATTGCTTTTCCATTTTATGTTTTAGGGTCCTTTTTGTAAATTTTAAG	chr2A	83047493	intergenic_region	MODIFIER	TraesCS2A02G137300-TraesCS2A02G137400	TraesCS2A02G137300-TraesCS2A02G137400	intergenic_region	TraesCS2A02G137300-TraesCS2A02G137400
1000034|F|0--34:C>G	TGCAGTCCCAGTCGCAGTCCAAGCGTAACGGGCTCTTCTGTTTCTTCTTCTTCTCCCCCAAGTTGACAA	chr1A	574832130	5_prime_UTR_variant	MODIFIER	TraesCS1A02G416500	TraesCS1A02G416500	transcript	TraesCS1A02G416500.1	protein_coding
1000048|F|0--19:A>G	TGCAGTATTTTTGTCTACAAGAACTAAAAACCACAATTTTGACATATCAAAGTATTTTGTAGTATCGGG	chr1B	622062831	intergenic_region	MODIFIER	TraesCS1B02G387800-TraesCS1B02G387900	TraesCS1B02G387800-TraesCS1B02G387900	intergenic_region	TraesCS1B02G387800-TraesCS1B02G387900
1000068|F|0--47:A>G	TGCAGAAGGCATGCCATGCCCAAGAGTAGGACAAGGCAAGGCATGGAAGAAGCCATGTTGTGCTTGTTT	chr5A	18857206	missense_variant	MODERATE	TraesCS5A02G023800	TraesCS5A02G023800	transcript	TraesCS5A02G023800.1	protein_coding
1000124|F|0--31:C>A	TGCAGGTGAGGTGGACGGAGCGGAAGGGACCCTGGTGCGCGGCGAGGACGCGGGAGACGGCCGCGATGA	chr5B	63844619	missense_variant	MODERATE	TraesCS5B02G058100	TraesCS5B02G058100	transcript	TraesCS5B02G058100.1	protein_coding
1000128|F|0--34:A>T	TGCAGGTGACAAAGCAGGCAGGGAAGGTTCTCCGAGGTGGCCCAGCGGGGTTAGTGGTTCGGTGTGCCT	chr2A	543572749	3_prime_UTR_variant	MODIFIER	TraesCS2A02G318400	TraesCS2A02G318400	transcript	TraesCS2A02G318400.1	protein_coding
1000134|F|0--15:T>C	TGCAGGTCTCCCTCATGTTCGCGCCCTATTAATGTCCTTGACCGCCCGCAAGCCCGAGATCGGAAGAGC	chr6B	153400505	intergenic_region	MODIFIER	TraesCS6B02G151500-TraesCS6B02G151600	TraesCS6B02G151500-TraesCS6B02G151600	intergenic_region	TraesCS6B02G151500-TraesCS6B02G151600
1000140|F|0--25:C>G	TGCAGGTCACTGATCCCCAAGCCACGGAAAGCCCTCGGTTTGCAGACGTCTCGCAAGCGCACAAGGCAC	chr7B	639776471	intergenic_region	MODIFIER	TraesCS7B02G374200-TraesCS7B02G374300	TraesCS7B02G374200-TraesCS7B02G374300	intergenic_region	TraesCS7B02G374200-TraesCS7B02G374300
1000201|F|0--59:T>C	TGCAGGCTAGCAGTGATCTGACTTTGGTCAACACAGTTTCAAGCAAAGATGTAGACAAGCTGGCGCCTT	chr7A	596357399	intergenic_region	MODIFIER	TraesCS7A02G409200-TraesCS7A02G409500	TraesCS7A02G409200-TraesCS7A02G409500	intergenic_region	TraesCS7A02G409200-TraesCS7A02G409500
1000210|F|0--15:C>T	TGCAGGCGCTGAAGACTTTTTGGATCTCCATGACTCCATCTCCTGAGTGCGGAGTAGAGTTTGTAGTGT	chr3B	818763997	intergenic_region	MODIFIER	TraesCS3B02G595600-TraesCS3B02G595700	TraesCS3B02G595600-TraesCS3B02G595700	intergenic_region	TraesCS3B02G595600-TraesCS3B02G595700
1000215|F|0--26:C>T	TGCAGGCCTTCGCGGCCGCCCCGATGCCCGCTGACGAGGCAGAGGTCTCCTTGGCGGCGGCGACGACGA	chr2A	772984467	intergenic_region	MODIFIER	TraesCS2A02G580700-TraesCS2A02G580800	TraesCS2A02G580700-TraesCS2A02G580800	intergenic_region	TraesCS2A02G580700-TraesCS2A02G580800
1000220|F|0--32:G>A	TGCAGTATAATGAAGCCGACATTCGCTAATTTAAAAAGGATCCTAAAGCAGTTCCATGTTTGCTGAAGA	chr7A	13884538	intergenic_region	MODIFIER	TraesCS7A02G032700-TraesCS7A02G032800	TraesCS7A02G032700-TraesCS7A02G032800	intergenic_region	TraesCS7A02G032700-TraesCS7A02G032800
1000221|F|0--35:A>G	TGCAGGCCGCTCAGCAGGCCGCCGAAGCCATGCTGGGGATTCTCGTGCAGGCTTCCCATGGAGACGAGA	chr6A	450089404	missense_variant	MODERATE	TraesCS6A02G240000	TraesCS6A02G240000	transcript	TraesCS6A02G240000.1	protein_coding
1000290|F|0--34:A>C	TGCAGGAAGGGGGCCTCGGCGTCCGCCATGGCCGACATCTCTCTGCCTCTCTGCTCTGCTCTCGGATGA	chr2A	765056413	missense_variant	MODERATE	TraesCS2A02G565600	TraesCS2A02G565600	transcript	TraesCS2A02G565600.1	protein_coding
1000300|F|0--66:A>G	TGCAGGAAAAAAGGACAGGCCAGCTTAGAAAAAACCCGTGACGAGGCGGAGCAATGCGAGAGGCGGACG	chr7A	707956399	intergenic_region	MODIFIER	TraesCS7A02G525314-TraesCS7A02G525400	TraesCS7A02G525314-TraesCS7A02G525400	intergenic_region	TraesCS7A02G525314-TraesCS7A02G525400
1000301|F|0--35:C>T	TGCAGCTTTTGTGCCTTTTTTTCTAGGGGATGCAGCTTTTTTTTTTTGAGACAACTAGGGGATGCAGCT	chr6B	615636389	upstream_gene_variant	MODIFIER	TraesCS6B02G350500	TraesCS6B02G350500	transcript	TraesCS6B02G350500.1	protein_coding
1000336|F|0--17:C>G	TGCAGCTGGCCCTGGAACGCGGTGACGCTGCCCTCGGCGTCGTCGCGGGCCGCCCGAGATCGGAAGAGC	chr6D	436716767	missense_variant	MODERATE	TraesCS6D02G334900	TraesCS6D02G334900	transcript	TraesCS6D02G334900.1	protein_coding
1000362|F|0--38:G>A	TGCAGCTCGTTTGGCGGTTGGCGCGGAAACGCCTGGCCGCTTTCCAGGGTCCGAGATCGGAAGAGCGGT	chr2A	167332278	5_prime_UTR_variant	MODIFIER	TraesCS2A02G197700	TraesCS2A02G197700	transcript	TraesCS2A02G197700.1	protein_coding
[truncated: 52,351 more rows]

## Sheet: CWR
Marker ID	Sequences	Chromossome	Position	Annotation	variants_impact	#GeneName	GeneId	BioType	x	BioType
[truncated: 28,054 more rows]
