# Supplementary material for: Diversity analysis of 80,000 wheat accessions reveals consequences and opportunities of selection footprints
Source: Nat Commun. 2020 Sep 11;11:4572. doi: 10.1038/s41467-020-18404-w (PMC7486412; doi:10.1038/s41467-020-18404-w)
Supplement: Supplementary file 7 — Supplementary Data 3 [file 41467_2020_18404_MOESM7_ESM.csv]

Chrom	Position	CLoneID	Sequence
1A	0	2325584	TGCAGGCTTTCCCGTGATGACACAATACTCTGAACAGTCGTCGAGTTGAGAGAACAACTCCGTGCTTGA
1A	0	1035133	TGCAGTGGCGAACCCATGGCCGTCCTGCGACAACTGTGACTCATGCACCAAGTCCAACTCTCCGGGGTG
1A	0	2282333	TGCAGCGGCAATTTCGAGATGAACAAGATGACTCATTCTGGTGATAGCATTGGTCAAATCAGCAGAATG
1A	0	998266	TGCAGGCTTTGGCGCGCACAAGAACACGGCCCTGAGTGCGCGTCACCCGCAACAGCCGAGAACCAATCT
1A	0	1118000	TGCAGATGCGACCCCAAGCGCGTCGCCGTGCTGCAACAACTGCGGCACCTGCACCAGGTCCATCCCGCC
1A	0.617533914	1129333	TGCAGAGCCTCTCCCAGGATTGCGCACCGCCAAGTACGCCGACCTCTTTTTTCTTCCTTGCGGCTAGGA
1A	1.198711646	993127	TGCAGATACAGAAAGAATTTCAAGGAAGAGCTGAAACTTCTCCTCTTTAGAACCAAGAGAAAGAAATAT
1A	1.274789151	3028187	TGCAGCCAGTATGGATCGACAGACACCGGAACATTCCGAGATCGGAAGAGCGGTTCAGCAGGAATGCCG
1A	1.281183705	671596	TGCAGTTGCAAGCGGGAGGAAGAACAGACTGGCATGACGACCCATGGTGCTTGAAGTTGAACGGAAACGGAGACTGCATGCATGAAAAGCCGATAAGCAACTGATGACATGAGTGCAGGGATGAGCTTGTGGAGGGGAAAGTAGAAATGATACCGAGTCAATGGAGCTTGATCGCTGGAAAGAGGATCTCGGCAGCACGGTGGTGCCAGGGCTCCCACTGATTGATTATCGTCTCCCTCTCACAGTTTAATATTTTGGACTATATGGTAGACATTATCATCTCAGGGGTCTAACTAGTTCCAAAAGTTCACTATCTAGCTCTGTTGGCCCAAGTCATTTTCATGGTAGTTGCTCGCCTGCTGCGCACTATTCCTTATTCAACACAAAACTTGGTGTGGA…
1A	1.281183705	665174	ctagtaacggccgccagtgtgctggaattcgcccttgatggatccngtgcagttgcaagcgggaggaagaacagactggcatgacgacccatggtgcttgaagttgaacggaaacggagactgcatgcatgaaaagccgataagcaactgatgacatgagtgcagggatgagcttgtggaggggaaagtagaaatgataccgagtcaatggagcttgatcgctggaaagaggatctcggcagcacggtggtgccagggctcccactgattgattatcgtctccctctcacagtttaatattttggactatatggtagacattatcatctcaggggtctaactagttccnaagttcactatctagctctgttggcccaagtcattttcatggnagttgct…
1A	1.293740507	671698	tgcAGtctctattgtttgctgaatttgtttgatgggctgaggcccAtgcTaGctggtttggGtgtaccgggcttaGttgggacagtaTcggaaggttttttcccttgTttgaaccacgtacgagaagtcaactcacgtaacgaacgggcaaaaattctaaaaaaaacatgtacggacggacggatgaaaattatcagtacggacgaaaattaaggaggaagaagcgttaatctctttattagtaggtatagaaatacaatgtcgttaagagcattgtgttgtgacagttcttctgttaccaattgccagatcataaatgcagaaacatttacggtatcttgacctatgtgagtcttgcattgttagattgccagattcagtatctacgcttgcaaacat…
1A	1.754317757	1222874	TGCAGAGGAGCACCGAGGAGCTGTGTACGAGAGGAGGAGAAGCCCGAGTAATGTGTAGATGAGAGGAGA
1A	1.754317757	1077302	TGCAGTGTACATCTCGGCCAACCTGAAAGTCATTGAGACTTTTGTTATCACTAGGTTTTACCGAGATCG
1A	1.754317757	1045015	TGCAGTTGGTGGTGTCGGTTTGGAAGGAGGTACGACTCTGTCTTTCTCCTCTGAACGCAAGGTGTTTGT
1A	2.309923868	3021960	TGCAGTAGTATTTAAACTGTGATTTGTTTATTTGCTCCGAGATCGGAAGAGCGGTTCAGCAGGAATGCC
1A	2.309923868	986375	TGCAGCTATATATCCATACAGGTACCATTTACTCCTGGATCAAGCACTAACTGACGGACAGAGAATGGA
1A	2.309923868	2278399	TGCAGTTAGTCGATTCCCATTTCACACATTTGTCATGATGTCATGATGCCATGCAACTAACATAACGTG
1A	2.309923868	1271757	TGCAGACGGACACCCTCCCGTAGTACCTGGCATGCAGATAGCAGAGGAGGTCAAACATGCATGCGGCCC
1A	2.309923868	1126005	TGCAGGTGCTGTTCCTAATCGCTCCATCATGCTACATACATACATTGCGCGCTTGTTTGCCGAGATCGG
1A	2.884450491	1217513	TGCAGCAACGTGTGCTCATCATGACGAGCATAGCCTATCTCACGCCAGCTGATGCAGTCCGAGATCGGA
1A	2.884450491	1202070	TGCAGGCATGATTGCCTCATTGCTAGAAGACACTTGGACTAACTCTGCCATGCCCTGCTGCTTGCCCAA
1A	2.884450491	3032740	TGCAGGTAGTCCTCCTCGCTCGAGCTCTTCCTCTTCGCCGAGATCGGAAGAGCGGTTCAGCAGGAATGC
1A	2.884450491	1263808	TGCAGAAGAAGGAGGCGATGATGCGCGAGGAGCTCACCAAGAGGGCCAAGGAGCTGGCAGGGAACCCCT
1A	2.884450491	1088086	TGCAGGCTGAGAATATAACTGAACCGTCCGAATTCCTCAAGATCATGCCAGCACTTGCCTCTCCGAGAT
1A	2.884450491	3020869	TGCAGTGTACTGATGGATGGAAACTTAGCTAAAATGTGCCGAGATCGGAAGAGCGGTTCAGCAGGAATG
1A	2.884450491	1279623	TGCAGCAAGCACGGTCCCATCCTTTGTTTTCTGAATCCCAAACCCAAATACCTAAAGGGCCCAGTCCAG
1A	3.344392548	3027003	TGCAGCGCCAAATAGGAAATGCCCGCCCTCGGCTTAGTAGGCCGAGATCGGAAGAGCGGTTCAGCAGGA
1A	3.344392548	1106373	TGCAGCACAGCAGCCCCGACGGCAACCCCACCAGATCCATCAGCGCACCAAACCCTAGCCCCCCGAGAT
1A	3.344392548	1723651	TGCAGTGAGCTTGCCAAGATCCGCGAGGATGCAGCGTCCGAGCCATGCCGTGCCCTCATCACCACCTCA
1A	3.378313459	2322330	TGCAGCTGGGACGCCTTACCAGGCAACATGGAGCACCTCACATCGCTCGAGACACTGGATATGATGGCA
1A	3.446191433	1005431	TGCAGTGGCCAGTGACGCCGCAGATGAAGTAGTGCTTCCCCGCGGTCTTGAGCACGATGGTGGTGGCGC
1A	3.446191433	1267221	TGCAGATCATTGATTGAGAGGAGGAAGGAGCGGAGTGAAAGAATTCATCAAATCGGTGGTCATGCAACG
1A	3.446191433	1209059	TGCAGCTCTCAAACAACAACATTGCATTGCTAAAACAGCTCAAATCTATGACAGCGAATCAAGACCAAT
1A	3.446191433	2296159	TGCAGTGCGGCGCGCCAAGAGATACAAGCGGACTGCACGCGTGGGATCCGATTGTATAGGAGAACCGAT
1A	3.446191433	1103447	TGCAGATTTTACAGGTGAACCTGGTCAATAAATAAATAAATAGACTGCATCATTGCTGGGTTTGTACTT
1A	3.446191433	2261901	TGCAGGTAGCAGAGGAAGGATTGCCATGGTCGATGTAGTAGGAAACAGAGTTTCACCACCAACGTTGGT
1A	3.446191433	993293	TGCAGTTCACCTGTGTTGGGGGAGTTTCTTCCGAGAGTTCCAATGGCGGAGCTGGTGGCCGCCATGGCC
1A	4.014580121	1076623	TGCAGCTAGAAAACCCCAGCAGCATCAGGCACCACGGAGCCACCACTAATCGGCCAACGAAATCGGAAG
1A	4.063064445	1254645	TGCAGAAGACATTCGCGTGAAAGTAAAGCTCGTGTTCGCCTTTGTTCTCACGTTTTCTGTGCTAGTCGG
1A	4.263705818	2281909	TGCAGGGTAGGGTGACTGCTCAGCGTCGAGTCGAGCAACGATGAATCACATCCCAGGCCTGTTGAGACG
1A	4.616745894	1206349	TGCAGACGAATGGTCCCTGGTTCAACGACGACCCCAACTGGGAAGCGTACGTGCCCACTCCGCAGCTGC
1A	4.616745894	1032712	TGCAGCTCTGAAGCGAAGATTTGGGAGAATCCGATGCGGACAGGGAATATGCACCACCACTCTACTCTA
1A	4.616745894	2276915	TGCAGTTCCTCCAGCGATCCAATCGAGCTTACGCCCATGAAGGAAACAGATGCACACAGCAGCTCATCA
1A	4.616745894	1109751	TGCAGTTCATTCTGTTTGCTTGAATTAACCTCCTTAAATCTTGCTGTTAATCCCTGAGTTTTGCTTGTG
1A	4.616745894	1765789	TGCAGGTTGTGAACCATGGCGTGGGCGACGAGGTGGTCGGGGCGTTCCGAGATCGGAAGAGCGGGTCAG
1A	4.616745894	989423	TGCAGCCTCCTCTACCCGCCCTGCTCCCTTGGCTCGCTCTTGGAGACGTCTCCTTCCTAAGCCTCCCCG
1A	4.616745894	1125827	TGCAGCGTGCCTGTCGTTGTGACACGTGCGAGTGAGTGTATACATATCTGGCTGTATATAAACAATGCA
1A	4.667493248	733361	ggatccagtgcaggtgtttttaaactttcagctcacaagtaAccagtcttaccgttttgctgcctgtggaaggaagctccaggttacagatgcaaattagaggAtCtgactcctgattggacagacatttgtcttacttgtctcatgccatCtgagttaaattggaccggacaatctgcaaagtgaaatggcagaaccatggccatcgtattcatcatcatctcgtgggaaaaagaagcgaccacgctctcctgatgacgatgccacaagttcacaaggcagaaccgagaacagcacaagccttggtttgccactttctctgtctaatttattctcctctgttagagtaaattacacgctggtcactaaacttgctcaagtatgtcaaataggtcaccg…
1A	4.667493248	377889	tgcaggttgacagcaggagcaagtacgagattacagctacacagagaatgacaaaacgatttttcatagagaaaagataatagtactgctagaaaataatcattgcaaacaaaaatatattagaaatggaacaaagatagtgatgtcatcaagagatgccttgtagttaatgttgtccgccttcacagcttgaaccagcaagggacaagatagaactgctacgcgcaccccactctgccacgcatcatgtccacaattgggatatttcttggcctccaagcatgaaaggaaaaaagtgatataatctagtctaacaaagacatgggtagagattgatagaattgtactcgtcggtttgatgattcaaagtggcgtgcagtccaagggataaggggtatg…
1A	4.667493248	115744	tgcagtggaacagatcaaggcgttgttaccaataaagtgttatacagaggctatttctttgctggaagagtttgaatctgatggtgaaatctcaaatgatatgatttcctttgtgcatgcacaacttggattcttattattctttgacttgcgctttgaggatgctgttaatcatttcttgctgtcggagactatgcaaccagcagaaatatttccaTtcatcatgcgggatcctaatcgttggtcagatCtggtatgGcAtCTtcctccattgttcAttttgaaattattgtatggagtatctgcaagAccccacttcatttgtttttaacttattcttgtgtatgacaaaactttatgattataaactttttaagattttattatgattcaattaat…
1A	4.667493248	744290	ngccagtgtgctggaattcgcccttganggatccagtgcagctagaactggcttggtttcattctgaataatgcagtaatggcctgaatgctgggcacaagatacatcccaagagccatgcatttgcgcattatactttccaatatcttgggcttgtttattttttgaaattaatatcttacactttttagtacacctatttagcaattgcctgtctattgtaaagcctgaatgggtcattattacgttggactgggtatactctttgccatgcagttgtcatcaccaaaccacaaagttattcacgacattttttccatgtagctctaccatgtcacacaattttgttgtgtacttacatgataaacaaatgataacccagaagtaaaaatatcccaa…
1A	4.667493248	730213	TGCAGTCAGAAGGTTGAACCGAAACCAAGAGGCAGGTAGTTGCGACAATCCTGATGAACAACAGTGAGAGAGGAGGGGAAGGAATGAAAAAGCATCGGGCATGAATGATTAACAAAATAGAAAGAAAAACCTGAGTGTATGAACACGCAAAAGAAAAGGAGAGGAATACGTGTGCGAAGTGACAGAACTTTACTTTGTCATCGGANNNNNNNNNNNNNNNNNNNNNNNNNNNNNNNNNNNNNNNNNNNNNNNNNNTTAGGCGTCCATGTGTTGAAATATTATTGATATACTGACTGCGATTGTCCTTGGTAGTCNTGATTCTGGAAAGAAACTGAAATAAAGAAGACAAAATCCTGGTAAAGCCGAGACATGATGGTGAGNCGGCATAGGCTTGAAGAT…
1A	4.667493248	732520	tgcaggttgacagcaggagcaagtacgagattacagCtacacagagaatgacaaaacgatttttcatagagaaaagataatagtactgctagaaaataatcattgcaaacaaaaatatattagaaatggaacaaagatagtgatgtcatcaagagatgccttgtagttaatgttgaccgccttcacagcttgaaccagcaagggacaagatagaactgctacgcgcaccccactctgccacgcatcatgtccacaattgggatatttcttggcctccaagcatgaaaggaaaaaagtgatataatCtagtctaacaaagacatgggtagagattgatagaattgtactcgtcggtttgatgattcaaagtggcgtgcagtccaagggataaggggtatg…
1A	4.667493248	669484	tgcagtccaaagtcgcttgtggacggcaagccacacaaaaacattgcagcgcaaaggagcccaagtcttccatatggaattagCtgaaatacaaggcggacggtcctcaaaccaggccttatacgctgatttaagaaaaactaccagaagagttaggaaagtttgcttaaagcatgctagtgctcacgaggggggatgtttagctaggattttaaatcattgtctagaaggatagtgttggcatattacacaaaacctgacaatggaacttaatagtagattaatagagatggcaaatggaagacaccaatgagttcagtggcaaaaagcctgtccacaagtcaaatctcccctctccttcatctaaatatatctctgagattactttaaaaaaaacta…
1A	4.667493248	665724	tgcagataatgggctaacatccatgtcaatagtgtaaccatcatgcatgtcattgatacgtacagatatgtgtacaccagtgaaatgtgatcagcatacaggctaggacgtcccaggcaaataggttattattgattgttgtaatcatatctttctaccgatcaatatatcttccatcatggcatctatcttccaccacatggatgtggaatccatataaaatctgtgtggtgatgatgatactgaattgagtcgtggaggagatggatttgtggcagcgtatatgcatgatataaaaataacaaaggagaaaaatctgaatatgaaaagtagtatacgcacaagatgtgttctccttcaaaacttcgcctggtttccaagtattggatctactgcact…
1A	4.667493248	743417	tgcagctagaactggcttggtttcattctgaataatgcagtaatgGcctgaatgctgggcacaagatacatcccaagagccatgcatttgcgcattatactttccaatatcttgggcttgtttattttttgaaattaatatcttacactttttagtacacctatttagcaattgcctgtctattgtaaagcctgaatgggtcattattacgttggactgggtatactctttgccatgcagttgtcatcaccaaaccacaaagttattcacgacattttttccatgtagctctaccatgtcacacaattttgttgtgtacttacatgataaacaaatgataacccagaagtaaaaatatcccaacgaaagactgcatgcttaaccgttgacagcttttac…
1A	4.667493248	304745	tgcagccgcagcacggcgcgcaactcaggctcaagaccctaattcagtgagccagctacatatcacaagatgggatccatgatccatctgcatgtactccctccgtttcaaattactcgtcgcagaaatggatgtatctagaactaaaatacatctacatacatccatacctacgacaagcaattcagaacggagggagtacatcactcaacaagcaggaatatatggttgtgtattgagtattgacttcctatatgcctggtatgattgtatcatataacaacccaagtttctctactagtgcttgctcaagaaaagcgtcagactctgaggtggttcttctgca
1A	4.667493248	666537	tgcagaccgttgaatacaagcacgccacacgttctccatagcataccccttatcccttggactgcacgccaccttgaatcatcaaaccgacgagtacaattctatcaatctctacccatgtctttgttagactagattatatcacttttttcctttcatgcttggaggccaagaaatatcccaattgtggacatgatgcgtggcagagtggggtgcgcgtagcagttctatcttgtcccttgctggttcaagctgtgaaggcggtcaacattaactacaaggcatctcttgatgacatcactatctttgttccatttctaatatatttttgtttgcaatgattattttctagcagtactattatcttttctctatgaaaaatcgttttgtcattctctg…
1A	4.667493248	730618	tgcaggttgacagcaggagcaagtacgagattacagctacacagagaatgacaaaacgatttttcatagagaaaagataatagtactgctagaaaataatcattgcaaacaaaaatatattagaaatggaacaaagatagtgatgtcatcaagagatgccttgtagttaatgttgaccgccttcacagcttgaaccagcaagggacaagatagaactgctacgcgcaccccactctgccacgcatcatgtccacaattgggatatttcttggcctccaagcatgaaaggaaaaaagtgatataatctagtctaacaaagacatgggtagagattgatagaattgtactcgtcggtttgatgattcaaagtggcgtgcagtccaagggataaggggtatg…
1A	4.667493248	115918	tgcagttaacattgaaaatggcagcagttcgtttgtgttaaaaaaggactttacttgaaagaggagtacatttcatggaagttaggagtgcataactgcggcagttttacaaaggagttcatttttactgtaatttcagctcattttgcctagcagttaaggtgtgcacctggaacatctaagtgcgcaaactctggcaactctggcaggttttagttgatggttttatctttgcggcctcctgtagtcactagtcagtgctctgcttctattgcattggttgtagagctccataaagtccctctcacagctgcggtgggaagctgccgccggtgaccatcaccaccgggagccctgtgtctatgctaacagctagttaacgtgagactgtatcattct…
1A	4.667493248	666776	tgcagcacaaacaagtaagagcagaggaataaCtacgccgaaggggctcatctccaccttccacaaatgaacaatcatctctaatactgcaaaaatacgtttggagaaaaggttttccttgggatggccgccccaacgtcgttgctttcttgctgctttatagtgcagatgataaatagattcccggcagatgttgtcaggagtgcccacatgcggtggaactgccttgccttcttgtgagagaaaagcaacatggagaacctaggattcgttgccgacaagaggcaagaatttccaaaactcatggatcacatgaataactggacaaacatgaaaaaagccgtccttgagtccacaccgcaaatgccatcacaacagcaccttaactaaatctttcat…
1A	4.667493248	734000	tgcaggttgacagcaggagcaagtacgagattacagctacacagagaatgacaaaacgatttttcatagagaaaagataatagtactgctagaaaataatcattgcaaacaaaaatatattagaaatggaacaaagatagtgatgtcatcaagagatgccttgtagttaatgttgaccgccttcacagcttgaaccagcaagggacaagatagaactgctacgcgcaccccactctgccacgcatcatgtccacaattgggatatttcttggcctccaagcatgaaaggaaaaaagtgatataatctagtctaacaaagacatgggtagagattgatagaattgtactcgtcggtttgatgattcaaagtggcgtgcagtccaagggataaggggtatg…
1A	4.667493248	671790	tgcagcacaaacaagtaagagcagaggaataaCtacgccgaaggggctcatctCcaccttccacaaatgaacaatcatctCtaatactgcaaaaatatgtttggagaaaaggttttccttgggatggccgccccaacgtcgttgctttcttgctgctttatagtgcagatgataaatagattcccggcagatgttgtcaggagtgcccacatgcggtggaactgccttgccttcttgtgagagaaaagcaacatggagaacctaggattcgttgccgacaagaggcaagaatttccaaaactcatggatcacatgaataactggacaaacatgaaaaaagccgtccttgagtccacaccgcaaatgccatcacaacagcaccttaactaaatctttcat…
1A	4.667493248	116863	tgcaggttgacagcaggagcaagtacgagattacagctacacagagaatgacaaaacgatttttcatagagaaaagataatagtactgctagaaaataatcattgcaaacaaaaatatattagaaatggaacaaagatagtgatgtcatcaagagatgccttgtagttaatgttgaccgccttcacagcttgaaccagcaagggacaagatagaactgctacgcgcaccccactctgccacgcatcatgtccacaattgggatatttcttggcctccaagcatgaaaggaaaaaagtgatataatctagtctaacaaagacatgggtagagattgatagaattgtactcgtcggtttgatgattcaaagtggcgtgcagtccaagggataaggggtatg…
1A	4.781832014	1207423	TGCAGCCAGAGTACCCGCGGTGGCCCAGCCAGCCCGACCGCTTCTACTACCTCAAGTTCGGGAGCTGCA
1A	5.178486836	3030304	TGCAGGTCCCACGGCGTGAGGTGCACCGTCTCAGTCGACTTTGGTTTCGTCGTCGTCTCCGTCTCCCCG
1A	5.178486836	1268281	TGCAGCAGAGTTAAGTTGTAGAAGCAATCACAGGCCATTCCCCTAGCAGAGCAGAACAGAGCAGTGCAA
1A	5.178486836	1260715	TGCAGCACAGTTAAGTTGTAGAAGCAATCACAGGCCATTCCCCTAGCAGAGCAGAGCAGAGCAGTGCAA
1A	5.178486836	2269578	TGCAGGCCCCAACAATTCTTGATCGAGAGCGACTACAGTTCAGTTCAGTTGTATAAGCAAACGCAAGAC
1A	5.335202849	376076	tgcaggaactttgtcagctaaccaagctaaggatgttgagtgtaactgtgatagaccaatctgattccgtggaaaacaaggcagttgtaaggtttattggaaccttaatatcttcgtacaatatccatcatctcagaatcagccacgagccttgtagtaaaaatcagtcagaaggttctcttaaatataacctccttccgatggaatcatggtgccctgcaaatccttcagtgtttcggaatatagacctccatgcccgttacattgacaagattccatgttggatgagatcgcttggaaatctccgtgggctaggtctcagtatgtgtcgtatgggaccagaagacatggcgaaccttggaagaatacccgctttggcttctctgaaactggggactt…
1A	5.410054362	3022961	TGCAGGTTACAACTTGGGCAACCTGAGAGTTACTGAGACCGAGATCGGAAGAGCGGTTCAGCAGGAATG
1A	5.410054362	3022979	TGCAGCATTTAAACCTTGGTGGTCAGCTAGAGCTACACCGAGATCGGAAGAGCGGTTCAGCAGGAATGC
1A	5.410054362	3026625	TGCAGCATCATTGGCATGTTGTCCAGTGGCATAGAGACTAGCGCCGAGATCGGAAGAGCGGTTCAGCAG
1A	5.436786797	741704	TGCAGTAGGCTCATTTGCTATTTTTATTTACAAAAAATCATGTAACAAATAGAGTAAATGCCTTCCCCCCCCCCCCCTCAAACCAGCAGGATGTTAAAACGGCTACCCCCTTCCGGAAAAAAAAAATATTGAAAAGCAAAAAAAAAAAAAAGTCCATCTATTTATTCAAAACGGGTATGCTTTTATACTTCAACAGCCACTTACTATTAAAAATTTCCCATTTTATGCCTCNNNNNNNNNNNNNNNNNNNNNNNNNNNNNNNNNNNNNNNNNNNNNNNNNNCCAGCATGATGTTAAGACTGCTAGCCTCTTCCGGAAGAAGAGAATATTGAAGAGCAGAAAGAAGAAAAAGTCCATCTATTTATTCAGAACTGGTATGCATTTATACATCAACAGTCAC…
1A	5.436786797	665375	TGCAGTAGGCTCATTTGCTATTTTCATTTACAANAAATCATGTAACAAATAGAGTAAATGCCTTTTTTCCCTCAGACCAGCATGATGTTAAGACTGCTAGCCTCTTCCAGAAGAAGAAAATATTGAAGAGCAGAAAGAAGAAAAAGTCCATCTATTTATTCAGAACTGGTGTGCATTAGTACATCAACAGTCACTTACTATTAATAATTTCCCATTTTATGCCTCACTNNNNNNNNNNNNNNNNNNNNNNNNNNNNNNNNNNNNNNNNNNNNNNNNNNGCCAAGTGATAGTAAGTATAACTGAAACAAGTGTAACANGCATAATAAGTTCTTTGACTACATGAAGGTTATTGTTTGAAAAGGCTATTGTCGTTCCACCACTCACTCATTTATGGACATC…
1A	5.436786797	374972	tgcagtaggctcatttgctatttttatttacaaaaaatcatgtaacaaatagagtaaatgccttttttCcctcagaccagcatgatgttaagaCtgctagcctcttccagaAgaagaaaatattgaagagcagaaagaagaaaaagtccatctatttattcagaactggtgtgcatcagtacatcaacagtcacttactattaataatttcccattttatgcctcactttctccaatgttttcttctaggtttcttcgctatgatacgctgatcaataaagggacccgaaaatttaaatcgtatcaattaccatttcacacaattcttacatgatgcaatggttttggagaactatgtttttatttggcgccaagtgatagcaagtataactgaaacta…
1A	5.436786797	304610	tgcagtaggctcatttgctatttttatttacaaaaaatcgtgtaacaaatagagtttttttccctcagaccagcatgatgttaagactgctagcatcttccagaagaagaaaatattgaagagcagaaagaagaaaaagtccatctatttattcagaactggagtgcatttgtacatcaacagtcacctactattaataatttcccattttatgcctcactttctccaatgttttcttctaggtttctttgctatgatacgctgatcaataaaggaacccgaaaatttaaatcgtatcaatttccatttcacacaattcttacatgatgcaatggttttggagaactatgtttttatttgcctgccaagtgatagtaagtataactgaaactagcgtaa…
1A	5.436786797	372388	ggtaccgagctnggatccactagtannnnncngccaggngtgctggaattngccctngatgganccagtgcagaatggtgtgaccgtaccattctacttgcatgtttagtttcccatatcttgccgaaaacgaagtgaagggaaatatcgtgtgtggttgatgggtactcacgtcaaatgaatgagagatgtccataaatgagtgagtggtggaacgacaatagccttttcaaacaataaccttcatgtagtcaaagaacttattatgcatgttacgctagtttcagttatacttactatcacttggcaggcaaataaaaacatagttctccaaaaccattgcatcatgtaagaattgtgtgaaatggaaattgatacgatttaaattttcgggttcct…
1A	5.436786797	372459	tgcagtaggctcatttgctatttttatttacaaaaaatcgtgtaacaaatagagtttttttccctcagaccagcatgatgttaagactgctagcatcttccagaagaagaaaatattgaagagcagaaagaagaaaaagtccatctatttattcagaactggagtgcatttgtacatcaacagtcacctactattaataatttcccattttaggcctcactttctccaatgttttcttctaggtttctttgctatgatacgctgatcaataaaggaacccgaaaatttaaatcgtatcaatttccatttcacacaattcttacatgatgcaatggttttggagaactatgtttttatttgcctgccaagtgatagtaagtataactgaaactagcgtaa…
1A	5.531158988	731843	gtctctattgtttgctgaatttgtttgatgggctgaggcccatgctagctggtttgggtgtaccgggcttagttgggacagtagcggaaggttttttcccttgtttgaaccacgtacgagaagtcaactcacgtaacgaacgggcaaaaattctaaaAaaaacatgtacggacggacggatgaaaattatcagtacggacgaaaattaaggaggaagaagcgttaatctctttattagtaggtatagaaatacaatgtcgttaagagcattgtgttgtgacagctcttctgttaccaattgccagatcataaatgcaaaaacatttacggtatcttgacctatgtgagtcttgcattgttagattgccagattcagtatctacGcttgcaaacattgag…
1A	5.577296994	4989953	TGCAGGAAGCTTCTTTTTTTTGCGGGTGATATGTGCCGAGATCGGAAGAGCGGTTCAGCAGGAATGCCG
1A	5.721827751	2266418	TGCAGCTCTGGCGGGCTACAGCCGTCGTACCACGGCTCCAGGGTGCTCCGTTCGCCTGACCTCCTCCTT
1A	5.74152179	2302031	TGCAGCCAACTTTGATGCATGCTTGCCTCGCCAGCGTCTTGTTGCTCTCTTTGAGGTCCAGCTCTAGGG
1A	5.74152179	2290932	TGCAGTAACTGTAGCAATTGATGGAGAAATAGTTTGGGCCAGCAGTGTGGAATGACTACTTGGTGTGAG
1A	5.822979421	344950	tgcagacttgggtttattcaacaatcaccccctaaatcctagtcttcctactttatttccttcattccaatcttctctctcagctggatgaacctgacccgtcccaaaggcttcgtcagaatgtcagccaactgatcttcagttatgatataatcaactgtcatcctcccatcctccacacattccctgatgaagtgatatcacacatcaatgtgcttgcttctgtcgtggagaactggattcttgcagagagctatagcagatttgttgtccaccagaagcagtggcacctgaagttcttcacccgtgatctctgcaagcagacgcaccacccacacgccctcacaggcggccgttgtagctgca
1A	5.990711636	2284107	TGCAGACTAGGGAACAAATTCCCCAGCTTCTCACACTCCTTGTCCACAACAAACGAGCATCTCGAACCA
1A	6.155331603	4989480	TGCAGTGTTCAATGGCCACTGACCTCGTGCCAACCGAGATCGGAAGAGCGGTTCAGCAGGAATGCCGAG
1A	6.155331603	1386752	TGCAGCCCAAACAAACACACCCTTAGTCTTATGCGTGCTGAATGGGCTGGCCTGATACTGTTTGTCGCT
1A	6.155331603	3022573	TGCAGCTTAGTGAGATTTTCAAGTCCTGGAGGCATGCTCTTCAACCCCGAGATCGGAAGAGCGGTTCAG
1A	6.155331603	4990981	TGCAGCCATGGCGAGCGTAGTGGCGCGAGCGGCCGAGATCGGAAGAGCGGTTCAGCAGGAATGCCGAGA
1A	6.155331603	4440376	TGCAGCCAGTATGGATCGACAGACACCGAGATCGTAAGAGCGGTTCAGCAGGAATGCCGAGACCGATCT
1A	6.155331603	1135929	TGCAGGGGTTGGGGAGGCGGATCCAGAAACGGGCGGCGAGGTGGCGGTCGCCGAGATCGGAAGAGCGGG
1A	6.155331603	7488361	TGCAGCCGCGCTCTCGCCGTTGCTGCGGCCCGAGATCGGAAGAGCGGTTCAGCAGGAATGCCGAGACCG
1A	6.155331603	4396205	TGCAGGCTGAGCTGGCCAAACTCCAGGCCAAGCACCTAGATCGGAAGAGCGGTTCAGCAGGAATGCCGA
1A	6.155331603	7352173	TGCAGCTAATCTCTCGGTTGTTGTACCGTATCCCCGAGATCGGAAGAGCGGTTCAGCAGGAATGCCGAG
1A	6.155331603	1240002	TGCAGGCGCCTGTTTCTACTGTTTTAGCTAACCGGCGCCTGTAGCAGCTACTAGTGGTCCGAGATCGGA
1A	6.155331603	1266448	TGCAGCCCGTCGTGGTCTTCTGGTGGATGGCTTCCCCAAGCGCCCGCGGGATCCTGGCGATTTGGTCCG
1A	6.155331603	3026920	TGCAGCAGCGTCTCGCTCACATCACATGGGCTTCCCACACCCGAGATCGGAAGAGCGGTTCAGCAGGAA
1A	6.155331603	4008282	TGCAGGCGCTGAACGTCTCCAGCAACATGTTCACCGAGATCAGAAGAGCGGTTCAGCAGGAATGCCGAG
1A	6.155331603	3947128	TGCAGTTGCTCTAGATCGAGAATTGTTAGGGCCTGCGGCGTAGGGTGAGAACCCGAGATCGGAAGAGCG
1A	6.155331603	1159452	TGCAGCCATAAATCCGTATGGTCTTTAAGGACAAAGGCAGGTTCAGAACCGCCGAGATCGGAAGAGCGG
1A	6.155331603	1026325	TGCAGCGGGCGAAGCCTTTCGTGCAGAGAGATGTTGCTGGTGTCAGAGTGGGTGGGCCAGTAGGAGGCA
1A	6.155331603	994830	TGCAGGTGGGTCAATCTATTTGCCAAACGAGTGACTTTTGGCCGTCTCGGAGGTTGATCAACTGGATAC
1A	6.155331603	5968502	TGCAGATGGACGGCCAGGCTGCCGACCGAGATCGGAAGAGCGGTTCAGCAGGAATGCCGAGACCGATCT
1A	6.244466988	4003323	TGCAGCAAAACCTTGCTCCACATTCTCTTGCAAGGGGAAAATTCAGAACTGAAGGTGTCCATATGGCGG
1A	6.250168794	378601	tgcagcacaaacaagtaagagcagaggaataactacgccgaaggggctcatctccaccttccacaaatgaacaatcatctctaatactgcaaaaatatgtttggagaaaaggttttccttgggatggccgccccaacgtcgttgctttcttgctgctttatagtgcagatgataaatagattcccggcagatgttgtcaggagtgcccacatgcggtggaactgccttgccttcttgtgagagaaaagcaacatggagaacctaggattcgttgccgacaagaggcaagaatttccaaaactcatggatcacatgaataactggacaaacatgaaaaaagccgtccttgagtccacaccgcaaatgccatcacaacagcaccttaactaaatctttcat…
1A	6.250168794	3024043	TGCAGGTCGCTAGTTCGACCTTCGCACGCACATACTTTTTTAGAAATTACAACATATTGTGGCGTGCAT
1A	6.250168794	3064373	TGCAGCATTTAAACCTTGGTGATCAGCTAGAGCTACGCCGAGATCGGAAGAGCGGTTCAGCAGGAATGC
1A	6.250168794	741357	tgcagcacaaacaagtaagagcagaggaataactacgccgaaggggctcatctccaccttccacaaatgaacaatcatctctaatactgcaaaaatatgtttggagaaaaggttttccttgggatggccgccccaacgtcgttgctttcttgctgctttatagtgcagatgataaatagattcccggcagatgttgtcaggagtgcccacatgcggtggaactgccttgccttcttgtgagagaaaagcaacatggagaacctaggattcgttgccgacaagaggcaagaatttccaaaactcatggatcacatgaataactggacaaacatgaaaaaagccgtccttgagtccacaccgcaaatgccatcacaacagcaccttaactaaatctttcat…
1A	6.27130052	1265597	TGCAGTGGCCTGTTATATTTCACGTACGTGCTTGGCGAGGAGCTGTCATGGTTGATTGGCCGAGATCGG
1A	6.31797011	115265	tgcagtagcattcaagtcctatcatgccagctgggtgggctctagaaaccagaagccactacctccataagcagaagtcctatcatgccatagccactagcagcagcaacagcaccagctgcaagagagcatttacttcctccccatctcaaatctctagcaatactgaactgtgctggcatgttgggtgggactctccgtctgcctgcacccctcaagacactgcgcattattggcaacagtgggctgacatcgctggagtgtctgtcgggagagcaccccccatcgctggaatccctttggcttgaaagatgcagtcagtaccctggcatccctgccgaatgagccgcaagtatacaggtctctcaggtatcttgaaattagaggctgccctgctat…
1A	6.459963124	2294382	TGCAGCTGTACTGTAGTAGCTCTCAAGTCGAGTCGGGCATCGCTGGATTACATCCCAGGCCGAGATCGG
1A	6.459963124	1082616	TGCAGGTTGTGAACCATGGCGTGGGCGACGAGGTGGTCGGGGCGTTCCGGTCCGCGGCGGCGGAGTTCT
1A	6.459963124	1287959	TGCAGTCCTGCCACAACTTCGCAGGAGTAACCGCCTGCTTCTGCGCTGGCCAGGCTCTGGGGCTGCTGC
1A	6.51533953	1864339	TGCAGGCCGCGGCCGCGGCCACCGCGAGCGCGAGGGTCTGGGCCCCGACGCCGCGATCGGAAGAGCGGT
1A	6.51533953	1138087	TGCAGAGAATAGAGGAGGGGAGGTAAGAGGTATAGTATACTACCTTGACAAAGACTGCGGCGCTGGCTC
1A	6.51533953	1169281	TGCAGTCCCTGGTGTTTGAGCATGTCCAGGAGCGTCATGGAATCGTTTCTTCCATGGGAGGTGCTGTGC
1A	6.51533953	2328038	TGCAGGCCCTGTTCGACGGGCTGCACGCTCGGACGGTCTGCCTCGACGGGATCAACAGGGCCTACATTG
1A	6.678658318	3960868	TGCAGGCGAGGGGGCAGCTCCGTCCACCTCCGAGATTGGAAGAGCGGTTCAGCAGGAATGCCGAGACCG
1A	6.687246201	1233657	TGCAGTGGAATTAGACCCATGTGGTCATCGGTCCTCGTTGGTTTGGTCGTTAGCTAGGTTGGACGTCTT
1A	6.687246201	1279433	TGCAGTAAGCTCATCTGAGGGATTTTGGTGTGATTTGCGTTGGAAGCGGCAATCCTTTCACACCACAGC
1A	6.687246201	1270441	TGCAGGCCTGCTTCTCTCAGTCCAAGAGCTTCGTCGTCGTCGTCATCGTTTGGAACCTCAAATGCAAAG
1A	6.687246201	1284735	TGCAGTAGATCTAGCTAGTTTCTCACACCCGGGAGTTTGATTCACGCACACCACACGCCAATCCGAGAT
1A	6.839689209	1239011	TGCAGGAACCAGGGGCGCTGCCTCCTTCAGTTCGTCAAGCTGCCAGGCAAGTTCGCGCCCCGAGATCGG
1A	6.873020923	2305619	TGCAGAACCTCAACGCGGTGCGCGTAATGCCGGCATCACTTCTTCGAGGGCAGTTGCATTACTACCTGG
1A	6.873020923	1771774	TGCAGCTCGATAGATTAATTAGCAAGCATTGCGACATCAATCACACAAAGCACTCGGCCCGAGTGGCAT
1A	6.873020923	5324074	TGCAGCGGCGAGTCGGCAGCGGCTGAAGCCGAGATCGGAAGAGCGGTTCAGCAGGAATGCCGAGACCGA
1A	6.953072288	4405229	TGCAGCATGGACACCAGTGGCCGAGACCGGAAGAGCGGTTCAGCAGGAATGCCGAGACCGATCTCGTAT
1A	6.953072288	1238735	TGCAGATGTACTGTACTGTACTATATAGTAGCTCTCAAGTCAAGTCGGGCATCGCTGAATTACATCCCA
1A	6.953072288	1110610	TGCAGGTGCTAGATCTAGAAGATAGAAAGGGGTTAGAAGATCACCATCTGGCAGGCATTGGAGAATTGG
1A	6.953072288	1239924	TGCAGCAGCAACTGGGCAACATCAACTTGAAAGAACTAGATGCCCATCATGAAGGTACACACATATTTC
1A	6.953072288	4990446	TGCAGTAGCAATCACAGGCCATTCCCCGAGATCGGAAGAGCGGTTCAGCAGGAATGCCGAGACCGATCT
1A	6.953072288	4990779	TGCAGGTGTACTGTACTCAGTAGCTGTAGCTATAGATGGAGAAGAGTTGGGGTGACTGCTTGGCGTCCG
1A	6.953072288	1115953	TGCAGTTTGGAGCCCTGCGGAAGCAGCCAGCAAGTTATTCAGATAGTAGGCCTCCCAATGGGCTGCTGC
1A	6.954275709	7336092	TGCAGCAGGAGCTTGCCAACACGGTGGGTCTTGGCCGAAACGTGGACGAGTCGGACCTCAACAACCTCT
1A	6.954275709	2311010	TGCAGTAGGCCCACCCGACAGAGAGGCCCAGGCTCGAGCGCCCACAACCAATCCCCTCAGCGCAGAGCA
1A	6.954275709	1209345	TGCAGTGTATAGATTGCACACCACATGCAAAGTTTTTTTCTTTTTTTTTTTCATTTTTCTCCACGGCAC
1A	6.985138509	4396868	TGCAGCTTGATGGCGAAGCCCTTGGGCAGGAAGGTGTTGAAGCCGAGGATGAGCTCCGAGATCTGAAGA
1A	6.985138509	1228422	TGCAGAGCTCCAATAAACATTATATTAGCGGAGATGAGCAGAGGGGAACGATAGGGTACGAGACTGGTG
1A	7.208267596	4990972	TGCAGGCTGAGCTGGCCAAACTCCAGGCCAAGTACCGAGATCGGAAGAGCGGTTCAGCAGGAATGCCGA
1A	7.208267596	3022165	TGCAGCCACTGCCTCATTTCTCCTCAGACACATGACTTTCCGAGATCGGAAGAGCGGTTCAGCAGGAAT
1A	7.208267596	4991245	TGCAGGGAAGAAACCAGAACGCGGATTCGAGCACCCTGGCTTGTCTTGCAACCCCACGGATGTGGGGCT
1A	7.208267596	4989410	TGCAGCCTCGACCTCGAGGTCGAGTAGCTGCCGCGTTGATGGTTGTCGACGGCGCCACGGGAGAGCCTC
1A	7.208267596	1085190	TGCAGGTGGGCGGGGTCGCGCCTCTCGTTGTACAGCGGCGACGACCTGTTGGCGTAGATAGCCGAGATC
1A	7.208267596	7358424	TGCAGCTCCAATACAGTCAGGTTCCAACGTCTGGTCACCATGGTTGCAACTTCCCTTGCTTCCCTGTCC
1A	7.208267596	4989191	TGCAGCGGCGCCGCTCCAAGCCCGCGACCGAGATCGGAAGAGCGGTTCAGCAGGAATGCCGAGACCGAT
1A	7.221677597	3030971	TGCAGTGCTTCCCCGTCGACAGGTTCTCGCAGGACTGACCGAGATCGGAAGAGCGGTTCAGCAGGAATG
1A	7.221677597	1257056	TGCAGCGCCGCTTCGCGCCCCTACAGGACGACGTGATCGTCGCCAGCTTTCCCAAGTCCGAGATCGGAA
1A	7.221677597	3940333	TGCAGTCTCGCTCAAACAGCCGAGATCGAAAGAGCGGTTCAGCAGGAATGCCGAGACCGATCTCGTATG
1A	7.221677597	3949935	TGCAGTGCTTCCCCGTTGACAGGTTTTCGCAGGACTGGCCGAGATCGGAAGAGCGGTTCAGCAGGAATC
1A	7.221677597	4407064	TGCAGTAAGGTATCCAAGCGCTTCAAGCCGAGATCTGAAGAGCGGTTCAGCAGGAATGCCGAGACCGAT
1A	7.221677597	1075345	TGCAGCTGGCCATCTACCTCTGCGTCGTCATGTCCCTCATGCTGTTCGCCGACCGCCTCTACATGGGCC
1A	7.221677597	4262489	TGCAGTACTAGTATAAATGAAGAACAAGGCCCGAGATCTGAAGAGCGGTTCAGCAGGAATGCCGAGACC
1A	7.221677597	2323688	TGCAGCTATATATCCATCCATTTAGTACAGGAACGAGCGCTAATTGACGGGCAGAGATTGGATAGATGC
1A	7.221677597	4411637	TGCAGCCCATGTTTCGCGCGCACCGCTATTGCTGGACCTGAAGCACCGAGATCGGAAGAGCGGTTCAGC
1A	7.221677597	4409302	TGCAGCCCGTGTTTCGCGCGCACCGCTATTGCTGGACCTGAAGCACCCAGATCGGAAGAGCGGTTCAGC
1A	7.221677597	3533957	TGCAGCGCCATCGTCTTGCCGTCCTGTGGCATATAGACAAGCTCCGAGATCGGAAGAGCGGTTCAGCAG
1A	7.221677597	3532817	TGCAGGGAGCCCAAGGACATGGTCATCTCGCAGTGGCACTTCCTCCGAGATCGGAAGAGCGGTTCAGCA
1A	7.221677597	4542714	TGCAGAGAGCCCTGTAGAGAGGCGTCCGAGATTGGAAGAGCGGTTCAGCAGGAATGCCGAGACCGATCT
1A	7.221677597	1020433	TGCAGTATGAGGGTCTTAACCAACATAAATCAAAAGAGATGGGTCATTACTGGAGGAAGAAGGATAAGA
1A	7.221677597	1151544	TGCAGTGACAGAGGCGAGCACCGCCAGGAGGGATAGGGCGACGGCGGCTGCGCCATCATTCGCTCCGCC
1A	7.221677597	4539436	TGCAGGTGACTCCCTACGGTGATGCCGAGATTGGAAGAGCGGTTCAGCAGGAATGCCGAGACCGATCTC
1A	7.221677597	1062160	TGCAGCGAGGAAACGGTGGCCGTGCCTGATATCTCGGCGTTGGCTCTCGCTTTGAGGCTCCTGATGCTC
1A	7.221677597	3030377	TGCAGGCCAGCAGAGCAGGCCACTCCATCCATGCGGTCGCGAGCCGAGATCGGAAGAGCGGTTCAGCAG
1A	7.221677597	1156546	TGCAGAGCACGCGGTGCTCGCCCGACTATTAAACGCCGACGCGCAGGCCGAGATCGGAAGAGCGGTTCA
1A	7.221677597	3934263	TGCAGAGGTGAGGACGAATTGCCGATCGATTCAGGCGCAGCCGAGATCGGAAGAGCGGTTCAGCAGGAA
1A	7.221677597	3957798	TGCAGCCACGGTAGTGTTGGTTGGTCAAGTGACACGTCCGAGATCGGAAGAGCGGTTCAGCAGGAATGC
1A	7.221677597	4405094	TGCAGTGGGAGAGGAAAGCCTTTGTTGGCTCTTCCGAGATAGGAAGAGCGGTTCAGCAGGAATGCCGAG
1A	7.221677597	3533386	TGCAGCTTAGTGAGATTTTCAAGTCCTGGAGGCATGCTCCCCAAATCCGAGATCGGAAGAGCGGTTCAG
1A	7.221677597	3955655	TGCAGGTGGCTGCGCCGATTCATCCGAGATCGAAAGAGCGGTTCAGCAGGAATGCCGAGACCGATCTCG
1A	7.221677597	4009202	TGCAGCTGGAGGTAGTCGCGCCAGTACCGACCGCCGCCGCTACGGTCGAGGACGTAGGTGGTGCTGGTG
1A	7.221677597	1254529	TGCAGTAATAAATACCTTTGTCAGGCAAAAATCGTCCGCTAATGTAACGATCTGATAAAGAACCGAGAT
1A	7.221677597	4544022	TGCAGCATTGAATTGCTGTTGCTTGACATGCCCGAGATTGGAAGAGCGGTTCAGCAGGAATGCCGAGAC
1A	7.221677597	3570559	TGCAGGTCGCATGATCCGCCGACTCCCACTGGACACCGAGATCGGAAGAGCGGTTCAGCAGGAATGCCG
1A	7.221677597	3949529	TGCAGAGTTGCAGAATGAGTAGTGGTGTGCCGAGATTGGAAGAGCGGTTCAGCAGGAATGCCGAGACCG
1A	7.221677597	3533995	TGCAGCACCCCTGAGCGACCGCTACGCCCGCGCGTTGCAGCCGAGATCGGAAGAGCGGTTCAGCAGGAA
1A	7.221677597	4543998	TGCAGATGAGCACTTGGCGGGAAAACACCGAGATCCGAAGAGCGGTTCAGCAGGAATGCCGAGACCGAT
1A	7.221677597	4410021	TGCAGGGGGCTTGTCCGCCTAAGGTACCGAAATCGGAAGAGCGGTTCAGCAGGAATGCCGAGACCGATC
1A	7.221677597	4541348	TGCAGCCAAAGCCATAGCCGAGTGGGGTCGTCCGAAATCGGAAGAGCGGTTCAGCAGGAATGCCGAGAC
1A	7.221677597	4410701	TGCAGTGGGAGAGGAAAGCCTTTGTTGGCTCTTCCGAGATCCGAAGAGCGGTTCAGCAGGAATGCCGAG
1A	7.221677597	4009408	TGCAGGTCAAGATTATAGCCCTACCATGTTATTCTTAACATCCCACTGCTGACCACTGCCCTCCGAGAT
1A	7.221677597	4406286	TGCAGACAACCTCCTCATCTACGCCGCCGAGATCGTAAGAGCGGTTCAGCAGGAATGCCGAGACCGATC
1A	7.221677597	4405080	TGCAGGATCCTCCTCCTCCCCATGATCCGTGCCGAGATTGGAAGAGCGGTTCAGCAGGAATGCCGAGAC
1A	7.221677597	4406486	TGCAGGGGGCTTGTCCGCCTAAGGTACCGAGATCGGAAGAGCCGTTCAGCAGGAATGCCGAGACCGATC
1A	7.221677597	3948837	TGCAGGATAGGGCGGATGAGTGAGAGGCCCTCCGCCACCGTGTCGATGGTCTTGGGCTTGACGCCAGGG
1A	7.221677597	3960885	TGCAGAAATGCATGGGCGCATCTTCGGACGTGCTCGGCTACCCGAGATCGGAAGAGCGGTTCAGCAGGA
1A	7.221677597	3029857	TGCAGCTGAAGAGACCCCTGCTGCTGCAAGCACCCCTCGCCGAGATCGGAAGAGCGGTTCAGCAGGAAT
1A	7.221677597	4538665	TGCAGTCCGTGCGGCACGTCCCCGCCCCGAGATAGGAAGAGCGGTTCAGCAGGAATGCCGAGACCGATC
1A	7.221677597	3950973	TGCAGTGCTTCCCCGTTGACAGGTTTTCGCAGGACTGGCCGAGATCGGAAGAGCGGTTCATCAGGAATG
1A	7.221677597	3573786	TGCAGGCTGCCTTGTCCAAACTCCAGGCTAAGAACCGAGATCGGAAGAGCGGTTCAGCAGGAATGCCGG
1A	7.221677597	4543580	TGCAGCCAAAGCCATAGCCGAGTGGGGTCGTCCGAGATCGGAAGGGCGGTTCAGCAGGAATGCCGAGAC
1A	7.221677597	4009648	TGCAGCTGGATAAAGAGAGAAGCAAATCCGAGATCGAAAGAGCGGTTCAGCAGGAATGCCGAGACCGAT
1A	7.221677597	3958111	TGCAGGATCCTGCCCCACTAGACGCTTGTGCAGTTCATCCTCGAGATACAGCAGCTTTTCTCTGTCGGA
1A	7.221677597	2292359	TGCAGTTGCTTGAAGCTGCCGAGAGGTATGATCTCCATCAAGGTTTTGGATCCCAAACAGACATTTTTT
1A	7.221677597	1859758	TGCAGTGCGCCGCCATGTTAGACTCCAGCAGCAGCCCGAGAAGGTCGTCGCTCGTGGCCTCGCCGAGAT
1A	7.221677597	3955202	TGCAGCCGACTTCGCGGCCCCGACCTTCTCTGCCCCGTCGCGCCTGCCGAGATCGGAAGAGCGGTTCAG
1A	7.221677597	2293956	TGCAGGATAGGGCAGATGAGTGAGAGCCCTCCGCCGCCATGTCGATGGTCTTGGGCTTGCCGCTAGGGC
1A	7.221677597	3570749	TGCAGGCTGCCTTGTCCAAACCCCAGGCTAAGAACCGAGATCGGAAGAGCGGTTCAGCAGGAATGCCGA
1A	7.221677597	4544301	TGCAGATGTACACGACCTTGCACCCGCCGAGATCCGAAGAGCGGTTCAGCAGGAATGCCGAGACCGATC
1A	7.221677597	4408537	TGCAGGATCCTCCTCCTCCCCATGATCCGTGCCGAGATCAGAAGAGCGGTTCAGCAGGAATGCCGAGAC
1A	7.221677597	5580321	TGCAGCTGCCCCAAATGTATCCCCACCGAGATCGGAAGAGCGGTTCAGCAGGAATGCCGAGACCGATCT
1A	7.221677597	3532826	TGCAGGAGGATCTACACATATAGTTGACCCTTTCTTCCAATCCGAGATCGGAAGAGCGGTTCAGCAGGA
1A	7.221677597	4538124	TGCAGGTGACTCCCTACGGTGATGCCGAGATCGGAAGAGTGGTTCAGCAGGAATGCCGAGACCGATCTC
1A	7.221677597	3935514	TGCAGTTCAACACCAACTTGGAGAGGGACATGCTGCTCTGGGGCGCCGAGATCGGAAGAGCGGTTCAGC
1A	7.223913296	1043230	TGCAGTAACTCATTCCGGTTCGCTACATTGGCATGGTCTGATTCGCTACAGTGATTGATTTCGGTTTGC
1A	7.337672939	1095069	TGCAGGGCTCGTGATTGGGCCAGACCCAGAGCGCCTCGCGCCTTTGCCACGAGCCGGCGTACCAATGTT
1A	7.343911867	374068	tgcagtagatccaatacttggaaaccaggcgaagttttgaaggagaacacatcttgtgcgtatactacttttcatattcagatttttctcctttgttatttttatatcatgcatatacgctgccacaaatccatctcctccacgactcaattctgtatcatcatcaccacacagattttatatggattccacatccatgtggtggaagatagatgccatgatggaagatatattgatcggtagaaagatatgattacaacaatcaataataacctatttgcctgggacgtcctagcctgtatgctgatcacatttcactggtgtacacatatatgtacgtatcaatgacatgcatgatggttacactattgacatggatgttagcccattatctgca
1A	7.343911867	1110821	TGCAGGTGGGACGCCTTACCAGTCAATATTGAGCACCTCACATCGCTCAAGGAACTGGAAATTGAAGGG
1A	7.343911867	63643	tgcagcaGTggaGAtTAtGactaAggaggaGgAcggGGatgcttATCacgccATGTTGgccaagatccgaaattctgctatctccatccttcGaaccaagcgaacccgtagtcgttgctgcatcgcctctttatcttaccttcctccggcctgcatgccgtgcactggcctgggagccatgtacttTgactttactcctcgtgttctggcttgataccGTggtaTgtctggttgtttgggTccttgttaaactctgcctggCggctttatttataaagtcgggctacggccttttctctaaaaaaaagaagagagtagttcaggtccactggatcatggaaatgtgtgaaatcaaaattggtcacatttatctatgtttgacattttcttattttattc…
1A	7.343911867	1116128	TGCAGTTTTTCAGAAGTGACGTTCCATTGGCGTGACCTTGCCAAATGGTACGAAATTTTCTTCCCAATT
1A	7.350616868	3949757	TGCAGCGCGCCGATGACCGTCCGCTCGCCCGAGATCGGAAGAGCAGTTCAGCAGGAATGCCGAGACCGA
1A	7.361873839	1237948	TGCAGTTGTTTGCTGCCCTCATAAGGAAGGGGAGGGCAGCTCGTGAGGTCGGACATTTTTTATCAGCCG
1A	7.361873839	3021967	TGCAGTCTATAGTCATATAATAAAAAACACATGATACCCCCGAGATCGGAAGAGCGGTTCAGCAGGAAT
1A	7.361873839	2262808	TGCAGCGAAGAGAGGTGTCGAGCAGCAACGTGCAGCGCAACCAACATCTACCCCAGTCGGTCGTAGTCC
1A	7.361873839	2301913	TGCAGGACATCGATCAGGTTGAGAGCCTCCATCTCCTCCGACCCGTCGGCAACTGGCACAAGAACCCGA
1A	7.434686375	2369425	TGCAGCTTTTGTGGAATTCATGGCTCAAGTGGGTTACTGGCGCTTTCTGTAGGGATCAAAAGGGTGTCA
1A	7.434686375	1106702	TGCAGAACCCGAGTGGCATGTTAAGAGAACAGGATTAACTTTTGAAAACATCAACTGGAATTGTGATTG
1A	7.434686375	1090908	TGCAGGTCATTATTATAGCCCTACCATGTTATTCTTAACATCCCACTGCTGACCACTGCCCACCGAGAT
1A	7.434686375	1299134	TGCAGCCCGCTCAGCAGCGCGAGGCCCTCTGCTTCTTCCACTGTCGTACATATGCCCAGTTTGCATCCC
1A	7.434686375	1255504	TGCAGCCCGAAACCTTTACCAAATAGACCATCATGTATCATCGTAGCAACTTAAGATTTGTACAATTAA
1A	7.434686375	2275375	TGCAGTCGGATCTCACTAGTCCGTACGCCCGTGCCTCGCTCTTGGCAATCGATATGTCCATGAGTTCCA
1A	7.434686375	1297580	TGCAGCCCGCTCAGCAGCGCAAGGCCCTCTGCTTCTTCCACTGTCGTACATTTGCCCAGTTTGCATCCC
1A	7.451561461	116929	tgcagcgggaggaggctagggcgctggcgccggtggggagaaccctagcaggggtgggtcgtatcatgcctggcccgttcaggctaggacgggtcgtgtcgtgccgtgggccagcacgtcggccacctttgggcacaatccgtcacaatgcacgtcagccCatcTtgcgtcgtattcTtcgCcccgAccgcaagccccggccccgccacgtccgaCtgataCgtaatcttgccttgcccgacccatcGctacccattcttactgccgtcccacggccttgtgcctgcccaacggatccttcgcttacGtgttcGTccttggcccgtcGtaGaaGcgCcactgctacccAggcTaatggCcagcctcccggatccAagggagccccccAatctaccgcta…
1A	7.467631376	3534072	TGCAGGGAGGCCTTGCGCATGATGGGCAGGTCCGCGAGCACCGAGATCGGAAGAGCGGTTCAGCAGGAA
1A	7.467631376	3939550	TGCAGGTGGGACGCCTTACCGGGCAATATTGAGCACCTCACATCGCTCAAGGAACTGGAAATCGAAGGG
1A	7.479556138	3958152	TGCAGCTGCACTGTGTGCCGACAGCCCGCCATGGCAGAGTGCGGATGCTGACAGCACGAACATGATGGC
1A	7.479556138	3533618	TGCAGAAGATTTGGCGCCATGGCGCTCCTCCAGTGCACCCGAGATCGGAAGAGCGGTTCAGCAGGAATG
1A	7.479556138	1235302	TGCAGCAAATCAGCGGCCGCGCACGAGCAACTAGCTCACCTCCCCTCGCGCCGCCTCCCCCTGGGCGAC
1A	7.479556138	4540658	TGCAGAGGTGAGGAGGAACTGCCGATCGATTTAGGCTCAGCCGACAGAGGGATGCCGTAGGGGCCGAGA
1A	7.479556138	4911044	TGCAGAACCTCAACGCGGTGCGCGTAATGCCGAGATCGGAAGAGCGGTTCAGCAGGAATGCCGAGACCG
1A	7.479556138	4541143	TGCAGGTCGCCCTCGACAGCCGAGATCCGAAGAGCGGTTCAGCAGGAATGCCGAGACCGATCTCGTATG
1A	7.479556138	1237233	TGCAGCCTAGCGGGCGTCGCTGGCATGCCACGGCAGGCTGTCATGGTCGTGCGCGTAGCTGTGCTGGCC
1A	7.479556138	3947465	TGCAGTATGCAACAGAAAACTTTTCAGGGGATCGGGGCAGTGTTGGAAGCGACCGAGATCGGAAGAGCG
1A	7.479556138	1114962	TGCAGGCGACCTAGTCGCCCCCTGGTTCTCCTCTTGCCTCGTCCCCAGCCGCCTCTCCCCTGCTCCTTC
1A	7.479556138	3027396	TGCAGCAATGTCATCTTCTCCCCTCTTGGCAGTCGCTCGCCGAGATCGGAAGAGCGGTTCAGCAGGAAT
1A	7.479556138	1864625	TGCAGGTTCACAAATTGCTGTTTCTTGGTCTTGTGGTTGGAGAAGGACACCTTGTTGGTCCGAGATCGG
1A	7.479556138	1242186	TGCAGCAATCCTCGTCTGATGCTCGGCCCGATTTGGATCAGGAGCAAGCTGCGCTGGGCCAGCTCGTCC
1A	7.479556138	3533232	TGCAGTGTGACAGGCTCAAAATCATGTTATCCTCTGCCAAACGTGCCGAGATCGGAAGAGCGGTTCAGC
1A	7.479556138	3955998	TGCAGGACGGGGAGGTGGCCAGCTTGGGAGAAATGGCCACCGAGATCGGAAGAGCGGTTCAGCAGGAAT
1A	7.479556138	1150277	TGCAGCTTCCTCTGATCAGTGTTGCTGCTGCTCCGCTTCTCTTCTTCCTCTACCCGAGATCGGAAGAGC
1A	7.479556138	3532756	TGCAGCAGATAAAGATGGCCAGAGAACTGTTAATGCACCGAGATCGGAAGAGCGGTTCAGCAGGAATGC
1A	7.479556138	2346468	TGCAGTCAATGATCCCGTTCCTCCGACCAAAGACCTCGCAACAGAACAACTGCCAGTTGAAGCGGCAAC
1A	7.479556138	1126995	TGCAGTGGCACGCCCGTGAGGCCCGCGGCTGCGCGCACTAACAGAGCAGCCCGAGATCGGAAGAGCGGT
1A	7.479556138	4411390	TGCAGCTTCTCCACGGCAACCTCGCCGAGAACGGAAGAGCGGTTCAGCAGGAATGCCGAGACCGATCTC
1A	7.479556138	4261515	TGCAGGCAGAGCGCTAGGACACGTCGAGTCCGATATCGGAAGAGCGGTTCAGCAGGAATGCCGAGACCG
1A	7.479556138	4394804	TGCAGCTAATCTCTCGATTGCCGTACCGTATCCCCGAGATCAGAAGAGCGGTTCAGCAGGAATGCCGAG
1A	7.479556138	1116977	TGCAGCAAAAAAAATATTTGAGGCGACGCAACAGATTTTTTTAGCCCAAGTGTCTGGGGCTTTCTGTCC
1A	7.584248417	381167	tgcagacagtggaaatcttgaaatgatcaaatgtttgcttcaagctggaggtgacccaaatacctctgacgatgtaagtcaccatgtctgagtacttcatgtaacttgccaagtgtggtgatgctataatttattttattcataatagtacccatcgtgtgtaatcatggtcactctgcattcattttagctagaccgtctaattgCctttgactgtcttatttatgcaaaccaaaagtgtggaaaaataataatattccatttctaaacttattcttcctgggtagtaataattatttaaaacaacattgcctaaaccagtgaatctaactgttgattaccttttccttctttctttcctgca
1A	7.590608265	1724417	TGCAGCTTCTGATGGTGTTGGAACAAGCTCATGGGATAGAAAAGTTTGACCGCACATGGGAAAACATGC
1A	7.590608265	1124430	TGCAGACTACAGCAAAGTTTCTCAAGAAGTTGAAACTGTATTAATTCCTCGTGCAGAAGGTTGATTTTT
1A	7.590608265	1112831	TGCAGCACAAACAAGTAAGAGCAGAGGAATAACTACGCCGAAGGGGCTCATCTCCACCTTCCACAAATG
1A	7.590608265	999648	TGCAGCAGAAACAGCTGTGGGGGAGAGCAGCGCATCTCTGTAGGGGGTGCAGCTAGGCGTGGCCGAGAT
1A	7.590608265	4909917	TGCAGCCTGACAAAGATCACACCGAGATCGGAAGAGCGGTTCAGCAGGAATGCCGAGACCGATCTCGTA
1A	7.590608265	1254929	TGCAGTGTTGCGCAAGGTCGTGTGACGCGGCAAGCGCGTGGACGGGTTGAAGCAAGACCGAGATCGGAA
1A	7.590608265	1286410	TGCAGTCTAGTCACATGCTAAGAATGTCATGATAAACGGTTCCTGAATGTTAAATCACATGCTCACGAT
1A	7.590608265	1128039	TGCAGGAGAGACCTGAATTTCCTGACCAGATCCTGCGCCGACTCCATGGAAGATCGGTCTCGCCGAGAT
1A	7.590608265	1129118	TGCAGCACATATCCCCATGCTTGTCTGGGCGGCTCAGATTTCGGGTTCACAGCCAAAACGCCACTTCCG
1A	7.590608265	1255024	TGCAGTTTGAGACTTTCTATCTAATGAGCAACTACAGCCTAGAGTTTTGTTTTGGGAATTTTGATCATG
1A	7.590608265	1013218	TGCAGTGAGCGCCGATTGTGTTTTGTGGTGCTAAGAGCGCTGAATAAGAGCCCCCGTCAAGCAGCGTTG
1A	7.590608265	1120941	TGCAGCGAAACTCAACACTAAACTGCTACTGACCCTGTTGCACAGCCACCTAAAGTGCCAACAGAAAAC
1A	7.590608265	664778	tgcagaaagccaccaaatctatatgaaagggaactcgtgttgcagcagaagcacaacagaggaaaacttattaaaccataaaattagtattcatcatttcacagtctcccgtttggaagctcaacacaaaccccttaactgccctatgaaagatttagttaaggtgctgttgtgatggcatttgcggtgtggactcaaggacggcttttttcatgtttgtccagttattcatgtgatccatgagttttggaaattcttgcctcttgtcggcaacgaatcctaggttctccatgttgcttttctctcacaagaaggcaaggcagttccaccgcatgtgggcactcctgacaacatctgccgggaatctatttatcatctgcactataaagcagcaagaaa…
1A	7.590608265	1122743	TGCAGGAGGTTGTTCTAAAAAATAAACATAAGAAAAACACTAGTAACTAAATCCTTGAGAAGAAGAGCA
1A	7.590608265	979503	TGCAGAGAAAATCATACTTACAGAATTTACCCAACAATGAATAATTTCAAATATACGTACACTAATGAT
1A	7.590608265	1262006	TGCAGCAACAACAACAAAAACAGAGAACAATATGACATGAGCAGATGTGTAAGCTTCCTGTGGCAATGC
1A	7.590608265	1033904	TGCAGCGGGAACTAGAGTCTTGGCCTCCTCCAGGACTCCTTGCGGCCCTGCCCGATCTCATCTGGGTAT
1A	7.590608265	980410	TGCAGGAGAGACCTGAATTTCCTGACCAGATCCTGCGCCGACTCCATGGAAGACCGAGATCGGAAGAGC
1A	7.590608265	1256862	TGCAGTGTTGATTCCCAGGTTGACCAATTCTGTATGGTCACTATGTGATGTGACCCCAAAAATATTCTG
1A	7.590608265	1032691	TGCAGTTTAGGGGTATTCGGCAATTCAGGCACCTTGCTGAAAGGGGAAACTATCACTTTGCTAATCCAC
1A	7.590608265	1084229	TGCAGAACCCATCTCACCTCCGGGTCATCCAACGTGGACCCGCAAAACCCGCAGACACTATGGGAGGAA
1A	7.590608265	1129343	TGCAGTGGTGTTCTGCGTGAGGAGGACGGGCATGGGGAAGGTGCAACAAGGCAGCACTCGCGTCGCAGT
1A	7.590608265	1033831	TGCAGACTTTGTTTCTCTTTTAGTTGGAAATCATACATACATCTGCGAAAGCAGAATTCACGGGTGCAT
1A	7.590608265	1225261	TGCAGAAATACACATCCTCACAGTTCTGAATGATGTCACCAAGAGAAACAAAATGCTTGTTTTCTGACA
1A	7.590608265	1252654	TGCAGCACGAGGAGACGAGGAGCCATCAGCACAAGAAATGAGTACTGAAGGGTCCTCCTGGTTACCCAA
1A	7.590608265	1093633	TGCAGCAATCGGTCGCTCTGTTCGTTCAACTACCCGAGCCGTAGTTGAACTCGCCGTCGCGTCCCATAT
1A	7.590608265	1256322	TGCAGATGATCCATCAAACTCCTGCTGAATGTTATGTGTACTGCTAAACTGAATACGCCTCGCTCTGTT
1A	7.590608265	1070663	TGCAGGTGAAACATATGCATCATCAGAATGGGTATCAAAATGAATTTGTGTATAGGCCAACGAGGCACG
1A	7.590608265	668160	TGCAGTTGCAACTAGCAGGCTATTCATCAAATCTCTGTCCGCCGGTTAGTGCTCAATCTTGTAGTAAATAGTACTTGTATGGATATATAGTTTCAGAGAGGAATTTCTTTGCCTAGTGTTTGATCTGATTGCTAGCTGGATTGGTGGAGAAATCGCTACTTCTTCGTGGTAGGGCAGCAGTGAAGAATTAGTACAGACAAACCTTGTATAAAATTCCAGTGCGTTGANNAGTAGATTAGGTGGAGATAGTACTAGATCTGATGGCTGCCGGAGATNNNNNNNNNNNNNNNNNNNNNNNNNNNNNNNNNNNNNNNNNNNNNNNNNNCATTATATGCATCCCATAGGAGAGGTTATCGTCAGAGGCAGTGAAACAATNNAAAGGACACTTGTGGTTAAAGC…
1A	7.590608265	1115796	TGCAGTAGTAATTAGGAATAGGAGTGCTGGCTACAACTAGCGGGAAAAAATCTAGTAGCGCATGATGAA
1A	7.590608265	1216123	TGCAGCTCTCAACAACAACACCATTCCACTTCGGATTAATTAACTGAATAAAGAATGATACAGTCTCAC
1A	7.590608265	1212218	TGCAGCAGCCAGCAGCTCTGCTCTTGCAACGCAGCTTTAAGCACCCAGGACACACAAGCCAAGCAAAAA
1A	7.590608265	1061551	TGCAGAGAGAGCGAGGCCTACCTCTTCCCACTCCACTTCCTGTAGCGCCAGTTTCATTTTTCGCTGTAC
1A	7.590608265	1120440	TGCAGCACGGTACCACGGAAGCAGAGATACATATGGATAAACGCGCCCAGCCTGCCAGCCGAGATCGGA
1A	7.590608265	1040965	TGCAGCTCAGTGGAAGGCAGAACGACACCTTGCTCGTCTTGGCTTTGGTGCTCTCCAGGGACGAATGGA
1A	7.590608265	1254636	TGCAGAGTATTTGTGTTGCAAGTGTGGGGGGTTGTTAGCAAATTCAACATGCGACGTCCTTATATCCTC
1A	7.590608265	1118242	TGCAGTAGTCTTTGCAAAAGCTTTCACAGTCATATGAAGCACCTCTTTGGACTTTGCACGCACTTGAGC
1A	7.590608265	1075248	TGCAGGATCAACCGCTGGGTTGCTGCTGCTGCAAGGAGAAGTAGTAGTCTTAGAGTTAGCAATGGACTC
1A	7.590608265	1219755	TGCAGCCTGATCCCTATACACGCATATATAGAGGAGCAAATCTGCACGTTGCAGACCGACTTAGCTTAG
1A	7.590608265	3385372	TGCAGCTATATATCCATCTACCTGGTCGCAACCCGTGCCGAGATCGGAAGAGCGGTTCAGCAGGAATGC
1A	7.590608265	1011491	TGCAGCAAAATAAGTAGATAAACAAGGAACGAAAAGAACAGAAAATAACGCAAGGACCCAGATATTTGT
1A	7.590608265	1043336	TGCAGCTATAGTGGTTGGATTTGGATACTTGCAGGGGAGGAAAGAAGGGAGATGGGAGATTGGGAGGGC
1A	7.590608265	1093668	TGCAGGCGAGTCGTGAGACCAGGCAGAGAATTTTCACATTGCCGTTCTGTAAGCAGACGGGACGGAAAT
1A	7.590608265	1236701	TGCAGTGACCAAGCCAGAGCACACGAAGATGAACGAAAGCCTCAAGCTCAGGACCAGGTCCCGAGATCG
1A	7.590608265	1111751	TGCAGCCGCCATGCTGCCGATTCGGTCCTTGCTGCTGGATCCAGCCCTCTCCACCCCTCCTCCCGAGAT
1A	7.590608265	1169978	TGCAGGAGCCAAACATCACGATCAGCTCCAGAATTAAACGAATGAAGCATGGACAGGGAGATGTGCTGA
1A	7.590608265	4005114	TGCAGCTCTGCCCCACCGACCGAGATCGTAAGAGCGGTTCAGCAGGAATGCCGAGACCGATCTCGTATG
1A	7.590608265	1089771	TGCAGAGAATAGAGGAGGGGAGGTATAGTATACTACCTTGACAAAGACTGCGGCGCTGGCTCCGAAGCC
1A	7.590608265	1256371	TGCAGGCAAGCGGCTGCTACTCTGGGAAATGCTTGGAAGACCCTGAAGCAACCAATATAGATGACCCTT
1A	7.590608265	1081625	TGCAGGGCACCGTATAATTGATAGGCGTCGTATACGTGCGGGGGCTGCGGACGAAATCCATCTGGCGGC
1A	7.590608265	1251432	TGCAGCACCGACGGTGCATGCTTCCACCGACAATATGAGCATCCCATCCGCTGCCGTGCTCGCCGAGAT
1A	7.590608265	977260	TGCAGGGCTGACGTTGCAATGGAAAACAGAAAAATATGACTAGATTACCCTCACGAAATGAACGGCGGG
1A	7.590608265	1254528	TGCAGAGAAGAGAGGAGGAGAGGTGTGCTATAAAACCTTGACAAAGACTGCGGCGCTGGCACCGAAGCC
1A	7.590608265	982015	TGCAGGAAGCGATGCGATTGTAATACGGGATGAATATCATCAGCGAGTTACGATCCAGGCAGACCGAGA
1A	7.590608265	1255092	TGCAGTCCAGGATTTGTATTGACCACAATTCAACACTGAGACCTTCATTCCCAACATGCTAGAAGCAGC
1A	7.590608265	1255227	TGCAGAGAAAATAATACTTACAGAATTTATCCAACAATGAATAATTTCAAATGTACGACTAATGATTCA
1A	7.590608265	1252755	TGCAGTGCACCTGTGTTAAGAGGACTTTCTTCCGAGCGTTCCAATGGCGGAGCTGGTGGTCACCATGAC
1A	7.590608265	1119266	TGCAGCAAATTTTGAGAAGGGGAAGAGGGTGGTGTACCAGGACGGACGTAGCCATGCATGCCAACCAGT
1A	7.590608265	1254410	TGCAGTGCCAGTTTGGTACAATGTCGGTTCTATCTTTGAAAAAACTAAAATAAAAAACCGATTGGGGGC
1A	7.590608265	1254927	TGCAGCACGTAGGTGAAGACGCTGCGTAGTCCATGAAGTTGACCAACCAGGCAGCGACTTGGGGAAAAA
1A	7.590608265	1124085	TGCAGACTGCTGCAATGACCTCCGTGACTCCACAATGCCTGTGCTCACTGAAAGACCTTTGGGAGGGTT
1A	7.590608265	1254918	TGCAGTCACCACCGCCACACGGACCGTATCTGCCTATCTGGTTCACCACAACCAAGCCATCTAGATCTG
1A	7.590608265	1688043	TGCAGGCCATGATTATAGCCCTACCATGTTATTCTTAACATTCCACTGCTGACCACTGCCCACCGAGAT
1A	7.590608265	1117278	TGCAGGCTCCAAAATAAAGTTCTCTTTTCCACTAACACATTCCACAAGCATTTTATCAGGCGTAAACCC
1A	7.590608265	1164470	TGCAGCCAAAATGAATTTATGCTGACGTATGCATCGCCCAGATGCAGTGGCCGAGATCGGAAGAGCGGT
1A	7.590608265	1046750	TGCAGTTTGTAGGTTGCGACCTCCCTGGAATAGTGGAATCCAGACCGCACATCCATGCCATGACCAATT
1A	7.590608265	3956453	TGCAGACCAGCACTGCTCAAAGTATAGACCACACCGAGATCGGAAGAACGGTTCAGCAGGAATGCCGAG
1A	7.590608265	1723678	TGCAGCTGCACTGTGTGCCAACAGCCCGCTATGGGAGAGTGCGGATGCTGACAGCACGAACATGATGGC
1A	7.590608265	1250328	TGCAGGAACGATCTGCTCTTCGTGGTGCACCCCAGCATCCGAGGAATAATGGACCACATTGAGGTGGCA
1A	7.590608265	1130983	TGCAGGTCATGATGATAGCCCTACCATGTTATTCTTAACATCCCACTGCTGACCACTGTCCACCGAGAT
1A	7.590608265	1376457	TGCAGATGAGCACTTGGCGGGAAAACACCGGTCCGTGCAACTGGACAGGCATCAAGTGTACGGCAGTTC
1A	7.590608265	1143089	TGCAGGAGGTTCAGGCTTTTTACCATCGCAGGCTGTAGCAAATCCTAATTGCAGAGAAGGGCCGAGATC
1A	7.653718937	3026583	TGCAGGTAGCCCTCCTCGCCCGAGCTCTTCTTCTTCGCCGAGATCGGAAGAGCGGTTCAGCAGGAATGC
1A	7.653718937	4004967	TGCAGCTCTGTCCACACCACCCTCGCTCCGCTCTCCGCGCGCATGCATGCCAGTAATAATGGATATGAC
1A	7.734722155	667056	tgcagagaggagaggaaattttttgtctggtattagtacaaaatttgtcctcgttcctgtactttgcctctgcctgtatggatatattgctagctggattggtggagaaatcgctatttcttcgcggtagggcagcagtggaggattagtgcagacgacaaaccttgcaaaaaaattccggtgcgttgagaagtagattgaatgctctgtttgcaggttcagagactactttgatccgacagtttctcggacttgtgaagttccactgggttagcaagtgcattaaatagtagtatatacttacgagttttgcaaaattccagtggattagcaaagtgataggttcccccttcagcaaggtgcctgaattgccgaatacccctagactgca
1A	7.734722155	304321	tgcagtttaggggtatccggcaattcaggcaccttgctgaaaggggaaactatcactttgctaatccactggaatttcgcaaaactcgtacgcacatactacgatataatgcgcttgctaatccggtggaaattcacaagtccgagaaactgtcggatcaaagtagtctctgaacctgcaaacagagcattcaaactacttctcaacgcactggaattttttgcaaggtttgttgtctgcactagtcctccactgctgccctaccgcgaagaaatagcgatttctccaccaatccagctaccaatatatccatacaggcagaggcaaagtacaggaacgaggacaaattttgtactaataccagacaaaaaaattcctctcctctctgca
1A	7.802984393	1204785	TGCAGGAAGGGCGCGGTAAAAAAAACCTACTAGCTCTAGCTGCTAGCGCCATCGGCCACGACTGGGATT
1A	7.802984393	1257589	TGCAGAGCCAGATCCAAGCTCTGCCAGCGACGCAGTGGTGCACAAGGTGCCTCCAACTCCATCCGAGAT
1A	7.802984393	2351729	TGCAGGTGCAGCTGATCATGGCATCGATCAAGAGGCAAATCTGTGGTAGTGTGGCTGTGCTGGCTACCG
1A	7.83039811	376326	tgcagctctcaacaacaacaccattccacttcggattaattaactgaataaagaatgatacagtctcacgttaactagctgttagcatagaaacagggctcccggtggtgatggtcaccggcggcagcttcccaccgcagctgtgagagggactttatggagctctacaaccaatgcaatagaagcagagcactgactagtgactacaggaggccgcaaagataacaagcaccaaaaataatccttgagaaaagaagctgtttacccctgcttagtttctgtatgcaaaccatcaactaaaacctgccagagttgccagagtttgcgcacttagatgttccaggtgcacaccttaactgctaggcaaaatgagctgaaattacagtaaaaatgaattcc…
1A	7.868299646	3957113	TGCAGCCTCGACGGGGCCGGCACGGCCAGGCGAGCGGGCCAGCGGGAGCCGAGATCGGAAGAGCGGTTC
1A	7.958147138	730136	tgcagctgcacggtcatactgtactgagttatttcacaataccatgttctactcttcacaaactatttatttaccttctttggacgttggggaaaacacgaaataaatcttgttttcaaggtattagacctagtgatcctactaataacgtgattttccttctctgccaatttctgaaaacttgggcaaaacttcagaaaggcgctctgcacaaggttctgca
1A	8.01536052	1114742	TGCAGAGGAGTACAAAGTACCACCAGGACGAGCAAAACACTTGGGGCATAACACCGAGATCGGAAGAGC
1A	8.01536052	1121533	TGCAGAGAGAGCGAGGCCCACCACCTCTTCACCAAAATCCCAGGGCGCCACCGTGCCATCATCACCGAG
1A	8.01536052	1144874	TGCAGCTGAGCCGAGCCGCGGACTCTGCTGCACGCAGCCATGGACGAACGCCTCCGAGATCGGAAGAGC
1A	8.036852148	1102329	TGCAGAATTTCTAGTAGTACTAGTTGTCTACAATGCGCAAACTGTAGCAGAATTGATACTAGCCGAGAT
1A	8.036852148	1687616	TGCAGTTCAATTTAAACTTCAAAAACGTCTTACATTAGTTTACACAAGGAGTAGCAACTAGCACTATTC
1A	8.05649902	730187	tgcagtcttcgttaggatcttgttacatccatgtataagcatgtgacatgtgtttactcttaagcatgaattcaggagccgttatcatttctttgtcatgtgagtacgtaacaaaattgtgtgacatagtagagctacttgcatacaagtgactatatggtttaatggaaaaaataacatgaatagctttgtagttgggcgacgacaactgcatgacaaagagtagacatggtcttagaatagacaggaaaatgataaataggtgtaccgagaagcctaagattttaatgtcaaaaaaagagcgtaagatattggaaaactatagtacgcaaatgcatggctctagggatgtgtcccgtgcccaacattcaagccactgctgcattattcagaatgaaa…
1A	8.060462081	744902	tgcaggcatctagggagcttctttatagcagggcagcctctaatttcaagatacctgagagacctgtatacttgcggctcattcggcagggatgccagggtactgactgcatctttcaagccaaagggattccagcgatggggggtgctctcccgacagacactccagcgatgtcagcccactgttgccaataatgcgcagtgtcttgaggggtgcaggcagacggagagtcccacccaacatgccagcacagttcagtattgttagagatttgagatggggaggaagtaaatgctctcttgcagctggtgctgttgctgctgctagtggctatggcatgataggacttctgcttatggaggtagtggcttctggtttctagagcccacccagctggca…
1A	8.09104131	2277502	TGCAGGTGTATTGTACTGCATTAGCTGTAGCTATTGATGGAGAAGTGTGGGGTGACTGCTTGGTGTCGG
1A	8.116066103	1120904	TGCAGGCCTGTTAGGCCAGGCCCAGGCCCAGCCCAAATAAAACCCAGGTCCAGGCCTAGTCCAAATAAC
1A	8.116066103	4395804	TGCAGTACGGTACCTAATGTGCCGAGATTGGAAGAGCGGTTCAGCAGGAATGCCGAGACCGATCTCGTA
1A	8.122523374	3033888	TGCAGTATATGCAGCAGGAACTAAGAGAATGGGCCAACCGAGATCGGAAGAGCGGTTCAGCAGGAATGC
1A	8.122523374	1106928	TGCAGGTCATCTCCACCAACGTCGCCTGGTCCACATCGCTGGATTTAAACGGGCAGTGGACCTCCCATG
1A	8.122523374	1279346	TGCAGGCAGGCGGCTACTCGTCTGGGAAATGCTTGGGAGATCTTGAAGCAGCCAATACAGATGACTCTT
1A	8.183568798	1097100	TGCAGTAGCAATCACAGGCCATACCCCATCTTTCAGCGATACGAGAGAGGTTGGGGTGGAAATCAAGGG
1A	8.208029709	4541774	TGCAGCATCGATGGATGGGGCCGAGATAGGAAGAGCGGTTCAGCAGGAATGCCGAGACCGATCTCGTAT
1A	8.208029709	4407178	TGCAGCCCGTGTTTCGCGCGCACCGCTATTGCTGGACCCGAAGCACCGAGATCGGAAGAGCGGTTCAGC
1A	8.208029709	4404414	TGCAGTGGGAGAGGAAAGCCTTTGTTGGCTCTTCCGAGACCGGAAGAGCGGTTCAGCAGGAATGCCGAG
1A	8.208029709	992113	TGCAGGTCGCCGCCCATGTTCTCGGCACGCTGCGTGCAGGCTAGCGCCCTTAGGAGCGCCTCCATCCCA
1A	8.208029709	4541095	TGCAGCATTGAATTGCTGTTGCTTGACATGCCCGAGATCGTAAGAGCGGTTCAGCAGGAATGCCGAGAC
1A	8.402476617	1271571	TGCAGTGGGTTAGTAGCCCTTTGAGTAACAAGTAACATATGTCACTTCAGACTTGGTAGACCCCCTAAA
1A	8.402476617	1258330	TGCAGCACGAGGAGACGAGGAGCCATCAGCACAAGAAAGAAGTACTGAAGGGTCCTCCGAGATCGGAAG
1A	8.402476617	346277	tgcagaattacaaagaaatgagaaaataaggcagctttagctaatatgtataactaagggtgacaggatttgaaaggccgtgcttganaaagaatctccaagagttggtgctagaattaaaaggtcacgtactcttttgaatgTaTttgtctggaGaCcaagcatctacaagtTgGggGggggCAGTCCGcCATCTcNttatcAcattgtctggaccaagcaacatgtacaagcatggccagtagctgttCctgctagcagacagacgacgatgctagatttctgttaccagacataaacgtcgctgcactgcactggatccntcaagggcgaattctgcaga
1A	8.402476617	1384324	TGCAGGCGTCCTCGGCCACCTTGAGGGTGCGGGCCTGTACCTCCCCGACGGCACCATGCTCCCGACGCG
1A	8.402476617	1288121	TGCAGCGCCGTGCGCGGGGTGCAAGTGGGCGGAGGCAGTTGGATCCGCGGAGGAGCGCGCGGGGCTGCG
1A	8.402476617	1206702	TGCAGACCCGAGGCTCGCCACCAGCCTGTTAGAAGAGTACGTCTCTTGCTGCTAAGCCTCGCCTGCCAT
1A	8.402476617	1268252	TGCAGAGCCCGGGGGTGTTATCCCTCGTTGAGAGGAAAAAAGAAAACCAAAATAAACCAGCTATGAAGT
1A	8.488707574	2276890	TGCAGTGTTAACTGTTAACTCAAGTCCATTCAGTGCATAAGTGGTCGACAGAGGAGAATTGCCGAGATC
1A	8.572430598	1114754	TGCAGACACACCACCCAGCACAGCCGTCAGAAACCACCCGTCAGCAGATCGTCAGCGTAATCATGGAGG
1A	8.590431847	1115257	TGCAGTGCCAACGAGTAAACTCGGCGGAGATGGATGCATGTCGCTGCTTCCACAAAAATGCAAAGGCTC
1A	8.59859309	2261520	TGCAGGTGACAGACGCCGCGGGATCGAGTGAGGGGGTTCATGGCGAGGAGGCGGAGTTCCTTCGGCGGC
1A	8.662681397	731846	tgcagtgatgataaaaaggtagggcgagagaggatcAccctgcCggAgGccaTTCTtacatTgaatccatcTtctagggatGccAttaagcAtgACTGccGTggAAcccgtgtttaGgagagAccggatccaagcgcAccaAcgaGgggggaaccctCtaaCcTGcaaagtgtgaaggagggaggaccaacagacagagtcaaaggctttcCtgaagtcaagttttACgatgagtgtgggggcttttcttttagcgcagcagtggaggatgtcgGccgcatagagaaagttttctgagatgtttcgtcctgAcagaaaccccgtttggtccgcatgaaccaggaggggGatgagttcctttagacggttagtaaggagttttgcaactccttttatagg…
1A	8.759404469	2290624	TGCAGTTTCTCCAGGTGGACGAATGTTCAATTGTAGTTGTGCGAGGTTGGACGTGTGTGCAACTATAGT
1A	8.770620239	1234788	TGCAGCTGCATAATATTAACCCCCAGTCACATCAAGAGGGGAGTGTTCCACCGAGATCGGAAGAGCGGT
1A	8.770620239	1013527	TGCAGGCAAGTGGCTGCTGCCCCTCCAGCCATGGGAGCAGCAGACGCGTAGGAATCCGAGATCGGAAGA
1A	8.770620239	1011662	TGCAGACCGAAGATCTCCCTGAGATGGCCCTCGGTGACGTTGCGGGAGAGGCGGCTGACGAGGAGGACG
1A	8.831535263	1109417	TGCAGAAGCATAATGGGGGAAGAGTAGGCTAATCTAATCTGGCGCGTCGTCCGAGATCGGAAGAGCGGT
1A	8.831535263	5325502	TGCAGATGCCTTCGAGGCCATTTTTCTGCGACGAAGGGCACATCCATGTGGAGGACTCTTACCATTTCA
1A	8.831535263	1204537	TGCAGCAACGGCAAAACCGAAAGCTCCTCCTCCAGGCTTCGCCAAGATACATGTAGATGCTGCCTTGGC
1A	8.831535263	5411280	TGCAGGGAGAGGCAAGGAACTAGCAACCGAGATCGGAAGAGCGGTTCAGCAGGAATGCCGAGACCGATC
1A	8.831535263	4536505	TGCAGTAATGGGTAGGCCCAATTGCCGAGATAGGAAGAGCGGTTCAGCAGGAATGCCGAGACCGATCTC
1A	8.831535263	1007077	TGCAGCTGTGGCGTGGCAAGGCGCCGCCGCTGCTCCCAGGGCCGTACTCGCCGCCGATTGTCGGCAATA
1A	8.831535263	1122786	TGCAGCGCACCGCACCGCACCGCAGCGGGCGCGGTATATAACCTCACCTCGCGCGGCGGCACACGCACC
1A	8.831535263	1131892	TGCAGTTTGACAGAAGACCACACGAATCTCAACGAAGTCGGATGGATAGGATAACAGGGTGCCCCGACC
1A	8.836536963	304069	tgcaggagacaagctcttctctcgtgaaacacaaaggtacctagtttcatttagcatttggacattggtcactacatgcagctttattgcagttcaatgaataaaaataccagggataaaccagacctgataatatttctgatagctagttccaatagatcagctctagttggaggatttgaaaggaaatattcatccacaactgtgtccacacctgcctttttgagaaacaatgctcgctgaagtgttaccagtccatcgtcaataacttcttcaagaggcttGgggggaggatgcaagccccaataacgttttcttggcACCTaaattttgcaaataaatttgtttaaaactatcccatCtagaaacggcaagtaaatcctCgtaaaaaagattagt…
1A	8.836536963	116788	tgcagaaaccaatcaatttgactatgttgatatgttggatcagtccaactgagctcacctCggccctgaattgcttctctccttgacatgcaccatcaagccttttcactgctatactagttgagtcatttaataccccctTgtatacagaaccaaaaccacctcctcctagcttttCtgagaagtttttagtagcacggactaaatccgtgaatctaaaggccataatccctccaccactaacttgattgccgtataaaggcagacaacaccatttgaatttcttcatccaaatcaataacaacaccatgatcattagtaacccaagaccagtaatggctcccgcagtaataactcccacatgcggttttcttttattttttctgaaacttaaatctt…
1A	8.846902735	1211954	TGCAGGTACGCTTGCATGCTCTCCAGCTCCGCCTTGGACCTACGGATGTTGCTGAAGAGGCCCCTGAGG
1A	8.882649219	1022726	TGCAGCTTTCATTCATGGTGTTGCATTTTCTTTCCCGATTCTAGGCCTCTTCGTCCGAGATCGGAAGAG
1A	8.912731029	1255052	TGCAGTATATTCTGTTTTAGGGAGCTGGCAGTTAGGTGGTAGGTAAGTACATTACCTGTCCAACAATAA
1A	8.931798912	1097106	TGCAGGTGCAGCACGCGTGCGTGATTCGCGTGGAGGGCGTGACTGTGCAGGCCGTCGTTGTGGAGGTGC
1A	8.931798912	1106451	TGCAGCACCGACGGTGCATGCTTCCAACAGCAATATGAGCATCCCATCCGCTGCCGTGCTCGCCGAGAT
1A	8.95834399	116424	TGCAGCACATACTCACTATGTGTGTTTTGGCTAAACATTGTCCTTCANCACTAACCACTCTTCATCACCTTATTGATTAATTCTTTTGTGCTATACCTTTCTTCTTGGCTAGCTGCAATTACNTTTCTACCATGNAGTTTATTGTGGCGTNNAGCAACAATGGCTGCTGCNAAACGGCNGATTGCACTCCCACATACGCTCAATCATGCATAACGATCGCCCATGGGCAACTGTCCGTTATATATACGCTGGATCTTGCTTAACCAATGAAACCACGGCCACGCAGCTGTAACCCATGTCACGGTTTTCAANGCCGTGTCGCGCTGCCAACTGGTTGGGANCTCTGCATGTCCATTCTGCATTTGTACGTACGTATACTGCCACTATAATACTCCGTTG…
1A	9.056368339	1251904	TGCAGCCGTGCCAATCTATGTCTTCTTCTTCTTCATCATGTCTGCATTTACGCATTTTTGCACGCCTGT
1A	9.056368339	1260703	TGCAGCGATAGCTACGGCCATTTACGTTGGTGCAAAAGCTGTTGCTGCTGGTGCACGCATAGCCCGAGA
1A	9.056368339	1141467	TGCAGACGGTGAAAGATTGGGCACTTACCAATCCACAACTCGCCAAGACCGAGATCGGAAGAGCGGTTC
1A	9.056368339	4539253	TGCAGCTGTGTGATGGAGCCGAGTTCGGAAGAGCGGTTCAGCAGGAATGCCGAGACCGATCTCGTATGC
1A	9.056368339	1162477	TGCAGGCGGCCGTGCTGCGCCACGCGTCGGTTGGGGCCTTCGTCACGCACGCCGAGATCGGAAGAGCGG
1A	9.056368339	1293074	TGCAGGCTGCCGAAGATACGAAGGAGCAGGTCCGCAGGAAGCTTGCTCCAGTCGCAGCCCGTGCTTGAC
1A	9.062871851	1268592	TGCAGTGCTCACATGACGGTCGGCAGAACAAGACGCGGGTCTTGCGCTTGCCCCACGTTAAACGATGCT
1A	9.166981779	978120	TGCAGAAAGGTCGCAATAGAATAGGCCCGCTCCCCATCTTCCTATGCTAGGGTTTACACTCTCTCAGTC
1A	9.166981779	2303713	TGCAGGAAGTCGAGAATGTCTAGACCACCCTTGTGCGCAAGAAGACAAGCAACACGAGGAGCGGCGATG
1A	9.166981779	1266990	TGCAGCAACCTGGCTCTCGGCGGCCGCCACAGATCAGAGAGTGTACCTCACGGACAAAACCACCGAGAT
1A	9.240189346	1092630	TGCAGCCACCATTCGCTGCGCCCCCTTCTGCCTCCGCATGGGACTGGACCCGCTGGAGCCTCCACTTCC
1A	9.240189346	7931111	TGCAGCTCGAGCAGGCCGGCCCGAGATCGGAAGAGCGGTTCAGCAGGAATGCCGAGACCGATCTCGTAT
1A	9.331095977	1252727	TGCAGAGCAGCAGAGCAGAGCAGGTTAGCTGCTAGAACAAGCAGGAGTAGCAGATGGGGAATTGGAAGA
1A	9.416392815	1229578	TGCAGCTGCCAACCGTCGCCGTCGTCGCTAGCTGCTACCTTCTGTCGCCGTCCATCGTCCGCCGAGATC
1A	9.416392815	2322317	TGCAGTTTGCAACACATCCATGGAGTACCGAGTCCAAAATCAATAGCTGAGTGGCACGGATCGATAAAC
1A	9.566809108	1104113	TGCAGGAGGGGCGGACCTGACACCTTGCAGACATATGTAGTTCGGAGGGTTGATGGTTTCTGTCAGTGG
1A	9.637589253	1127676	TGCAGGCGACTCGGAGTGGCTCTGCTACTGCATGGCGTGCAACCCTATGGATGGTCATCAGATCAGGAT
1A	9.654642496	4261359	TGCAGTGTACAACTCGGACGAGTTATCGGGACCGAGATCAGAAGAGCGGTTCAGCAGGAATGCCGAGAC
1A	9.656568806	1131508	TGCAGCTCCACGCCATCCCATGGAAGCGGTCTTGCCGGCGCTAACTGAACTAACTGAAGAAAAATAAGA
1A	9.676239231	1022717	TGCAGGGGCAAGCCCGTGGCCGTGCTGCGACAAGTGTGGCGTGTGCACCAAGTCCATCCCGCCGCAGTG
1A	9.769147551	1032449	TGCAGAATTGCAAAGAAATGAGAAAAATGAGGCAGTTTATCCAGTGCCAGTTTTAGCTAACATGTAGAA
1A	9.769147551	1104175	TGCAGCATGTACATGGCCTGGCCACGTAAGGCAGAGCGCACATGGCCACGTTCGGATAAGGAGACAGAC
1A	9.769147551	1221906	TGCAGCTTTTGTGGAATTCAAAGCCTGTACAGCCAAGCACATCTTCACTCTTCACCACACAAGCTGAAG
1A	9.769147551	1213065	TGCAGGTCTGTTTTCAAGATTGCAGCTGATGGAATCTACTGGACAGTTAAAGCAAGACACATCCGAGAT
1A	9.845075816	3032249	TGCAGAAAACAATGGAGGTGCGGTCCACCGTACTGCCTGACCGAGATCGGAAGAGCGGTTCAGCAGGAA
1A	9.854165647	4991395	TGCAGTCCCTCCACTCCTCCGCCGCATCCTGCGTCGAGGTGCTCGCCGCCTCCGCCGCCCCCGCCTTCC
1A	9.86360633	1132186	TGCAGCTGTACAAAGACTGGCATGAATCTTAAAAGTGCTGGACGAGCAGGATAAGCGGGTGCCTGGACT
1A	9.957850748	1258831	TGCAGGTTGCCCTCTCACGGATCTAAAATCTGGGACCTCCTCCATACAATGGGCCGAGATCGGAAGAGC
1A	9.972849304	3034293	TGCAGCTTCTCTGGATCTCGAAGCAATTTTTTGATAATGGATGGACAAGATAGTTGATGTACCGAGATC
1A	10.12438752	3031006	TGCAGTGACGTCTTCTTCTCCTTTCTCCACGGGCGCTCGCCGAGATCGGAAGAGCGGTTCAGCAGGAAT
1A	10.14639758	1020308	TGCAGTTCACCTGTGTTGGAGGAGTTTCTTCCGAGTGTTCCAATGGCGGAGCTGGTGGCCGCCATGGCC
1A	10.14639758	2322234	TGCAGTTAGGAAGAATCTTCTCTCTCGACTAGCTACATCGAGCTGTCCACGCCTTCTGGAATCACAACG
1A	10.24753437	1753389	TGCAGATGTTCGTGCCATTGTCGCCGTTGAGCAACATGAAGTCCATGGCGGTTTGTTGCCACCGAGATC
1A	10.24753437	2277607	TGCAGTTTGAACTTGCCGTTGTCGAAGGCGTAGTCCCAAGATACCTAAATCTATCTCCTGCGTGACGCC
1A	10.24753437	3959298	TGCAGTTCATGGACCAGCTTGCGGCGTCCTGGGCATGCTGGCCGAGATCGGAAGAGCGGTTCAGCAGGA
1A	10.24753437	4002844	TGCAGAGGTGACGAGGAATTGCCGATCGATTCAGGCGCAGCCGACAGAGGGCGGCCGTAGGGGCCGAGA
1A	10.24753437	2289029	TGCAGCCTCCTCATGCCATCTTCCGCCCAACAGCTCTGCCAGGAAAAACTTGGGCCGTGCTTCGACGCC
1A	10.36244748	1255509	TGCAGATTGAGAATGGAGGGTGTGCCAAGGGGCCTGTTACAACGGACCCCAACTCTACCCCGAGATCGG
1A	10.36414472	1224449	TGCAGCGCCATCTCCACAACTACATCCTCATTGGAGCTCACACCGTTGCAGTCAAGACCACGCGATGCC
1A	10.36414472	2311770	TGCAGGCCGTTCGACACCACTACCGCATGCCATCCTCCTCCGCAAAGGTGACCCGTGACCGAATTCATT
1A	10.36414472	2278338	TGCAGCCTCGCCTACAGTGTGTAGTCAACATCAGGTTTGGCTGCTTGTGCTCCTGTGCCACCCGTGACT
1A	10.36414472	2327700	TGCAGCCGCGGCCAAACACATGCCACACGGAGCTCCATCTGGCTTTCGATCCAGCAGTCCCGTCCCATT
1A	10.36414472	1266929	TGCAGCTCTGAAGCGAAGATTTGGGAGATTGTGAGATCTGGGAGAATCCGATGCGGACAGGGAATATGC
1A	10.36414472	2332599	TGCAGGGTGCGTGTTTTGTGTGCGAGGTCTTGGGTTCGAAATTCGAATCCACCCGCCCTCGACGCACTT
1A	10.36414472	2334587	TGCAGCTCATGGCCGCACGGTCTGGCGACTACGAGACTCCAGAGGACGCGGCGGTGACCGCCGCCATGC
1A	10.36414472	1089498	TGCAGGGGTACGAGTAGGTTATAATTAATACAGAAATCTCTCATCAGGGGCATCAGATTCAAGGCCTTA
1A	10.36414472	1107257	TGCAGATATTCATGTGTCATCGTCAAATATAAATACAGTACACTATAGACAAGTGTCTTCTTCTTTTTT
1A	10.42425799	671823	TGCAGCGGTACCTGGATATATATGCTCAACTTTTGATCAAACATGAATAAATTTGACTTGGGACTTCAAGTAGTCTGGAACCGAGGGGGTACATTTTAAGATGAACCATGGAGCTGTATCTCAAAGCATGTTACCATCTATCCTGTGTATGTATGGATCACAGTAGCTAGTGTAGGTCAATTTAGAAGGTCCAGGTGTTGTGATTTGCTATTTTCATATGAGATCAGACCCTCATTGTTTTCAGTTTGAGTCGCCGATTTCTACACATGCCGCTGTTGAAGAAACAACACTTCTTCTCTGTCGCAATACAAGTTGTTCTAAACATTGACATTGACATGACTTCCAAGGTTACACATTAGCCATTTATTTCTCTTAAGAACATATTTTCTTTGAATCAAA…
1A	10.44514207	513201	tgcagcagggctgaGgttgcgcccatggtcattattatcattcttggttccttggttgctgcaagtgggacatacTttttctttgcagaaGattattcAtgatttctgaagccaggtgtttcANatcagaatggctggttataggtgttctgtagcaATgtaaaattgcaaatgtaatctaaacatgagctac
1A	10.49839516	729972	tgcagaacttggaagtcttggatgttatgagttctaagttgacgtatttgccaaacagtgtggtaaagcttcagaagttgagatacctgtatgcgtgcactaccaccatatcagaaactttaacaataggcggagtcaaggtgcctaatgggatgcagcacatggcaggactgcggtctcttcagtccattaaagccactccagagtttctgcatgaagttggagctctaacagagctaagaacattcagcatttgcaatgtgagaagtggacactctgctgacttgagcagtgctatcaccaaaatgagccgtcttgctcatcttgaaattatagctgca
1A	10.62998382	993566	TGCAGCTTATCAAGGGCTTATTTCCACCGCAGCTTATGTAGAAGCCATGGCTCAAAAGAACTGGCCCTT
1A	10.68762222	2301148	TGCAGTAAACAACATGTGCAGAGCTAGCCAATGCACAACCGTAATAGTACTACTTCCGTGGATGCGGAG
1A	10.68762222	4262943	TGCAGCTGTGATCTGCTGGCCGAGATCGGAAGAGCCGTTCAGCAGGAATGCCGAGACCGATCTCGTATG
1A	10.68762222	4991014	TGCAGGGAGGCCGGGGAGGTCCAGGGCGACCACGTCGGCTCGACGCCAGTGATGGGCTGGGTGGCTGCT
1A	10.68762222	1073846	TGCAGTAAGCAACTGTTTCATGATTGTTCCTGTGGTTCAGACAATTGATTTGAGTAGCTTCAGTCCGAG
1A	10.68762222	1225224	TGCAGACCGATTTCAGAACTTTGCCCTGGAAATCTCGTATGACAACCCCGAGATCGGAAGAGCGGTTCA
1A	10.68762222	4537267	TGCAGTGTCCTAGTAGGCAGGCCCGTACCGAGATCGGAAGAGGGGTTCAGCAGGAATGCCGAGACCGAT
1A	10.68762222	1161674	TGCAGCTTCTCCAGCACCTTCTCGCTCTCCGCCACCACGGCGCGTATGGCTTCCACCTCCTGGATCGCC
1A	10.68762222	1258108	TGCAGAGGACGTGATTTCAGTCCGCTTCCTCACAGCAATGCCTTCTTCCACCTTGGCTTCTTTAGTCTT
1A	10.68762222	4004266	TGCAGCTGCGGCACTGAGGAGTCGTCGCAGGCCAAGGACGCCGAGATCGGAAGAGCGGTTCAGCAGGAA
1A	10.68762222	1238454	TGCAGTGCATTTGTGTTGTGCGTGAGCATTGCAATGGCGGAGCTGGTGGCCACCATGGCGATCCGAGAT
1A	10.68762222	1235031	TGCAGAGACGGGTGGGGTTCAGAGATAGAGAGAGAGGAGAGAGAGGGAGAGAGGGGGGAGAGAAGGCTG
1A	10.68762222	1148060	TGCAGGAGGAGGGAGCGACCAATGTATGCAACAGAGACGATTTTGACACTCACTCGCTAATAAGCTGGT
1A	10.68762222	2276871	TGCAGTTGAGGAAACGATGTCTTGGTAGTGATGCTTTCGCATGCTGCATGAAGAAGCACTTGAGCAGTA
1A	10.68762222	4539888	TGCAGCCCAATCGGGGCAATCTGCCCGAGATTGGAAGAGCGGTTCAGCAGGAATGCCGAGACCGATCTC
1A	10.68762222	1237287	TGCAGCACGTCACCCTGCCCGAAAGCCCTCGCGTCTCGGTAGTGCATGCAGGGACACTGCCGAGATCGG
1A	10.68762222	7330901	TGCAGCAACCGCCTCTGCCCCGAGATCGGAAGAGCGGTTCAGCAGGAATGCCGAGACCGATCTCGTATG
1A	10.68762222	1083212	TGCAGCTCCCCCGACGCGTCCATCGGAGCCGTCCTTCCTCCTCGCCGCCGAGATCGGAAGAGCGGTTCA
1A	10.68762222	4990240	TGCAGCTGCGTGCCATCCTGCTCCATCGGCGGACCGAGATCGGAAGAGCGGTTCAGCAGGAATGCCGAG
1A	10.68762222	4989569	TGCAGGACCTCTGACCTGCCCTGCCGAGATCGGAAGAGCGGTTCAGCAGGAATGCCGAGACCGATCTCG
1A	10.68762222	3935791	TGCAGCAAAGCCCGATGAACGATCACCGCTATTCACCGAGATCGGAAGAGCGGTTCAGCAGGAATGCCG
1A	10.68762222	2260319	TGCAGCTCGATAGATTAATTAGCATGCAATATGACATCAAACGCACAAAGCATAGCCTGGGTGGCATTC
1A	10.68762222	3952555	TGCAGTAGTTGACGAAACATAGCGCGACTAGCCGCCGAGATCGGAAGAGCGGTTCAGCAGGAATGCCGT
1A	10.68762222	4990933	TGCAGACCCAACAAAAAATGTTCGTCATCTTCATTCCAAAAGCATAATAGTCGACGGGCTGCATCGAGG
1A	10.68762222	1119859	TGCAGGGCATGCTGCTATGGTCACAAAAATTCTGAAAGCATATAAGGCAGTTACTGACCGAGATCGGAA
1A	10.68762222	4260924	TGCAGCCTGACGAACGTTGTCAAATCATATCCCAAGACCCAGGCCGAGATCGGAAGAGCGGTTCAGCAG
1A	10.68762222	3944652	TGCAGCAGCAGCTGGGCAGCATTGACGACAAATATCTAGATGCCCGAGATCGGAAGAGCGGTTCAGCAG
1A	10.68762222	3934858	TGCAGTGGATCACGGCCAACTTGGTGAAGCGTCCCGACATACAGGAGACCGTCCGAGATCGGAAGAGCG
1A	10.68762222	4411719	TGCAGCTGGATAAAGAGAAGCAAATCCGAGATTGGAAGAGCGGTTCAGCAGGAATGCCGAGACCGATCT
1A	10.68762222	1082805	TGCAGGGCCAGGTGCAAGGCTGGGGGCTGCGATTGCGATGGCGACGCGGCCCGAGATCGGAAGAGCGGT
1A	10.86847515	7346996	TGCAGCCGCGCTCGCGCGCTGCCAGCGCTGCACGCGCGTTGCTCCGAGATCGGAAGAGCGGTTCAGCAG
1A	10.95248714	2280303	TGCAGGAGGCCAACCGAAGGAAGAGAGATTATGCCGTCACTGGCAGATCTGCTACTGCTGCCAGATCGA
1A	10.97497826	3943798	TGCAGCGCGAGGCCGTGGCACAGGCTCTGCGGCAGCTCACCGAGATCGGAAGAGCGGTTCAGCAGGAAT
1A	10.97497826	1127758	TGCAGACTAATGTGACCTTTCTACATGCATGTTTAGTCACAGCAGAGAAACAGGGCTTTGAGGTGGCCA
1A	10.97497826	3950972	TGCAGGTGAGGGTGGGACGCCGCCGATCAAGAGTCCGCCGCCGAGATCGGAAGAGCGGTTCAGCAGGAA
1A	10.97497826	1233284	TGCAGCTCTCAAACAACAACGTTGCATTGCTAAAATAGCTCAAATCTATGACAGCGAATCAGGACTAAT
1A	10.97497826	4990402	TGCAGGTGTATTGTACTGCATTAGCTATAGCTATTGATGGAGAAGAGTGGGGTGACTGCTTGGTGTCGG
1A	10.97497826	4262271	TGCAGCCCCGCTCCAGGTCACGTCGCCATATGACCGATCGATCTGCTGCCTTACACACGCGTCATGCGC
1A	10.98766896	1110722	TGCAGGATGATGACTTTTAGGTATGTTGCAAGTAATGACACTAACTAGTTAGACCATGCGTTCCTGGTT
1A	10.98766896	1315844	TGCAGGTCCTGCGGATATTCAACAAAAGTTGAGGTCGTCCGTGCAGTACTGGCCGTAGGAAAAGGGCAT
1A	11.53366487	1207191	TGCAGTCTCTATTGTTTGCTGAATTTGTTTGATGGGCTGAGGCCCATGCTAGCTGGTTTGGGTGTACCG
1A	11.56450083	381049	tgcaggaaagatcagaaaatattggtgtattctcctttaccagctctattctaaaagcatgatataagtatgttacataaaagttgagaaaatggaacaaatcatagagtaacacaataaacattagcagtaccagctaagcctcattgaccacaatgtgcaataggtctattttctattgaagccgaaacatcaatggaaGaactaaaatctgaacgttgtgagcaaaacatgattgatttgaacagggtattataggacaattatatgtgtaaatatagtatcaggcagataatccaagcacacataccttctttcccattgatgggagtaagcgtaacggtcaacggaactgaatggtgtgaagaagccGaataccttcgcggctagtctgctgca…
1A	11.80913111	2280207	TGCAGTTATCCGATCCAGGTGTTCGAGGAAGCGGTGCAACCGTTCCGTGCTGACTACTTGGACAGTATG
1A	11.80913111	2308952	TGCAGCCATACCCTACCATCGCGTCGACTTTCCCCTGCCTGGCGCGGTGCTCGCTGGTTTGGATCGTGG
1A	11.84707091	4989466	TGCAGCCTTGCGGCTTCCGCTAGCTGGGCCGAGATCGGAAGAGCGGTTCAGCAGGAATGCCGAGACCGA
1A	12.00991136	1150566	TGCAGGCGGCTGCCCCCAGGACTTCCGTCAACCCGACGTCGCCTGCCCACCTCCCGAGATCGGAAGAGC
1A	12.1148426	1242638	TGCAGCTCCCTCCAGGGCCATGGCAGCTACCTGTCTTCGGCAGTCTCCACCATCTTTTTGGCGCACTCC
1A	12.1148426	1117642	TGCAGTCTCGGTGTAAATTGAGCATCTTCACTGTTATATATATCACCACAGACAGTCAGCGCTGCTGAA
1A	12.1148426	1121364	TGCAGTAGGTCCTTCCCGCCGCAGTGTACACGCATGGACGCCTCGCCGTCCGAGATCGGAAGAGCGGTT
1A	12.70983977	1074925	TGCAGTCTCGCTGTAAATTGAGCACCTTCACTGTGTTATAGATCACCACAGACAATCAGGCTTACTGAA
1A	12.70983977	2283421	TGCAGGGAGCCCAAGGACATGGTGGTCTCGATGTGGCACTTCCTCCGCGGCGCCTGGCGGTTCACCTTC
1A	12.70983977	1115155	TGCAGCGCTATCTCCTGAGCAGTGTAAATAAATATCCCCTTTGTGTTAACAAACCACTCTATGGAACCA
1A	12.70983977	1268115	TGCAGTGTAATTTTGAGAAGCCCACTCCGTTTCCTTTCTTTCTTAATCCATGGGAATTTGCCCACCATT
1A	12.70983977	1107539	TGCAGTCTCGGTGTTATATATACATCACCGCAGATAGTCGGTGTTGCTCAAAATTTGTTTCTGATTCAA
1A	12.70983977	2292450	TGCAGCCAATTTCGCGTCCCACTAAAATAAGTTATAGTGGGCATTGCTGTTGAGCCATCATGTTCCCAT
1A	12.70983977	1126408	TGCAGGCAGCGACCAATGTGAGTAAGCGGCTTCGCTGGCATACTTGGCGAGGAGATGAAGAAAGAAAGG
1A	12.72415942	1202917	TGCAGGACTTCCCTGTCGCTTAGTTGGTGTCGCCTGATTTAATGGACATGGCGAGTAGGCAGCGGCCGC
1A	12.76980786	667155	aattcncccttgatggatccngtgcangcnggccaagtcntCttcaACAccctcctcaAgggccTttGccacaCaaagcgggcggatgaggctctggacgtgCttCttcacAggatgcctgagCTgggctgcAcccccCaATGggggggGTataaccnccccnnncntggcttctttagggaaggccaagtaggcaaggcatgcgatatgttccatggaatggcacagaagggtgttatgcctaatgtggtgacatataactcggttattgatgcgctgtgcaaggccagggccatggacaaagcagagacggtccttagtcaaatggtaaatgatggtgtccgacctgataacgtgacatataatagtctcattcatggatattcctctttgggcaat…
1A	12.76980786	731476	cacatagaatgaacagaaaatacccctatccaaaantnttgcttatttntcagactaaaaccttcacatcagtaggcacttnnaaattttagagagttaaattagtgntagaactcgggagctacagagatatgcttacataaaaacagattgtataacatggagtacttgtcacttgacagctaaaatcaacatcccctatcaccaaatcttcccaaaatctacatctctcccccactaccagctatccttctacaagattgcataaacatcctaaagtcattagctttcatcagcacttgccaaaaatgagattgagcaattatcagactactctgccaactttacttttctcaaatgtagccacaagctgagctctagagatggagaaagaaaggt…
1A	12.79994702	666300	TGCAGAAATTGTCTCGGAAGCTCATAGCAAAGTGTCAAGGCTTGCCTATTGCTATAACATGCATTANCCGCCTACTCTCCCGGAAACTCCCAACTTCCGCTGAATGGGAGGATGTGTACGGGG
1A	12.81913358	1086105	TGCAGGAGAGCCTGGGGGCTGGCGGGGCGGCGGCCAGCAGGAGGCCAAGCGCGCGTGGGAACGGCCGGG
1A	12.81913358	666424	cccttgatggatccngtgcagctgcacggtcatactgtactgaGttatttcacaataccatgttctactcttcacaaactatttatttaccttctttggacgttggggaaaacacgaaataaatcttgttttcAaggtattagacctagtgatcctactaataacgtgattttccttctctgccaatttctgaaaacttgggCaaaACtTCAGaaAggcgctctgcacaaggttctgca
1A	12.81913358	119768	tgcagctgcacggtcatactgtactgagttatttcacaataccatgttctactcttcacaaactatttatttaccttctttggacgttggggaaaacacgaaataaatcttgttttcaaggtattagacctagtgatcctactaataacgtgattttccttctctgccaatttctgaaaacttgggcaaaacttcagaaaggcgctctgcacaaggttctgca
1A	12.8322953	1054423	TGCAGGTGTTGCTGGATTCGGTTCTCAGGATTTGCGTGCTAAAATTTTGCTTCTGCTCTAGCGATGCTG
1A	12.89644479	3024731	TGCAGAAGATATATCCGAGCTTTCTAGGATAATTGGATACCGAGATCGGAAGAGCGGTTCAGCAGGAAT
1A	13.03943821	667458	tgcagggcaaacaaagaatttaagaacctactactatctatttagcaaagggaatgcctccctcaattaggatcaattttccattgccggagcacaaaagagataaaggagttaccagcagggaagaggaatggacgtctgtgggttgcatcatgctccgaccaaccagaagatggcgaagagggctgggactgagattctttgcttcccgttgttgctagctattggttccacttctatccgcagaagcaaaggtaaatggagggcaggggcaaaagaagcttctttgcttcttgctgca
1A	13.05278057	120891	ttcacacaggaaacagntatgaccatgattacgccaagcttggtaccgagctnggatccactagtannnnnngccagngtgctggaattcgcccttgatggatncagtgcagagtgataaaaaccgcagtcccaacttcatctatatattactacaacggtggatcccatattggaggcaatgataatgagattgttttcatgcaaagacggtgatgagaattagtacatgttcaacaacaacaacaaatcataatggtcacaccatggtgttcctatatgtaatagaagttCaAatgtgtatcaatctttgggttagataagtctacaaagcaattacaaactttgataattatataatatctaacagcagaaacgactaaaaactataagccttgta…
1A	13.15660497	1095008	TGCAGCCGCTCGGACGACGAACAGAAGAAGTAGGAGAGGAGGGAGGCAACGCCGTCGCAGGAGAAGCAG
1A	13.18812955	4992712	TGCAGCGGGAGGAGGCTAGGGCGCTGGCGCCGAGATCGGAAGAGCGGTTCAGCAGGAATGCCGAGACCG
1A	13.27158071	1007201	TGCAGTGGCGAACCCATGGCCGTCCTGCGACAACTGTGACTCATGCACCAAGTCCAACTCTCCGAGATC
1A	13.4989328	1258570	TGCAGTGATATACTATTTTGGGGTCAGCTTTTGGTTGTTGTTGGGCGTTGCTTGCTGCGGGAATGTTGG
1A	13.55577661	2257989	TGCAGAACAAGTAGGCCAAGAATTTGTCATGGCAGAGACGTCTAATGCCAGAATACAGGCGATCGGATC
1A	13.55577661	1380188	TGCAGCCCGACGCCATCTCCACCATGCCAGCGTGCGGCATGGCGCCTTCTACACCACCCGAGATCGGAA
1A	13.55577661	1056555	TGCAGACTCAGTGGATGAGCAGATAAGGTTAGGCTATTGACGAGCGGGTGTGCAAGCCGATGCATAGGC
1A	13.61699821	1105782	TGCAGGGCAAACAAAGAATTTAAGAACCTACTACTATCTATTTAGCAAAGGGAATGCCTCCCTCAATTA
1A	13.63477337	379929	tgcagctgcacggtcatactgtactgagttatttcacaataccatgttctactcttcacaaactatttatttaccttctttggacgttggggaaaacacgaaataaatcttgttttcaaggtattagacctagtgatcctactaataacgtgattttccttctctgccaatttctgaaaacttgggcaaaacttcagaaaggcgctctgcacaaggttctgca
1A	13.63477337	379434	AgTagaaccttgtgcaCagcgcctttctgaagtttGgccGaagtttCcagaaattggcagagaaggaaaatcacgttattagtaggatcactaggtctaataccttgaaaacaagatttatttcgtgttttcCccaacgtCcaaagaaggtaaataaatagtttgtgaagagtaaaacatggtattgtgaaataactcagtacagtatgaccgtgcagctgca
1A	13.68799316	734027	tgcagggaagacgcacagacaccaccgatgattatgcctactcaggaatttcttgacttgctaacccctgtcagcagcaccacaagactgacggcgccgcaagcttctgcggacgtagaagaaggcgttgatcagcctactttgcctgcggcagctcggcttatcaaaggcatgaccattggtggggacaccgcactacatgtggttgcaagccatggggacagcgcagaattcgtgaagtgtgctcgcatcatcaacattagggaccaagacatcctgcttgcggtaaataaaaaggacgacacaccattgcgttgtgctgctagagcacgtaattcggaaatggtctcttgtctcattaaaatcttatatttactaattggaggcaccaacggagtt…
1A	13.82718682	1101586	TGCAGCACGAAGTGATCGGAGTACACACGCCAAACACAGTTCAACCACCGAGATCGGAAGAGCGGTTCA
1A	13.82718682	1210451	TGCAGGCCACGGCTGTGACAACGAGAGGAAGCTAGGTAGTAGAACCGAATAATGTACACAAGAGGAACC
1A	13.82718682	1116874	TGCAGGTTTCGTTCCGCAATCAAGTTTCTCTACCATCCCAGGTCGTTCTCTCAGCATACGGCGTGGGCA
1A	13.82718682	2275666	TGCAGTTTCATCCCTTTTGGTTCGATCATTTATGCAAAAAAATGAGTAAAAAAATAGTTCACTTGCAGA
1A	13.87024202	1127850	TGCAGATCCGACGCGCCCGACACGCCCATACACGCGCTGGACGCGTCCGACACGACGCCGCGGCTTATT
1A	13.87024202	1000928	TGCAGTTGCTGCTGTTGCAGCGGCGACAGTGGATCCGAGTTGCACATGTTGGTATTGAACAACAAATGA
1A	13.87024202	1204951	TGCAGAATGGCACTCCCCCGTCGTCCGATGTTCACGACACCCAGTGTGCACAGGGCTTTTAGCTTTCTC
1A	13.89897482	2255987	TGCAGAAAAAAACAGCCCAGCTATTCATGTGCATCAGACCACAATAAAAACATGCATGCTCGACAAACA
1A	13.99181414	115433	tgcagcaggccaacacgatcatcaacatgcactatgcccaaatggcaacccgtccatcaagTtagttgtagtaacaggaagtcaggaacccgtcaacaatggtttgtgccagcagcaaatatagtattactcCttccttgatgaccatatataagtctttttagagatttcaataagaactacatgcagatgtatataggcatattttaaagcgtacattcactcattttactccatatatagtcccaattgaaatctgtaataggacttatatttaggaacggagggagtgtattacatgaaaagacaactaaaaaacaacaacatgaaaagacgctgccgctctcttggatgtcttacttgccgttttttagtgcaaatcagggacctctgaattgt…
1A	14.00577213	374903	caagcttggtaccgagctnggatccactagtanntnccgccagtgtgctggaattcgcccttgatggatncagtgcagctcttcaataaaaggaggatattctcagtgagatgctcccaggagagcttcattgttcaggttggggaggcagcaggcatcctgtcaggggggaagctgagatccacgcttcatgctgtgagtagaccattaggcttgccaaacatcagccgagagactttcgtggttttcctacagccgtcatgggacaaaactctacctttcttgggctactcttctgccgatgaagatgattcaagtgatcacatggaattggctttcaggggtgatggaccagccgggtcttgtagtgaacatatattgatgcaaggaattctgaag…
1A	14.03983891	1118616	TGCAGCATACCAGGCTACCTCCGCCTAGGCCTGTGCGCACGGCCTGCTGGCTGCACTCCCACCGAGATC
1A	14.11445014	2289292	TGCAGTCCAAATAAGGACAAATGTCAATAAACACAATTTTTTACAAACTAAATCGATGCAGAAAATGTT
1A	14.11764693	1266871	TGCAGCTGAAGTAAGCTTCTGCAAGGGACGCCTTAGGAAGCTCTTCAGGCCAGCCCGAGATCGGAAGAG
1A	14.29163536	3064386	TGCAGAAATTATTGCGTGAGCAAATTTTCGCACGGAAGAACAGGTCCGAGATCGGAAGAGCGGTTCAGC
1A	14.36443254	1023595	TGCAGTGCTCACGCAGCTCTCCCTCATCCATGGAAAGCGAGAGGGGCGGTGTGGTGGGGCGTGCATGGA
1A	14.36443254	1712296	TGCAGCAGCAGCTGGGCAGCATTGACGACAAATATCTAGATGCCCGGTATGAAGGTATGCTTGAAGCAC
1A	14.36443254	994323	TGCAGCTCCGAGGCCACTGTTTCAGTTCGTGCACCGACGAACTCGGCGCACAAGCCCACGATTTCTCTG
1A	14.36443254	1240708	TGCAGCACAGTTAAGTTGTAGAAGCAATCACATGCCATTCCTCTAGCAGAGCAGAACAGAGCAGTGCAA
1A	14.36443254	1223599	TGCAGTTCCAGCTCGCGTCCGTGTGCGTCGCTAGGTCTGGGCGACCTTGGCCCTGGGCTGCGTGCGAGT
1A	14.36906324	1124320	TGCAGCCGTCCATTTGCTCCGTGATTCGCACACATTTATTTATGGTCGTTGAAAAATAGATAGAAATTC
1A	14.36906324	3034053	TGCAGAAGATATATCCAAGCTTTCTAGGGAAATTGGATACCGAGATCGGAAGAGCGGTTCAGCAGGAAT
1A	14.39864678	1185418	TGCAGAATGTTCAAAGTACAAAAGAGCTGTAGATTATCTATTACCCGAGCAAGCAGCCCATCTTTCACA
1A	14.40171345	1072773	TGCAGGGTGAACTCGCCCCATGACTTTTGGTGATTCATATCACCAAGAGGGATTTCTAGATCAGAGGCC
1A	14.40171345	1204920	TGCAGATGATGTGTTCTGCCCCGCAGCCAAAGCTAGTGGCCACTTTTTGTTATGTTCTGCATCACGCAT
1A	14.40171345	1696485	TGCAGGCAGCAAACAAGCATCGGTAAGCTGCTATACTGACCTACTCGAGGAGGAGCAAAACAGAAGCGA
1A	14.40171345	1255068	TGCAGGATCTCTAATAAATGCTTCGGTGATAATGACAGTTTGCTGGGCGCAGTTGCCGAAGTTGGCAAC
1A	14.40171345	1695192	TGCAGGCACCAAACAAGCGTCAGTAAGCTGCTATACTGACTTACTCGAGGAGGAGCAAAACAAAAGCGA
1A	14.40429648	2292464	TGCAGCTCCTCGACGGAGACGCCTTGCGCCAGTTCAACATCAGCCTCAACGACGAAAGCCGAGATCGGA
1A	14.40668844	1277304	TGCAGGGACACCACACGGAAGGACTCCATGGCTTGTGGCATCGTCCTTGGGCCACATTGCCGCACGGTG
1A	14.40903565	1160406	TGCAGCGCTCCATGCATGTCTGTTGTTTCTTGGGTTGATGTGGAGGTTTAGTTAAGGTATAGATTGTTA
1A	14.46184718	1281103	TGCAGCTCCCTGCCCTTGCATTCTTCACACTTGACGATTCTTCCGATTGTGGTGATTGCTTTCTTGTTG
1A	14.46854268	1094719	TGCAGCAGGAGCAGCCGCACGCGGTGCCGCACTTGCAGGTGGTGCAGTCGCAGCCGCCGAGATCGGAAG
1A	14.59646041	672089	TGCAGCTTCACCAGTATAAGTTTTCCCAGAAAACAACACTGATGAAACAAACAGGGTCATGGGTGATACCCCTTCTAGATGATCTGTGGAGTAAGTGGGCTGATCAGCTTTTGTCTTAACAGCAAATTCATGGAGAATTGATTTGCAAAACACCACGCCCTGAATAGAATAAAAGAGAACACTATGTTACACTGAAATCAATTCCTTCATTTCAGGCATGATTATTAAAATGCTAACATGAAAGGATGCTACTACGCACATCCACATGT
1A	14.59646041	665228	tgcanaattccagttttgctgatcactgcaaatgcttcttctggttcatctataccatgtactgtactcttgtaagataataGctctttttgtcctcTtCTaattttctgggttttgtaaCtcatgtttgtgttatacataactgctattgatatgtcctaagaacagataatgtcctttgtgttctgtatgtttcagatgttattgaatgatgaatcagctaatcttaccattttattattacatgtggatgtgcgtagtagcatcctttcatgttagcattttaataatcatgcctgaaatgaaggaattgatttcagtgtaacatagtgttctcttctattctattcagggcgtggtgttctgcaaatcaattctccatgaatttgctgttaagac…
1A	14.66732636	1057816	TGCAGCTCCCACACCTTCTTCCTGGACAAGATCCTTATGGTGGCACTGCAAACCAACGCCCCGACGAGG
1A	14.6751488	731994	tgcagaagaaaataagccatcaacaaagataaaaagtgcatactgtggcatggagtaattacagagtggattctcaacatacggtgtagaactcagtacttcattacggtttgtatgagatgcatttccatcaccatacgtcttctggttaactgttttgttggatgcctccaccaccataataccgtttcgttgtctgcctagaaaactctgcaaacgtcatgccttctttcagccttgacgacagaggggggattttcttcagaatttcttgcatcaatatatgttcaccacaagacccggctgatccatcacccctgaaagccaattccatgtgatcacttgaatcatcttcatcggcacaagagtaacccgagaaaggtagagttttgtcccatg…
1A	14.78057891	1150957	TGCAGGCACAATCGGGGGTGGTACAGAGTCTTCTCTGGGATGATGCCCGAGATCGGAAGAGCGGGTCAG
1A	14.78057891	4992818	TGCAGCTCCGCTCGTCCGCCTGCCGAATGCAACCGAGATCGGAAGAGCGGTTCAGCAGGAATGCCGAGA
1A	14.78057891	1083062	TGCAGCAGCAGGCCACGTGCCCGCTGTGCCGTGCCGCCGTCGTCGTCGCCGCCGCACCCAGCAGCGGCC
1A	14.78057891	992137	TGCAGGGGCGAGCCCGTGGCCTTGCTGCGACAAGTGCGGCGTGTGCACCAAGTCCATTCCGCCACAGTG
1A	14.78057891	3023997	TGCAGGTCGCGAGTTCGACCTTTGCACGCACGTATTTTTTTTCAGAAATTGTGCATTCTTCAAAAATCA
1A	14.78057891	3024292	TGCAGGTACAACACAGAAATCCTAGCGTAGGGACTGCCGAGATCGGAAGAGCGGTTCAGCAGGAATGCC
1A	14.78057891	3028941	TGCAGATGCAGTGAAGCTTCTGGAAGGGCGGCCAGCTTCCGAGATCGGAAGAGCGGTTCAGCAGGAATG
1A	14.78057891	3025736	TGCAGCATTCTATTGTAGATTGTCGTAATTCGCACAGACCGAGATCGGAAGAGCGGTTCAGCAGGAATG
1A	14.96345439	1213162	TGCAGGAAGCTGAGTCTGGCGCACGGGCGAGGGCGGCAAGGAAGCCGCCCAGGGAGCGCTCCTGGACCG
1A	14.96345439	7492103	TGCAGCATGTCGTTTGGGCCACCATCGGGGTAGCTTGTTTTGCGGGAACTAACGATGCCGAGATCGGAA
1A	14.96345439	3026425	TGCAGACAGATCGTGCCTAATCGGGAAGGGAATAGATTTGGAGCCGAGATCGGAAGAGCGGTTCAGCAG
1A	14.96345439	1102623	TGCAGACTAGTACTACTACCACAGACTGCTGCTGATTGATTTCTAGCCGAGCCGAGATCGGAAGAGCGG
1A	14.96345439	991197	TGCAGCATGTCGTTTGGGCCACCGTCGGGGTAGCTTGTTTTGCGGGAGCTGACGATGCCGAGATCGGAA
1A	14.96345439	3021434	TGCAGATATCTACAACGGTGAGCACTGCACTTTCTTTGTGGTCCCGAGATCGGAAGAGCGGTTCAGCAG
1A	14.96345439	4734010	TGCAGGCGGCGACGGCCTGGCCGTCCAACCTCGGCTCCCCGAGATCGGAAGAGCGGTTCAGCAGGAATG
1A	14.96369921	305937	tgcaggcacatggccatgtcccaggagagcaacctttgattgctgtgagttccacacgactctatggtgaaggatacgatgacaggattcttgatgttactctaatcataaagcagctagtaggtcacatctccactgttgggggtcccagcacattcactgctagggaatttactgaaatggtgacatatatatgccacttttcacagcgcatcaactatatcttctgctacatgcatCTCtTctgaacctctctctgcattcatctgca
1A	15.03760349	116913	tgcagttagtactgctatcagcaatgcacttctCtttttatgtaaggaaaaaaaaaacaatgtcaagcacaaagtcccaatcctaggacttgtctctgtactgttcatgcatgatgcatgcttgggtggaaagggaaatatcatattactcattttctgaagtacgagttcagttataatctgttcactgaactgaaatcacgttgcttattatgggttggagggagtatcgtttatttctcttttaatccagtcctctgtctttcataGtactgttagtaaagctgctaccatcgccaaccgagagccctgtttctctacaaaaaatgcttgcactcGcagctaattaatatcaGacagtaacatgtttgtttagttaagctaaagcgctctctgtgt…
1A	15.03760349	408294	tgcagccatagtatttcttcccgataaaaaagttcaatcgtgctacttagctattcccttcgtcccacaatatatgatgtttttacaacctaaaatagcttgaaaaagtctaatattgtgaaacggagggagtagacacatctactttgcaaaagttgctagttacacagactacataaccgaatgctaattctttgcgaaaaataacaggatgctaacctgccaacacagagagcgctttagcttaactaaacaaacatgttactgtctgatattaattagctgcgagtgcaggcattttttgtagagaaacagggctctcggttggcgatggcagcagctttactaacagtactatgaaagacagaggactggattaaaagagaaataaacgatact…
1A	15.15082363	1267271	TGCAGGTACGTGGAGCTGGATGATGACCATGCTCGTTTCTTCTACTACTTCATCCAGTCGGAGCGTAGC
1A	15.2565147	3023923	TGCAGGGTCAACTGAGGTCATTTCTCCTGTTGTCCCGAGATCGGAAGAGCGGTTCAGCAGGAATGCCGA
1A	15.2565147	1209850	TGCAGTGCAAAAAATTCAGAAATTGGTACCCGCCGAAGCGGGCAGAGAGAAGAGAGAATCGGGTGCATC
1A	15.2565147	981237	TGCAGAAGTAATGCTAGACTGCTCTGTAGCCATGGCCACCTTGGATCCAAAGTCCTTGATGAGATTGTA
1A	15.4275254	1278288	TGCAGCCTCTTCGCACTGGGCCTCATACCCAGCCGAAGATGGCCCAATAGCCACTGGCGGCCCATCCAC
1A	15.43389557	4664017	TGCAGCCTTGGACTGGTCCTCTGATATTTCACCGAGATTGGAAGAGCGGTTCAGCAGGAATGCCGAGAC
1A	15.43389557	1129036	TGCAGCGGCGAGGACAAGGCAGCATCAACGCCAGCAATGGGTACAGAGAGACGATGATTCGGCTGATGC
1A	15.43389557	3960873	TGCAGAAACCGCACCGCAACTTTTCTTTTTGAGGGTTAATGCCGAGATCGGAAGAGCGGTTCAGCAGGA
1A	15.43389557	3385278	TGCAGAGCCTCAAGCTATATGGCAACCTGGTCAAACTACCGAGATCGGAAGAGCGGTTCAGCAGGAATG
1A	15.43389557	2330574	TGCAGCGGTATTCCACAAGCAACTGGTCAGCAGAGGAGACGCGAAATCGACCCACGGAAACGACGAGAG
1A	15.43389557	1395974	TGCAGGCCACGCAGCACAAGGCCACCATCAAGGACAAGGAGGCCATCATCGCCAAGGCGCACGCTCTCC
1A	15.4505979	732958	tgcagagtgataaaaaccgcagtcccaacttcatatatatttgctacagtggcggatcccatattggatgcaatgataatgagattgttttcatgcagagacggtgatgagaattagtacatgttcaacaacaacaacaaaaaatcataatggtcacaccatggtgtccgtataagtaatagaaggtcaaatgtgtatcaatctttcggttagataagtctacaaagcaattacaaactttgataattatataatatctaacagaagaaacgactacagactataagcccaggtaccattttcggattaagcaaacacaacattttgctgccaccaagcatgcaaatcaaagtaattccctttctacatttctcaaacttccatgtcagtcagcctgta…
1A	15.46440981	1162351	TGCAGCAGGAACTTGCCGACACGGTGGGTCTTGGCCGAAACGTGGACGAGTCGGACCTCAACAACCTCT
1A	15.49868986	1708468	TGCAGCCGTGAGTTTCCTTCTGATGGAGAGTCCTCACGATCCCTGTCCCAGGCCCCTGGACGCGAGGCG
1A	15.51292716	1108323	TGCAGAATACTCGGCTACGATGTGCCCAAAGGCACCACCGTTCTCGTCAATGTTTGGGCCATCTCTAGA
1A	15.51292716	997691	TGCAGCATGATCAATGGCGTCCACATATGCTCCATGCTGACCGTATGTATGTTGGTTTCCGAGATCGGA
1A	15.51362919	731412	tgcagttttaacagcatcgcaaagttgacccgggagtattcatgacacgagctgagaagggggaaagaaaaccaggagcaaaaacaatctggcgctgacgtacctcaaacaaagccgctgtgtgagagaaagcttcatcaccatttctctcttgcccatttctctcttgttcatctatttgtgttagatagtggtgtttttttaaaccatatgtttcagtgagttgattccacgcagtctcaaactcgtcaaatgtgagcatgtgatgtattatcttgtgaaaatctgacctgaatttgctgcgctttgtgtaatgtgacccaagatattcttttgcccgcttgagcacatgccatttgcaccatcggtgagtggtgtttggcatcaaattttttatag…
1A	15.51362919	664586	tgcagatcaatgcggagcgatggaactagctataaaaaatttgatgccaaacaccactcaccgatggtgcaaatggcatgtgctcaagcgggcaaaagaatatcttgggtcacattacacaaagcgcagcaaattcaggtcagattttcacaagataatacatcacatgctcacatttgacgagtttgagactgcgtggaatcaactcactgaaacatatggtttaaaaaaacaccactatctaacacaaatagatgaacaagagagaaatgggcaagagagaaatggtgatgaagctttctctcacacagcggctttgtttgaggtacgtcagcgccagattgtttttgctcctggtcttctttcccccttctcagctcgtgtcatgaatactcccgg…
1A	15.55300095	734107	tgcagcgggtgtcgtgccgcgcaggcgaggactacagcgagtgtggtccgtgcctgtcaaattgcctttcatcgtaatcgtagccaacaacatcccccgagccatgccaaattgccgttaggctccacctcgtctagatgaattctccccgcgaaggaatgccaagggagctcccatgcagttctcgtcttctttgtatctggtggaattccaccgctctgccgatctacacattttgcctcccgttctcttgtgatgtccaccgatgtcgccaacttcagcagggtggaatttgcttaataactaaataaattattctctcactgactcccatccgcactaaaggaaccattttgtttgaataaccaactaactcaactgaagttcctatcgttacac…
1A	15.69822895	4004402	TGCAGGTCCTCCCTCGCATGCGGTGGCTCTTTGCCCGAGATCGGAAGAGCGGTTCAGCAGGAATGCCGA
1A	15.73584786	1209836	TGCAGTGTCTCGGGAAACGAGAACTCTCCATCCAAGCAGTCACATAAACCTGGTTCCCCCTCTGACCGA
1A	15.82232407	1120655	TGCAGGAGGAGCACTGCTTTGACATGAGGAATGCTGTAAGAACAAACCATTGTGCATTTCCCAATCTGG
1A	15.82232407	1258679	TGCAGCGATTTGTTCATATCGGGTCGCCTTCACAGACCGTCTGGAAGCTGTAGCAGCCTGTACAACTAT
1A	15.82232407	1716821	TGCAGGTCATGTCAGCGCAGCGCACTAGCCACTCCGCCCGCCACCCTGGGCGCGCTACTCCACTCCGCC
1A	15.82232407	2261851	TGCAGTCTCCACATTTGAAGCTCTCGAGTCACGGCAATCCATCTCTATATCCAACAGAGCAAGACTAGA
1A	16.06324756	1110968	TGCAGCGGCGTTTTCCTTCGCCCGTGCCCGCGTACGCGTGGTGCAGCGCTACGTCGTCCTCTGGCTGAA
1A	16.06324756	1319589	TGCAGTTTGCCGGCTCCTGATCCCCTGACATCCGCCTGCTTATCTCGGATCACAAATCCCCGAGATCGG
1A	16.06324756	1099527	TGCAGCGTTGAGGGTGTTGCATGGCATCACGATGTGTTGTGTCACAACACGGCCGAGATCGGAAGAGCG
1A	16.06324756	980515	TGCAGCTGCATGCGAAATTGCCAATGTTCTCGTCATTTCGTCGTTCATTCTTCTGCCATAATCATGATG
1A	16.06324756	1026187	TGCAGCACGCGGTGCCGGTGCATCGGATGCCCGAGGAACATTGGCCGCTGGAACGGCATGTACCCGAAG
1A	16.06324756	3026813	TGCAGGTCGACGCCAGGATGAGCTACTTCGCGCCGCCGCCGAGATCGGAAGAGCGGTTCAGCAGGAATG
1A	16.06324756	1084333	TGCAGGATGTGGCTGTTGGTTGTCCAGCGCGTCCATGCTCAGTGATCCATTTCATGTCCATTGTTTTTG
1A	16.06324756	3956061	TGCAGCGCCGCGCCGCGCCGCACCGCGCCCCGCGCCCGAGATCGGAAGAGCGGTTCAGCAGGAATGCCG
1A	16.06324756	1107531	TGCAGTTATCAGTTAACCACAAGTGCATTTGTGTGCTAATTCTCAACAGGAAGCGGAGAGATGCCGAGA
1A	16.06324756	2275321	TGCAGAATAGTATGCGCGCGTTCGATTTGCCACGAGCGTACAGTTGAGTTAGAGCGACCGAGATCGGAA
1A	16.06324756	1079075	TGCAGGCAACGCTATATGTACCTCTAGTACATTTCCCAATTCCCATTTTCCGAGATCGGAAGAGCGGTT
1A	16.06324756	5971425	TGCAGCCACCGCAGGTCATTCTCCGGCATCATCCGAGATCGGAAGAGCGGTTCAGCAGGAATGCCGAGA
1A	16.06324756	3020831	TGCAGATGCTATTACATCAACCAATTTTAACTGCGTGACCGAGATCGGAAGAGCGGTTCAGCAGGAATG
1A	16.06324756	985211	TGCAGCTTTCAACGGCGGTGAGCACTGAATCCACGTGTTCAATGAGTGTCCATATCATAAGACGTTGGT
1A	16.08745378	2300698	TGCAGAAAACTTGAGCAGTTTGATTGGTCCAGTCGAGTTTAATGTCTTCCCCGAGATCGGAAGAGCGGT
1A	16.08745378	304991	tgcagttttaacagcatcgcaaagttgacccgggagtattcatgacacgagctgagaagggggaaagaaaaccaggagcaaaaacaatctggcgctgacgtacctcaaacaaagccgctgtgtgagagaaagcttcatcaccatttctctcttgcccatttctctcttgttcatctatttgtgttagatagtggtgtttttttaaaccatatgtttcagtgagttgattccacgcagtctcaaactcgtcaaatgtgagcatgtgatgtattatcttgtgaaaatctgacctgaatttgctgcgctttgtgtaatgtgacccaagatattcttttgcccgcttgagcacatgccatttgcaccatcggtgagtggtgtttggcatcaaattttttatag…
1A	16.08745378	1718589	TGCAGATCGACGGCTTGGACGTCGTTGTAGTGATATAGATGGCGACGGGCCGAGATCGGAAGAGCGGTT
1A	16.08745378	1235625	TGCAGCTGATCCACGATCCAACAATGGCCTCCCTCCTCGCGGTCTCGCTCACCGCCGTGATGCTGCTCA
1A	16.08745378	1008537	TGCAGCGGCAGCCAGCGATCCCTAATGGTAGCAGACACGGCCAAGCTACAACCAAGGGAGGGGAAGACG
1A	16.08745378	989276	TGCAGGGGGCATCTACAGGCAGAGGTTTTGTGAGTGGAGGCCTACAGGCTGTGCCGACTATGGTTATTG
1A	16.08745378	1107002	TGCAGGTGCTTGGCCCCACTAAAATGGGAAATCAGTGAGAGACAAATGGGAAGAGATGGGGCCACCACA
1A	16.08745378	1116485	TGCAGTGTCTCAGGAAACGAGAACTTTCCATCCAAGCAGCCACATAGACCAGGCTCCCCCTCTGACCGA
1A	16.08745378	1308323	TGCAGTTTAAGTTCACCGAGTAATAGAATTAACCGGTGATTTTAGGCATGATCATCACGCTCCAGAAGA
1A	16.08745378	1014341	TGCAGTGTCTCCGGAAACGAGAACCTTCCATCCAAGCAGCCACATAAACCAGGCTTCCCCTCTGACCGG
1A	16.08745378	1283080	TGCAGCAGTGACACTAGTCCAGCACGACGGACAGGGCGGAGCTGGTTGATGGTGCGGGGCCCATGGAGC
1A	16.08745378	1113694	TGCAGTCCCTTGCACGTCGCCTACCTCGCCGCTGCACCCATGGACGTCGTCGCCGAGATCGGAAGAGCG
1A	16.08745378	1112159	TGCAGAGCGTACTCCATCATGTGACGTCGTCATCTCACCGCCGCACTCATCCGAGATCGGAAGAGCGGT
1A	16.19783101	1053816	TGCAGTGTATGCTATAAACAGTAGAAAGGGATAAAAGAATTAGCAGAAACAGTGTCACATAACGCGTTC
1A	16.35828821	1669279	TGCAGAATAGTGGCTAGTTACCAAAAAGAAAAGAAAAAACTAAACCCCACTGTTGGCTTTGTTCTTTGC
1A	16.43801985	1013283	TGCAGCCACAACCGTGATCAAGTCAGGTTGACTGGACATCCTAAAGTTCTCATCCTTGATCTGTGCAAT
1A	16.43801985	1093661	TGCAGATGCAGCCGTCGTCGCCAACCCCCTCCACGACGACGACATCCTCAGGGAGATCCTGCTCCGCCT
1A	16.43801985	989159	TGCAGTTCTGTGGGCGACAGCGCGAACATGTCCCCGTGGCACGTGTGTATCGCGCGGCAGTGGTCACGC
1A	16.43801985	988850	TGCAGGATCTATTATAGTTCCTCATGCTTCAACTGGCAGGTGGATTCTCCCTCCGAGATCGGAAGAGCG
1A	16.50745237	1270316	TGCAGCTATCTGGTGTTTGGTGTCTGCATACCTCAAGTCAAGTGTAAGATCAACTGCCTAGAGAATAGT
1A	16.50745237	1722587	TGCAGAGCGTACTCCATGATCCATCACGCCACGTCGTCGTCAGTCGCGGTTGGATCTCACCGCCGCACT
1A	16.53637795	1112540	TGCAGATGCCCGACTTCCATTCCCAACGGCAAGCCTCCCACTTCTCCACCTCTCCCGCGGACTACTCGC
1A	16.65503699	119519	atggatccngtgcagctgagagacatcgctttctccggtggcgcggatcccaacagaccagcggttccgagagcagcgcgaacaccagcggcccggtcagtaaccagttcaagagccgtttcccctttctctcgcaggtCtagcccgccacgttCtacaacaccagttccaacaaAtcatgGtctttctCtCtcAAAAagTgccaccgataatctggtgaaagcaaacgagctcttaagccaggaagttgagaggctgcgtgcacaggtatgtacttctttttctttattattcagcagatagaaatctgcttgggtgttaattactgtatgtatgtgcgcaagaaatttagagcgcttctatatgttgtgtaggttgacagcctgagaaatcgttgtg…
1A	16.68528346	1724449	TGCAGCATCCCAAACCGCCGCTAGTAATCGTCGCGCCTGCTCTCAACAAACTGCCGCTAGTAATCAGGG
1A	16.68528346	3570515	TGCAGTGGTCATCGAAAAGATACGGGGTTACTTCCCCCGTATCCGAGATCGGAAGAGCGGTTCAGCAGG
1A	16.68528346	4537616	TGCAGCAGGAGAAATATCGGAGTGAAGATTAACCGAGATCTGAAGAGCGGTTCAGCAGGAATGCCGAGA
1A	16.68528346	4540192	TGCAGGTGCTGCAATGCTACCCGAGATGGGAAGAGCGGTTCAGCAGGAATGCCGAGACCGATCTCGTAT
1A	16.68528346	4538720	TGCAGCATCGTTGCATCAGTATGGTAGCCGAGATCAGAAGAGCGGTTCAGCAGGAATGCCGAGACCGAT
1A	16.68528346	4439982	TGCAGGGCCTCGGCCGCCGAGATTGGAAGAGCGGTTCAGCAGGAATGCCGAGACCGATCTCGTATGCCG
1A	16.68528346	3958903	TGCAGAACACAGCTGTTGTCCGTTTCTCTTATCGACACCGAGATCGGAAGAGCGGTTCAGCAGGAATGC
1A	16.68528346	4540099	TGCAGGACCCCGCGCTCCGAGATTGGAAGAGCGGTTCAGCAGGAATGCCGAGACCGATCTCGTATGCCG
1A	16.68528346	3570269	TGCAGAATTTGGCCCAGACAAGGCCATGTATGGTCTACCGAGATCGGAAGAGCGGTTCAGCAGGAATGC
1A	16.68528346	1108901	TGCAGTGGCGAACCCATGGCCGTCCTGCGGCAACTGCGACTCGTGCACCAAGTCCAACCCACCGAGATC
1A	16.68528346	1256583	TGCAGTGGCGAACCCATAGCCGCCCTGCCGCAACTGCGACTCGTGCACCAAGTCCAACCCACCGAGATC
1A	16.68528346	1093014	TGCAGCAAAGTGCAGACACACACAGTAGAAAGTCGTACAAGATCAAGGCCACAACATGTCTACAAACCC
1A	16.68528346	1113963	TGCAGTGTCTCTGGAAACGAGAACTTTCCCTCCAAGCACTCACATAAACCTGGCTTCCCCTCTGACCGA
1A	16.68528346	1116382	TGCAGGAGGCAGAGCGGTTCAAGGACACCGACCAGACCACCGCCATCTTCGTCGGCGAGATAAGGGGCC
1A	16.68528346	4539558	TGCAGAACTCTGTAGCTCTGTTGTGGTTGATTGGGCCGGTATTGTAACCGAGATCGGAAGAGCGGTTCA
1A	16.68528346	4537210	TGCAGGGCCTCGGCCGCCGAGATCTGAAGAGCGGTTCAGCAGGAATGCCGAGACCGATCTCGTATGCCG
1A	16.68528346	1164220	TGCAGGTCACGTCAGCGCAGCGCACTAGCCACTCCGCCCGCCACCCTGGGCGCGCTACGACACCCGAGA
1A	16.68528346	5364343	TGCAGCGGAGGGGGCCGCTGGGCAGTGGCCGAGATCGGAAGAGCGGTTCAGCAGGAATGCCGAGACCGA
1A	16.68528346	3571896	TGCAGGGCTTGGTTGGTCAATTTAGAAGCAGATCTGCCGAGATCGGAAGAGCGGTTCAGCAGGAATGCC
1A	16.68528346	4394419	TGCAGCAGCGGTGGCTGACTCGTTTGAGAAGCTCCGAGATCTGAAGAGCGGTTCAGCAGGAATGCCGAG
1A	16.68528346	3939326	TGCAGGGTGGTTCTGGCGCTGCTGACGAGGCAGCGCTCCTATACGCCGAGATCGGAAGAGCGGTTCAGC
1A	16.68528346	4542350	TGCAGCATCGTTGCATCAGTATGGTAGCCGAAATCGGAAGAGCGGTTCAGCAGGAATGCCGAGACCGAT
1A	16.68528346	4395851	TGCAGCAGCGGTGGCTGACTCGTTTGAGAAGCTCCGAGATTGGAAGAGCGGTTCAGCAGGAATGCCGAG
1A	16.68528346	4543798	TGCAGAACTCTGTAGCTCTGTTGTGGTAGATTGGGCTGGTATTGTAACCGAGATCGGAAGAGCGGTTCA
1A	16.68528346	1141400	TGCAGCGAAGAGAGGCTTGGAGCAGTTACGTGCAGCACATCCAACATCTGCCCTAGCCGAGATCGGAAG
1A	16.68528346	4395063	TGCAGACCAACCGCCTGGCCCGAGATCTGAAGAGCGGTTCAGCAGGAATGCCGAGACCGATCTCGTATG
1A	16.68528346	4663998	TGCAGCTGTGCGATGGAGCCGAGATCGGAAGAGCGATTCAGCAGGAATGCCGAGACCGATCTCGTATGC
1A	16.68528346	3942105	TGCAGGTACGCCTGCATGCTCTCGAGCTCCGCCTTGGACCGAGATCGGAAGAGCGGTTCAGCAGGAATA
1A	16.68528346	1122065	TGCAGAGCGTACTCCATCACGCCACATCATCGTCGGTCGCGGTTATGGATCTCACCGCCGCACTGATCC
1A	16.68528346	4540321	TGCAGCGGCAGCGCACGAGCACGTGGGGCCCGAGATAGGAAGAGCGGTTCAGCAGGAATGCCGAGACCG
1A	16.68528346	1249392	TGCAGGCCACCGTGCTCCGCGGCGGCCTCGCCATCGGCATCTCCCTCCACCATGCCGCCTGCGATGGCG
1A	16.68528346	3942648	TGCAGAGGAGGAGGTGGTGAGGAGGAGGAGCAGGTTGAGGGCTGACCGAGATCGGAAGAGCGGTTCAGC
1A	16.68528346	1257435	TGCAGCAGCACGATCGTGATGTCGGGCCTGTCATGGTTGGTCTGCGTGCCCACCAGCTCGGGCCAGGAT
1A	16.68528346	4394941	TGCAGCCCTGAGGGGCCTCTTCGGCAAGATTCGCCGAGATCTGAAGAGCGGTTCAGCAGGAATGCCGAG
1A	16.68528346	1298613	TGCAGTGGCGAACCCATGGCCGTCCTGCGACAACTGCCACTCATGCACCAAGTCCAATCCACCGAGATC
1A	16.68528346	1211547	TGCAGCTCATGCCGTGCTCACTGTGCGGCGACGAGATTGAGACCAATGTTGCCAGGTCCGAGATCGGAA
1A	16.68528346	4989097	TGCAGGGGGTCCCTGGGTGGTGCAGGCCCGAGATCGGAAGAGCGGTTCAGCAGGAATGCCGAGACCGAT
1A	16.71267527	1244413	TGCAGGCAAGGGCGCCAGGGCGGCCCACACAGGGTGGTAACAGAGTTGAGGAGGGAATAGGGTTTAGTC
1A	16.71267527	115300	tgcagttttaacagcatcgcaaagttgacccgggagtattcatgacacgagctgagaagggggaaagaaaaccaggagcaaaaacaatctggcgctgacgtacctcaaacaaagccgctgtgtgagagaaagcttcatcaccatttctctcttgcccatttctctcttgttcatctatttgtgttagatagtggtgtttttttaaaccatatgtttcagtgagttgattccacgcagtctcaaactcgtcaaatgtgagcatgtgatgtattatcttgtgaaaatctgacctgaatttgctgcgctttgtgtaatgtgacccaagatattcttttgcccgctTGagcacatgccatttgcaccatcggtgagtggtgtttggcAtcAaattttttatag…
1A	16.79173626	1104400	TGCAGTTCCATGGCACTCAAGTGCTGAAATTACCCAGATCTGATGATAATGGCACCCGAGATCGGAAGA
1A	16.79173626	1252238	TGCAGTTTCCTGTTCCACTCCTCTCCCTCAGCAGGGTCATTTTCCTCGCCTGACAGCTATGTTACATGC
1A	16.79173626	2267511	TGCAGCATGCAGTGCAGGAGGACGGGCGTGTACGCGATCCCTCGAAGGGCTGGTAGCGTCCAACAGAGC
1A	17.07495259	2288827	TGCAGACACAGTCGATTGTTGTGCCACTTGTTGTCTGCTCCATGGTGCCGTTTGTGCTCCACATCGCCG
1A	17.293853	1164757	TGCAGTTAACTTGAGAAACCTGCCTCTCTGACTTACTATGCATGATGAACTAATGACCAACCAGAATAC
1A	17.48625112	1115493	TGCAGGATATAAAAGGACACGCCCATTTGCAGAAGTTGGGAGTGACTGGCGTCAATAAGGAAAATGGCC
1A	17.51684307	2279696	TGCAGATTCTTGGGGCAGATATACAATCGAAGGCATGTTGGCAGCTGATAATTAATTAGTTTCTCAAGA
1A	17.54773538	348363	tgcaggtcctcgccgggaacgccttgcgccatttcaacatcagtctcaacaacgaccaaaactggttcccgggctacacgccaccaggctatctaaaaagggggtatgtgcacagtagctttacctacccgcgcgagagcagctacctcttcaccatcaaggccacagccaattccacgctgccgcccatcatcaacgcctacgaggtgttttctgtcatcaccaccaccaacgttggtacagaatcccaggatggtaatcaatttaattaacccgagtatttatctatctagtaccttgtgctactgaaatagtgggtgcgatactgcgatgtgattaactactgcaaacatgcgtgtagcatcggctgccatggcaatcaaggccaggtacaaggtg…
1A	17.54773538	665545	tgcaggcaggccaagtcgtcttcaacaccctcctcaagggcctttgccacacaaagcgggcggatgaggctctggacgtgcttcttcacaggatgcctgagctgggctgcacccccgatgtggtggcgtataacaccgtcatccatggcttctttagggaaggccaagtaggcaaggcatgcgatTtgttccatggaatggcacagaagggTgttatgcCtaatgTggtgacatataAcTCGgttattgatgcGctgtgcaaggccagggccatggacaaagcagaGacggtccttagtcaaatggtaaatgatggtgtccgacctgataacgtgacatataatagtctcattcatggatattcctctttgggcaattggaaggaggcggttagggtat…
1A	17.60133974	1257291	TGCAGCGAGCTTGCCAAGATCCGCGAGGACGCAGCGTCCGAGCCATGCCGTGCCCTCATCACCACCTCG
1A	17.60133974	4404716	TGCAGAGCAGCACTCATTCGGACGCGTCTCCGCGGGGGGAGCCGTTGATCAGCTGACTCGACGGAGGAA
1A	17.60133974	3952253	TGCAGAAGGCGTCCAACGTGATCTCCAGGTGGATGATGTCCCGAGATCGGAAGAGCGGTTCAGCAGGAT
1A	17.60133974	1241416	TGCAGTTGACTGGAGACCAACAAGCACAGCTCTGGCTTCTGCTTCCTCTACACTCTTGCAGCGAGGAAG
1A	17.60133974	5563351	TGCAGTAATTTTGACAGCTGAGATGGGATGAGCTGCATATGATTCTCTGATTGGGAGTAACAGGTTGTT
1A	17.60133974	1252788	TGCAGGAGAGGAGGGGGAGGAGGATCTGCTGGAGAGGAGGGGGAGAAGCTGCCGAGATCGGAAGAGCGG
1A	17.60133974	1261057	TGCAGCTATATATCCATCTACTACAGGAACGAGCGCTAACTGACGGACAGAGATTGGATGGATGCATAA
1A	17.60133974	1128896	TGCAGGACAGGTTGGGGAGCAAGTTGCAAAAGTAGATGGTTGCAACTGTTGCTGCTATATTTTCATTTT
1A	17.60133974	1151437	TGCAGGAGTTTCTTCTGAATCTTCCAATGGCGGAGGTGCTGGCCACCATGGCGATCCGAGATCGGAAGA
1A	17.60133974	1222981	TGCAGCTGGAGAGGCCCACGCGCGTGCGAGAGAGGCAGCCCAGGCGAGCGAGGAGGTGGGCCACCGAGA
1A	17.60133974	3947946	TGCAGGTCGACGTCTCGAGAGCTGAATGAAGAGAAGGGAACTGTGGCAGAGAAGAGAGGCCGCCAGATC
1A	17.60133974	1255490	TGCAGGTGTTTTTAAACTTTCAGCTCACAAGTAACCAGTCTTACCGTTTTGCTGCCTGTGGAAGGAAGC
1A	17.60575403	2278637	TGCAGAGCGTAGGACCTCCCATAGCTATTCGAGACAATGAACCGACCACTGAATTCCGAAATATGGTCT
1A	17.74619464	1207969	TGCAGAGCCGAGGGGACGTTTTCATTAGTCTGAGACATTGTGATGGGGAGCTTGTAGTTAATAACAATG
1A	17.74619464	1254322	TGCAGGTGATCCAGCGAGACCACCATCGTCGTCGGCATTTCTGAAGCTCTGAGCTGAGCTGAACCTTTT
1A	17.74619464	1117195	TGCAGACAGGACAGAGAGTGGTTCAAATTACTGAATCAAATTATAATTAAATGCAGGCCATCTTGGCGG
1A	17.74619464	996078	TGCAGAGGTATTTTGAAAGGGATGGATGCACTGTTTGGAGAATGACTATTTGGGCATCTGACATGTTCA
1A	17.74619464	1159517	TGCAGAAACATCTATGGGACGGACAGGGTTCCACTGTCAGAGACAACGGATCATCCAAGAAAAGAAGAT
1A	17.74619464	1090405	TGCAGCGCTCAACCCCTACTATTTCTGCACTGACGACTGCATGATTCATCTTCTCTGTTCCGTCCATAT
1A	17.74619464	1133776	TGCAGCCTCCGCCGCTGCCACCGCCGGGAAGTCGCCTCTGCTGTTGCCATCAACCTCTGATCGCCCTCA
1A	17.74619464	1116603	TGCAGATGCCTCCGAAGCCTTTTGTCTCATATGAAAACGAACTTATGCCATAAATCAAAACAGGGACTA
1A	17.74619464	1256079	TGCAGAGGGGGACACCGCACTGCATGTGGTTGCCAGCCATGGGGACGGCAAGGAATTCTTGAAGTGTGC
1A	17.81073424	1159673	TGCAGCATCGCAGCATCCCCTTTGTTATGGAGATAGCATCTCAAGAAGATGCAGCGTTCAGGATCGAGA
1A	17.8521134	1162440	TGCAGTATTTTCGTACCTAAAGTCAGAAAATGAAAAAAAAAATCATCAATCATTCGGCTTCGATTTATC
1A	17.88739705	115408	tgcagcgcacatgtgagcccagccggctttcactactgaaatgggctttacacctgtccacctgaatgggctTgatcctaccttactaggctgccagcccatgcatacacagctgctccccgccgctgcaccgaacgctcgctggctccacgagaagttggctcatttcggaagccagcgagcttccgaacggggccttacttctcggcggacatccctacaacctccagcaacgatgtctttgcgctgctggctacggtgcctccagcacgctgtggtacttcacgccgtttgcctccacagaactcaggctattggataaactcttggatcaagaaaattgaagtgttaagcatgatataatcgctggggaaaaaatgggtaaacaaaacagagtat…
1A	18.04143793	115409	tgcagcacacatgtgagcccagccggctttcactactgaaatgggctttacaactgtccacctgaatgggcttgatcctaccttactaggctgccagcccatgcatacgcagctgctccccgccgctgcaccgaacgctcgctggctccacgagaatccagctagcgccagcttcacgagaagttggctcgtttcggaagccagcgagcttccgaacagggccttacttctcggcggacatccctacaacctccagcaacgatgtctttgcgctgctggctacggtgcctccagcacgctgtggtacttcacgccgtttgcctccacaggactcaggctattggataaactcttggatcaagaaaattgaagtgttaagcatgatataatcgctgggga…
1A	18.75420736	1304234	TGCAGTATTTTCGTACGTAAAGTCAGAAAATGAAAAGAAAAAAAATCATCAATCATTCGGCTTCGATTT
1A	19.38968713	5573364	TGCAGCTTCACACGCACATCTTGAGCTCCGAGATCGGAAGAGCGGTTCAGCAGGAATGCCGAGACCGAT
1A	19.38968713	3023582	TGCAGCCCATTGCTTCCACCAGCCCACATAGTTTATCGTCCCCGAGATCGGAAGAGCGGTTCAGCAGGA
1A	19.38968713	983611	TGCAGGAAAAGGGAGCCTCCGCCCAGTCGGGATGGGCAGCAGTGGCGTGCATCCCATGGCTGAGGACGG
1A	19.38968713	988333	TGCAGGTGGCGGACCTGCGCGCCGTCACCACCAAGAACCCCGTCGGCCACCAGTCGGAGCGCTACCGCA
1A	19.38968713	1114880	TGCAGCAATCATTGTGTTTGTCAAGTCATCTGACCTCTATCAGGTACTTTTATCCTCCGAGATCGGAAG
1A	20.20110658	1120988	TGCAGCAAAACGGTAACAACAAACATCAAAACAAAACAAAGCAAACAACCACCAAGAGAAACTACAAGT
1A	20.20110658	991427	TGCAGTTCAGAGGAGCAAGAGGCAGCCGTCCCCTCTGTCCACTGGCGAGGCCAGCAAGCCGTAGAGGAA
1A	20.68649424	1217789	TGCAGATCCTTATGCCAATATTGACAACAATATGCGAAAAGGAAGCTACCGAGATCGGAAGAGCGGTTC
1A	20.68649424	1272521	TGCAGAGCTCCCCCGCGGTGGTCGCCGCGGCGGAGTAGGCGAACGCATTCCCGTAGAAGCCTACCGAGA
1A	20.68649424	5331983	TGCAGCGGCCACGGCCTCTCCTCTCCTCACCGCCGAGATCGGAAGAGCGGTTCAGCAGGAATGCCGAGA
1A	20.68649424	1015248	TGCAGGTCGCTCACGCGGCCACGCATGATGCCGCTCCTAAGACTTATGTTCTACATCACGTGTTGCTTA
1A	20.68649424	1216288	TGCAGTTTCCGAGCAACAAGCTCGTTCAGCAATGTCCAAAAAATTCCAAGGTCACTATGGCCTGCCAAC
1A	20.68649424	1207769	TGCAGCTTAACCTCAAGGGTGTTGGACACTTAATTCACCTGAGGTACCTTAGTCTAGCAGGTACAAGAA
1A	20.68649424	1261376	TGCAGACAGGCCCACCGTTGTCGGCTCATAAATGCGACGGCCGCCATTTAACACCCGAGATCGGAAGAG
1A	20.789449	1219904	TGCAGCTTAACCTCAAGGGTGTTGGACACTTAATTCACCTAAGGTACCTTGGTCTATCAGGTACCAAAA
1A	20.8053084	1696406	TGCAGGTTCGATCGGGTTCGCTATTGCTCATGTCCCATTCCATCAGATTACACACCGAGATCGGAAGAG
1A	20.9940841	1111671	TGCAGAATATGGGTGATCTTCTCTCTCCCTCTCATTTGGCCTTTCGTCCCATTAACCCAGTTTATATTA
1A	20.99753589	1092922	TGCAGATGGGCGTGCTGTACGTGTGCCTCTACCTCATCGCGCTCGGCACCGAGATCGGAAGAGCGGTTC
1A	21.00152395	734054	tgcaggaaagaacagaaaatattggtgtattctcctctaccagttctattctaaaagcatgatataagtatgttacataaaagttgagaaaatggaacaaatcatagagtaacacagtaaacattagcagtaccacctaatcctcattgaccacaatgtgcaataggactattttctattgaagccgaaacatcaatggaagaactaaaatctgaacgttgtaagcaaaacatgatttatttaacagggtattataggacaattatatgtgtaaatatattatcaggaagataatctaagcacacatacctttttcccattgatgcgtgttagcgtaacggtcaacggaactgaatggtgtgatgaagccgaataccttcgcggctagtctgctgca
1A	21.00152395	667763	tgcaggcaagtaatccattatatatccttaaatctgcgatgtcttccaccccatattataattacagaagatgcccatccatcagcactgtagggaaccaggagaaacaccagggtggtcggcatctcctccagcagcagcacacaatccctgcatcagtgttcgcacatgttagtttgattccgttccccttcatactctgtatctctacatctttcaagttctgaccccgcatcaatctagcatcttcagttcatgaatttatcccatgatggtttatgcaatggtggaagtgtaccgacgactgtttgatgtattgggtgcctgctgccgtgggtgatgttgctaaggaaaaaactgca
1A	21.13583472	3954337	TGCAGGATGCCACCTTTTCGAAAAAAAAGCTACAGGATGCCAACAGGAGGAAGAGGGATTATGTCATCA
1A	21.13583472	3934010	TGCAGTTCGGCGAAGTGCAAGACGGCAAGGTACCCCGAGATCGGAAGAGCGGTTCAGCAGGAATGCCGA
1A	21.13583472	4539728	TGCAGACGGCGATCATGCCGCTGAACGACTCCGAGATCTGAAGAGCGGTTCAGCAGGAATGCCGAGACC
1A	21.13583472	1093679	TGCAGGCCGCCTCGTCCTCGTCAACGCTGTAATCTCAAGCCTCCCTGCCTATGCGATGTCGGCGCTCCT
1A	21.13583472	3946065	TGCAGAGAGTTTTTCCCCTGATGGGCTACTCCTCTTCCCGAGATCGGAAGAGCGGTTCAGCAGGAATGC
1A	21.13583472	3532970	TGCAGATTGGGTGGCACGGGCTCCATCTCATGCTGAGATCCGAGATCGGAAGAGCGGTTCAGCAGGAAT
1A	21.13583472	3961307	TGCAGTGATGAAAACCAAAGCACACTGAACTGCCGAGATTGGAAGAGCGGTTCAGCAGGAATGCCGAGA
1A	21.32648434	1106647	TGCAGGTGATTTTGTGTTACAATTTCGGTTATTTGTTTAGATCAAAGGAAGCAAGCATCATAAGGATGA
1A	21.32648434	1126399	TGCAGTAGTAAGGAAAAATAGGGCAGCAGCAGTGTAGCGATGCACTCTTCCGAGATCGGAAGAGCGGTT
1A	21.69132917	1713643	TGCAGAAATTATTGCGTGAGCAAATTTTCGCACGGAGGAACAGGTCCGGTCGTTATTAACTTGTCCGAG
1A	21.69132917	5563051	TGCAGGTCCCAGCCGCGGCACAGTGCTGCATAGTTCTCGACGTTGAATGCGTCGACGAGCTCTGCCATA
1A	21.69132917	4411656	TGCAGCACCTGCTGCGCGTACTCCGAGATCAGAAGAGCGGTTCAGCAGGAATGCCGAGACCGATCTCGT
1A	21.69132917	1253130	TGCAGACATAGACGATCTTGCAGGCGGGGTTGTCGGCGACGGAGGCGGGGAGAAGGGAGTGGTGCATGT
1A	21.69132917	2277540	TGCAGAAAACGGCTATGGTTCATTGAGCTCCTAGCTACAAGTCGATGGACCTGTGAATCACGTGGTACG
1A	21.69132917	3384812	TGCAGCTCTTTGAGTAGTGGCGCCCCAAGCTTCTCCGAGATCGGAAGAGCGGTTCAGCAGGAATGCCGA
1A	21.69132917	1082005	TGCAGGAGCGGCACTCGGGCGCGAGGTAAGGAGGCGGAGCAGAGGATGGGGAGGCCGAGATCGGAAGAG
1A	21.69132917	1206117	TGCAGGTGCACAGCGAAGTACTGCACGACACATACCTTGGCATGCCTACTGAAATATGCTGAGCTGTTT
1A	21.69132917	1098636	TGCAGTCGTCGCTCATCATGTCAGCGGTGGTGTCCGTACTCATCTCCGTTGTGTGGCTGTTCACGGAGC
1A	21.69132917	3949882	TGCAGTTCTGCACACAATGATAGCTATACATACCGAGATCGAAAGAGCGGTTCAGCAGGAATGCCGAGA
1A	21.69132917	5372053	TGCAGAATACTCGGCTACGGCGTGCCCAAAGGCACCACCGTTCTCGTCAATGTTTGGGCCATCTCTAGA
1A	21.69132917	3222418	TGCAGATACCGCAGCAGACACTGTAGGAAGGAGTAGGCGAACAGCCCGAGATCGGAAGAGCGGTTCAGC
1A	21.70442167	1013295	TGCAGTAGCTTGCAAAGAGTAGCAGCGGCATCAGCTTGCAAGGCAGCGCAGCGGGCAGAAGGAGCAAGC
1A	21.70442167	4991837	TGCAGCGATGAGGCTAGAAGTTGGCCCGAGATCGGAAGAGCGGTTCAGCAGGAATGCCGAGACCGATCT
1A	21.70442167	2253321	TGCAGGTGATCGACCGAGGCGAGACCATCGTTAGCATTCCTGAAGCTCTGAACTGATGAAACCTTGGTT
1A	21.70442167	1095111	TGCAGAACAGCATGGGCACGGTTTGAAGCATATGCGTCGGGAAGGGGGGAGGTGGCCGCGGCAGCGCGA
1A	21.70442167	4543741	TGCAGATGAAATCGTCGAACGGGCCGAGATCGGAAGTGCGGTTCAGCAGGAATGCCGAGACCGATCTCG
1A	21.70442167	1217677	TGCAGCTTAACCTCAAGGATGTTGGACATTTAATTCACCTAAGGTACCTAGATCTATCAGGTACCAAAA
1A	21.70442167	3943438	TGCAGGTGTGCTCAGCGCCGACGTGTTCGCGCGGTACTGCCGAGATCGGAAGAGCGGTTCAGCAGGAAT
1A	21.70442167	1105123	TGCAGCTTAGTCCACCGTCAAGTTAATAAAACATGCAGGATGCGTCAAATTAACCGAGATCGGAAGAGC
1A	21.70442167	1130482	TGCAGGCTTGCCTCCTTCCCCATTTCCCATCTGGGGATGCCTATGTCAGACTCCAGGATTCTGGTGTCT
1A	21.70442167	1123513	TGCAGTGAGAAGTATTTTACTATTTCTTCAGATAAAGGAGGGGGGGATCAAACATATATACTCATACAG
1A	21.70442167	2275466	TGCAGCTGCCACGGATCTGGCTCTGCTTCTGATTGCCCACTGTAGCGGTATGATGGATCGACACAAGCT
1A	21.70442167	4910325	TGCAGGCCGCCATGAAGGCTGACGTGGATGCCGAGATCGGAAGAGCGGTTCAGCAGGAATGCCGAGACC
1A	21.70442167	5581091	TGCAGGTTACCTGAACGACCCAGAGTCCACCAAAAACACCATCGACAAGGATGGATGGCTGCACACCGA
1A	21.70442167	3934927	TGCAGAGATCTCTGTCTGGACCTTGAAGAAGCTGGGTCTATGGCCGAGATCGGAAGAGCGGTTCAGCAG
1A	21.70442167	4992265	TGCAGTTGCTGGACACCGCCGCCTCCAACCGCCGAGATCGGAAGAGCGGTTCAGCAGGAATGCCGAGAC
1A	21.70442167	3032005	TGCAGATCTGCTTGGAGGCCGCGGAGCTTCTTCTTCTCCTCCGTCCGAGATCGGAAGAGCGGTTCAGCA
1A	21.70442167	3939338	TGCAGGCAGGTTTTCTGAAACGGGCCTGCACAGAGTCGAAAACAACCGAGCGGATGGTGATTAGAATAC
1A	21.70442167	3533990	TGCAGCTCATCCTCGGCTCCTTCAGACGCCAGTCGACCGAGATCGGAAGAGCGGTTCAGCAGGAATGCC
1A	21.70442167	4991659	TGCAGGATATACTTGGCCTACTCCGAGATCGGAAGAGCGGTTCAGCAGGAATGCCGAGACCGATCTCGT
1A	21.70442167	4003226	TGCAGGTCCCTATACAAATTAGTACCGAGATCAGAAGAGCGGTTCAGCAGGAATGCCGAGACCGATCTC
1A	21.70442167	3024016	TGCAGGTTCGATCGAGTTCGCCATCCCATCAGATTACACACCGAGATCGGAAGAGCGGTTCAGCAGGAA
1A	21.70442167	1862210	TGCAGAATGGATGAGGAGAGCCCTGAGATCAACCTACTCTTTCCTCTGTTGCTTTCTAGCCCATAGCTT
1A	21.70442167	4394725	TGCAGTGAAAACCTCTACCTGGATGACGGTCCTCCGAGATCGTAAGAGCGGTTCAGCAGGAATGCCGAG
1A	21.70442167	3946884	TGCAGAAACAAGTGACAACCAACTATGTGGATGGTTGGCCGAGATCGGAAGAGCGGTTCAGCAGGAATG
1A	21.70442167	1100450	TGCAGAAGCAAAGATGCGTCACGTGCATGCGTGTTAACCAACACTACTCAGTCAACAATGCATGCAACT
1A	21.70442167	1104040	TGCAGATACCTCGTAGTTGCATCGCCGCATCTATCCATCTCCCCTATAAATACACATACATGTAGTAAA
1A	21.70442167	3028141	TGCAGCTTGCTATCGTTGCTCTCCGCAGCGTCCATGGATAGCACCGAGATCGGAAGAGCGGTTCAGCAG
1A	21.70442167	4398212	TGCAGGTCTAATCTCCGTCCGCCGTCTGCCTCCCGAGATTGGAAGAGCGGTTCAGCAGGAATGCCGAGA
1A	21.70442167	4992769	TGCAGCTGAACCGAGAGGGCAGCGGCGGTGGCGACTAGAGCGGAGAGCAACGGTAGCGGCCTCGACGGC
1A	21.70442167	1153290	TGCAGCAACGTGGTTAAGAGGGACGTGGATGAGGCAGAGTCTACGCTCGGCGGCGCGGGGATCTGGAGG
1A	21.70442167	1265898	TGCAGCCGCCAAGGTAGGCTTTGTGCCGTTGAATTGCTTCCTTGACGCGAGTCCTGAACCCTGAGATCT
1A	21.70442167	1194092	TGCAGGGTACCAACCTCTCTCAAGCTCGCTCGCTCGCGCTGGCCGGAGGAGACGACTGGAGGAGAAGGA
1A	21.70442167	3385174	TGCAGCTGCCTTCCTGCAACAATGATTTGGTGGGGAATGCACCGAGATCGGAAGAGCGGTTCAGCAGGA
1A	21.70442167	1095002	TGCAGGCCCTGCTCGCGCACCTCTGGCGGGCAGTGTGCCGAGCGCGGCGCCTCGCAGCGGGGCAGGAGA
1A	21.70442167	3941788	TGCAGGGGAACCTGTTCTCCCTTTGGCAGAATGTCCGAGATCGGAAGAGCGGTTCAGCAGGAATGCCGA
1A	21.70468917	115602	tgcagagaagagattgcacatcggcacatgcatgcacccagggggcgcgtgatacacgaggtagggtgctcattggccgcactagaTttcctcatggataacacatacgggcgctacagaagagggcagcataccaagcgattcacgggttaatctgtatcaacatattcctggtgcgtacttctccgtaacttagttaataactaccaagatcttcttgtataaatgtcacacaataagccgatgctatatcatcaccttcttgcacagctagaacattcaatcaattcttcaggtgagtctgtgctgccttgtcatactctgttttgtttacccattttttccccagcgattatatcatgcttaacacttcaattttcttgatccaagtgtttatcc…
1A	21.70522238	734078	tgcagccatgaattcacataatcctattgtttgctatgtaatgaactagctggtgcttgataggttcaattctttgaatgtactacttggtactgttttttttcagtgattaatgcacgtaagcaggatgttgtatcttatataaatagtatcctgtagattttggaaaatttaaccatctgaagttgaaaataattcagcttctgtggtagttgcagtgtgtatcagtttttctgggtggaaatctttgtcctggcgtgtacaaatatagatactcctatttatttgtattgagcttagttgcatttatagtgctggagcttcttttatttgcatcagtggtgaatccattgtgtttcctgca
1A	21.71998219	1094364	TGCAGGCGGTCCAAGTTCAGCCGCGTGTGTTCTCGGTCAGCGTTGCTAGCGACGCCGTTGCGAAGTTCC
1A	21.82378323	1000376	TGCAGCTCCGCAACTCGTGCCCCGTCTGCCGCCACGAGATGCCCACCGACACCGCGGCAGCAAGGTCAC
1A	21.97433982	1167807	TGCAGTGACGAGGGCCTTGTTGTCCGCGATGGTGGCCTCCTGTTGGGCGGCGGCGAGGGCGGCGGCGTT
1A	22.096946	3953233	TGCAGGGGAACCTGTTCTCCCTTCGGCAGAATGTCCGAGATCGGAACAGCGGTTCAGCAGGAATGCCGA
1A	22.096946	3955727	TGCAGGGGAACCTGTTCTCCCTTCGGCAGAATGACCGAGATCGGAAGAGCGGTTCAGCAGGAATGCCGA
1A	22.23685761	4544287	TGCAGTCATGGCCCTGGCGGAAACCATCCAGCGCCGAGATCTGAAGAGCGGTTCAGCAGGAATGCCGAG
1A	22.23685761	3958149	TGCAGCCATCGGTCGAAGCAGCCCGCGTGGAACAGGTGCCCGCACACCGAGATCGGAAGAGCGGTTCAG
1A	22.23685761	1369432	TGCAGAACCATATCCTCTAAGCTAAGCCGCTGCCATAAATTACATCACGTTGCCTAAAGCAAACCGAGA
1A	22.23685761	3950779	TGCAGTGGGGGTCTCCTCGGGTCAACTGTGATGTGCACGGACCGAGATCGGAAGAGCGGTTCAGCAGGA
1A	22.44955894	1221968	TGCAGCGACGAGATGGGCGCGGTGGCGACGCCCGCCATCTCGGCGTTCGCCCTCGCCTTGAGCTTCTTC
1A	22.45880557	4004663	TGCAGGGGTGACTCCCTCTCCGTCTACGACTCTATCTCCCACCGAGATCGGAAGAGCGGTTCAGCAGGA
1A	22.45880557	1262482	TGCAGCTCGACGAAGTGCAAGACGGCGAGGTACCCTGGCGACGGATTGTTGGGCTGGGGCTCCGCTTTC
1A	22.45880557	3957580	TGCAGCTGGATGTCGACTGTCTCGTTGCAGAAGAGCAGATAATAAAAGAGGGGATGACAAGGAGAAAGA
1A	22.50923972	4004373	TGCAGGCCCTGCTCGCGCACCTCTGGCGGGCAGTGTGCCGCGACCGAGATCGGAAGAGCGGTTCAGCAG
1A	22.54619956	991183	TGCAGCCCGTCAACGACAGAGTCTACTTCCCGAAATGGTACCTCAAAGGCACGCGGGCCAGCCCGAGAT
1A	22.54619956	1162319	TGCAGCGCCGCCACGCCAGGACCTGCCCGTGCGCCGCCAGATCCAGGCCGAGATCGGAAGAGCGGTTCA
1A	22.54619956	3534222	TGCAGCTATGCCATGCCGCTGGCTCTACTTCACCTGGACCGAGATCGGAAGAGCGGTTCAGCAGGAATG
1A	22.54619956	3533941	TGCAGGCTCTCCCATGGAGAGGTGCTGCGGAAGCAAGTCAGGGACCGAGATCGGAAGAGCGGTTCAGCA
1A	22.54619956	1106808	TGCAGACTGGCACACCATCGGCAGAAGGAATTGAGAGCGTGATGTTCACGTACCGATTCATGGAGGACC
1A	22.68075352	4992794	TGCAGAGAAAGCCGAGCAGCAACCGAGATCGGAAGAGCGGTTCAGCAGGAATGCCGAGACCGATCTCGT
1A	22.68075352	1118022	TGCAGACTGGCACACAATCGGCTGATGGGACTGAGAGCATGATGTTCACGTACCGATTCATGGAGGACC
1A	22.68075352	4991544	TGCAGCGATTTGTTCATATCGGGTCGCCTTCACAGACCATCTGGATGCTGTAGCAGCCTGTACAACTAT
1A	22.68075352	7491650	TGCAGAGGTGCACGCTGGCCGAGATCGGAAGAGCGGTTCAGCAGGAATGCCGAGACCGATCTCGTATGC
1A	22.68075352	408336	tgcagccatgaattcacacaatcctattgtttgctatgtaatgaactagctggtgcttgataggttcaattctttgaatgtactacttggtactgtttttttcagtgattaatgcacctaagcaggatgttgtatcttatataaatagtatcctgtagattttggaaaatttaaacatctaaagttgaaaataattcagcttctgtggtagtggcagtgtgtatcggtttttctgggtggaaatctttgtcctggcgtgtacaaatatagatactcctatttatttgtattgagcttagttgcatttatagtgctggagcctcttttatttgcatcagtggtgaatccattgtgtttcctgca
1A	22.68075352	980414	TGCAGGAGAAGAGATCCTTTCCAGAAAGGCCTGAGCTCATGATGGTCTTAATATGGCTAAGCCGAGATC
1A	22.68075352	993265	TGCAGTTGTTGGTCTGAGCCGCCTGGAGTCATTATTGATACGGTCAGAGGGGGAGCCAGGTTTATGTGG
1A	22.68075352	1863421	TGCAGTGTAGGTACGTACCCTGTGCGGTATATCCGTAGGTAGACGACGGAATCGAGGCCCGCGTGCTGG
1A	22.68075352	3023749	TGCAGAACACAGCTCTTGTCCATTTTCCTTATTGACGCCGAGATCGGAAGAGCGGTTCAGCAGGAATGC
1A	22.68075352	2281776	TGCAGCTGGATGCGTCGACTGTCTTGTTGCAGAAGAGCAGATAATAAAAGAGGGGATGACAAGGAGAAA
1A	22.68075352	4992927	TGCAGCGCACATGTGAGCCCAGCCGAGATCGGAAGAGCGGTTCAGCAGGAATGCCGAGACCGATCTCGT
1A	22.68075352	1090470	TGCAGCACGCATGCATGCCCAGTAGTGCTTGGTCCGTCCGTCCACCGCCCAACCTGGTCGTAATATACC
1A	22.68075352	4991756	TGCAGACCCGTGGCCTCCTCGCACGGTGCTGCGCCCCCGCAGGGTGGTGGGCGGAGATGGCGTATGGTC
1A	22.68075352	1147705	TGCAGGGCCTCCCGCCTTTTGTTGTAGTCCCTGGAGGCGTGGTCGACCTTCCTCTTCTGCCGAGATCGG
1A	22.68075352	1153092	TGCAGGAGGTCGTCCATGGCGGCGGAGAAGGGGCTGTTGGGGAGGAGCAGGAGGAGGCAGGGGACGAAG
1A	22.68075352	3030039	TGCAGAGCCTCAAGCTGTACGGCAACCTGGTGGAATTGCCGAGATCGGAAGAGCGGTTCAGCAGGAATG
1A	22.68075352	1093295	TGCAGGCAACCACCAATGTCAATAAGTGGCTTAATCGGCAAGGAGATGAAGAAAGACAAAGGAAGGAGG
1A	22.68075352	4991668	TGCAGGCACAATCGGGGGTGGTACAGAGTCCTCTCTGGGATGATGCCCGAGATCGGAAGAGCGGTTCAG
1A	22.68075352	1670356	TGCAGATCAGATGCCGTGAAACTGCCATTTGACATGGAAATGTTACCAACAACATTGAATTCTGCTTTC
1A	22.68075352	1254251	TGCAGTAGGATTGGACTCTTTCCTAGAGCCAACTGTTTCCCAAGTTCTCAGCCTCGCTGCTAGATGAGC
1A	22.68075352	1075064	TGCAGGTGTTTGACACTTCATAAGAGAGAACGTCTTCTTACGGTATGGTCTTGCCAGCTGCTGAGTCCG
1A	22.68075352	4440082	TGCAGGCGCCGACCTGCGCGCATTATCCAGACGCCGAGATCGAAAGAGCGGTTCAGCAGGAATGCCGAG
1A	22.68075352	1101719	TGCAGACAGGCCCATTGCTGATCCTCTCCTGCCAGATGCTATGCAATGGTGTCTGCCCGTTTGTGCGCC
1A	22.68075352	991036	TGCAGGAGGTCGTCCATGGCGGCGGAGAAGGGGCTGTTGGGGAGGAGCAGCAGCAGGCAGGAGACGAAG
1A	22.68075352	1054654	TGCAGCAGCAACAACACATGAAGATCAGCATTTTGCACAACCAAGTAACCAAATTGAGCTGATCTCCAA
1A	22.68075352	3942183	TGCAGCACCACGACCAACAGAAGCTCGACGAGGGGAAGCAGCAGGCGGACGAGATGAAGGAGCTCCGAG
1A	22.68075352	4003158	TGCAGCACCACGACCAACAGAAGCTCGACGAGGAGAAGCAGCAGGTGGAGGAGATGAAGGAGCTCCGGG
1A	22.68075352	991347	TGCAGACTCCCCTGATGCTCGCCGCGATGCACGGCAAGATCGGCTGCGTGGTGAAGCTCCTCCAGGCCG
1A	22.68075352	3534013	TGCAGCATCGCTAGCGGAGCACGTCGGACGCGACGCCGAGATCGGAAGAGCGGTTCAGCAGGAATGCCG
1A	22.68075352	4991719	TGCAGGCAGCCATGCAGGCCGACGTGGATGCCGAGATCGGAAGAGCGGTTCAGCAGGAATGCCGAGACC
1A	22.68075352	1262143	TGCAGCTCGGCCGCATGCGTCGCTGCGACCAGGAGATGGCGCCCACGCCGCCGAGATCGGAAGAGCGGG
1A	22.68075352	1228019	TGCAGCTTAGAGAAACTCTACCATAATTGCCGTCTTAAGGAGCATGGCGCATAAAAGTATCAGCTTAAT
1A	22.68075352	1144942	TGCAGCCCATCAACGACAGAGTCTACTTCCCGAAGTGGTACCTCAAAGGCACGCGGGCCAGCCCGCGAT
1A	22.68075352	3936087	TGCAGTAAGTAGAGCACGAGAAGACGGGCCCTGATGCACTGCTGCCGAGATCGGAAGAGCGGTTCAGCA
1A	22.68075352	1121737	TGCAGAAGGTTGCATTCGTCGCTAGGCTTGTTGGGTGTAGATCCAAAGAGAAGTAAGACGCACTCCACA
1A	22.68075352	1068373	TGCAGTTGGAAGTTGTAACCACGTGAATGCTTGCCGTTGGAAGCATGAATGAAGTTGCTGATTTCTTTT
1A	22.68075352	3934878	TGCAGGGATGCGCTACGGCCTTGTACTCGGCCCACCGAGATCGGAAGAGCGGTTCAGCAGGAATGCCGA
1A	22.74608999	1372707	TGCAGGTTATTTTGTGTGACAATTTCGGTTGTTTGTTTTGATCAAAGGAAGCAAGCATCACAAGGATGA
1A	22.92680974	1117006	TGCAGACCGTCTGATCCCTGCGTTGCTTCGGGGGCACCTGGGCCGACATGGGCGACCGATTCCCAGCCT
1A	22.92680974	3959580	TGCAGGTAGGCATGGACGGCCACCGCTGCGGGGCGCGCCGAATTCTGGCGCTCGAGGCGTACGCACCTC
1A	23.02339797	1118559	TGCAGGAGACCTGAGAACTGCAAACTTGTTGAAGTACTGGCGGAAATAGTTCTTGATGATACCAATACA
1A	23.19469621	1254944	TGCAGTGAAAAAAATGTGAGAGCATTCAGAGCCTACTACAAGAAAATAGTTGAGCAAATTATCAGATTA
1A	23.19469621	376704	tgcagtcaatgaaccaagtaaatatatttacttgtcatcactagccatatatgtgcttcatgcgaaaagcagtaaattaagtgaagaatttgccaaatttaaagctcacacaagataataatcaaacctccaacttgttagcgtgtacgacatagatcaaacctgcttgaaacaattacctttgcccgcatctagagcaaatggatcccgttcatcgccatgtaaatgtagaccaaagaaactcatgcagctgcaataggccagtactcaccaccagctcttggcatgggcttcctcagcacttcacattgtagggcaacggtgtgctcatcaacgccttcgctcaccaaggaccacccctcttcattcatggccaatctgca
1A	23.19469621	3936324	TGCAGGAAGAGGTACAGGACGAACATGCCAATTACCCAACCGAGATCGGAAGAGCGGTTCAGCAGGAAT
1A	23.19469621	1105166	TGCAGTAGCACCACGGTGCCGCTCTTGTTGCTGGAGCCCCCAAACGTAACTTGCACATCAGGGTCATCG
1A	23.19469621	981626	TGCAGTCAAATATGAATTGTGTGCATCTTAGCGACGCAGACACCAAAAGAGAACACACAATCACTTTGT
1A	23.19469621	1235106	TGCAGGTCAGCTCGTTTGGCGATGGTGCTGCGACCATCCACCATGTGTTTCTTCACGGTTGCTATCACC
1A	23.19469621	1114604	TGCAGAACGATCCGCAAGTATATGGATTCGTGGTGGAAATCTTCAGGAAGCAGTTGAAGTTGGTGGCGG
1A	23.19469621	996006	TGCAGCAACACACGGGGAATCTTCCAGTAACAAAAAAAAAATGCTCCTAGACCCCTCCACCTATCACTC
1A	23.19469621	1297391	TGCAGTTATACGTAGATAGTATTTCTTGTTTCCTTCTTCTCAATTTTACCAAGATCTTTTATTTCCATT
1A	23.19469621	1024894	TGCAGAGAGCGGCTAGCTGGGCGGCTGGGGGCTGCTAGCAAATAGTCCCACATCGCTAACCGAATAGCG
1A	23.19469621	1120764	TGCAGATGCCGCTGCTACTTGCTCACTGCCCGTCGTTGTTGCTCACTGCGCCCCGCTGTTGCTGGCCAT
1A	23.19469621	1270258	TGCAGCCGTCTGATCAAAGGTCTAGAAAATTACTAATATTTGCCAGCGCTAAGTGAAGATACCGTTTCA
1A	23.19469621	1158610	TGCAGCAAATGCCCAGCAGCATCCTACAGCAATGTTGTGTAACAAGGTGGTTTCAGTTGTGTAACCACA
1A	23.19469621	1090506	TGCAGCAACTAGGTATGGAAATGTGGCCAGCATGATGAACGGCTACAAACACCCGAGATCGGAAGAGCG
1A	23.19469621	1105472	TGCAGTACCCCTAATAACAAGAAAAAGAACAACAACAAGTACTAAGGGGAACACCACATGCAGGATTTG
1A	23.19469621	1049863	TGCAGAAAAGAAAATCCAGTGCATCTGAGGAGCCGAAGCATGCCGATGCCAGCAGCAGGGGATTCATGG
1A	23.19469621	1128530	TGCAGGATGGGCTGATGGCGCGTCGCCAACACCGTCGTCGCTCCATACCCGAGATCGGAAGAGCGGTTC
1A	23.19469621	1118912	TGCAGTTGAGAAGGAACCAGCACAAGAGTATCACATCCGAGAGGAACCACATGCAGTTGAGGAAGAACC
1A	23.19469621	1138006	TGCAGAGGGGGACACCACACTAGATGCGGTTGCGAGCAACGGTGACAGCGAGAAATTCCTGAAGTGTGC
1A	23.19469621	1217902	TGCAGACCAGCAAGCTCACAGCAATGAGGTATCGCCCAACAGAGCAAAACACTATACTGCCGAGATCGG
1A	23.19469621	1084833	TGCAGTCGCCGCGGCCACCTTCTCGGTTCAACTGTAGCCGCCGCCGCCGCCGCCAGACCGTCGCCGAGA
1A	23.19469621	1126276	TGCAGTTGGAGAAATGAAGGAGGGTTAACTCGTGCATGTGGTGGGCACCGAGATCGGAAGAGCGGTTCA
1A	23.19469621	1086873	TGCAGTTGGCGTTGCAGTAGGTGGTGCACTGCTGGGTGTACATGTCCTTGCAGGACTGGCACGACTGCG
1A	23.19469621	1266716	TGCAGTTTTAGGAGCTCAACAATTTCAGCTGGTAACGCTTGTACGTGTGTATTCCGAAGATCTAGCGTC
1A	23.19469621	1255252	TGCAGCTTAGAGAAACTCTACCATAATAGCGGTCTTAAGGGGCACGTACGGTGCGCAAAAAAAAATCAG
1A	23.19469621	1228228	TGCAGCTGGTGTTTCTTCAGAATCATCTGCGATGGCCAAAACATTTGGCCTTTTTATGGTGGTTCCTCG
1A	23.19469621	1264920	TGCAGAATACTTGCGCTTCTTTGTCCTGGCAGAGGATCCTGATGCCTCGTTTACTAGCAGTTGGGTGCC
1A	23.19469621	1254185	TGCAGCTACTGAACAAGCGACCAACGGCCCACCGACAGACCATCTGTCACCTCCTACGATATAATTGAT
1A	23.19469621	1110334	TGCAGATGTTCACCCCCTTTCTTTTCTAATCTGTTTATGTGCTCTTCCTTGCTACACAATTTGAGGGAT
1A	23.19469621	1102916	TGCAGGAAAATACTCAATTGCACTGCGGCAGAGGGCCAGGCCCATTGCCTATGTGCGAGACGTGCAACC
1A	23.19469621	1118404	TGCAGCAACACACGGGGAATCTTCCAATAACAGAAAAAAAAATGCTCCTAGACCCCTCCACCTATCACT
1A	23.19469621	1073893	TGCAGGTGGGCACAATGCTATTCGTGTTAGCCTCAGGTTATCCCAGTCTGCATCTTTAATCTGCTGATA
1A	23.19469621	1250444	TGCAGTGGTAAAAGGAAAGGACACTGAAATGCAGGCAGCTGCCATTGTGAATTATGGGACGAGGTGACT
1A	23.19469621	1222538	TGCAGTACAGGAAGCAGTTCCTGAGATCACCAGGCAAGTCATGGTAGCTCAGATTAAGTATAGCCTGTA
1A	23.19469621	1078451	TGCAGAAACTTCAGGTAGAAGGACAATACCACAGCGTGAACCAGCACTACCACCGCTGCAATAACTTTC
1A	23.19469621	3029976	TGCAGCAATGTTGGTCGGATCATCCGGGCCGGGGTCCGAGATCGGAAGAGCGGTTCAGCAGGAATGCCG
1A	23.19469621	1100955	TGCAGAAAAGCATGTAGCAGCAGCAGCAGCACTCCAAATACTACTACTACAAAGAGAGCAAACTGATGA
1A	23.19469621	1070756	TGCAGGCGGCAGTATAAAAAAGACCGTGCAGCAGGCAACATTGTTTACAGGTTACAGCATCAAAAGGTG
1A	23.19469621	1205883	TGCAGCGAGAAAGCAACCAAACAAGCCCTTAATGGTGATACAGAGATCTGAAACCCCATATTCTGTGAT
1A	23.19469621	1232823	TGCAGCCTGCACCTAGCCAGCTCTGGACCTCCATCTCTACTATAAGATGGCTATAAGTCAACAAATGAT
1A	23.19469621	1375575	TGCAGCCATAAATTTATAGGAAATACATACTTAGGGGCCCCTCCACCTTGGGGGCCCGAGATCGGAAGA
1A	23.19469621	1052626	TGCAGCCAATACGTAGTACGTGAACCAAAGGTAATCTTCCATTTCAGAAAGCGTGGGGATCGGAAACCG
1A	23.19469621	1166065	TGCAGCGTCTTTGGTTTTTCCATTCTTGCGAAGGGAGTTCATCAACAAGTTGTAAGTACACACATCTGG
1A	23.19469621	4992950	TGCAGCGGCTGGCGAGGGCAAGGGGGAGAGGCAGGGTGTTCCTCTGCTAGACGCGGGGAGGCTGGAGAA
1A	23.19469621	3942397	TGCAGCTTGCTGAACGGCAATGGGATCGGCACCGAGATCGGAAGAACGGTTCAGCAGGAATGCCGAGAC
1A	23.19469621	4396768	TGCAGCAACATCTATGGGGCCGAGATCGTAAGAGCGGTTCAGCAGGAATGCCGAGACCGATCTCGTATG
1A	23.19469621	1084513	TGCAGTTCCGTGGGCGACAGCGCGAACATGTCGCCGTGGCACGTGTGTATCGCCCGGCAGTGGTCACGC
1A	23.19469621	1135014	TGCAGGAGCGTCGCGTCGGTGGCAGCGACAGACGACGACGACGACCCAGGTAATCTCCCTTACATTTGC
1A	23.19469621	1108681	TGCAGAATACTTGCGCTTCTTTGTCCTGGCAGAGCATTTGGGTACTGCCCCGATTTTTTTTAAAGAAAA
1A	23.19469621	1199969	TGCAGGTACACGGATTTAATGACTAGTGTATAAATACCGAAAACACTAGCCCGTGCAGCTGCATGGCTT
1A	23.19469621	1104303	TGCAGTGATTGCATGTTTCCATATATATCAATATATGGCCATGATTTTTAAAGGATTGTGATTCTACAA
1A	23.19469621	1140824	TGCAGGTGGAAGCGGTCGGTTGCGGAGAGAAACAAGGAAAATCTTTGCCTCCCGAGATCGGAAGAGCGG
1A	23.19469621	4396464	TGCAGGTTCCATCGAGTTCGCTATTGCTCATGTCCCACTCCATCAGATTACACACCGAGATCGGAAGAG
1A	23.19469621	1093063	TGCAGCGGCTGAAGGGTGCACAACAACAGAGAGATGTGTGGTGTATTGGAGGTGGGAGCCGAGATCGGA
1A	23.19469621	1001924	TGCAGAACAGCATGGGCAGAAGCATATGCGTCGGGAAGGGGGGAGGTGGCCGCGGCAGCGCGAGAAGGG
1A	23.19469621	1233680	TGCAGACGCCATAAATACAACACCATGCGCGTCCATGTGCTATTGGTGCACTTATCGTGAGCAGGCGAG
1A	23.19469621	1150425	TGCAGCAGTCCTGATTGGGTGGACCAGAGTGAGGCGTCGGTCGTTGTTATAGGTGGAGAAGTAGGGAAG
1A	23.19469621	1267523	TGCAGCGAGAAAGCAATCAAACACACCCATAATGATGATACAGAGATCTGGAGCCCATATGCAGTGATC
1A	23.19469621	1136537	TGCAGGCCCGTCCTGAGAAGACGGCCAAAGAAGGCGAGCGCCAGATCTGTGCGGCAAGCGCGGCAGCAG
1A	23.19469621	1233644	TGCAGCTTGCCGCAACAACTTCTCTGACGCCATTACATGCTACTGCCCGATCAACGTTGAATTTCCTGT
1A	23.19469621	1254885	TGCAGGTCGCAGATGGTCCAAAAAGCAAAGTTGTAGATTTTGCAGTGGATAAAAACTATTCAGTTCATC
1A	23.21715824	1695028	TGCAGCTCGCACAGCTCGCGTGCATACGACGTGGCTGAACGGCGACTTCCTGGTGGCGTGTGCGGGCGG
1A	23.41892218	1123162	TGCAGAGGGATTGTGTTGAGGTTCTTGCCAGGCTGACCTTGCTGGTGCACCTTAGGTTGCACGTTACGG
1A	23.41892218	1043077	TGCAGCCAGCGTCTGACTTCTGTGTCAACCGAAAGCTTGAGGATTAACTAAGATTAGAGGACCAAAGGC
1A	23.42010325	348934	tgcagcacccggtaaaggccatgatcacctccatccgggggccaagaaccacggggcccatggtggccgagcctgcccctcagtgggcggctgaagaaccgcggctgccgaaaacactcgcaggaattcctgtcaaggtggaacgataaccatgcgtattccggtgtgtcgcgttcaccgaaaaaacggatgggtggccccggttcccatgatgctgttcactgcatgagggtatcaccatgaaaattccgtgtgcactgaagttcgtgtcactttacacagtgacggttctgcttctggtcgtttccgcttcgtctgtgtgccgcgcgcaggcacatggtactgtttctccggaacaggtcgtgaacgaactgca
1A	23.90875009	1245046	TGCAGTTCTGAACCGAGCTCCGTCGGAGTCCGCCCGCGGTCTGCCTCCCGAGATCGGAAGAGCGGTTCA
1A	23.99452264	1311462	TGCAGATGTGGAGCCTGAAGAGGAATGGAGACGACTTCTCCAGCAGCTTGTGCCGGGATCGGAAGAGCG
1A	24.22356555	2329364	TGCAGTGTGGTTGCGCTAGGGAATGAAATTTGTTGTAAATTTATCGAAGGCTGACAAGCCTCCTTGGGT
1A	24.31853827	1134805	TGCAGTCGTCGCTCATCATGTCAACGGTGGTGTCCGTACTCATCTCCGTCGTCTGGCTGTTCACGGAGC
1A	24.46490469	5332546	TGCAGGTGCTAGCGCGGTGCCCGAGATCGGAAGAGCGGTTCAGCAGGAATGCCGAGACCGATCTCGTAT
1A	24.73381848	3022206	TGCAGATATATCTGCATGCATGCATGCACACCACCCTGCCTTGCCGAGATCGGAAGAGCGGTTCAGCAG
1A	24.91776446	1383478	TGCAGAAACTGGTGGCAACTATGGCAGGGAGCAAAGCGCAGGCACCGTGCCTCATATCAGAGCAGATGA
1A	24.91776446	1688932	TGCAGGTGGTGCGGGTGGTCCCAGTCAAACTTGTAAATGGCGAGGTCGCGCCACACCTGCTCCTAGGTC
1A	24.91776446	1101295	TGCAGCATCTGACAATTTACCTGGATGCTTATAGTCCTGCTAACCCGCCGAGATCGGAAGAGCGGTTCA
1A	24.91776446	3571787	TGCAGGCCAGTAAGACGACCATCCGTTCAGAACCCCGAGATCGGAAGAGCGGTTCAGCAGGAATGCCGA
1A	24.91776446	1236787	TGCAGCTGGGTGCAAGTTCCAAAACCATGCATCAGCACAGTTTGTTTCCTTCAACCGAGATCGGAAGAG
1A	25.00816369	10005775	TGCAGACGGCGGAGCATCGGGCGAGGTCGAAGTGGTCGTCCAGGCGGGAGAAGACGGAGCGGAGGATGT
1A	25.00816369	1276471	TGCAGTCGAGGCAGTCATTCAGAGCCGGAACCATGGCGGCGGCTTCCTCCATCTCCGAGATCGGAAGAG
1A	25.18521822	1278386	TGCAGCTAGCAGCGCTGGAAAGAACCTCTGGATTTTACGGATGCAACGCCAAGGCGTCCGATATCTCCA
1A	25.20564543	1253011	TGCAGCTCCGCAACTCGTGCCCCGTGTGCCGCCACGAGATGCCCACCGACACCGCCGCGGCAAGATCGC
1A	25.31233247	3532824	TGCAGAACACGGTGACTCGAAGCACCAGCAACCCATCATGTACATTATCCCCGAGGAACTTAAAAACTC
1A	25.31233247	1200935	TGCAGCTTATTTCCACGGAGCAGCTCAAACCGAGCTCCTGGAGCTCCTCGGAGTGGAGCGGACCGAGAT
1A	25.31233247	3573015	TGCAGCGCGGGGGGCAAGGTACGAACGAGTTAGAGCCGAGATCGGAAGAGCGGTTCAGCAGGAATGCCG
1A	25.31233247	1054547	TGCAGCTGGGAGTATGTCATATGTGTATGTTAGAGACCTGCCAGGCTAAGATAAGATATCAAACAAATA
1A	25.31233247	3943253	TGCAGCCCATTACCAGGGTCGTGGTGTCCCCGAGATCGGAAGAGAGGTTCAGCAGGAATGCCGAGACCG
1A	25.31233247	3534358	TGCAGAACACGGTGACTCGAAGCACCAGCAACCCATCATGTACATTGTCCCCGAGGAGCTTAAAAACTC
1A	25.76639595	1233012	TGCAGGTGTCCCATTTGAATTAAGAAAACAAACAAGCTCAGTCGTCGGTGTGTTCAACTCCGAGATCGG
1A	25.76639595	1089977	TGCAGTTCCGTGGGCGACAGCGCGAACATGTCGCCGTGGCACGTGTGTATCGCCCGAGATCGGAAGAGC
1A	26.36139312	1698944	TGCAGTTGCTGGCTAGTTGATTAAGATCTAACGAGAGAGAAGAAAGAGAAGAAGCGAAGCAACAAAGAA
1A	26.93591974	1255077	TGCAGTAAGTGAGTAACAAATAACACTAATTCTTGCATTAGCTCGTTCTAACAATGTTTCTAACAGATG
1A	26.93591974	2285621	TGCAGTTCCACAAGCGCGGAGGCAGCCTCGACCTCATCTCCCTCCCGAGGGACTTCTCCCACTTCTCTT
1A	27.53808551	1199100	TGCAGGTACCAACCTCTCTCAAGCTCACGCTGGCCGGAGGAGAGCACTGGAGGAGAGGACTGGAGGAGG
1A	27.55918095	1256566	TGCAGCGCCACACCTTCACTGGCGAGCTGGGCTGGCCCATATACATCTACTTACTATCGTAAAAAGATT
1A	27.55918095	1375115	TGCAGAATTCCAGCGCCACAAAGCTCCTTTGTTTCACACTCCAAATCTACTCGACCGAGATCGGAAGAG
1A	27.58238517	1214800	TGCAGACCATGGCTGTCATGCTCAGAGGTAGAGCTGTGTGGCTGCTGGTACCTTTGCCGAGATCGGAAG
1A	28.14793419	1091468	TGCAGCCTCGGGCGGCAGAGGTGGTGAACGTTTGGTTGTTGGGGAGAACGTCGCTCGTCACTGTAGCCA
1A	28.2650696	1093345	TGCAGACGCTGCTCATCCTGCTCCTCAGCCGCGTCCTGGCCCTCCTCCTCCGCCCGCTCCGCCAGCCCA
1A	28.2650696	1271356	TGCAGTTAGCTACTGAAGATGGCATTCTCACTTCACCAGTTTTTGGCCCGAGATCGGAAGAGCGGTTCA
1A	28.2650696	1083021	TGCAGCTCGGCCGCACGCGCCGCTGCGACCAGGAGATGGCGCCCACGCCGCCGAGATCGGAAGAGCGGT
1A	28.2650696	1160087	TGCAGAGCACCAAGACGGACGGGGTCATGAACGAGTACCGCCTCCCCGACACTGCCGCGCCGCCTCCCC
1A	28.72910681	1700468	TGCAGGGAAATGCTGAAGAAGGCCATCAGAATCAGAAAAATAGAGAGAATGAGGAGGGCCGAGATCGGA
1A	28.77973792	1241463	TGCAGGAGAGTGGCGGAGCTTGATCAATAGCCACAAAATGCAAGGAATCAATGTCACATTGTGCGGGCT
1A	29.33108636	1120728	TGCAGCCCAGCATGGAAAACAGCACATTCTTTTAGGCAAGAAAAAGAACACATTTATTAATCACAAAAG
1A	29.34664072	1127088	TGCAGCGTCGGCCTGTGAACGGCGACTAATTCTTCCAACGCGATCCTGCACAAAATTGGTCCGAGATCG
1A	29.54721391	2282237	TGCAGTGTTGCCACCTCATGTTCATCGAAACAATGCGAGGGCATCGCAACAGTGTTGCCACTTACTTTG
1A	29.55545092	667180	tgcagatgccaccaaagcctttcgtctcatatgagaatgaacctatgccataaatcaaaagagggactgccatactctatcaacattcaaggtactatgtctacacgtgcgttgcaatagcacccactttgtttttattctttcagtccattagatctggagatgtatgaataatcactggccactaccatgtaatagtgctactggttgtctgtaagatacacaatttgccattggtcttgagtttcaacagctgcttccatatttatgtccaaaaacttgatacagagttgtgtacagtacaataatgtgttgattaccttagttggctgttacgcctgttaatctccactcccatatttctcctgctgca
1A	29.58392187	10298702	TGCAGCAGGCGAAAATCCCCCGATTTAGACCGAGATCGGAAGAGCGGTTCAGCAGGAATGCCGAGACCG
1A	29.71400172	1214918	TGCAGCTTCCCTGGTAGCACGTCGTTGCATCTGGCCGCTCGCAGCGGGGACTTGGATTGCATCCGAGAT
1A	29.71400172	1092448	TGCAGGGACGAGACAGAGAGAGAGAGGGGGATTGTGAATGATTTGTAGAGAGAGAGAGAGAGAGAGAGA
1A	29.71400172	1151033	TGCAGATCAACTTCCGTGATGTCGCTGACCAGGGCCAGGCATGGGGCGGCGGCGTCGGCAGCTTCGGGG
1A	29.71400172	3934728	TGCAGCGGTCACGGTTGGCCGCCACATGGAGGTGCTCCGAGATCGGAAGAGCGGTTCAGCAGGAATGCC
1A	29.71400172	1719190	TGCAGCCTCGACGACGGCGACTAGTAGCTTGGTGCGAAGCCGAACGAGGGGCGGCCTGAGAACGGAGGC
1A	29.97955211	1376461	TGCAGAGTCGGTCAAGGCCAGCTCCAAGTCTACCACCCGATAATCTTGTTCCCTGGCATAAGTTGCCCC
1A	29.97955211	1217604	TGCAGCATGTCCTTTGGGCCACCATCGGGATAGCTTGTTTTGCGGGAACTAACGATGCCGAGATCGGAA
1A	29.99839467	1721254	TGCAGAAGAGAGTATCTGCTCATAACAGAGATCTGCCTCCCCGCGACGAGCAGTTCATTTCAGATTTTG
1A	29.99839467	1098576	TGCAGCATCTCGCGGCGGCAGCGCTTGATCCGCCTGGGCTCGCGGCTGACGAGCATCGCGAGGCGGGAC
1A	29.99839467	1103760	TGCAGGGGAATGGTAGATCGGTCGGTGCATGCATGCATGCGCCTGCGTCACCCCTTGACCGAGATCGGA
1A	29.99839467	1012493	TGCAGCGGGGACGGCGGCATGCCGGTGATCCTGCGCCAGAGCGGGAAGACGGCACGGTCAAGGACCGGG
1A	29.99839467	3956557	TGCAGCAGTCGGGCGCGCGCCGAAGGACGTCGTCGCCGCCGAGATCGGAAGAGCGGTTCAGCAGGAATG
1A	29.99839467	7478293	TGCAGTGTCCGCGTCCAGCCGGCATGGCCCGAGATCGGAAGAGCGGTTCAGCAGGAATGCCGAGACCGA
1A	29.99839467	1216924	TGCAGCGTGAGGCAAGGTGGTGTGGTCTTGGCGCTGCAAATCTCGGCAAGATGTTACGGGTGATCCGCA
1A	29.99839467	3943271	TGCAGCGCAAGATGGTGCCCGAGATCTGAAGAGCGGTTCAGCAGGAATGCCGAGACCGATCTCGTATGC
1A	29.99839467	1708161	TGCAGCGGCGGGTTGATGCGAAGCGGCTCGGTGTTCCATGGCAGGGGTAGGCCCGCGGGGATATGGAGA
1A	29.99839467	1364036	TGCAGGCAAAGCTAGCATGGGGGAGAAAGAGTGGTACTTCTTCAGCATGCGCGACCGGAAATACCCGAC
1A	29.99839467	1046233	TGCAGGTTCAGGCCTGACACTAGATTAGGAGCGGGAGCCAGCGTTTTCTGGAAGCCAGATAACCCTAGC
1A	29.99839467	1765968	TGCAGGCCTCACAACAGATCTTCTGGTGCGGACGGCGAGCTCGGGGAGGTCCCGTAGCCGAGATCGGAA
1A	29.99839467	1716785	TGCAGTACCAGCTAGCCGGCCTGGAGTGCACTACCACTAGTGGTTTGATTATTGGTGGTCATCATATAA
1A	30.37204977	1249576	TGCAGCAAGAGGGAACGGCGAGCTTGAGCGCGGAGGAGGAGGAGGAGGTGGAGATGGGGCAGTACTTGC
1A	30.37204977	1097536	TGCAGCCATCAATCATGCAGCAGGGGACGCTTGCTGAAGGTGGGGACGGAGGCGGCGGCGGCGGGCAGG
1A	30.45999529	1225415	TGCAGTTTTGGATGATTGACATATCAAAGAGAAGAAAGTGGAGGAGGCCCGAGCTTTACATGGCTGGTA
1A	30.50633173	1121442	TGCAGCGTTCGTGCGCTGGGAAGAAATTCTGTTGTGTCTCCCAGTCCCTGCTCCTTCTTCTTCTGTACT
1A	30.50633173	2306530	TGCAGCTGTTGCCCGCGCGCCAGGAGCCCCTCGACGTCCATGTCGTGCACCGAGACCGTCATGTCCGAG
1A	30.50633173	3574078	TGCAGCAATTGATACTCGGAAGCAATTCTTTTGGAGGACAACTACCGAGATCGGAAGAGCGGTTCAGCA
1A	30.50633173	3942842	TGCAGTTAGCTGCCAAAACTAGGGAAAACGACGACCGAGATCGGAAGAGCGGTTCAGCAGGAATGCCGA
1A	30.50633173	3935272	TGCAGCGCAGCACCAACGGGGTGTAGGCGTCAGTGAGCCGAGATCGGAAGAGCGGTTCAGCAGGAATGC
1A	30.50633173	3947424	TGCAGCTGTTTGAGTAGTGGCGCCCTAAGCTTCTCCGAGATCGGAAGAGCGGTTCAGCAGGAATGCCGG
1A	30.50633173	4663835	TGCAGATTGGAGAGATCACGAAAGGCCGAGATTGGAAGAGCGGTTCAGCAGGAATGCCGAGACCGATCT
1A	30.50633173	1116890	TGCAGGGATCTGATTTTCCAATCTGCAATAGGTTGGAGCCATGGTTGCTTCATCTGTTGCCGAGATCGG
1A	30.50633173	2293450	TGCAGTTTTCTTCAGAAACACGCGGAGTGCACGCAGTCAGCGCCTCCGCAGCGCCTCGCGTTGACCCAG
1A	30.50633173	3949160	TGCAGCAGCTCATCGACCGCTTCCTCGCCTGCCGCCCCACCGAGATCGGAAGAGCGGTTCAGCAGGAAT
1A	30.50633173	3944901	TGCAGTTCTTCGCCGTCTGCAACAGCCACGGCGGCCCCCATGTCGCCGAGATCGGAAGAGCGGTTCAGC
1A	30.50633173	3941852	TGCAGTGCCTGCGTATGTCTCATGCCGAGATCGGAAGAACGGTTCAGCAGGAATGCCGAGACCGATCTC
1A	30.50633173	3938946	TGCAGCTGTTTGAGTAGTGGCGCCCTAAGCTTCTCCGAGATCGGAAGAGCGGTTCAGCAGGAATACCGA
1A	30.50633173	1053692	TGCAGAGAAGACTGTCTCGCCTGGTTCCCCACAGCAATGCAAGGATCAGACACCTCTGGGTCAATCGTA
1A	30.50633173	4406632	TGCAGTCCGTGGTCGTCTGACATCTCCCCTGGGCCGAGATAGGAAGAGCGGTTCAGCAGGAATGCCGAG
1A	30.50633173	4262593	TGCAGCATGAGTACAACGATGTGGAGGAGCGGCAGGCCCGAGATCGGAAGAGCGGTTCAGCAGGAATGC
1A	30.50633173	3945896	TGCAGTGTACGGATAGGAGTGACCGAGATCGGAAGAGAGGTTCAGCAGGAATGCCGAGACCGATCTCGT
1A	30.50633173	3946351	TGCAGGTAGCTGCCAAAACTAGGGAAAACGACGACCGAAATCGGAAGAGCGGTTCAGCAGGAATGCCGA
1A	30.50633173	1115775	TGCAGTTTCAGTTCCTTGTTCCCCTTGCTGAGTAATAGCCAGTACAGGCGTCTGAACCACCGAGATCGG
1A	30.50633173	2286277	TGCAGCAGGAAGCGTGCGATGGAACGAGCCGCTCCGCGCCTACTGCGCCCACCACGCTGCCGACGTCGT
1A	30.50633173	4536993	TGCAGTGCCTGACAAGTGACAAGCCACCGAGATTGGAAGAGCGGTTCAGCAGGAATGCCGAGACCGATC
1A	30.50633173	2258746	TGCAGCACTGCTCGACAGAAAAGCAATCGTAGCTCTCGCGCAAGAAATGGAGCGAAGGGTCGACTAATG
1A	30.50633173	2276219	TGCAGACTTGGCAAGTGGATGCGTGTATGTATCGAGTAGTTGAGTGAAAATAGGATCAAGCCGAGATCG
1A	30.50633173	1671878	TGCAGGAATAACCCCAGAGACCCTATTGTCATATAAGTATAACTTCTGGAGAGTTGTTGAGAGGTCACA
1A	30.50633173	1151185	TGCAGCCGCACGCGTCCCTCCCAGCGCTGACTCAATCGCGGGCCCCACCCCAGCAGGCAGCCCGAGATC
1A	30.50633173	1137036	TGCAGCCTCCCGCCAGCACCGTCTTGAACCCAGCCTCGCCCCTGCGACGTCTTCCCCGCGCGCCGCAGG
1A	30.50633173	1307559	TGCAGGCATGCTCGTCAGATCTGGATGGCGATGCGCCAGGTTTGGGAGCTCCCTGATCCAGCGTTACTA
1A	30.50633173	4398368	TGCAGACTGGTACGCACTAGACCGAGATCCGAAGAGCGGTTCAGCAGGAATGCCGAGACCGATCTCGTA
1A	30.50633173	3024720	TGCAGCCGTTCTGCCTCCAAGTGCGTCCTAGGCGAGACTATTCCCGAGATCGGAAGAGCGGTTCAGCAG
1A	30.50633173	1100888	TGCAGCCGCCGTTGGCTCCTGGACAGCACCTCCTCCTCGTCACCTGTCAAACCACCGCACTTCCTGCGA
1A	30.50633173	4411099	TGCAGTCCGTGGTCGTCTGACATCTCCCCTGGGCCGAGATCGGAAGAGTGGTTCAGCAGGAATGCCGAG
1A	30.50633173	1082152	TGCAGCGATGGCGCTGCCACGGGAACGGCGTTGGGGCTGTCCATGGTGTCGTTTGTCAGGTGGTCGGCG
1A	30.50633173	2358112	TGCAGACATCGGCAATTTGGTTGGTCTCGACAGGCTTGTGCTAGTGAATACTTTCATATCCGAGATCGG
1A	30.50633173	3575379	TGCAGCAGCGGAGTTCGAGGAGGCATATGCAGCCGCCGAGATCGGAAGAGCGGTTCAGCAGGAATGCCG
1A	30.50633173	3954441	TGCAGGTAGCTGCCAAAACTAGGGAAAACGACGACCGAGATTGGAAGAGCGGTTCAGCAGGAATGCCGA
1A	30.5479408	1095984	TGCAGCCTCCCCTCGGTACCCAAGGTGACTTTGGCCGAAGGACTGCCCTTGCTAGGTTTTTCTGAGATG
1A	30.5479408	7326755	TGCAGGGCCGCACCCCGATCCGAGATCGGAAGAGCGGTTCAGCAGGAATGCCGAGACCGATCTCGTATG
1A	30.5479408	1108604	TGCAGGAGATGGATGTCCTCCACCGCTGTGTCAAGGAGGTTCTGCGGCTCCACCCGCCGAGATCGGAAG
1A	30.66944151	1265218	TGCAGATATAATTTGGGCATGAATGCATGATTACCGTAGTACGCATGGCCTGATGCGTTGCAGATGTCG
1A	30.80414642	1079705	TGCAGACTAGTAAATTCAGATTGTTGCAATGAAGAACTCATTGGTCCTTTTGCTATTTCAACCCATGAC
1A	31.08004385	2255954	TGCAGCACGGATCGAGCAAAGCGTCAGCAAATCGAATCAAGCAAAAGATCAGCAGAATGGATCAACGCA
1A	31.65457047	1066759	TGCAGGTGTATACTCCTTTATCCAACTTTGGGTCCACACCGTATAAAGAAAAACACTACTTTAACTACA
1A	31.71120388	1214301	TGCAGTCGCACGCCAACCGCCACTTCCCCTCCTTTTCTCCCCCTGTGCGACCACCTCCACGCCGCCTGC
1A	32.42302208	5331686	TGCAGCAACCGCCGAATCTCCCGAGATCGGAAGAGCGGTTCAGCAGGAATGCCGAGACCGATCTCGTAT
1A	32.4360621	1765991	TGCAGCTTCCTCCTTCCCAAGGCGATACATTCGGCCTCCTCCGCCGAGTCCATCACCGAGATCGGAAGA
1A	32.79055775	1269756	TGCAGAAGGGGATAAAACTTATGAACAAACAGTGAACGAAGCATGTGTTAGTGAGCCTTTGAAAGATCC
1A	32.85942059	1090977	TGCAGCCAAGGGATGCATTCAGCCTGCACAGTGCGCCGCTGGTACGGCAAGTGGAGGCGCCCAAGAGCA
1A	33.42116153	1098073	TGCAGGGTGCGTGTGTGACTTGGACTTAGGACTTGGGCGTCGGCGCCGTGGTGGGATGCTGCCCATGTG
1A	33.4769545	1114573	TGCAGATGTCTGCACGCACAGGTCTACTGTTTGTCATGCAAAATGTCCACACAACAAACGACAAGGATC
1A	33.4769545	1052695	TGCAGATATAATTTGAGCATGATTACCGTAGTACGCATGGCCTGATGCGTTGCAGATGTCGGCATGGCG
1A	33.48969891	1862436	TGCAGGAACTCGATTCACCCGTTGATTCCAGATACCTTTTCATCTTATCCACTGTCTCGTCAAGGATCT
1A	33.48969891	1033540	TGCAGGATTGGTGTTGAGCATCGCCAATACATAGCCATCCTACAGGAGCTGCTTCCCAAGCAGCACACC
1A	33.691275	1238061	TGCAGAGCTGGGCGGGCCATGGCCCATTTGGCCTTGCCTAAGCTCCGCCAGTGGTGACACCACCACCCG
1A	33.691275	1115883	TGCAGCAGCCTTCCAGCCGACCATGTTTGGGCCAGCCCACGCCACGCTGGACCCCCTCCAACACGTGCC
1A	33.691275	1015923	TGCAGCTGGAGTGGTATAGAAAAGACTGATGTAGACTTGCTAGCTCATTTTTGTGTCCACCACATCACA
1A	33.691275	3020474	TGCAGAGGATAGATCATATCCATAGGATCTAGTATTACATAATCCGAGATCGGAAGAGCGGTTCAGCAG
1A	33.691275	1086157	TGCAGTATTGATTAAACTGTGGTTTTTTCTCTGCATAATAAAAAGAACCCCGAACCTCTTTTTTAGAAA
1A	33.8907263	1251997	TGCAGACCACGGGGGCCGCTGTCGCGCGTAGATGGCGCCAGAGCGAGCGGGCAGCGCCGGCATGGCCGG
1A	33.90032551	1088759	TGCAGTATAGATGATAACATCTTGGGCGTCTTATGATTCACGTGGTATGTGGACGGCCGCGTATAGCGA
1A	33.93203553	1118630	TGCAGCCTAGTCCACCATCAAGTAAATTAAACATGCCCAAAAAAGTAAATTAAACATGCCACGTCATGC
1A	34.04997135	1150872	TGCAGCGATGGCCCCGCCCTGGCCGTCGCCCTCTTCGGCCGTTTGTCCCGAGGCGCCGAGATCGGAAGA
1A	34.09399449	3384725	TGCAGGACATGAAGATAATGGATCCAGTGTGATCCCGAGATCGGAAGAGCGGTTCAGCAGGAATGCCGA
1A	34.09399449	1091095	TGCAGCGACCTGGGATGAGGACAACGACCAGGCGCGAGAACGGTGGCGAGATGTGCCGAGATCGGAAGA
1A	34.14312814	1159760	TGCAGTTAAGAGTACAAGTTAAAATCTTCAATGAACTGAAGTTGCACTCTTCTCAACCGAGATCGGAAG
1A	34.28962891	1126027	TGCAGACCACGGGGGCCGCTGTCGCGCGTAGATGGCGCCAGAGCGAGCGGGCAGCGCCGAGATCGGAAG
1A	34.28962891	1138664	TGCAGCGGGACCTGCCCCATTGGCCGAGCATCCAGGTGGCGATCGCCGCGCCCCAAGTTTTCCGAGATC
1A	34.88798281	3026050	TGCAGGGCAACCGATGGGAACTTCGAGCCACACGGTTCTGTCGCCGAGATCGGAAGAGCGGTTCAGCAG
1A	34.88798281	3938795	TGCAGCCAGCCAAAGGAGCAGAGCTGCCGCGGTGCCGAGATCGGAAGAGCGGTTCAGCAGGAATGCCGA
1A	34.88798281	4394651	TGCAGGGGGTTCAAACTATGCCACGCCCGAGATTGGAAGAGCGGTTCAGCAGGAATGCCGAGACCGATC
1A	34.88798281	1166791	TGCAGATTGCAATGGCGCATCCTGAGGAGTTCCACCAGCTGCTGATCCGCGGGACAGCGTCGCTCATCG
1A	34.88798281	3951894	TGCAGCGGCAGAACATATATGAGCATTAATGGCGACCCAGCTGTGGATGCCGAGATCGGAAGAGCGGTT
1A	34.88798281	4394466	TGCAGCGCGGTCAGACCACCGAGCCACGAGGGCACGTCGCCGAGATCGGAAGAGCGGTTCAGCATGAAT
1A	34.88798281	3945424	TGCAGGGCGGTGGCCGGGGTGGTCCGCACCGAGATCAGAAGAGCGGTTCAGCAGGAATGCCGAGACCGA
1A	34.88798281	3028501	TGCAGCGCGGTCAGACCACCGAGCCACCAGGACACGTCGCCGAGATCGGAAGAGCGGTTCAGCAGGAAT
1A	34.88798281	1126226	TGCAGGCGGCGCCGCGGGGCGCGCACGCCCTCGTGGTGTCCATGGAGATCACCTCCTTCATATACTACA
1A	35.38523686	1091032	TGCAGACACGGCGACAGATCGGGGGCGAAATAGACGACGGCCGACCCCGATTCCGAGATCGGAAGAGCG
1A	35.64321514	1102279	TGCAGCAGGTGCGTCTCTCTCCTTCTCATCCGTCTGCTTTACATCGCCGACGTGCCCTCTCCGAGATCG
1A	36.00277077	1252687	TGCAGGTGGCGCAGCGAGGAGCTGCGTGAAGAGTGAGAGATGGGACGCGAGAGGGATGGACGCATGGGG
1A	36.08469062	1405339	TGCAGCCTGCTCATTTCGCCTCCAAAGTTGGGCCAGTGGGTCGATTCCGAGATCGGAAGAGCGGGTCAG
1A	36.08469062	1280197	TGCAGCATAATGTCATCATCTTATTATTCTGTGATGTGAAGAAACATTCAACAGAGGTATGACATTACA
1A	36.08469062	1254646	TGCAGGGAAAAGCTGAAGAAGGCCATCAGAATCAGCTAAGTATAAAGAATGAGGAGGGCCGAGATCGGA
1A	36.08469062	1385265	TGCAGCTACCACGCAGAGTCCACCACCCACAGTAACTCACCCTGAATACCCAGCCCTCCCAACAGACCA
1A	36.08469062	304778	tgcagtaaagtaagatctgccacccatgctgggaatccaatacctttataggagtttatttgtaaaactctagtgcaacatgaggtttaagagcatcaagcacattcctgtgctggtccagttcttcactgccatcatcgctccattcaagagataaatgtgtgagtttctctttatttccaagactgcatgctctagcgtcttgttcagttacatactgaagaccagcaagttttaattcaccaccaagatttaaatcccttagttctccaatagtactgcaatcaggactagaacccaccacaaagtatgttagggtctgca
1A	36.08469062	1386417	TGCAGGCGCGTAGTTCCTAGGTCTCTGCCCCATCTCAACCAGCAAGCTGCCAGAAAAATCAAGGAAAAA
1A	36.08469062	1020992	TGCAGCAGCCTCCTCCTTTGCAAGTGCTGGGAATCGCGTCATGATGAGGAAGACGAATACGATTACGTC
1A	36.08469062	1136325	TGCAGGCTAAGCGAAGGGAGACCGAGGGTCGGTGGTGGTGCGAGGGGACCGACGAGCGGGTTGTGCCGA
1A	36.08469062	3034074	TGCAGCGCTGAACACTACTAGGATTTGATTCACCCTCCGAGATCGGAAGAGCGGTTCAGCAGGAATGCC
1A	36.08469062	1251402	TGCAGTTGTCGGGACATCCACCACGGTATGGGAGGGGATGTTGTCGCTCCCACCAAGGTTTGCTCTGGC
1A	36.08469062	1665868	TGCAGACAGTCTTTGTGGATGCGCTTTTGACCCTGTGGCGTGAGCATGGTGGCATTTCTTGGCAAATCC
1A	36.08469062	1280070	TGCAGCCACACCTCCATGCCGGAGTGGCGCACGCACCCGCTTCTGAGCAGGATCATCCCGTGCATCGTC
1A	36.08469062	119807	tgcagatatagcttgtactgcacatgtgtaagacttacatgtatcagatgctttgaatgtggagaacagatctacattagctatctggattgagaacgctatcaacccctgatctacagaaggcgaagaggcaattattcgttagttggattaaccaccacaattgtcatcaataattcaatatatagtaatcttcctttcagttgcttgcagacgtgctgttttttgtggctgggtactagcaactttgtcggtttgccatgcaattcaaaagcaaagaaaatatctttagcatatttattaaggacgccgctaactgccatgtattgttaatcacagttgccatgtgtgtttatctggttgtcacgtacgcgcaactgtagttgccgtgtagcaaag…
1A	36.08469062	1271287	TGCAGGAGAGCATGTCCTCGTCGGATACGTATCAACGATTTTCCTAGCGGCGCTTTGGTCCGCTCGCTC
1A	36.08469062	1254830	TGCAGCTACCACACAGAGTCCACTGTTGGATTTTGATCGCTAGATCAAACCGCCCGAGATCGGAAGAGC
1A	36.08469062	992286	TGCAGCGTGGTTCTAGAGGAGGGGATGAAGCAGGATCTGTGCGGAGAAGGGGAAGAGGGCAGCGGCCGA
1A	36.08469062	1161375	TGCAGCCACGCCTCCACGCCAAAGTGGCGCACGCTTCTGCGCAGGATCATCCCGTTCATCGTCTCGGTG
1A	36.30964269	1102253	TGCAGCACGTCCAGAACCAACACCCCATCCAGAGACGGGTCTACAAACACCCCTGTCGCTTGTACCGAG
1A	36.41840556	1058373	TGCAGTACCAATGTCGCAAGGACAGAGAAGCCATAGGTCGGCAAGTACCTCAAAACAATGCTCGGCCTG
1A	36.41840556	1128421	TGCAGCGGGAGGACGCGGACGGGCGCGTGGGGATCAGCCTGAGCAAGGCGCTCCCAAAGGCCGCCGTGA
1A	36.61094751	1672608	TGCAGGAACAACTTGAATATAGAAAGGTTTTGTCTCAGACTCGGTAAAGGGCCGCACTACTTCCAATAG
1A	36.61220317	1240379	TGCAGCAAGTAGCCATCACACAAGTTGATCTCAACATGTGAACCCACTTAATTAATTAACTAAAGGCGT
1A	36.87746516	667558	tgcagtaaagtaagatctgccacccatgctgggaatccaatacctttataggagtttatttgtaaaaactccagtgcaacatgaggtttaagagcatcaagcacattcctgtgctggtccagttcttcactgccatcatcgctccattcaagagataaatgtgtgagtttctctttatttccaagactgcatgctctagcgtcttgttcagttacatactgaagaccagcaagttttaattcaccaccaagatttaaatcccttagttctccaatagtactgcaatcaggactagaacccaccacaaagtatgttagggtctgca
1A	36.87746516	743329	tgcagaccctaacatactttgtggtgggttccagtcctgattgcagtactattggagaactaagggatttaaatcttggtggtgaattaaaacttgctggtcttcagtatgtaactgaacaagacgctagagcatgcagtcttggaaataaagagaaactcacacatttatctcttgaatggagcgatgatggcagtgaagaactggaccagcacaggaatgtgcttgatgctcttaaacctcatgttgcactggagtttttacaaataaactcctataaaggtattggattcccagcatgggtggcagatcttactttactgca
1A	36.89887657	667260	tgcaGAgtcctattgtaccatgcgatcagaccatttatcgttaagattttttgggtttatttccaggtatatctttttttaattgtttgaattgcttaccgcatgtgtcacgtggtaggtatatctcttgtatgtatctataccatgtttatatacgagataacccaacagcaggagcgcaagaagaagaagaaggttcaacagcggcggcgcgagcttgagaggaagcatgaagctcaacccaattgtggtgggggccacggagacccaatggccaagaagccgtgtgcgcctgca
1A	36.94668689	1088943	TGCAGACCAAAACACCTTAGTGGCCTTGGGGTCTTGGATTTGCCAAAGTTCGGACGACGCTACGTCTGA
1A	36.94668689	1739380	TGCAGTAGCTCGTTGCCGCCGCCGCCGCCTGCAATAGCTCGTTGCCGCCGCCGCCTTGAATCGCCTCTC
1A	36.94668689	2267599	TGCAGATTGAACGTGGTGGTCGGTGGCTGGTCGCTCGAGTCGTCCACGATGGCGCTTGGTGCGTCGTGC
1A	36.94668689	1107298	TGCAGGCACCGGTTCGTATCATCCTGGTGCTGTGTATGGTTAATCTGATGGCAACATTCATGATCATCA
1A	36.94668689	1863459	TGCAGGTAGGAGGAGCCGATGTTGTCGACGCTCTGGTACAGGCGGCCGATGCTCCCGTGCATGGTGCCG
1A	36.94668689	3033818	TGCAGCAACTGAAGCAATCAGTTCAGAACCTCATCCCATCCGAGATCGGAAGAGCGGTTCAGCAGGAAT
1A	36.94668689	1234731	TGCAGGTCAGATCTGTACGCGGAGACTCAGGAGCTGCGGCAAAAGGTACGTACAGATCGCAGAAATTCT
1A	37.07727982	666723	tgcagcgcacatgtgagcccatccggctttcactactgaaatgggctttacacctgtccacctgaatgggcttgatcctaccttactaggctgccagcccatgcatacgcagctgctccccgccgctgcaccgaacgctcgctggctccacgagaatccagctagcgccagcttcacgagaagttggctcgtttcggaagccagcgagCttccgaacgggGccttaCttCtCggCgGAcatccCtacaacctccagcaacgatgtctttgcgctgctggCtacggtgcctccagcacgctgtggtaCttcacgccgtttgcctccacagaactcaggctattggataaactcttggatcaagaaaattgaagtgTtaagcatgatataATCGCNGgggA…
1A	37.19541811	1128903	TGCAGCGCCAAATAGGATTTGCTCTTTCACTCGCCAAATCCTATTCCATGCTAGTTAAGGCGTTAACCG
1A	37.3875155	1057839	TGCAGGCAAGGGTTTGATGCTACAAGATGGGTCGGTGTTGCATGGCCGACCATTGCTCTCCACGCCACT
1A	37.3875155	1184716	TGCAGTTCCAGGTTCTTTCTTAACCTGTTATTACCAGGGAGTTCACAGCAATAAAACACTGTCAGACAT
1A	37.3875155	1260823	TGCAGCTATGTGGGCCTTATGGAAACTTCGCAATGACATGTATTTTGGCCGCGCTATGTGTTCTAATAT
1A	37.57896872	993513	TGCAGGATACAACAAATCAGTCAAATCGTCTCGGCGGACATGAAGGATCGTCAGCCGAGATCGGAAGAG
1A	37.94679909	1160763	TGCAGCTGAATGAAGAAGAGTGATGTTTCCTGAACGTTGTTGATGCAGACCGAGATCGGAAGAGCGGTT
1A	37.95339006	1121822	TGCAGTTTGTTACTGCATGCAGCAGGGGCCGTTGGAGGCAGCCGCGTCGTGCGTATAGCAGTGCGTCGT
1A	37.95339006	3022776	TGCAGGCAAAGGATGGAAGAAACCATGTCTAATTTGCTACTCCCGAGATCGGAAGAGCGGTTCAGCAGG
1A	37.95339006	3034422	TGCAGAGTACCTGTTTATCCACTATCATTTTATACTACGGCTCCGAGATCGGAAGAGCGGTTCAGCAGG
1A	37.95339006	3064797	TGCAGTTCCACGGCTTCCACGGCGTGAAGCAGGAGGAGAAGAAGCTCGGGCAGAAGTTCGTGGTCGACG
1A	37.95339006	5410906	TGCAGCGCACGTCCCCCCCGCCGCGATTGGGCCGAGATCGGAAGAGCGGTTCAGCAGGAATGCCGAGAC
1A	37.95339006	7336348	TGCAGACCCGTGCGGAATCGTCCCATCGCACGCACGCGCCTCTTGCCTGTCGGTCGATTCGGTTGCGGA
1A	37.95339006	991908	TGCAGACCCGTGCGGAATCGTCCCAGCGCACGCACGCGCCTCTTGCCTGTCGGTCGTTTCGGTTGCGGA
1A	37.96203701	1067966	TGCAGCGCTTGACTCCTCACTGGTGGAGTGAGTAACTACATTTTCCTTGCACCCAATTCTTAAGCCTCT
1A	37.9872097	3021878	TGCAGAACAAAAATGTTACATCCAGTGTCCCACAAAGCTTTCAACCGAGATCGGAAGAGCGGTTCAGCA
1A	37.9872097	3958826	TGCAGCTCAGCGGCGCCGGCGACGATGACGACGGGGAGGGCAGCCGAGATCGGAAGAGCGGTTCAGCAG
1A	37.9872097	1063275	TGCAGTTGGTACTCGGCTACTCGCTGTTCCCTTATACCATACTGTCCTCCAACTCCACCCTCCACTGAC
1A	37.9872097	4410267	TGCAGTTGATCGATCTAAGTCACCTGTCCCGAGATTGGAAGAGCGGTTCAGCAGGAATGCCGAGACCGA
1A	37.99005868	1102324	TGCAGCAATTGTTGAGTTTGTCAAGTCATCTGACCTCTATCAGGTACTACTTTTATCCTCCGAGATCGG
1A	38.4738734	1092638	TGCAGAAATAGGGTCTCCAAAACATGGCAGGCAGAGAGCAGCACATGCAAGGCTTCCTCCGACATGCTA
1A	38.4738734	1237602	TGCAGGTGTATCGCGATAGAGACGTAGGAGTACAGTATCAAGGTTGCTTATATAGTTATTTAAGCTCGC
1A	38.4738734	1117043	TGCAGTCGCTGGTTTTCACATCACTGTCGTGGTAGTACAGAGGAGGTAGGCGTCACATTGATTGCCTGT
1A	38.4738734	2260557	TGCAGGTGCCAATGGATGCATCTCAAATTCTCAATATCGATGGCCTTTGGCCGAGATCGGAAGAGCGGT
1A	38.4738734	1018703	TGCAGAGGAAATCAACTCAAAGAAATTGCATGAAACATAGGATTCTTATCCAATTGGGCATGATTATAG
1A	38.4738734	1190030	TGCAGACCCTAGTCCACACGTGGTTGATATGGTCTATGCTCTCTTCCTCCTGGTCGCAGAATGGACAGG
1A	38.4738734	1206053	TGCAGTTCCGACGTGGTCTAGCTCCAGCTGCCCCTCTTCCACACACTCTCGTATGAAGTGATACATCAC
1A	38.4738734	1114103	TGCAGAACCGTGCGTCCGTATGTGTGCTCATCTGGACGTAAGGACAAAGTTGGGGCAGGCTATTTCTAT
1A	38.4738734	1113633	TGCAGCAAATTAGAATAAAAAAATCAAAGTCAAGGAAAGAGTCAAGGAAAGGAAACAGAGCCGTCCGTA
1A	38.4738734	1109851	TGCAGTTTCTCGTAGAGCAGAGTCCGCTCTCAAGCCGCCCCGTGTGACTCCTCAACCGAGTCGCCCTGG
1A	38.49976347	1221148	TGCAGCTTGGAACCAAACTTGTTTAATTTTGCTTTTTATGCTATGCAATCTGTAGGCCTTACTGCGGCC
1A	38.55998493	4397677	TGCAGGACACGTCGAGCACATAGCCCGAGATCTGAAGAGCGGTTCAGCAGGAATGCCGAGACCGATCTC
1A	38.55998493	3222161	TGCAGAATTTGAAAATACGTCACCAATCCATTGTCGTCCAGCCCGAGATCGGAAGAGCGGTTCAGCAGG
1A	38.60895345	1138687	TGCAGACCAAAGTAATTTTTCGCAGATAAATTACTGTGCATAGATGAAAAAGATAGGATGGGTATCACC
1A	38.675745	120083	TGCAGGGAGCCCTTTGTTTCAGTGATCTATTCCATATCCTTTCAGTGGTAAGTTGGTAAGTTTATTCAGTATATGGATTTTGTCTCAGCCATCATTTATTTCACTGTCTGTCTCTATATACTGCATTTCTGTTTGGCTGCGTGCTCTGTTTCTAGAGCGGAGCAGTAGCTACTCCACTGCACTTTTCTTTGTGTAGCAGCAGAAGCAAATTAACATATTCCACTTCTGTACAAAGGGCAGCAGCAACATATTAACATTATAATCTATTTTGTATGATGTATCAACAGATTAACATTATAATCCTAACTACACCAACCCACCTTGTATCAGTCTCAGAATATGGCCAGCATGCCTCCTCTCTCTTTAAGAACTAGTCACTTAACTCTGAATCACTTAGCA…
1A	38.86709715	1271687	TGCAGCAGGGACATGGGCGGCCAGAGGAAGGGAGCTATACACCTACAGGAGACAACGGTGGAAGGTGCA
1A	39.02731238	1102836	TGCAGAGCGCACGCATACCCAGGCCCCCCTCCCACCCCTTCGGTCCACTGTAGAACGTCCAGCCCTCTT
1A	39.11729739	1093083	TGCAGGGGATAGGATGGGTGGGCAATGAAACGGGTCGGGAGTAGAGGGCAGTGCGGCCCCCCTGTGTTT
1A	39.11729739	1121342	TGCAGTGGCAATGAAACGGGTCGGGAGTAGAGGGCAGTGCGGCCCCCCTGTGTTTTGCTGCTACTAATG
1A	39.11729739	1228280	TGCAGCCCAATGCAGTCTCTGAACACCCTCTCGTACACATTCACGGGTGTGGAAACAGACATGTCATGC
1A	39.12319774	1082710	TGCAGATTGTGCAGATTCTTAACTAACTCAGTGTTGCTGCCAAACGAAGGTTTCTGTGAGGTTTGATCC
1A	39.29370443	1093111	TGCAGGCTGGCCGCTGTAGACGCACGTGTTATGGCATTGGAATCACTAACTCGGGATTACCCGAGATCG
1A	39.29370443	1677946	TGCAGAGCAAATTGCATAAAGCAAATGTACCTAGAACAATTGCTTCATCTTACTCACAAGCCAAGCCGT
1A	39.29370443	2275323	TGCAGCTACCACCTCGAAGAACTTTCCTGCTGTACATGGTTCCACTTCTTCCACTACTTGTTATATACA
1A	39.29370443	1279571	TGCAGAAAGCTCACAAACACAGCTCCGAGCGAGGTGACGAGCTGACGAGCTGTGTTTGTTCCGAGATCG
1A	39.29370443	1091902	TGCAGGCTGAAGTAAGTACCTGAGCCTGACCGTCGTTGTCGTTGGACACCGTACGTGGGCCTGTGCCCT
1A	39.29370443	1280056	TGCAGTGGCTCTCCCTAAGCTTTCTCGTCCAGATAATGCTTATGGGTATGATGCCGAGATCGGAAGAGC
1A	39.29370443	1072456	TGCAGTTGATGGTGTTGGAAACAATATATGGACACTTGGTTATTTCTTTGAGTTGACACAAGTCCAATG
1A	39.29370443	1075490	TGCAGCCGAGGATGATTTCATATCAAACCTCATATTGTGTGCGTGTCTCCCATGATCAAGCCGCATGGT
1A	39.29370443	1268214	TGCAGCAACAGCCTTCGCAAGGGCGTTGGGGGAGGAGATGGTCACGACAGAGGAGGAAACCAAGGAGCA
1A	39.43592492	1061652	TGCAGTTTGTGTATAGCCAAAATAAAAAGCAGGGAAGAAGGTCAAGTTTAAACTTAGCATCAATATTTA
1A	39.48441213	1256761	TGCAGCGGCTGATTTAGGCGACGTCCGCCGAATCCCATGACCGTGAAGCACAGCCCGAGGTCCCCTGGC
1A	39.48441213	1382814	TGCAGTAAATGAAATTCGGAATAGCCACCGTGGGCTGCAAACCAGATCTGTATGCAACGACGACGAAAG
1A	39.50416012	1071366	TGCAGTTTTGCGAAAGAAAATTAAGGAGATGCAGGCAAAGAAGGATGCGCCATTGCATGCTAATTAAGT
1A	39.53541731	1055587	TGCAGCTCTTGCCCCGCTCATACTCGGGTGGTACGTATTTATAGGAGGAAAGAAATCCATAAGAAAATG
1A	39.55598876	1057357	TGCAGCCGCCCTGCCAACGCTAGGCGTGCCAACTTTTTAGCGAAGGTTTCGCCTCTGCCGAATCGCCCG
1A	39.55598876	1252410	TGCAGTTTGTTAGTGCATGCAGCAGGGGCCGTTGGAGGCAGCCGCGTCGTACGTATAGCAGTGCGTCGG
1A	39.56480071	1091676	TGCAGGTCACGGCGTGATGGGCCGATTTCCCATGGTGGTATATAGTAGCAAGCCCGAGATCGGAAGAGC
1A	39.63603226	1137997	TGCAGGCATGCGTGCTGAATGAATGAATGAATGAATGAATGAATGAGATGTGCCGAGATCGGAAGAGCG
1A	39.73895639	3941521	TGCAGAAAGGAAAGAGCGAAAGAAAACCCAGGAGAGTATCGCCGAGATCGGAAGAGCGGTTCAGCAGGA
1A	39.75441068	1247932	TGCAGCTCGTTATATAACAAGCCAACACTCACTTTGGTAATTCACCCAAGGGTCAAAGAAAGGAGGCCA
1A	39.75441068	1863517	TGCAGGACAAGTACAAGAAGGCGAGGCTGGCCCTCGGCGACGTAACCCCGAGATCGGAAGAGCGGTTCA
1A	39.77534543	1123427	TGCAGATAATTTCCCTCTTTTCTCAAGTAGATATTGGTGGAAAACCTCACGTCTAAGAGAGACCGAGAT
1A	40.18712335	1043910	TGCAGTTATCAGTTAACCATACGTGTATTTGTGTGCTAATTTACAGCAAGCTCCTGCTCCCGATCAGAG
1A	40.18712335	1245517	TGCAGTAAGGAATTAGCACCTCATAAATAGCAAATTTGAAATTATTCCTATCAATTTACATGAGAAATG
1A	40.18712335	1375592	TGCAGGATCAGATTTGTTGGAACCATCAGAATAAACCACCACCCCAGATCTCGGTTCCGAGATCGGAAG
1A	40.25302068	1079222	TGCAGCTCAGGCAGTGGCAAATCTAGGAGGAGAACTAAGGGCAAGCTCAACTTCTCTACAAGGGCTGGA
1A	40.41345719	116286	tgcagaaatcagagtgatgctccaggctataaaagggtgcttactCtgcttcttgatttagccaatgaagtttaaaaattcttttgggtatagtttcttctcttttttggtggatgcagagctatattattcagcttccaattcccctgaatcaaacaatcaccttgtgaaattccctgtaagcaattctaacagatggaagtgtaatcatgaggtttatgtcatacgaagttccgaacatactggccgtggagataaaaaaaacatcaccggcttcactagttattgttccgaggtgcggtacagatggaggatccatagtcagaatcttaagttatcaaatattttgaatagaattttacttctaccaacctatcccacttctgtcttaatatataa…
1A	40.54802001	119960	tgcagcggcagcatcctctgcggagggtggcagaaggcgtactccgagccccatcctcctcgctgatttcttctcttcagcaactctcttcttttggctctacataaataataggacaacaagtggataagaatcctgacagttagacaacttactgatgaaaaattatacaaaggaattcactagatgaccctaaggcggtagcggagggttctgttcggggaataatcatcagaatgacggctatcagagaggcgttgaagccgaactaaaacaggctcctcttctttcttcttccgaatatcctctccctggtgttcaagcttatacatgggatccgcaagcttgtctctttctgaagcaagtacaataaaccatcaggcatttgaatcacaagga…
1A	40.55820332	4009336	TGCAGAGAAGCTCGGGGTAGGGGAAGCAGTGACCATGGGGACCGAGATCGGAAGAGCGGTTCAGCAGGA
1A	40.56894276	1091897	TGCAGTGCACCGTAGCAAGCAGGAAACCTGCAATTGATGGCATATCCATGGCCGAGATCGGAAGAGCGG
1A	40.63745391	1258787	TGCAGATCCATGGTGAGCATCGGCGAGCATGCTCGTCCTCCTAACTCTGCTTTCGTTCTTCCTAATCCC
1A	40.63745391	1261666	TGCAGCAAAGGCAGGTTAGTAGGTAGCAACAATGGCGGTGACGGAGAGCCTGGCAGCGGAGAGCGGCAC
1A	41.23375799	2277788	TGCAGTAACACACACAAATCGTATCATTAGATCACCATGGATGACGAATTGGTGTTTCGAGAAGCACAG
1A	41.5226995	4537985	TGCAGGTAGGAGGAGCCAATGTTGTCGACGCTCTGGTACAGGCGGCCGATGCTCCCCTGCATGGTGCCC
1A	41.69242729	2281423	TGCAGACGTTACTGAATCTAAGAGGAGGAGGCCGCGAGTGGGGAGAAGATGAAGGGGACAACGATGGCG
1A	41.69242729	1105675	TGCAGCCCACGTAGCCCAACCAACGCGCGAGTGTACCCTGCTCTTCTTCTTCCTTCTGTACGGCAGTGC
1A	41.69242729	2278913	TGCAGATCAACTTGCTGATATGCTGACTAAGGCACTGGGTCGCGTGCGCCATGTCGAGATGCGGCAGAG
1A	41.74196497	1670461	TGCAGTTTTTAGTTTGAAGTGTCATATCATAGCAGGCATAAGGAGTAACAATTAAAAAAATTTAAGAAG
1A	41.77964379	1670449	TGCAGTTTGTGTATAGCCAAAATAAAAAGCAGGGAAGAAGGTCAAGTTTAAACTTAGCACAATATTTAG
1A	41.81365126	732946	tgcagatgctctaacattaataggagtagttgatcatacgaaatcaatcttgtgtttccaagctcaaagtgaatggcatgcattgttcatagtacaaggccccaactgacaaaatcagaggcagtaaaagaggcatctgcattgtactaccagtgcagaaaagaaactccaaaaaagacaagaaacttttcctctttctttctgaaaaagaaaacgaccaccttccatttgctcacgtcggccttccttccgtctcgcccccactagattgcaccaaagacacatcacggcaatgacaggtggttttgtgaagaagatcactttttttcttcaagttttgttgacgtgaagttgtgagtaaaaccaaggtctggggtgtgtactgttggaaagacgttt…
1A	41.81365126	731617	tgcagatgctctaacattaataggagtagttgatcatacgaaatcaatcttgtgtttccaagctcaaagtgaatggcatgcattgttcatagtacaaggccccaactgacaaaatcagaggcagtaaaagaggcatctgcattgtactaccagtgcagaaaagaaactccaaaaaagacaagaaacttttcctctttctttctgaaaaagaaaacgaccaccttccatttgctcacgtcggccttccttccgtctcgcccccacaagattgcaccaaagacacatcacggcaatgacaggtggttttgtgaagaagatcactttttttcttcaagttttgttgacgtgaagttgtgagtaaaaccaaggtctggagtgagtactgttggaaagacgttt…
1A	41.91795536	5411862	TGCAGCTCGCCGGAGTATTAGTCGGAATCGAGCTAAATTGGGGATTGCCGAGATCGGAAGAGCGGTTCA
1A	42.13035435	3959373	TGCAGGGGTGGTGCACCAGGATCCCAGGCCACCAACGGTTGTCCGAGATCGGAAGAGCGGTTCAGCAGG
1A	42.16529063	2280478	TGCAGCGGCAGAGCGGTGAGCGCGACCGCCAGAACCAAGGTGTTGGTCAGCGTAGTGTGAGAGTAGAGA
1A	42.16529063	1067220	TGCAGATCATTGGAAACCACTTCATCAATCACCGTGCAGCCATAACCGCAGGTGTCCGAGATCGGAAGA
1A	42.16529063	1207631	TGCAGTATGATTGGGGTGATTGTAAGGGATTTTGGGGGTTCCATCTGTTAGAGTGTGGACTAGCTTCCC
1A	42.16529063	2261278	TGCAGCTCGGCGGAGTATTAGTCGGAATCGAGCTAAATTGGGGATCGCCGAGATCGGAAGAGCGGTTCA
1A	42.16529063	1245323	TGCAGCCTGCGCCAGGCGCGCCGCCGCCGACCCGCTGAACGGGGGACCCGAGAAGGAGGAGCCGACGAG
1A	42.16529063	1098399	TGCAGCACGGCGGTTGGCACAATGCCGCTGGTGCGGAAGCCGAGCGCGGCCTTCGCGCAGCGCGCCGGG
1A	42.16529063	1103851	TGCAGTATGTCCCTTAGTTGGCACTGGAGAGTATCCAGATTATCAACACGTGGGCACTCCCTCTTAGCA
1A	42.16529063	1023641	TGCAGGAGGAGTGAACCGTCCAGGTCAGGCCCGTGCTGGCCACGAACGAGCTCGGCTGCTCACTTCACG
1A	42.16884993	3025236	TGCAGCGAACTCCTTGTGTACCTACTACAGTTACAGACCCCGAGATCGGAAGAGCGGTTCAGCAGGAAT
1A	42.77809801	3938417	TGCAGAGGGCGGCGATGGCGACAAGCAAGCGAGATGCACCGAGATCGGAAGAGCGGTTCAGCAGGAATG
1A	42.87683508	1266100	TGCAGCGTCCCTGTCGGAAACCACCGTTGACCCGTTTGGAGGCTCATGCGTCTGCGGCCCCGTCTCGCT
1A	43.00310285	1771898	TGCAGTTTTTCGAAAGAAAATTAAAGAGATGCAGGCAAAGAAGGATGCGCCATTGCATGCTAATTAACT
1A	43.1486214	982484	TGCAGCAAAGACATAAAGGCTCCTATTAGCAGTACAAGGTAAAGAGCCTTTTCTCTTCTAGTGGAGAAA
1A	43.44734191	1127506	TGCAGTGAGGTGCCCTCCCTCGCCACGCCTACGCAGGCCATGGAGCGAGGAGTGGGAGGCCGAGATCGG
1A	43.57075803	1097417	TGCAGCAGCAACGCCTTGCCAGTGTCCGGCAGCAGCAACAGCAGCAGCAGCAGCAGTCGCTGCTGCGTC
1A	43.92893447	1043544	TGCAGCAGCAAATACATATGTGAAACACTGGATACCTCAACAAAAGATGATGTTTCATGGAAGCCACCC
1A	43.92893447	1129899	TGCAGTATTTTTTTGGAGCGTTTTAGGCTTTTTTGATGATTGTTATTATACTGGGATGACAAAAATAAA
1A	43.92893447	1235219	TGCAGACCACGTCCACACCACAAGAGTAAAGCTTGATTAATTCCTTGGTCTTGAGAAGCATGGCAGCAA
1A	43.92893447	1130072	TGCAGTGCCCTAAAGAACGCGGTGCTGGGACAGATGCAGATGGGAAAAGAATCTTTCGTGGTGGCAAAG
1A	43.92893447	5325256	TGCAGCAGAGAAATTCAAAAGCCGGATGGTTGTCCCCTGAGTGTCCGAGATCGGAAGAGCGGTTCAGCA
1A	43.92893447	1103577	TGCAGCACCGTCCAAAGAGTCCTGCTCTTGTGATCTGATGGGGTAGCAAAAAGAAGCCTTATGGTGTAG
1A	43.92893447	1125964	TGCAGGGCATGTGCAGCAGCGCGAAGGAAGTTGCGACGGCGGAGGGTCGGAGGAGAGGACTGCGGGCCA
1A	43.92893447	1096816	TGCAGATTTTTATGGATAGTGGCACCTGCAAAGCCCGCATGATTCGCTCTAAGTCCAAACCAGCACAAC
1A	43.92893447	3953464	TGCAGGGAAAGAGGTATCGCGTTGTCCTCCGTTGTCTCGACAAGGAATCGCCGCACCCATCCGTAGTTC
1A	43.9309361	665725	tgcagccatagatggtaggtgattcaagttcaacaaggtggacgaacaagttcatgaccgaatggctctgctctgaactctgaacaatttagaagaaattggctgaagaagatgcgagaccatgtggtacctgacatgaaagaaatcacgaatgagggagtggaagaagaagactgctctaatttgaacatggCggaggtagacaacgacgatgcgacgtccatagcggagttggaaatcagcgttggggcgaccAGgaTGAGtTagacggcgaccctgca
1A	43.967387	3940151	TGCAGCACCCCTGAGTCGCCTGCTTGCCCGAGATCGGAAGAGTGGTTCAGCAGGAATGCCGAGACCGAT
1A	44.03222986	1720009	TGCAGGAGAGGGTAACACGGTGGTACATGCAATCCCTGGCCTCGCGCGCGTCAAAGGGGATCGGCTCCG
1A	44.07358534	4408215	TGCAGCAAGTAATAGGTGTTACTCCTGCCGAGATCAGAAGAGCGGTTCAGCAGGAATGCCGAGACCGAT
1A	44.07358534	4407318	TGCAGCGGGGTCGATGGGAACGTCCGAGATCAGAAGAGCGGTTCAGCAGGAATGCCGAGACCGATCTCG
1A	44.07358534	1378701	TGCAGACACAGGATCGCTACTTTGCTGGCGGTGACTAGTTCGTAGACTGCCGCTCGTTTTGCCGAGATC
1A	44.07358534	3942475	TGCAGCGTCCCAGCATCACCCTTCCGCCGTCGTAAACGATCCGAGATCGGAAGAGCGGTTCAGCAGGAA
1A	44.07358534	4394593	TGCAGCAAGTAATAGGTGTTACTCTTGCCGAGATTGGAAGAGCGGTTCAGCAGGAATGCCGAGACCGAT
1A	44.07358534	1259241	TGCAGCCGATGCTGAATGGGAGCTTAATTTGTGGCATGCAAAACCGAAGCGTGCAGACCGAGATCGGAA
1A	44.07358534	4410531	TGCAGCCGTCGTGGTGAATCCTATTGTTTTCCGAGACCGGAAGAGCGGTTCAGCAGGAATGCCGAGACC
1A	44.07358534	3385037	TGCAGGCGCACACTGGTGAGAACAGACGCACATGGAAACCATGCCGAGATCGGAAGAGCGGTTCAGCAG
1A	44.07358534	1138691	TGCAGGGCCTCTGCGACGGTGACGTAGTTGACGGCTCCTCCGATGTGATGTGCCGAGATCGGAAGAGCG
1A	44.07358534	3959200	TGCAGCAAGCTCAACTTCTCTACAAGGGCTGGAACCGAGATCGGAAGAGCGGTTCAGCAGGAATGCCGA
1A	44.07358534	4404847	TGCAGCCGTCGTGGTGAATCCTATTGTTTTCCGAGATTGGAAGAGCGGTTCAGCAGGAATGCCGAGACC
1A	44.07358534	3029979	TGCAGCAAGTAATAGGTGTTACTCTTGCCGGTAGCAAGTAACCGAGATCGGAAGAGCGGTTCAGCAGGA
1A	44.18022009	3957546	TGCAGCTACGGCCAGGGCGAGTTCCGTGAACCCTAGGCCCCGAGATCGGAAGAGCGGTTCAGCAGGAAT
1A	44.36193127	2299258	TGCAGATCATGGCCGGCGCCGCGCGCGGCCTCGACTACCTCCACCGCGGCCTCCCGAGATCGGAAGAGC
1A	44.77619511	5577242	TGCAGTTCAAAGCCTCAAAGAGCAGAGTTTCTAACAAGCAGACCGTCGGCATGAGAGTCAAATGCACCA
1A	44.77619511	5324054	TGCAGCCGGAACCGCTGCAAGACCAAGAAGAAGATCCGAGATCGGAAGAGCGGTTCAGCAGGAATGCCG
1A	44.77619511	5325459	TGCAGCACGCGGGCCGGCACGGCACGGCCCGTATAATAATCGTGATTTGGCGGGCCGAGATCGGAAGAG
1A	45.11756848	4398324	TGCAGTTCATAGCGCCTCCGTCTCCGAGATCGGAAGAGTGGTTCAGCAGGAATGCCGAGACCGATCTCG
1A	45.11756848	1104046	TGCAGAGCGGAGCAATAGTGCGCAGAGATCCCATTGGTTGTGGCGTTGTGCATTCATCAACGATCAGGG
1A	45.11756848	1267018	TGCAGGCATGCGTGCTGAATGAATGAATGAATGAATGAATGAATGAATGAATGAATGAGATGTGCCGAG
1A	45.11756848	1084957	TGCAGCGACGACGCCGGCGCAAGCAACGACACCGCAGAAGGCCATGTTCGCCGAGATCGGAAGAGCGGT
1A	45.11756848	3028348	TGCAGCCAGAACCGCCGCAAGACCAAGAAGAAGATCCGAGATCGGAAGAGCGGTTCAGCAGGAATGCCG
1A	45.11756848	4396818	TGCAGTTCATAGCGCCTCCGTCTCCGGGATCGGAAGAGCGGTTCAGCAGGAATGCCGAGACCGATCTCG
1A	45.11756848	7342210	TGCAGCTGAAAGAGTGTGTGTCGATCGTCCGAGATCGGAAGAGCGGTTCAGCAGGAATGCCGAGACCGA
1A	45.2360442	1721518	TGCAGGTTGCGAGTTCAACCTTCGCACGCACATATTTTTTTAGAAATTACAACATAGTGTGGCGTGCAT
1A	45.2360442	1022246	TGCAGAGCAAGGACCGCCCCAAGGCCGTGCTGGAAGCCGTGATGAGGGCGTGGCTGCCGCTTGCGGGGA
1A	45.42096822	984861	TGCAGCTTAGGAATCAGTTCCTCCTGCTCCAGGACGCAGGGCAGCACGGTCCGAGATCGGAAGAGCGGT
1A	45.42096822	7344487	TGCAGCACGGGCGCTGGCGTCCGAGATCGGAAGAGCGGTTCAGCAGGAATGCCGAGACCGATCTCGTAT
1A	45.85660748	2262396	TGCAGCGATAGAAGGAACTCTGCCAGCCAAACTGTTATATGACAAATTCAGCCTATACAGTCGATAAAG
1A	46.02144552	3022537	TGCAGGTGTTGTGGGCATTTCATCCAACAGTTGGTGTGCCGAGATCGGAAGAGCGGTTCAGCAGGAATG
1A	46.31988173	1048296	TGCAGATCTGCGACGAGAGGATGACCTCAAGAATCTGGACCGTGCTGCTATCCAGCAACTAGCCGCGGC
1A	46.31988173	1272573	TGCAGCGCCCTCGCTACTGTTGCTGGTTGCGCTTGAGCCGCCTCGGACTGTACCGCGCCTGCGTCGTCC
1A	46.3766703	987976	TGCAGCTCGTCAGGAATGAGTCGGAGATGCTGCTGCTCCTGCTACTGCAAGCTTCCGAGATCGGAAGAG
1A	46.92952111	4543968	TGCAGTTCTTTTTTGACGCTGCCGAGACCGGAAGAGCGGTTCAGCAGGAATGCCGAGACCGATCTCGTA
1A	46.92952111	4005431	TGCAGTTTTATTATTCGACCAGGTCGCAGGACAAGCCAGAGGCGGCACTTGGTTGGTGGTCTGGGCGGT
1A	46.92952111	2280877	TGCAGCGGATGATAGAGGAGCTTCGTTGACCTCTGCTTGATCATCGTCGTCGTGGCCTGAATGGACGGA
1A	46.92952111	1103151	TGCAGCCTCCTCACCACGGCGCACCCCTTCTTCTTCCTCCTCCGCTTCCTCCTCCCGTTGCTGCCGCCG
1A	46.92952111	4989570	TGCAGGGATGGTCCATCTGGAAACCGAGATCGGAAGAGCGGTTCAGCAGGAATGCCGAGACCGATCTCG
1A	46.92952111	2281371	TGCAGCTCGTGGCGCAGCAGTTCGAGGACACGCTGGTCCGCATCCTCCTCGCCGCCGCCGCCGTCTCCT
1A	47.54340772	1243148	TGCAGACCGATTAGGGCCGCTCTTGCCTCAGGCTCTTCCATGCTGTTGCTGGGCGGCAATTTTCTGCAT
1A	47.54340772	4396425	TGCAGATGTGGATGTATACACGCGAGGTACGCGTTTCACCGAGATCGGAAGAGCGGTTCAGCAGGAATG
1A	47.97686096	1209957	TGCAGGCCACCACGCACCTCCTCACCTTCTCCGCCTCGGCGACGATGCCGGCATGCTCCGCCAAAACCC
1A	47.97686096	1068747	TGCAGGCATGCGTGCTGAATGAATGAATGAATGAATGAATGAGATGTGCCGAGATCGGAAGAGCGGTTC
1A	47.97686096	3533279	TGCAGGCCATCCTCGATTCCCTCTAGTCAACGCGCAGCCGAGATCGGAAGAGCGGTTCAGCAGGAATGC
1A	47.97686096	1113757	TGCAGCCGCCCAATTTCTCTCAATGGCGCACCCTCTTTGAGGTGATGTTCCAGAAGAGCGGCGTCGTTG
1A	47.97686096	2276096	TGCAGTGCGACTAGTACAACGAGTCCTCGAGCTCCTTCACACCACATCTGTCTATAGTACGTACTGTAC
1A	47.97686096	988030	TGCAGCCGTGCCATCCCACGTCCATGAGCCGAAATCGTGCGAACGGGAACAGCCTGATCTAACTAACCT
1A	47.97686096	1354421	TGCAGCGTCAGGATCAGTGGGACGTGGTGGTTGATGAAGATGGAGGCGAGTGGCGAGGTGGGTAGGGTA
1A	47.97686096	1252956	TGCAGACACATGATCGCTACTTTGCTGGCGATGACTACTTCGTAGACTGCGGCTCGTTTTGCCGAGATC
1A	47.97686096	4989450	TGCAGAGTTCGCATGGGGGTAGCCGAGATCGGAAGAGCGGTTCAGCAGGAATGCCGAGACCGATCTCGT
1A	47.97686096	3027292	TGCAGCACCCGCAGCAGCAGCAGTACTACTCCGCCTCTTGCGCCGAGATCGGAAGAGCGGTTCAGCAGG
1A	47.97686096	4990109	TGCAGATCTGTGACGAGAGGATGAGCTCAAGAATCTGGACCGTGCTGCTATCCAGCAACTAGCCGCGGC
1A	48.06283132	980765	TGCAGGAAGGAGCGCGCGATGGCGTAGAGCATCTCCGCCTCCACGCCCAGCCGCTGCGTGAAGCTCAGC
1A	48.13056315	992826	TGCAGGATGAAGAGCGAGGCCCAGGCGAGGGTGGCGATGATGATGAAGAGGGAGCCCAGGAACCACTCC
1A	48.16720759	733128	tgcagtatcggggtgcaaaaagttcttgaggagctgcacttcttccttgagttatcttattatatgtgcctaattgtagaaacagaagccgcaaatcaccttatatgaagaaaaatctcagcaactaaatttgtaaccagatcggttgtgtaagtggtacacacttgggctttctcccaggtcgtgttggtgcttccaatcaaagctggaacaaaaaaaaacaaacaaaggagagagagttagtgtaaagaatgacttcaagtctgca
1A	48.26421598	4990516	TGCAGGTCTGTGGTAAGGGAAATCGATTAGTTGGGAAATTGATTAAGCTGATGGTGATTATCCTAATGG
1A	48.31004904	1047696	TGCAGTTTGGTAAGCATGCATGCAGACGGTAGGATTGAGGTGGAGATGGAGGGCTGTGCAAAAACCCCG
1A	48.31004904	346244	tgcaggtcttgcggggcctgaaggagctaccaatgtggcatcggtttagttatgttagcacacctagtttacagtctccggcggcgaccggcgcgtagctggttggagttagtttttccttacagtgtttccttagagtggaccgtctctcgccggcgtagtctgggggctattggtggacgctggcgagccccttctagtatggatgtgtctgtactgggcctgaggccatttagttttctatcagcctccgaagcaaacctgttttcccatgagtgaaagcatgtgcccgatcatgtcgtggaacgtccgcggcctaaaccagccggcaaaacgagcggcagtctacgaactagtcaccgccagcaaagtagcgatcctgtgtctgca
1A	48.31004904	1252440	TGCAGCTTCTTTGCTTCTTCCATGCTTGCAAAGGGAGGACAGGAAGGAGTTGCAAGTAACAATATCTGG
1A	48.31004904	306789	tgcagcagcaacattattctcaaggtaaggtcaatgttcaaatatatattgtttattgaggccttaaacatatgtatgtcggaggtaaccaaataagttatcaactggtcagacttgcttactaaaagaccaaacattcttatgtagctaaactatgtatacaatagtctccttccgcctacttggaacaacttagcacatgtgggcatgagtggcacaaagatatgtcaagctaaaattttcaagatatgttgccggcttggccccacataacagagtattagagcataaatgatacctctaacaaagcaaattggtgtaataacaatatttagtactgca
1A	48.31004904	1063493	TGCAGGTCTTGCGGGGCCTGAAGGAGTTACCAATGTGGCATCGGTTTAGTTATGTTAGCACACCTAGTT
1A	48.31004904	1030919	TGCAGCAGATGACCGTTGCCTGGACCAAAGGCCCCAAAGACACAAAGGCTCCTATTTACAGAGTAAAGC
1A	48.31004904	1378191	TGCAGGCCTTGTTCAACACCGCGGAGGAGAGAGTCAGACCTGCTGTCCATCTTCCACAAAATCTAGACC
1A	48.31004904	1769843	TGCAGCAACAGCCTCCGCAAGGGCGTTGGGGGAGGAGATGGTCGCAACAGAGGACGAAACCAAGGAGCA
1A	48.60580999	1228244	TGCAGCCTCCTCACCACGGCGCACCCCTTCTTCTTCCTCCTCCCGTTGCTGCCGCCGAGATCGGAAGAG
1A	48.60580999	1130132	TGCAGATGCCGACGTACGCGAACCCGATGGCGGTGGAGGTGTGGGTGCTGATCAAGCGCGCCTTCACCA
1A	48.60580999	1241560	TGCAGAATTGTCATCTACCATGTTATGGACAGAGAAGTGTGACGTGTACAGCTTTGGCGTGGTTGCACT
1A	48.88950826	1156787	TGCAGGAGGAGCAGGAGCGGGCCATCACCATGAAGTCCGCCTCCGTCCTGCTCCGCCACCGCGACGGCA
1A	48.88950826	4538754	TGCAGGTGGTCCATGAAGCGGGCCTTGCCGAGATCGGAAGAGGGGTTCAGCAGGAATGCCGAGACCGAT
1A	48.88950826	1117725	TGCAGCGCAAAGGCAACGGCCAAGCAGAGGGATGAGAAGATTTGGAGCAGCAGAGCCCAACGGCCAAGC
1A	48.88950826	3574047	TGCAGCTTCATGGCCTCCATGTTTTCCTCGACCCACTGGTTCGAGATCCTGATTGCCTCGGGGTCTCCC
1A	48.88950826	3946797	TGCAGCTCAGATCGGGACGCGCTCCCGATTTCGTCACACTCGATCGAGACGCCCGCCACCGACCTGATT
1A	48.88950826	1105662	TGCAGGCATGCGTGCTGAATGAATGAATGAATGAATGAATGAATGAATGAATGAGATGTGCCGAGATCG
1A	48.88950826	1319139	TGCAGATACAAATTTAATACTTGTGGTTTCGTTAGTTCGGTAATTAGGCGTGTTGCTTATTGGCATAGG
1A	48.88950826	1111871	TGCAGGAACAAATTCCTCACAAGTCAGTATCATTCCTTCTGGAATATGTTAATCCAGACAATCCAAGAG
1A	48.88950826	2291327	TGCAGTTTTCTCTGCTGCCGCTGCTCTACTCTCGTCCCCGTCCGTGCGAGATCGATCTTGAACTGGAAA
1A	48.88950826	1160187	TGCAGCGGGCGGCAGAAAATCGTCTAGGAACGGCGACTTGGGGCGGAACCGTCGCCGAGATCGGAAGAG
1A	48.89316653	1381049	TGCAGTCGAGCGAGAGGAGGAGTTAGCACCGTGCCCCTGCAATCAACCGCGTCGCCGTCCCTCGTGCTC
1A	48.91195898	668236	TGCAGACAATAGTTATTTCACACGATGGATGAAAGAAAATAATATGGCCGTAGAACTATAGCCAACATGGTTTTTCCGTTGGATTACAAGATAGATGTGGTTACATAAGATACTGATATTATTTCAAGAGTTGTGATATTTCTACATTTTTTTTGCTTATTTTGTCATTTTCCGACAAATTGTGGATTTTATTCACTCAAAATGCTTATTCGTCCATTTACTTCTTGATTTTCTGATCATTGACTTTTTGGCCTCCCCTCATATTCAAATCCTAGCTCCGCCCCTGTCTGGCATGTCACCAAGAAGGTGTACCTGGATGGGCAGAATGTGCGGCTGGACATGGCGCAGTTCCGGAGACAGCTGCA
1A	48.91195898	667172	tgcagacaatagttatttcacacgacggatgaaagaaaataatatggccgtagaactatagccaacatggtttttccgttggattacaagatagatgtggttacataagatactgatattatttcaagagttgtgatatttctacatttgtttttgcttattttgtcattttccgacaaattgtggattttattcactcaaaatgcttactcgtccatttacttcttgattttctgatcattgactttttggcctcccctcatattcaaatcctagCtccgcccctGtctggcatgtcaccaaGaaggtgtacctggatgggcAgaatgtgcggctggacatggcgcagttccggagacagctgca
1A	49.37626751	665985	tgcagacacaggatcgctactttgctggcggtgactagttcgtagactgccgctcgttttgccggctggtttaggccgcggacgttccacgacatgatcgggcacatgctttcactcatgggaaaacaggtttgcttcggaggctgatagaaaactaaatggcctcaggcccagtacagacacatccatactagaaggggctcgccagcgtccaccaatagcccccagactacgccggcgagagacggtccactctaaggaaacactgtaaggaaaaactaactccaaccagctacacgccggtcgccgccggagactgtaaactaggtgtgctaacataactaaaccgatgccacattggtagctccttcaggccccgcaagacctgca
1A	49.37823449	1099728	TGCAGATAAACATTTGAGCAAACAAGACACTATTGCAGAAGGAGCAATTTATTACACCCACCGAGATCG
1A	49.37823449	5971572	TGCAGGCGCCAGTTAGGAAAATTGCCCTTTAGCCGAGATCGGAAGAGCGGTTCAGCAGGAATGCCGAGA
1A	49.45811745	379747	tgcagcTggagccTggagccacaaagctaactaatccacatcataacttacgctctgaatctgcacccactcactctgctcctagtatgactagtctaacacttctttgctcataagcccataatttcgcactgcaaaccttggggtggggctagccgcagcgattactatggaggggtaggttatcaattaccatgagtggttaacagtgaactaatcaagtgggcggggcacacgaaatcaatgtctacgtgtacagagccacttgattgtgaaacattacaatttacaaatgctgcttcagcttcactgttcctctacacacacacacacacatatccagcagccagccagccagcagttgatctgca
1A	49.45811745	343892	tgcagacacatgatcgctactttgctggcgatgactacttcgtagactgcggctcgttttgccggctggtttaggccgcggacgttccacgacatgatcgggcacatgctttcactcatgggaaaacaggtttgcttcggaggctgatagaaaactaaatggcctcaggcccagtacagacacatccatactagcaggggctcgccagcgtccaccaatagcccccagactacgccggcgagagacagtccactctaaggaaacacagtaaggaaaaactaactccaaccagctacacgccggtcgccgccggagactgtaaactaggtgtgctaacataactaaaccgatgccacattggtaactccttcaggccccgcaagacctgca
1A	49.97981377	1128550	TGCAGCCATCGCTCTGCCTTGGTCATCTCTGATGATGAATCCCCAGCCGCCGAGATCGGAAGAGCGGTT
1A	50.47144712	5359591	TGCAGCGCCACACGAAGCTCAACACCGAGATCGGAAGAGCGGTTCAGCAGGAATGCCGAGACCGATCTC
1A	50.47144712	1160285	TGCAGTTACCGCGCCCAGGAGGAGGAGCATGTCTCCTACGTCGTCGCCGAGATCGGAAGAGCGGGTCAG
1A	51.07316407	1105165	TGCAGTCGTCCAGCCCCTACCAAAATTCTAGCAATCAATAGAGAGGGCTTCCGAGAAAGTGGGGGTGGC
1A	51.20592002	3033844	TGCAGAACAAATTGCATGAAGCAAATGTACCTAGAATTGCTGCAAACCGAGATCGGAAGAGCGGTTCAG
1A	51.20592002	1268082	TGCAGAGATGGGCCCGCCCTCGCCCTCGCCCTCTTCAATCGCGTCTGTCGTGATGAAGCCGAGATCGGA
1A	52.32306852	1092053	TGCAGGTGGCAGCGCCCACAGTTTGCACCTACAACATCCTCATGGGCTGCTGCTGCCGCGTGCATCGCC
1A	52.50091494	986726	TGCAGCTTGCTCCAGCTCCTTCTCCGACACGATGAGCGCAGGCACAAGCCTCACCACATTGCCTTTCCC
1A	52.50091494	985307	TGCAGACAGACTCCAGCACCATAAACACTACGACATTACTATAGCCCAAATAATAGGCCACCGAGATCG
1A	52.50091494	1062027	TGCAGCTGTTCACGCGGCTCACGCAGCTCTGCTCTGACCTATCTGGTCCATATATATGCTTCTCTCGTT
1A	52.92523429	2259602	TGCAGCGAAGGAGAAGATGCAGCAATGGGCCTTGCTTGAGGGCACCTCGGCCCTTCTCATCCATGGTGG
1A	53.53508809	1132662	TGCAGAGATTTGAAGCGGCATTCTGACTTGGACTATTTTTCTCTTTCTTGGTTATTCTTCAAAGGTTGG
1A	53.82925931	1161343	TGCAGGCCACCACGCACCTCCTCACCTTCTCCGCCTCGGCGACGTGCTCCGCCAAAACCCATGTCGGCA
1A	53.82925931	1229282	TGCAGCTCCCGCTCCGATACCTTCAGATTGAAGGCCTGGACGACATGATCGCGCAGCCAGCTTGCGCCG
1A	53.82925931	1063985	TGCAGAACATAACAAAAAGGAAGCCAGCACACACATGCACAGAAGGAATATGAAACACGACTTGGTCTC
1A	53.82925931	1126934	TGCAGCACCCACCCAGCCCATGTGTTACACGGACGACAAGCCTCCGTGTGGTCCCGAGATCGGAAGAGC
1A	53.82925931	995983	TGCAGCACGAGCAGGAGGTGAGTTTCCAGGGCGCGGCCGACTTCAGGTTCGTCCCGTTCAGCGCCGAGA
1A	53.82925931	1066328	TGCAGATGATGCCTTCACAAAATTTACTTCCATGATGAGTAAACCAAACAATAATACCACTGCTACTTG
1A	53.82925931	1117424	TGCAGTGCAGAGCCACCCCCCCAGAATGCCGATCCCCATTCTCATTTGTGATCCCCTTCACCCGTGCCT
1A	53.82925931	3935863	TGCAGATGTGGATGTGTACACGCGAGGTACACGTTTCGCCGAGATCGGAAGAGCGGTTCAGCAGGAATG
1A	53.82925931	1074551	TGCAGATAGCATGACTAGCTAGGTTCAGAATAGTTGCCCATGTCTTCCAAATCCCCTGTAGATGGCATG
1A	53.82925931	1100401	TGCAGCACTGCTTTTGCCTTTGGCCATGGGCAGCACTACACTAGGAACGGCAAAGATATCACGGTGTCC
1A	53.82925931	1105601	TGCAGGAGAATCTGAGGGCTTGGCTTTGGGTGTACTTTGTTGTTTCTTCCGTGGAATATATGTATGCAT
1A	53.82925931	1112969	TGCAGAGGGAGCACCCATCTGTCCCCAACCAAACCTCGCAATCTTCGCTACTCCGTCGCTTCGCTCAAG
1A	54.12343052	1026677	TGCAGTATTGTTTGGAGAAGAAGGCGACATTATTCATCTAGCTGGAAAAAAAAGGCTGGTTTGACAATG
1A	54.12343052	978559	TGCAGGTGTGTTGTTGCCGCTCTCTCTCACGCTAGACTGGAGGTAGACGCATCACTTTTTTCTGGCGAC
1A	54.22197682	4993821	TGCAGCCACGGCTTGGGTCCGAGATCGGAAGAGCGGTTCAGCAGGAATGCCGAGACCGATCTCGTATGC
1A	54.4503006	3958938	TGCAGTCAGGTTTCCTGCCCGAGATCAGAAGAGCGGTTCAGCAGGAATGCCGAGACCGATCTCGTATGC
1A	54.98764871	1151009	TGCAGTTCCTCGGCTGATTCCTCGTTCACCGTGGTCGGAGGCGCGGGCGATGGCTCCGAGATCGGAAGA
1A	55.28636399	304080	tgcagctatgactactagtaatgagcatctcgccacgcaagctacattttttttccccaagtacagcctacagagagatgcgggccataccttcttctgcgcccggtcatgacgccacgcccgtaaattctaccatggcagtttgtttagctcaattactaaaatgatatacataatagtttgagaaagttcaacacgatataaaattgaattaggggcatctcaaatgacaagttatctttgtctcatgtcccattgacatcttaaaaggaatcaccaaagtagttgcatcattcttttggttctattgcaggttcttaacaaatttcaattcttcgtagctgtccaggagaagaaagggattgggctcacttggtagggaaagatggcctgcacgcc…
1A	55.28636399	1097877	TGCAGCGAGAAGAGTATCAGTTTCGCCTCTAGTGGTCGGTGCGTCCTCGCCTTACTAGGTCGGCCGATC
1A	55.28636399	1669075	TGCAGATGTAGCCGCGGAGCAGTCGTAATGAGCGTGCGGGGATGTAGATGGGGGTCTCGTAATAATGCA
1A	55.28636399	3021877	TGCAGAACACCAATAACCAAACACAAGCCAATTGTTTACCGAGATCGGAAGAGCGGTTCAGCAGGAATG
1A	55.28636399	978143	TGCAGAAAAATCAGGAGAAAGAAAACATGAAGGAGAGGACATATAGCATCTGAGGCTTATACGGAGCAG
1A	55.28636399	1087917	TGCAGTCTGGAATTTGCACCTGAAACCTAATGCCATCAAGAGTGCGGCAATGGCAACTCCGAGATCGGA
1A	55.28636399	1259084	TGCAGAAAAATCAGGAGAAAGAAAACATGAAGGAGAGGACATATAGCATACGGAGCAGATCCAGAGCAA
1A	55.51793152	1116347	TGCAGTACAAAACCCCACACACCATGTGCAGAGAGCAGAGTGATATTGGTGATCATGCATGAGTCACCG
1A	55.51793152	1099883	TGCAGATCTCGTTCATGGTAAATATACTAGTAAGATGCATCAAGTTTTGAACAGATGACCACGCCGAGA
1A	55.51793152	2282267	TGCAGGTTGCGGGTTCGAATCGCCCTCCCGCTCGTTTTTCCGTTTCGGTTATTTGTTTGTTCGATTCGC
1A	55.54614936	1020196	TGCAGTTCCACCGTGCCACCACCTCACAGGGAGCGGGTCAGCCACAACCTTGGGCTGGCCTTGGGTGTG
1A	55.55904956	345436	tgcaggccgcccgcgctggtctcccgatggctcctaagccgctgcggctgtgcgtcgctggcgtacccctgccgccgtggctgtgcttcggtgccaggcctgcacctcactccggcctcgccttcaagctgttgagccgctggccttgtccgagtcgccgttgtggcctcgctgccacaagccaccctactgccccattgttcggagccgcctttgctcccctcgcctccaaattgttgagccgccggacgccaagcacctatgagccgccaccggcctcgtcaatgttgcctccaacccgccgctatggcccataactgcgtggctccatgggtgagttgtgggtcaggcgttactgcccattttggtacatgtctcttgcatggttcttactccctg…
1A	55.6238115	730356	tgcagccgcgcgtggccggtcaaggaacatgtcgtaccatctacggacaagtgcacaagatcaaagcaaaagtactcctagactagtactatccaaactagcactctgtcacgtgaaaaccaacatcaggtattcttttctgggagaagagctagtactacttgagtactactagatcagacactacattatggaaaggaggaagtacttgagtactgctagtcggaagaggacaagggaaactacagagtcatactcacgataAggtcaatAcaaaaagaggaaagaagaaccctgctttgaggaggacacagactgagtcaacagaactggccacgacccgaaggaagacagggacgtggacatggattcggccctggactacgatgatccagcctc…
1A	55.86754173	1770490	TGCAGCGCCTCCGCCCCCGCAACAGGGCGAAAAGTCATAAAGCTCACCGTTGGTGGGTACAACAACGTG
1A	55.86754173	1071305	TGCAGAATTGTTCTGCGCAAGGAAATTATTATTTGTTGGTTGTTGCTAAGATCAGACGAACCGAGATCG
1A	55.86754173	1021434	TGCAGCCGAGGATGATTTCATATCGGACCTCATATTGTGTGCGTGTCTCCCATGATCAAGCCGCATGGT
1A	55.86754173	1210851	TGCAGTCTGGAATTTGCACCTGAAACCTAATGCCGTCAGAGTGCGGCAATGGCAACTCCGAGATCGGAA
1A	55.97835172	991415	TGCAGTTGCTCCTCTATGGCTCTTCCGCTCACGAGCAGGGCGGTGGGGACGGAGCGGAAAAGGAACAAC
1A	55.97835172	996221	TGCAGTTGCTCCTCTATGGCTCTTCCGCCCACGAGCAGGGCGGTGGGGACGGAGCGGAAAAGGAACAAG
1A	56.43593042	1042747	TGCAGTGATTTGTATGAATTCATCATTGAGAAAAGGAAAAAAATTGCTTTTTTTTAGAAACTTCTAACG
1A	56.65239679	1092654	TGCAGCAGGGCTGAGGGTGCCGTCTGTTGGAACCAAGGATTGACGGACAATCAAAAAGAGCACTAGACA
1A	57.03809619	3024906	TGCAGAGGATATGGTATTCAAGGGATAACCTGCTTGACGGGCCGAGATCGGAAGAGCGGTTCAGCAGGA
1A	57.03809619	1126925	TGCAGCGGCCGTTGTGCCCGCTGGGGTGGGCTGCTGTGCAGCACCACGCCGAGATCGGAAGAGCGGTTC
1A	57.11276442	1129476	TGCAGAAGAATGCAAGGCGAGGACAGGCAAAACAGAGGCCCAAGCCCAAAAATCTGAGAGAGAAAAACA
1A	57.11276442	1200782	TGCAGCAATGTGGGCCCTACTTGCAGTACAATGGACAGTGGAGCTAAAAATAAGACACCTTTTCATACA
1A	57.50019108	1119839	TGCAGGTCGACGAAGCACATGGTGGCGTGTTCTCTACCGATGGAGATGGCCTTGTGTGTGACAAAATCA
1A	57.50019108	3946994	TGCAGCTGACGCCGTCGAGGTTGGACATGCTCCGAGATCAGAAGAGCGGTTCAGCAGGAATGCCGAGAC
1A	57.62643861	1048305	TGCAGATACAGAGGAACGACATGTATCTACGATCGCTGTAGAGGGACATAGAGACGTGCATGCTACAAT
1A	57.63976406	4910221	TGCAGCTTTCTATGAGGCCACTGCCGCCGAGATCGGAAGAGCGGTTCAGCAGGAATGCCGAGACCGATC
1A	57.88199855	1093186	TGCAGGGCGTACAGCATGGATGTAGCCGCGGCGATGATCTCCTGGACGACGGCGCTGGCTCCGAGATCG
1A	57.88199855	2281068	TGCAGATCTCTTCTATTACCAACGAACAGGTAACCGTTCCTTATTTGCTCTTGATGGGATTATGTATGT
1A	57.93904295	3937206	TGCAGGGGCAGTGATGGTCGACGATGAGGGCGACGGTAAGGTCCGAGATCGGAAGAGCGGTTCAGCAGG
1A	58.01696011	1125917	TGCAGATACTTTCAGGATTTACTTGCAAAGAGAGAGTTTTGCATGACTTTCATAATGGAACTTCTCTCA
1A	58.26446297	1123021	TGCAGGCTCCTCAAATTGCGTTGGTATTATCCCGAGCAGCTTTCCAAATTATATTTGGTTCTTAGATTA
1A	58.32522593	3021589	TGCAGTTGATACACATGAAACGGTAAGTAGATTTCCCGAGATCGGAAGAGCGGTTCAGCAGGAATGCCG
1A	58.35798712	3030753	TGCAGAGAGCGCCCGTCGAGTTTTCCCTCTCGCAACCGCCGAGATCGGAAGAGCGGTTCAGCAGGAATG
1A	58.63022942	1268560	TGCAGATCTCGTTCAGGGTAAATATACTGGTAAGATGCATCAAGTTTTGAACAAATGACCACGCCGAGA
1A	58.71873537	1138215	TGCAGGGGTTGGTTCCTCACAGGGAAGGAAACCCCAACAACCGAACGAAGCCTTAGAGGGCTCAAATCT
1A	58.71873537	1073375	TGCAGAGATGGTAGTCAGTTCTCATAAGCAATAACCTAATACTCCATATGATGTCTGCAAAAAGTTCGG
1A	58.71873537	3951162	TGCAGCCATTAGCGTATATACACCGAGATCGGAAGAGCAGTTCAGCAGGAATGCCGAGACCGATCTCGT
1A	58.71873537	1129078	TGCAGGCATCCATGGCCTTGACGAGGAAGCAGACGATGCAGCGGGGCGACGAGGATGGACGACGCCGAG
1A	58.71873537	1187863	TGCAGCGTTCGCATCCTAGTTTGAATCCCACTACTAGCAGAATATTGTTCCTTTTTGTCCGATTTATTT
1A	58.71873537	1244238	TGCAGGTGTGTAGCTGGGCGCGCTTGCCACTACGCCACAGAGTCGCTGTTGACGTGATCCAGGCGAAAG
1A	58.71873537	1139169	TGCAGGACTGCGGCTGGGCGCGCTAGCAACTATCACAGCATCGCCTTTGAAATAATCCAGGCGAGGGAT
1A	58.75148987	666607	TGCAGGCATNAATGGTANGTGATTCNNNTTCNNCAAGGNGCCTNANTTTTTCATGACCNAATGNNTCTGCTCTGAACTCTGATGNTTTAGAAAACATTGGATGAATAAGATGCTAGACCGTGTGGAACCCTGATTGAGAGAAACCCCAAATGANGCATTGTAATAAGAANACTGCTCTGATTTGANCATGCTATACTTTCCCNCGACNATGCAACTTTCTTAGGGGCNCTGTAACTCNTGGTGGGGTCAACTAGTATGAGATAAACGGGGAACCTGAACTTGATCCTNCNNNNNNATATTCTTTCNAGGNTGAAACAAANTTTCTTATTAAATTTGCTGCCCATGTACATGCGGCGCTGCTTGTGGATCTCCACAGTTCATGACAACTTTGCTGCANNN…
1A	58.75816453	1262554	TGCAGCTTGACGAAGTTAATGTGTGACCATCGTCCCGGCGACTAGTCCATCATCATGAAACTAACTAGT
1A	58.75816453	2264524	TGCAGTTGGAGCCGTCGACTACGGGCTCAAGGCGGCGACCACGGCGGGGCATGTGTTCGGCGCGCTCAA
1A	59.17816312	2279714	TGCAGGTGTGATAACTGCGGAACCTCGGCGTCGATGGAGGGATCACTTCTCCGGCGCCGAGATCGGAAG
1A	59.17816312	1101035	TGCAGCCTCCCCGAGTTTCATCCTGTGATATGTTCTGGAGAGAACTTCATCCGAGATCGGAAGAGCGGT
1A	59.2942896	992543	TGCAGAAGAAGAACCTGGAGGAGCCTCACTCTCGCGCCGAGGTAGATTAACCCGACCGAGATCGGAAGA
1A	59.5163212	2296410	TGCAGATCAACCGCAAGATTAGCTAGAAATCACATCAAGCTAAAAATCACACGGCTCGTCGGACTGTCG
1A	59.5163212	991850	TGCAGATCTCCTTCAGGGTAAAAACGCGGGTGAGCAGCATCAGGTTTCGGACATGGACCATGGCGGCGC
1A	59.55163327	988776	TGCAGGTCAGTTGCCAATACGTAAGAAAACGGTGAGCTGCGGCAGCCCTGGCAGGGGATCACCGCGGCA
1A	59.6646981	1219753	TGCAGCGACTCATGACGACCCGTATGATCCATCACGTCGGTCAGACCACGACCGAGATCGGAAGAGCGG
1A	59.6646981	4396272	TGCAGCAGCGAGCACTCAGCGTGACGATGCCCTCCGAGATTGGAAGAGCGGTTCAGCAGGAATGCCGAG
1A	59.71913957	3384669	TGCAGACACAAAGAACTCTCTAGTGCACATCTCTCTTGCCGAGATCGGAAGAGCGGTTCAGCAGGAATG
1A	59.71913957	6041748	TGCAGGCGCCGTGCATGGCGAAGGCGAGCGCCGAGATCGGAAGAGCGGTTCAGCAGGAATGCCGAGACC
1A	59.82357017	1723888	TGCAGGGCCGGGATGAGGATGAGTTTGAGTAGGCGATGAAGTTCCAGATGCTCCCCTTTGTCTTGGTCC
1A	59.82357017	5348030	TGCAGGGGAAGAGCTGACTCGTGCAAGCACGCCGAGATCGGAAGAGCGGTTCAGCAGGAATGCCGAGAC
1A	59.87546733	2278694	TGCAGGGAGATAGGCTGAGTTCGAGTGAGAGGCCTTCCGCGATGAACGGCGCCGACGGTGGTTGATCAC
1A	60.00702593	2277551	TGCAGCAATTCATCGAACAGGTGGCGTGCGTCCTCCCCGCTGAGCTTCCCGAGATCGGAAGAGCGGTTC
1A	60.4776331	1090754	TGCAGTGCACCGAGAGCATGTCTGAGGCCGATGACGGTATCTTGTCTCTCCGAGATCGGAAGAGCGGTT
1A	60.4776331	1187641	TGCAGTTATTCTAGGAGTGAGAAAGAGGGCTATCTGTGCGTGTGTGTGTGCACCTGTGTTAGTCTGGGT
1A	60.5713652	5332308	TGCAGGCCGCGTGGGCATAGCGGTGGTTGTGATGCTGACGTGCAGCCGAGATCGGAAGAGCGGTTCAGC
1A	60.57697366	4004705	TGCAGCATCTTCATCGAGGTGGCTCCGAGAGCCGCCGAGATCGGAAGAGCGGTTCAGCAGGAATGCCGA
1A	60.57697366	4002988	TGCAGCAAACAACCAATGCACGCACTAACAGCTCTCTAGCGAACTACATGCACGTACACACTCACGTGC
1A	60.57697366	1245896	TGCAGCTGGCCCAGCCCCCTCCGCGCTGGCCCCGCCAGGCGCCGCGCCTCCGAGATCGGAAGAGCGGTT
1A	60.59588065	1096241	TGCAGGATTAGTGCTCGCGATGAAGTGATAAAGAACTTCTGCAAACTGTTGCCTCCGAGATCGGAAGAG
1A	60.59588065	1163117	TGCAGCATCTCGTGATGATCCATGGATGCAGAAGTCGTCTGCCCGACCGAGATCGGAAGAGCGGGTCAG
1A	60.59588065	3934843	TGCAGCGCCGACGGGTTGGATGGCTTCGGCTTGGCGTCCTTCCGAGATCGGAAGAGCGGTTCAGCAGGA
1A	60.63874652	1206240	TGCAGCCTGCGCTTTCTTCAGATCTTCCTCAAGCGATGCTACCCGAGCTTTAGACTCACTGAGTTCTAT
1A	60.63874652	1202675	TGCAGCTTGAGACCGCAAAGGCCACCATTGACACACTCCTAGCTGAGGGTGTCCGAGATCGGAAGAGCG
1A	60.64069265	1118739	TGCAGTACTACTCCCGTGTCCTCGCCAGTTTCGGAGCAACCTACCGTGCCCTCGCCGAGATCGGAAGAG
1A	60.66084006	1080872	TGCAGCACACGCCGCTACAGTAGTACTTGTAGGATGTGGTACCACACAAGAAATCTACACCCTTGGATC
1A	60.66084006	986360	TGCAGCGATCCGTACTAGTATGGTAGTACTGTGCAGGGTGCTGGAGTACGCCGATCTTCATGTATCTCT
1A	60.66138422	1673499	TGCAGCCTGCGCTCACACTACGGCCGAGGAGATCAGATTGGCAGTTGAGTGGCACACACTGCGTGAGTG
1A	60.66138422	1019639	TGCAGTTGTAACCAGGCCCATTGGTGGCGTTGACACAGTCGCTGTGATTGCTGACGCAGGCGTACTCCG
1A	60.66138422	997188	TGCAGTAGACCAAATACGTGATAACCAGACCAAGTTCTGAAGGTGAACATATCATCATGTGCAAATACT
1A	60.74333969	3944402	TGCAGCTGCATTCGCCTGAAGATCGGCTTTGTGGCTCACCGAGATCGGAAGAGCGGTTCAGCAGGAATG
1A	60.75213186	1088821	TGCAGTGTCTTGACCAGGAGTACTGCGCTACCCTTGCGCGCCCAGAGCACTGCCAGTCACAACAGCCGA
1A	60.85268994	2277698	TGCAGCTTTCAAGCGAGAAGCGCTGAGAAGGGATGCGGTAGGGAGGCACAGGGGTGAACGCGATCTCGT
1A	60.85268994	1335656	TGCAGGGGCCACCGCAGCAACGACGACAAGCTCGGCCGTGGCCGCCAATACGATGTACTCAGCTGCCGT
1A	61.3461352	1221062	TGCAGTTTCCGAGCAGTTGCTCGTTCGGCTTGGCAAGTTGTTGAGTTAAGATTTAGTAGAAGACCTCAC
1A	61.59550064	1193782	TGCAGGCGGCCGCAACGCAGCAAGAGCAGCAGCTAATAAGCAGTACGCATCCGCAGTACAGCAACGAGC
1A	62.15110675	1010408	TGCAGAAACAGCGCCTCCAAAACATGGCAGGCAGAGAGCAACACGTCCATGGCTTCCTCCGAGATTGAA
1A	62.15110675	1131009	TGCAGGCCAATGGACTCGCTAGGTAACTTCATCTGTTTCCTGACATCTCTGATTCCCATAGTTTATCCG
1A	62.15110675	1102254	TGCAGATCCAGGTTCATGCCCATGCCTAATTCCGTTCGCCGCTTCGGAAAGCTTCCACCTTTCGCCGTG
1A	62.15649918	2277328	TGCAGCTTCATGGCCTCCATGTTTTCCTCGACCCACTGGTTCGAGACCTCGATTGCCTCGGGGTCTCCC
1A	62.15649918	7173349	TGCAGGACGCGCAGCGACACCCCGATCTCCGCCGCCGTCTGCTGCGGCGTCGAGTTGGACGTCGCGTAG
1A	62.15649918	4537377	TGCAGATTCAGAAACAGGGTCACACCGAGATCTGAAGAGCGGTTCAGCAGGAATGCCGAGACCGATCTC
1A	62.16107718	3957270	TGCAGTAGCCTCACTCCATCAACCTTCTTTGGGATACTACAACACCGAGATCGGAAGAGCGGTTCAGCA
1A	62.16107718	2280365	TGCAGCCGAGCCCGACGATCCGATCGGCAAGAAGCTCGCCAAGATGAGCTGCCTCGAGTTAGTGGCGTA
1A	62.16107718	3936957	TGCAGCATCAGCATCGAGGTGGCTCCGGGAGCCGCCGAGATCGGAAGAGCGGTTCAGCAGGAATGCCGA
1A	62.16107718	3025060	TGCAGCCGAAGCACATTGCGTATGACTACTCCGACATGCACCGAGATCGGAAGAGCGGTTCAGCAGGAA
1A	62.16107718	3945003	TGCAGCGTCAGCATCGAGGTGGCTCCGAGAGCCGCCGAGATCGGAAGAGCGGTTCAGCAGGAATGCCGA
1A	62.16107718	3955578	TGCAGCATCAGCATCGAGGTGGCTCCGAGAGCCGCCGAGATCGGAAGAGCGGTTCAGCAGGAATGCTGA
1A	62.29067616	3956968	TGCAGGGTGGAGGCGGCAGTCCTCGAGCACGGGCGTGCTCGCCGAGGCCGCGAGGTCGAGGCGGCGAGG
1A	62.43521194	994242	TGCAGGAGCTCGTATCGGGCATTCACGTTGCAAGCTGCCATGAGAGCTGCTAGCTCGGGGAGAGGAGTC
1A	62.43521194	1109862	TGCAGTATATATGATAACATCTTGGGCGTCTTATGATTCACGTGATATGTGGGCGGCCGCGTATAGCGA
1A	62.43521194	1379240	TGCAGTTACTGCCTTGGAGCATCGCGATGACACGAACATCGCCCAACCATCCAAGCCCTGGACCTTCTT
1A	62.43521194	1103517	TGCAGCGAGAAGAGTATCAGTTTCGCCTCTAGCGGTCGGTGCATCCTCGCCTTAGTAGGTCGGCCGATC
1A	62.43521194	1204790	TGCAGGAAAAAAAATACAATACAGCGTGTGTCAGCCACAGAAGTCGTTGCAAGCTCAAGGCCGAGATCG
1A	62.79107425	1864498	TGCAGCAAGCCATGGAGCTCGAGAGGACTGCGTTTACTTCGCGCACCAGTGGGGTCGGAGAGACCCGAG
1A	62.79970339	733588	tgcagacagactccagcnccataancactangacattactatagcccaaataataggccaccggatgggcacttctgctNgcagacggtagtacaataaaatagtaaggcgcctaatgtattctcgctgaGacgaaagtaaagaggagctccatctccagtgtccagtggcgcagtgactgggcatgcaccgtgaagctacatctgagaaacaattaggcaaaggtcagtagcttacatttgcgttctgaaatctgaaccaatggatgagaaagggagggacaaaatgtgcattacctcggatagagaggcctgcggatcccctaccttccccagggcagaaacaaggtttttcacggcgaaaatgatgctgca
1A	62.93164984	4439701	TGCAGGTCAGACGCTCGCTGGATCCGAGATTGGAAGAGCGGTTCAGCAGGAATGCCGAGACCGATCTCG
1A	62.93164984	4398298	TGCAGTCACACACACGCCCACGGCCCGAGATTGGAAGAGCGGTTCAGCAGGAATGCCGAGACCGATCTC
1A	62.93164984	5581818	TGCAGGAGCTCGTATCGGGCATTCACGTTGCAAGCTGTCAGGAGAGCTGCTAGCTCGGGGAGAGGAGTC
1A	62.93164984	3534374	TGCAGTCTCATGTGATGCGATCAACTCCCTGGTGGCCTGCCCGAGATCGGAAGAGCGGTTCAGCAGGAA
1A	62.93164984	2281789	TGCAGCGACTCCCTTCGGAACGACCTGCTCTTCTTCTTGCATGAAGTCTCGATCGACGATCTGGCTCCC
1A	62.97664349	1048166	TGCAGGCAGGGAGCCAATCCAACAGAGAAGATAACAATAGAAAACCTACGACATCACATGCACGCACAA
1A	63.07632848	1014536	TGCAGGTAAGATATAGCCATGGCGCCAGTAGGGACGGTGCCGACTGCCGAGATCGGAAGAGCGGGTCAG
1A	63.32765561	1047619	TGCAGCAACTTAACATGAGCTCAAGAGGGGTGGTGACTGTAGCTCATTTTCTCTCTCCAGTACATGCAG
1A	63.34289626	3952054	TGCAGGCCACGTTCTTTGGAGCTGCCGTCTTCCTCGCCGTCATCAAATCCGCCCCGAGATCGGAAGAGG
1A	63.34289626	3938968	TGCAGCAAGCCATGGAGCTCGAGAGGACTGCGTCTACTTCGCGCACCGAGATCGGAAGAGCGGTTCAGC
1A	63.42808773	1267203	TGCAGGAAAAAAATACAATACAGCGTGTGTCAGCCACAGAAGTCGTTGCAAGCTCAAGGCCGAGATCGG
1A	63.42808773	1220025	TGCAGTCCTTCAGGCCCAGCACCAGCTAGCCACCTCTAGGCCCACCTAAACCCTAGGCCCAATTCCACC
1A	63.42808773	1075997	TGCAGTTCTTGCTGTGTCTGTCGCATCACATCGTGTGTTCATCAGTGTACCCGAGATCGGAAGAGCGGT
1A	63.46238902	1090273	TGCAGAGACGGCCCCTCCCTCGCCCTCACCCTCTTCAACCGTGTCTGCCGAGAAGAAGCCGAGATCGGA
1A	63.46238902	979056	TGCAGCCTTCGTGCGCTGGGAAGAAATTCTGTTGTGTCTCCCTGCTCCTTCTTCTTCTGTACTCCTCTT
1A	63.56086649	981621	TGCAGATTCTTCCAGTGAAAATAGCAAAGAAGAGCTCGGATCAGGGCGCTCAGGGGCCGACGTCCACCA
1A	63.57803479	343484	tgcagagtactgtaaaataggaaaatactaataaatgttgtagttgtatattgactataagtgaaccagttctaattgctaattaaaatacagatgaaggaaaacttgcgtgatcatactgcaattaatttaacgtaccttagatttgaaagactgcttgttttcccccttctattgccaagttcatggtttcatcgttgtcatactgttcacaaagaattttctctccgaggttccttaagccaatagttgaatgcccccagtcaaatttgagaatggatgctttaatgtagaagcccatctaatgaaaggaaatgaggacagggcaaccatagcttacttggcagaaacctgttccaggtttatataagctgaatactgacgcaagtttctttgatg…
1A	63.62517889	1862951	TGCAGGTGTGATAACTGCGGAACCTCGGCGTCGATGGAGGGATCACTTCTCCGAGATCGGAAGAGCGGT
1A	63.64958348	3029008	TGCAGTGAGATGAATCGGACTGTCAGATTGATGGTCGTGCCGCCGAGATCGGAAGAGCGGTTCAGCAGG
1A	63.80471685	1768775	TGCAGACTCCAAATTGCCCTCGGTGGGGGAAGAGCACTTGTTTCCTGCCTGTTGATTTGCGAGACCAAG
1A	63.80471685	2290251	TGCAGTCTTCGATGGCTACGCTCATCGACTGAAAACCTCATCAACAAGATCAAGGATTAAGCGCCGAGA
1A	63.80514714	3026661	TGCAGGTGTTGGAGATTGGCCAGTTAACTCGACCAGTTGTCTTACCGAGATCGGAAGAGCGGTTCAGCA
1A	63.86017327	117501	tgcagaagaaatatgtgcaaatgtaactaaattaccaggagatacataaccacatgtggatgcagatttgcaagaggccaaacaccagacgccagatcaactctcccatcttccagcggtttgctctagcagcatgggatatttggaaccaacagtttcaaggcttagttcttccaatcatggaagcatggatttcaagatctatctctgctagtctatagggtcaaagacacctttaggctacatattatctctttcctagaacgccagtagttttgcttctttcgtttggggctctccattggaccattttgagctttataaatatttagagtttattaatatagcacagtaggaaccccacctactgttttcaggatgagcttattacattctatg…
1A	63.91599803	1181803	TGCAGGTCCTAAGTCAGCAGCTCATAAGAAAAAAGACAGTGTCGCTCACTGACAGCCCTGCATCTTTCC
1A	63.91599803	4909525	TGCAGCTCATCCTCCAAGGGAAGCTGGCCAACAGCGGCCGCCACGCCGAGATGAGGAGCAACGTGGAGA
1A	63.95318512	1669110	TGCAGGCTGGCCCAATAGTAGAAATAAAACAAAAAGGAGGGGTGCTGTGGGTTGCCTCACCCATGGGCT
1A	63.96081631	666822	TGCAGGCCCAGCTCTATGTACACTTCTACCTCTCTGTACACCTCTGGAGAAATCACACAAATTATCTAGTGTGAAAAAAGGCCAGCCATTCACCCCAGGAAGCAGGCCCAACTCGTTTATATCCTTTTTATTAGCCTGTGTGCAGTTTAGCCCGAAATGGGCTGCTTCCAGCCGGCCCAAGGTGGCAAGAAGGTGGGCTTCAACGCCCCAACTAGGCTGCCAACTCACGCAGGCACTAGGAGAAGTTGCCTCGCCTCCAGAACGGTTTGCGTAGCTCCACCTAAAGCGAGAAGTCGGGGCAGAAGCTGGATACGAGAAGTTTTGCTGAAGCTAGCGTGTTTCAGAACAGGCCCTTAGTCTCCTTGAAAATTCAGGNCCCTGAAATTGTAGGGGTTGATG…
1A	64.14248326	989382	TGCAGCTCGTATTAATTGGAGCAGATAAGTGGGAGCATGGCCATGGGCGCCGAGATCGGAAGAGCGGTT
1A	64.23983251	1116737	TGCAGCCTAATAATGTAGTATGGTACTGAATTGTTGCATGGCTCAAGGAGAATTAAAGAATAAATTAAA
1A	64.28810438	4005451	TGCAGCTTCTTTGCCGTCCTCGCATCACGCCTACAGCACCACCGAGATCGGAAGAGCGGTTCAGCAGGA
1A	64.28810438	3955378	TGCAGCCTCCCCTCCTCTGCGTCGTTTCCTCCCATGGCGCCGCGCCCGAGATCGGAAGAGCGGTTCAGC
1A	64.28810438	3020545	TGCAGTTTTGTTTCTGGTGGCAGTTTATTTTAAAGGCCGAGATCGGAAGAGCGGTTCAGCAGGAATGCC
1A	64.5109952	1194187	TGCAGCTGCGGGACAAGGAAAGCCTGGTGGTCCGCCTCACGGAGCACAAGGAGACCCTGGTCGTCCGCA
1A	64.5109952	1671463	TGCAGATCGAGCCGAAAGGGAAGTTCGGCGATGCCTGGGGAAGGCGAACAAGATGGATTGGGGGAGGAA
1A	64.53263668	1152355	TGCAGAATTCGTCGTTGCGGCCGAGGCAGGAGAGGATCCCAGAGTCCCAGCTTTCACGCGGCTCCGCGC
1A	64.66137028	1024648	TGCAGCAGCAGCAGCAGCAGGTCCACGTCGTCGGAGGCGGCCGCGTGCTCCTCCTCGGGTCAGCACCGT
1A	64.70292825	3020618	TGCAGCTAAGTTATGCAGATGATCCTGCTCTGCAACTTCCGAGATCGGAAGAGCGGTTCAGCAGGAATG
1A	64.76477557	5411370	TGCAGCGTCTCGTGGAGGTGGTCGTAGCTAAGCTAGCTAGGGATCTGCATGTACGTGTGCATGCTCCGA
1A	64.76477557	3936857	TGCAGCCTGTTTTTGCTTGGAGCCACGACGGCCGTTGAGTCGCCGAGATCGGAAGAGCGGTTCAGCAGG
1A	64.76867946	1145914	TGCAGGTAAGATATAGTCATGGCGCCAGTAGGGACGATGCCGACTGCCGAGATCGGGAGAGCGGTTCAG
1A	64.76867946	1142031	TGCAGGTAAGATATAGTCATGGCGCCAGTAGGGACGATGCCGACTGCCGAGATCGGAAGAGCGGTTCCG
1A	64.76867946	1147621	TGCAGGTAAGATATAGTCATGGCGCCAGTAGGGACGATGCCGACTGCCGAGATCGGAAGAGCGGCTCAG
1A	64.82723425	1101419	TGCAGCGAAACATGAATTACATGCAGATGAATATATACCTACCATTTTTATCCGAGATCGGAAGAGCGG
1A	65.0910471	1062062	TGCAGCTAGCAGCAATCAAGACTCAAAAGCCACCACAAAACTATTCCATTGTTACCTGGCTGGTCATAC
1A	65.0910471	1114512	TGCAGCTTCTTTGCTTCTTCCATGCTTACATAGGGAGGCCATGAACGAGTTCCAAGTGACAATATTTGG
1A	65.0910471	1086243	TGCAGCGTCGCGGTGCTTCCAAATGAGCCACATAGTTAGGCTGATGATATACTAGATGCCTTTGCACAT
1A	65.0910471	994948	TGCAGGCAGACAGGCATCAAATTGCAAACAAAGATTAGGTCATGAGTCATGACATATAGCAAAAACCTA
1A	65.09933762	1139516	TGCAGTATGCCAGAAACTATGGTTTTTTTGCAATATATATCTAAAAAAGTGGTCCGAGATCGGAAGAGC
1A	65.16512912	4262545	TGCAGGTGAGGGTGGGACGCCGCCGATCAAGAGTCCGCCGCCGGTGACCGAGATCGGAAGAGCGGTTCA
1A	65.16834778	1249696	TGCAGTCCAGGGAGCCGAGCTGGGCATGGGCGAGCTTGTTCCACGGGCGGAGCGCCAGAGTGAACCCGA
1A	65.16834778	3934300	TGCAGTTCACATCCTATGACCCACCAGCCACTTCAGGAGGGAGCCGAGATCGGAAGAGCGGTTCAGCAG
1A	65.16834778	1075393	TGCAGCTAGCTTGGCAAATAAAATTTCATTACTATGAAAGAAAATCTAATGGAGCCTATATCCACGTGA
1A	65.25402048	1090082	TGCAGGCTTCAGAGGATGCAGCACGGCCGAGGGCGGCAAGGAATCCTTCAAGGGAGCGCTCGGGAACCG
1A	65.35489805	1022660	TGCAGACCATCAACGGCCCCAACTCCGACTTCCCCGTCTACTCGTCTGAGCTCAAGACGGTCAAGGGCA
1A	65.61586058	993889	TGCAGAATTTTGTAACTCTAGATGGTTTATCTTACCGTGTAGGATGGGTGAAGCCACGAATCCTGATTG
1A	65.63271511	1091067	TGCAGGGAGGAGGAGCATATGCCTGAGATGGAGACGATCTGAGATTCAAAGACCACATCGTTGAGGATC
1A	65.63271511	1266903	TGCAGAGACGGCCCCTCCTCGCCCTCACCCTCTTCAACCGTGTCTGCCGAGAAGAAGCCGAGATCGGAA
1A	65.63271511	1213099	TGCAGGCGTCGGTGTCTGGCGCACGGGCACGAGCGAGGGCGGCAAGGAAGCTGTTCAGGGCTTGGTCGG
1A	65.6426297	1124557	TGCAGGTCGCGGGTTCTAATCGTCCGCGCTCGCTTTTTTCCGTTTCGGTTATTTATTCGTTCAATGCGC
1A	65.66772631	1235152	TGCAGCGACGCCAACGCCGCCCTCAATCCTCGCCGTGGGGTAAGCTCGCCACCTGCCTAGTGCCTACAC
1A	65.9134637	1313298	TGCAGATGGCATGACTAGCTAGGGTCAGAACAGTTGCCCATGTCTTCCAAATCCCCTGTAGATGGCATG
1A	66.18777497	997673	TGCAGCCAACCAAACACGCCCTTAAAGACCCGAGTACACGCTGGCCGCCCGAGATCGGAAGAGCGGTTC
1A	66.19421229	1158956	TGCAGGCAAGATCAGAAGATGTTGTCAAAAGCCAGCTATTTCTGCATCAATGACCGCACAAAATGAGAA
1A	66.19421229	987095	TGCAGCTTCTGCCTGTGAGCGATGGCGATCTTGTACGAAGCTCGTCTGGCCCGAGATCGGAAGAGCGGT
1A	66.19421229	1058809	TGCAGAATCTGTTTCGCCTACTGAGTCCCTCGTACGATGCCTTTTCTCTACTATTTGTTGATCTTCCAA
1A	66.22639965	1011620	TGCAGAGATGGCCCCGCCCTCGCCATCGCCCTCTTCAACCGCGTATGCCGAGAAGAAGCAGGCCGGCCG
1A	66.46380943	4396356	TGCAGCCTCTTGTAGCTTTGTGTTGCGGCACCGAGATTGGAAGAGCGGTTCAGCAGGAATGCCGAGACC
1A	66.46380943	4394776	TGCAGTTTGGCAATCTGAAATAGTGAACCGATATCGGAAGAGCGGTTCAGCAGGAATGCCGAGACCGAT
1A	66.72631534	1265456	TGCAGCCTTCCTGGAACATGGTGACCGCCCTTTCCCCGTCGGATTCCCCGCCGAGATCGGAAGAGCGGT
1A	66.72631534	3027132	TGCAGTCCCTCCTCGCCGAGAAGGGCGCCGAGAAGAAGCACCCGAGATCGGAAGAGCGGTTCAGCAGGA
1A	66.72631534	1059739	TGCAGTACTGGTAGTACGTAGTAGAGTACATGTTTGTTCCATGTATATGTACCGTGTCCTACGTGTCCG
1A	66.72631534	1081901	TGCAGAAAAAATGCAGTAAAATTTTTCATACACCATCAGCAACAAACCATTCGCATGATGTCTTGGCAA
1A	66.72631534	1379003	TGCAGCCCAGGACCTCCTCCTCGCCGCCTGTCGTCTTCGTTCAAGCCCGTCGCCGAGATCGGAAGAGCG
1A	66.72631534	1087368	TGCAGGCGTCGGGCAAAAGGGTTGGGCTTTTCACCCCGCAGTCGCGTTTTCACCGAGATCGGAAGAGCG
1A	66.79090655	1242265	TGCAGGATGGTTGAGCGAGATATATGTGGCATCAACTGGCAAGCTAGGGGTGGTGGCGACATTGCAGCA
1A	66.98070812	1098912	TGCAGCAAACAACCAATGCACGCACTAACAGCCCTCTAGCCAACTACATGCACGTACACACTCACCTGC
1A	67.29517353	2261995	TGCAGCTCCTACTCCAGTACCACACGCCCTGGCCTTCGTCCTCGTCGAGTCTTAGGGGGATGACTTCGA
1A	67.68850564	994367	TGCAGCGCCACATGAATTATATGCAGATGAATATATACCTACCATTTTTATCCGAGATCGGAAGAGCGG
1A	67.85001424	3020405	TGCAGTGGCACAATCCTTAACCTCTATGCATATGCCCTCTACCGAGATCGGAAGAGCGGTTCAGCAGGA
1A	68.00753209	1089677	TGCAGTTTACACGCACGCGAGGTAGCATTGAAAGTAACACGCGCTGGAGGGCCATGCCGAGATCGGAAG
1A	68.43835666	2288881	TGCAGAAGTTAACGACAGTTGCTCCTCCTCCAGGTTCTCGAGCTCCTCGCCCTCTTAGCTCCACCGAGA
1A	68.61999087	1318208	TGCAGATCCACTTCGCCGCCTCCAACAACGTGGCCGAGTACGAGGCGCTCGTACATGGGCTCCGGCTAG
1A	68.61999087	1667947	TGCAGTGGTTCAGCAAGAGGAAGAAGAAGGCGCTGTTCGACGCTCTGGAGAAGGTTAAATCCGAGATCG
1A	68.61999087	7341839	TGCAGCGACGCGAACTGGGCCGAGATCGGAAGAGCGGTTCAGCAGGAATGCCGAGACCGATCTCGTATG
1A	68.61999087	1158377	TGCAGGGAGCGGGGCGAAGCTGAGATAGGAGTCGGGGATGAGGCGGCGGTCGAACCCGAGATCGGAAGA
1A	68.61999087	977690	TGCAGCATGTTGAAGCAAAGATGGCATATTCATGGGCGCGCCAGCGATTGTCTTTCCACGTAAGGTATA
1A	68.61999087	1201627	TGCAGCGTAAATAGGGAATGCCAGGGAGCTCCTAAGTGGCGCCTTAAGCGCCACTCGGAGCAACCGAGA
1A	68.61999087	3384932	TGCAGCGACGCCATGATGTTAGTTTAGCTTAGCTAAACGCCACCGAGATCGGAAGAGCGGTTCAGCAGG
1A	68.61999087	6043706	TGCAGCAACGGGGCGAGAGAAGCGAGGCGCGAGGGGTGGAGGATGCCGAGATCGGAAGAGCGGTTCAGC
1A	68.61999087	1221329	TGCAGGCGCCGTTCTCCATTTTAACCCCATCGGAGCTCTTGGCAGTCGCACTGCGTGTGGCTCTTCTCA
1A	68.61999087	3940664	TGCAGTGTGGACTATGGACGACGCGGCGACACTGTCTCGATCCTTCCGAGATCGGAAGAGCGGTTCAGC
1A	69.04052243	1378025	TGCAGTGCCATCCGCCAACAGAAATGACCCATCAACAATCAAGACAGCTCTGTGGGGCGGCGGGGGCCA
1A	69.04052243	2347458	TGCAGGCTGCGGTACTCTTTCCGCAGGGCCTCGGGGTCGACGAAGGGGAGGGCGAGGTTGTTGCCTGAG
1A	69.61504906	996923	TGCAGAGCAGCCTGTGGCCGCTACCCAGTGCGAAGGTGTTCGGGGCCGCGCAGCCGCTGGTGAGCACCA
1A	69.61504906	1213792	TGCAGGCCCGATTGGATCTGAGGGAGAAGGACGCCCGTCGCGCGCCGACTGGCCGCAGGTGACAACCGA
1A	70.20339148	1166060	TGCAGCCCTCCGCTGCAACCGAACGTCGTTGGACTGCCGCTGCTACATATTGTTGGAACGCCGCCGCAC
1A	70.31419021	1723600	TGCAGGAGCCAGAGATGACCACCTATCGCAAGATTAAGTGTGTGTCTAGCGAGGCTATGTGCCTTAATT
1A	70.82092539	1282335	TGCAGATTCATATTCCCGACATACTTGATTGAGGATACAATTCTACTATTCTTGTGATTTTTTAACAAG
1A	70.82092539	1205143	TGCAGCTCCGCTTGTTGCAGAGCAGATACGGCGCGGTGAGGGACTTGCAGCCAGGACGAGATATGAGGC
1A	70.82092539	1243032	TGCAGACCTCCTCGTCGCCATGCCAAGCTGCTGCTGCCGCTGCTGCTTCACCGAGATCGGAAGAGCGGT
1A	70.82303001	997572	TGCAGCGGCCATGGAGAGGAGCGCTTGAAGCCAGCCATGGTGTTCAATCGCAGCTGCCGTGAGGTTCAT
1A	70.9564969	988808	TGCAGGGAACCTTTTGAATTTGTTCCGTTGAGAGCAACATAGTCAATAACTGCTGGCTCTGTCCCCTTT
1A	71.15410719	1111426	TGCAGATCTTTTGTCAGAGAATGAAACTAATCTTTATTTATGCTATGGGTGGATTCAACCGAGATCGGA
1A	71.18705516	1011077	TGCAGCTCTGGGCGCTCCGCATCCCCCGCGAGCTCGCCTCCGCCGTGACCCGCCTGTTTCGCTCCGAGA
1A	71.18705516	1188075	TGCAGGTGGCCTCTATTTTGTACTCGGAGCCCCACCACTGCTCAGATCTGGGAGGCAAGCTCAACCATG
1A	71.18705516	983135	TGCAGTCTCCAGTTCAGTTAGTTGTCACAACAAGTAGTTTGGCATCACTATTAGAGTTAGATCTTGACC
1A	71.20311977	1020635	TGCAGTCCACACCCAAACCCTAGCCGTCGCGTCGGCAGCTTCCACCGCCATGGACGACCCCGCCGCCGC
1A	71.30626386	304915	agcttggtaccgagctnggatcantagtnncntnncgccagngtgctggaatcgcccttgatggancagtgcaggatgttcaccataagttcttgaaaaacagtaagttcAccttctaatattgaattactgtttattttgtgctgtacttaaaccattgattgtttttgctcatccctatttaggattctccacaccaaatgtatttatatctaacaacattttcctCcatgctacagcgctttgagcctttttcactttgggatatacttgtttgtcataaaaagatttgaatcaaatgaaacacaaacatcttcagtacttgtccaaaattagaaccattaagccgcgtcactgtatttttgtaaaagcattctcctggcaatggttctgaaaagt…
1A	71.38226405	7487831	TGCAGCCGCGGGCGGCCTCACCGAGATCGGAAGAGCGGTTCAGCAGGAATGCCGAGACCGATCTCGTAT
1A	71.38931408	4910805	TGCAGGGTGGCTGCGGATGGAGTAGGCGCGGGGAAAGAAGAGGGATCGAGAGGAAGTAGGACAACGAGC
1A	71.38931408	990671	TGCAGATCTAGGTTGTCCTGTGTTTTCTTGACGTGGTAATGATTCTTGAGTAGGTGCCCCTCTTTGCTT
1A	71.38931408	2308138	TGCAGGGGGAGCGGCTGAAGATGGTTGCAGGCACAGGTGCTCAGCTAGGACGGGGCTATGCTTGGGGCT
1A	71.40182845	1069229	TGCAGACCTGTGGGCCTCATGTGTAGATTTCTTTTTACAGTATTTTTGAGGTACCTTTTCAATCCGAGA
1A	71.40182845	1012160	TGCAGGGAGGCCTCGGGCGCCATGGCGGCGGGAGGAGGCGGCTTCGGCCTGATCTGGGCTTGGACGACG
1A	71.41761342	1250106	TGCAGAGCAGCCCTAGTAGAGAAAAAAAGGAGAGCGGAGACGGCGGCAGGGGCAGGCAGCCGAGATCGG
1A	71.48518436	2354508	TGCAGTCTGGCATGGATCGAACCCGCCCTGGACGCAAGTTTCCGCCTCTGCTGCGGCCGAGATCGGAAG
1A	71.48518436	1027321	TGCAGATTTTGTGTCAGAGAATGAAACTACTTGGTATATCTTTATTTATGTTGTGGGTGGATTCAACCG
1A	71.48518436	1675600	TGCAGAGATCGGGGCCGCAGAGCGCGCGGGCGCGTCGGAGGCGGCGTTGCGGCTCGCAGCAGGGGGCCT
1A	71.6436305	2276515	TGCAGGAAGAGAACCAAACTACCACAGCGAGATGGGGAGGATCGAGCTTGAGAAAGGAAGCATGAGGAG
1A	71.71562722	2250219	TGCAGACCCAATTGCGATGTCAATACGCAAGTCTAAAGGCAGTTTTTGTTTACTGCCATGGACAATGCT
1A	71.76452942	1140659	TGCAGGACTTCAGAGGCCGCAGCCTCACCCGCACCATGCGGAAAACCGACGGGATAAAGGTCCTGATGG
1A	71.80977799	310755	cgccaagcttggtaccgagctcggatccactagtanntgccgccagtgtgctggaattcgcccttgatggatnccagtgcagaatagtttgtcatgaggtttctaactatgattgataaacataaatagaggtttattaggccggattctactaactgcatcgccaacacagggatgatgcacggctgtcaactgcgaaagatgccaaagcgcacaaataaaagaggccactgagcccaacccgtgacccagcaccaaacagtgcacacggacgaaaagatggcctccgagtccagtcgtgacccagcaccgataaatgtgcacggaacaaaacaaatgcagtgaaaagatcccctacgagggcacagtcgtaaaaaaatagtgcaattgcatcccctg…
1A	71.87519803	2295309	TGCAGACGCGTTGAATCGATTCCTTGGTGCGCGGTGAGCGAGATGGTAGAGAAGCGCCAGGCCTCCGAG
1A	71.87519803	5568046	TGCAGCGGCGGGTCGGCCTGGGGGGGCTCGGGATCTTGCTCCTCCGAGATCGGAAGAGCGGTTCAGCAG
1A	71.91757535	3943905	TGCAGAACTTCTTCGACTTTCTTGTAGTACCCATCGTGACTCTCCGAGATCGGAAGAGCGGTTCAGCAG
1A	71.91757535	1104397	TGCAGTTGAACAAGTGCAGAGCGTACAGATTGATAGATGCATATGTATAAATTTTTTTTTTGCCCAAAA
1A	71.91757535	1303300	TGCAGGACCACCACCGCCGCCACTTGGAGCTTCCTCAACCTCACCGCCGAGATCGGAAGAGCGGGTCAG
1A	71.91757535	1163979	TGCAGACCCCAGCATGCCTGGGCCAGAATAGTTTCCACTGTTTGTTTGAGCAGCATTGGCCGAGATCGG
1A	71.94492019	2279151	TGCAGGTCAAAGAACGAATTCACAGGCATACAATGTTCCAGCCAAGTCCATGAATATGAAGTATTATTT
1A	71.94492019	1104867	TGCAGAGTCAGTGATTGCCCCACACACGTCTCTATGTGTACTGCTAGATGAAATTTTGCCCTCTGAGCC
1A	71.95274879	1199191	TGCAGCTCGACGGGTGGCACAACAATGAACGAGAGACCATGAGAACACTGATGAGGCCATGGAGTGGAG
1A	72.0197792	1040381	TGCAGGTACGGGATGGATTCTCTTCCAGCTCGCAAAGCTACTGCATATATACCACCGAGATCGGAAGAG
1A	72.30505507	2290272	TGCAGATCGATCATAGAGCTCCGCCGCTCACAAGTCGATCTGGAATTCCCGATTGATTTGCTCGCCAAG
1A	72.30505507	3026432	TGCAGAACCTCCACTCGAGCAAGGCAGAGAGATGGCCGAGATCGGAAGAGCGGTTCAGCAGGAATGCCG
1A	72.30505507	1126475	TGCAGTAGCAGAATTGAACAACCTTGTCATAACCAGAACCTCTGCTTCTAGTTTACTGAAAGCCTAAAG
1A	72.41038518	3024229	TGCAGCTGTAAGTGCTACTGAAGTGCACATCAATGCCGAGATCGGAAGAGCGGTTCAGCAGGAATGCCG
1A	72.51944682	2292718	TGCAGTTGTAGCTTCCTCCATCGTGAACGGCATTTCCAACTCCGTAAGATCCACCTGCTGGATCTCCAG
1A	72.59430582	1022278	TGCAGTGCCCCGACAGCTTTGTTGTTGGCTATGGTATGGATTATGCGGAGCTCTACCGCAACCTGCCCT
1A	72.7398026	1200712	TGCAGGCGAGCTGCTGGCGGAGGGGCGGTTGGAGATCGGGCCTCGGGCGGAGTCGGCGACTTGGAGCGG
1A	72.7398026	7352800	TGCAGCCGCCACGACGCCCGAGATCGGAAGAGCGGTTCAGCAGGAATGCCGAGACCGATCTCGTATGCC
1A	72.7398026	3025678	TGCAGTAAAAACATTCTGACGTGTTCGTCAGGAGCACGGCACCGAGATCGGAAGAGCGGTTCAGCAGGA
1A	72.7398026	1100052	TGCAGAGAGCGTGAGATGGGATCTCAGTCAACCTTGGCGCCTCAGCCGCCGAGATCGGAAGAGCGGTTC
1A	72.7398026	3021898	TGCAGCTCCAGATCAGAGCCGTCTCCTCCTCTATCCATCACCCTTCCGAGATCGGAAGAGCGGTTCAGC
1A	72.7398026	6041655	TGCAGGAGCTCGACGTCTCGCACAACCAGCTCACCGAGATCGGAAGAGCGGTTCAGCAGGAATGCCGAG
1A	72.7398026	1089930	TGCAGAGAGGGACGTCCAACACGGATCACCGTCCGCGCAGCATCCAGTGGCAACGGCTAAACACCGAGA
1A	72.7398026	3029432	TGCAGCTCGCGTTGAGCAGCTAGCAGTCCGCGCTGGTGCCGAGATCGGAAGAGCGGTTCAGCAGGAATG
1A	72.7398026	1121668	TGCAGCTCGGAAGCAGCAACACGACACACAAATCCCGCTCTTTTTGATCTCCGAGATCGGAAGAGCGGT
1A	72.7398026	1087999	TGCAGAAGAGAAATTGCAAACACGAAACCGATGATCAGAGACGGTTCCAGTAACCCGAGATCGGAAGAG
1A	72.7398026	1071021	TGCAGCCCGTCTAACCCTACGTTGAGGATGAGGTCTTGCACTCTTGCTCCAGCAATATTGTAGTTGGTT
1A	72.7398026	1233008	TGCAGGACCTCTAGCTCCCTGGAGCTGAAGCGCCAGTTGGGCAACCATACTGGAAAGCAACATCGCTGT
1A	72.7398026	3938651	TGCAGCGGCAGCGACGGCACGGGCGAGGCGCGAAGCAACCGAGATCGGAAGAGCGGTTCAGCAGGAATG
1A	72.7398026	1044699	TGCAGACAAGGACTTGTTGTAGAAGGCGAACCCTCGCCAATAAAGAGCGACGTGGTGATCTTTGCTACC
1A	72.77765804	1024297	TGCAGTGCTGCAAGGCGGTGGTCGGGGTGATCTGCACCAGCGCCGACTGTGTGTGCCTCATCCTCACCG
1A	73.02737921	2329849	TGCAGCCCAATCGGGGCAATCTGCCCGGCCTATTTCATACAGCTAGACCTTGAGGCTCCGAGATCGGAA
1A	73.05716817	2259899	TGCAGATCGAGAGAGGGTGAGATGAATAAGCCGTGCACGTAGATCGAACACGCCGACAGCGCAGGAGAG
1A	73.05716817	2336386	TGCAGGATAGATCAAGCCCATGTGGATGAGGTCTCGACAAGTGGGCGGCGGCAGCCGAGATCGGAAGAG
1A	73.05716817	1005358	TGCAGACCCTCAGCCCCTCCTCCCTTTACCCTGCATGCATATTGTAGGTATAAAATCTGCCTCAAACAC
1A	73.16521378	1667162	TGCAGCCGCACGTACGGCCTTGTATTCTATTCCCTCGAGCAACAAACTCGTTGATCCATCTGTTACAAC
1A	73.29047801	4910458	TGCAGGTGGTCGTCGAGGTCGGGAACGGGCGCAGCGACGGTGAGGATCTCTCCGACGAGGCAAGGCCAG
1A	73.34626433	1129965	TGCAGAGGCTCCGCTCCTGCTGCTGTACGCGCCGCCATCCACGGATCCGACGGCCGCCGCCGAGATCGG
1A	73.47328481	1099569	TGCAGCATAGTCTAAGTTGATTGTTTTGCATTCCCTTGTCACAGCCTGGTCCGAGATCGGAAGAGCGGT
1A	73.51583747	7491663	TGCAGCTCCTAGAGCGGCACCGAGATCGGAAGAGCGGTTCAGCAGGAATGCCGAGACCGATCTCGTATG
1A	73.51583747	1216953	TGCAGAATCGTTGCCGTACAACATCATTCAATAGCTCCACACAGTCTCCGAGATCGGAAGAGCGGTTCA
1A	73.51583747	1010929	TGCAGGAGGCAAGCTCCCTCGCCTGACTTTGGAACGGCCAGGTCCGTCCGAGATCGGAAGAGCGGTTCA
1A	74.22010165	7333493	TGCAGCAATGAGAGAGTAATGATAAATATTAAGACCGAGATCGGAAGAGCGGTTCAGCAGGAATGCCGA
1A	74.22010165	1058211	TGCAGTTTTTTTAGAAGGATAATATATTGTGGCTGAAGCAGGAGTTCCGTTCCATCTTATTGTCCGAGA
1A	74.22010165	1103172	TGCAGTTCCGTCAGAGCAGGAGAGCAAAACACACAGATTTCTCAATGGGTGTAGAGTTTTGGTATCTAG
1A	74.22010165	1087852	TGCAGTTCGGTTCGGCCCATCTCTCTACTCATCATGTGCAGAGAACAGTAGTAAAACATGGCCCGAGAT
1A	74.22010165	1084338	TGCAGGACCGGGCCACCGCCCCGCCGTGCACGGTGACCCACAGCATGCCGAGATCGGAAGAGCGGTTCA
1A	74.22010165	1099425	TGCAGAAAATCACGCAATTTTGCTTTCTCACATGACACTACCATGCCGCTGTGGATATCACCGAGATCG
1A	74.35318692	2242232	TGCAGGGTCTTGGTTAGCTCACCAAGTCATGATGCATGTAAAGTAATCGACCATGCATACAAGCCTAGA
1A	74.51273043	1012492	TGCAGCGGGGCTGCTGGGCCTTAGAAGGCTGGCTAGGCCTAGGTGGGCCGCGGGGATGGAGCCAGCTTG
1A	74.62031987	1110827	TGCAGGGAGGGGTCTGTTGTCTCCTCGCACGAGGGGGCGGCCGTGTTCGTCGTTCCCCACCCTGGCAGT
1A	74.62031987	1098630	TGCAGCACCGCTGGCAGTCGCGTCTCGCACTACTGTGTGTCCGCTCTTGCAACGACCGAGATCGGAAGA
1A	74.62031987	1116888	TGCAGGGCACAGGCAGCAGAGGTGAGGCGTTGGGCCTGGAGATCGGGATGAGGCCGAGATCGGAAGAGC
1A	74.62031987	1167208	TGCAGCCCCGAGCGCCCGAGCGCCCGAGGCCCCAACAACCCGTGCACCAGCCGAGATCGGAAGAGCGGT
1A	74.62031987	1035228	TGCAGGAACGTGGTACAACCAAAACCACATCAAATCGGGATGACTTCAGGAGGGCCATGCTACTCGCTG
1A	74.62031987	1115626	TGCAGGCCACCGAGAACCTGGAGCAGGTGCTGGAGAGCGGATCCAGCGCCGAGATCGGAAGAGCGGTTC
1A	74.62031987	1131064	TGCAGCCGCAATTGATTCAGGTCGTTCCTCTTCCCTACCCTCTAGCGACGCCGCCGACGGCAACACGGC
1A	74.62031987	1029102	TGCAGCCGTGCCTGCTGCTTGCTGCTCCTGCCCATGCTACTTCGCCTGCTGCTGCTCCTTAGCGGCCGA
1A	75.25910704	1260135	TGCAGAAATTTAAGAGAACTTGACCTGCAAGAGAACTACATTGAGGATTGTTCCAGTCATTGGCTCAGT
1A	75.42495177	1070550	TGCAGTCTTGGCTAGGGTTCATGCTCTTCTTGGCACGGGTATAGCTAGATCAAGTAATGTTCCGAGATC
1A	75.42495177	1207963	TGCAGAGGCGAGCTAATAACCACAGTATGCACTAGTAGACTGCTGCGTACAGCCATCGGCATTACCTCG
1A	75.42495177	1143802	TGCAGATAAATCAGAAAGGCTGAAATCTCAGATCTGATGCCCTAAGGAAGAATCATCACCGCTATCTAG
1A	75.47140169	1087326	TGCAGACCGTCACAAGACCACATTTGATGATAAAATACGTCCAGCCCATACGGTCCAGACGATTATGGA
1A	75.53583711	1119276	TGCAGATGTCAGCGCGTGGTCGTCTGCTTCAGTTGTCTAGCATTGACTTACACCGAGATCGGAAGAGCG
1A	75.75374472	1084317	TGCAGGCGTGCGCCGTGTACCTGTTGCAGGTGAGCGTCACCTCGAACAGGCCGAGATCGGAAGAGCGGT
1A	75.75374472	1089882	TGCAGCCAACGTTGGCCTGATTGGACGACGCATCCAGGATGTTGGGCCAGTAGCCGAGATCGGAAGAGC
1A	75.81826977	1156174	TGCAGGCCGACGCTGCTGGCGATCTTGGGACGCCGGGACCCCAAGCAGAGGAGCAGGTGCTTCTCCGAG
1A	75.96829269	3025434	TGCAGGGGTTGATGATCTTCTGGCCCCGAGCTCTGCCTCGCCGAGATCGGAAGAGCGGTTCAGCAGGAA
1A	75.96829269	4910144	TGCAGTCAATGGTGGTAGCCAGCAACCAGGTCCGCCCAGTAGTCCGTCCACGAAGTCGATCCCCTCCGC
1A	75.96829269	2293781	TGCAGCCCCCCTCGCCGTCGCTACCTCCCACGCAAACCCTAACCCTAGGCACCGCCGCCGCCATGGCCA
1A	75.96829269	3026844	TGCAGCCGCAACCATCACGGCGCACTGCTGCCCTCCCCTGCTTGCCGAGATCGGAAGAGCGGTTCAGCA
1A	75.96829269	1004489	TGCAGGGTCCCATGGCGGGGAGGCGACAAATAGGAGATGCTCTGGGCAGGGCTTGCTCGCCGAGATCGG
1A	75.96829269	1036957	TGCAGTCATCGCGGGCATTGCCTGTGGTCCGAGCTCTTCTACAGAGAGTGGACATTTGATATGAGAGCG
1A	75.96829269	4909857	TGCAGCGCCAAATAGGCCCGAATAGCCGAGATCGGAAGAGCGGTTCAGCAGGAATGCCGAGACCGATCT
1A	75.96829269	2305505	TGCAGCTCCTCATGGCTGTACTTGAGGCCAAACGTGGTGATTCGGAGCATGCAGCCGTCACGGTCGCCA
1A	76.29947185	1288467	TGCAGCTCGAGCTCCTTCGTCCATGTCTGTGTCGCCTCCGACCTCCTCGTGACCCCGCTGCCCCGAGAT
1A	76.29947185	1267991	TGCAGCGGCTGTTTTAGAGGGCAACCAAGGCGAACATTCTGTCTCCCATTCCATTACGAGCTGCCCGAG
1A	76.53668138	1385212	TGCAGGGATGGAACTAGCAGGAGAGGTGGTCAACGAGCTCGTCCCCTGCCCGCGTACTGCTAAGTGCCA
1A	76.53668138	2257884	TGCAGGGATGGAACTAGCAGGAGAGGTGGTCAACGACGAACAGGGAGTCGAAGTGGAGCTCGTCCCCTG
1A	76.53668138	3031661	TGCAGCGTTGCAGCTGCTCTGCTCTCTTCAGGCGTGATGAAGGACTCCGAGATCGGAAGAGCGGTTCAG
1A	76.53668138	1138145	TGCAGCCGCCATTCGCCCCTCCTGCCTCCTACCTCATAGTAATCCAGGGGGATCATTTGCTCATACTCA
1A	76.74084441	2290075	TGCAGCCCAGTAAATCCCATTGAGGAACTTTCCCTTGTCCGCAAAATCGCAACTCAATAACTGGCCAGT
1A	76.77228636	1386596	TGCAGTGGTTGGGGGCGCGGGGGAGCTTGAGGGTGAGAGCACCTTCCTCCATGGCGGAGGGGAAGCTTC
1A	76.97497632	1269347	TGCAGCACCTCCCTATGGGGCTAACCAAGCTTGCCAGCCTCAAGATATTACAGATCCGAGATCGGAAGA
1A	77.13884715	1228940	TGCAGCATATATCTAATTTGTCCCAGATTGAAAATCTCAATTTTTAATCTCTGAAATACAGCACGCACT
1A	77.13884715	1218089	TGCAGCGGCTGTTGGATCCACGGATGACGGTGGTTGCGGCATGTTCTTGCTCGGTCAAAAGACCCGAGA
1A	77.13884715	1246643	TGCAGGCCTCGGGCCGTCCTCGCAGCTGCGCCAAGCCGTTGCAGTGACCGAGATCGGAAGAGCGGTTCA
1A	77.13884715	2279035	TGCAGTCACCCAGGGGCTCGACGGGGATGCGCTGCGACCGCTGCTATGGGACTCCGTCCTCGGCATGCT
1A	77.13884715	1105832	TGCAGAAGTTACAGAACACATCTTGATCTACTCCGATTATGTTGCATGCAAAGTTTAATCAACACAAAC
1A	77.13884715	1220318	TGCAGTTGGATCTAACGCTGAGCCTGAGTGCCAGCTTGTCTGGCATGCAGACTTTCCGAGATCGGAAGA
1A	77.13884715	1132476	TGCAGAGTAGATAAGTAGATGGCCTTGAAAATTGTAAGTTATTTTACGGTACATTAAAGGCACACCGGA
1A	77.13884715	2328274	TGCAGGTGAAGACCAACAGAGCAGCTTCGCTCGAGGCGGAGGCGAGACGAGCCATAGTCGCCCGAGATC
1A	77.13884715	1088137	TGCAGACGCGAGAGCGAGAGTGAGGGCACATGGTTTGTGACTGTCTCTCCGTACGCGTGGTTTGATTCC
1A	77.13884715	1119993	TGCAGCAGTTCACATGAAGGAAGAGCGACGGGGAGGCATGGGCGAGGAGGTGGACACCGAGATCGGAAG
1A	77.13884715	1125769	TGCAGTTCAAAATCGGATGGAGAAGACCAGAAGAAAAAGAGGAGGACGGATTATCATTTGTCAGGACGC
1A	77.13884715	1074481	TGCAGATTACGCGCGGAAGGAAACAGGCGAAAATTTTGGGGGTGGGGACGGGCGCGTCGCAAAATGTAC
1A	77.13884715	2253856	TGCAGCCTCCTGCGCATGACAGCCTCGAGGTCCATCTCGCTTCTCATCTCCCGAGATCGGAAGAGCGGT
1A	77.13884715	2303550	TGCAGTACACCTAGAACGAGCTGCTAAGGTGGCGTCGCAGCCCATCGTCGACACGGACCGCAGCGTCTA
1A	77.13884715	2275930	TGCAGTATCCCCTTAAACATCATCAAGATCATCTCGACTTCCCCTTGAAGTAGTTGTCCCGAGATCGGA
1A	77.13884715	1226901	TGCAGCTCGGCGGTTGGGGACGGATAACGCTCCTAAGACCCCAAAAATTGCGCAGGAGCTAAGGGAACG
1A	77.13884715	1247891	TGCAGGATAGCTCCTGCGGCTCGGACTAGAATCCTCAACTAGTTTGATGTAAAACACTCCGAGATCGGA
1A	77.13884715	2272089	TGCAGGTAGTAACATCTTTGATCACTGTAATTAAAATGCCTTCTTCGATCAGTCAATCATAGCTGCTTT
1A	77.13884715	2295706	TGCAGAGCAGGGCCAATGAAGAAACGGAGGAAATCGGCCAAAAAGTTGTGTGTCTGTCGGCCGATCGAT
1A	77.13884715	1103791	TGCAGAAGAAAACCGAAAAAAAAACCGCAGGAAACAGCAAAGGAAGCAGCAGCGAACGAATAACAGGCG
1A	77.13884715	1110829	TGCAGGCTCCGTTAGGAAAGTAACGGGAAATGGGACATCTTGGTAGAGAAGAAAATGTTCCGCAAATGT
1A	77.13884715	1093901	TGCAGTTCTTCCCACGGGCGGTGCCGCTTGATCAGCGCCGCGACGGGCGGGGCCGTCGGGCCGTCGTCG
1A	77.13884715	2290060	TGCAGGCTCTATTCCTTTGCCAGGCTGCCCCGCTCTTTTGATTTGACCCATTTTCTGCTGCCCCCTCAG
1A	77.15920653	115497	tgcagcaaagttgtcatgaactgtggagatccacaagcagcgccgcatgtacATgggcagcaaatttaataagaaatttagttttagccatgaatatcaatagtagttgagatatatatttaattcacccagtgttcaattaacatgtgaacacaacatgtgtaagtgtgacccttaaaaaacttttttgtatgtgagaaagaatagtgtgcgtgtatcaggatcattctctaatgatgaagatttaactggtgtcacacatcatcagatttactaacctgcaatgtgcctaacaatcagaagattccaattccattagctcaagctaatacagaagctgctcaaacaaaaaatgcaggcagtaaaccaatcaccgccacgtcaccttcttacctgca
1A	77.15920653	667984	tgcagcaaagttgtcatgaactgtggagatccacaagcagcgccgcatgtacatgggcagcaaatttaataagaaatttagtttcagccatgaatatcaatagtagttgagatatatatttaattcacccagtgttcaattaacatgtgaacacaacatgtgtaagtgtgacccttaaaaaacttttttgtatgtgagaaagaatagtgtgcgtgtatcaggatcattctctaatgatgaagatttaactggtgtcacacatcatcagatttactaacctgcaatgtgcctaataatcagaagattccaattccattagctcaagctaatacagaagctgctcaaacaaaaaatgcaggcagtaaaccaatcaccgccacgtcaccttcttacctgca
1A	77.17344557	665784	tgcagcatcattttcgccgtgaaaaaccttgtttctgccctggagaaggtaggagatccgcaggcctctctatccgaggtaatgcacattttgtccctccctttctcatccattggttcagatttcagaacgcaaatgtaagctactgacctttgcctaattgtttctcagatgtagcttcacggtgcatgcccagtcactgcgccactggacactggagatggagctcctctttactttcgtctcagcgagaatacattaggcgccttactattttattgtactaccgtctgcaagcagaagtgcccatccggtggcctattatttgggctatagtaatgtcgtagtgtttatggtgctggagtctgtctgca
1A	77.17344557	734301	tgcagcatcattttcGccgtgaaaaaccttgtttctgccctggGGaaggtaggggatccgcaggcctctctatccgaggtaatgcacattttgtccctccctttctcatccattggttcagatttcagaacgcaaatgtaagctactgacctttgcctaattgtttctcagatgtagcttcacggtgcatgcccagtcactgcgccactggacactggagatggagctcctctttactttcgtctcagcgagaatacattaggcgccttactattttattgtactaccgtctgcaagcagaaGtgcccatccggtggcctattatttgggctataGtaatgtcgtaGtgtttatggtgctggagtctgtctgca
1A	77.17344557	665613	tgcagcatcattttcgccgtgaaaaaccttgtttctgccctggagaaggtaggagatccgcaggcctctctatccgaggtaatgcacattttgtccctccctttctcatccattggttcagatttcagaacgcaaatgtaagctactgacctttgcctaattgtttctcagatgtagcttcacggtgcatgaccagtcactgcgccactggacactggagatggagctcctctttactttcgtctcagcgagaatacattaggcgccttactattttattgtactaccgtctgcaagcagaagtgcccatccggtggcctattatttgggctatagtaatgtcgtagtgtttatggtgctggagtctgtctgca
1A	77.17344557	376380	tgcagcatcattttcgccgtgaaaaaccttgtttctgccctggagaaggtaggagatccgcaggcctctctatccgaggtaatgcacattttgtccctccctttctcatccattggttcagatttcagaacgcaaatgtaagctactgacctttgcctaattgtttctcagatgtagcttcacggtgcatgcccagtcactgcgccactggacactggagatggagctcctctttactttcgtctcagcgagaatacattaggcgccttactattttattgtactaccgtctgcaagcagaagtgcccatccggtggcctattatttgggctatagtaatgtcgtagtgtttatggtgctggagtctgtctgca
1A	77.17344557	666269	tgcagcatcattttcgccgtgaaaaaccttgtttctgccctggagaaggtagGagatccgcaggcctctctatccgaggtaatgcacattttgtccctccctttctcatccattggttcagatttcagaacgcaaatgtaagctactgacctttgcctaattgtttctcagatgtagcttcacggtgcatgcccagtcactgcgccactggacactggagatggagctcctctttactttcgtctcagcgagaatacattaggcgccttactattttattgtactaccgtctgcaagcagaagtgccatccggtggcctattatttgggctatagtaatgtcgtagtgtttatggtgctggagtctgtctgca
1A	77.17344557	115315	tgcagcatcattttcgccgtgaaaaacctTgtttctgccctggagaaggtaggagatccgcaggcctctctatccgaggtaatgcacattttgtccctccctttctcatccattggttcagatttcagaacgcaaatgtaagctactgacctttgcctaattgtttctcagatgtagcttcacggtgcatgcccagtcactgcgccactggacactggagatggagctcctctttactttcgtctcagcgagaatacattaggcgccttactattttattgtactaccgtctgcaagcagaagtgcccatccggtggcctattatttgggctatagtaatgtcgtagtgtttatggtgctggagtctgtctgca
1A	77.18350164	120034	tgcagctgatgcatccatccttcccagatcccactgaaggcagtcaccacaagtaaatgctggaatgtggcagtctagcagcgcaagccagagagtggtttgtgtctagtggagcagcagcacctgacgctgtgagtgcaaccacccacccccattgtcttgtatgctacaagtaactgatgtattcttctgcagtctgatctcgtcaccacatgtcgcagaaaatagaagcctgatccaatgctgtgagcagcagcagcattttagaagaaggaaaaaacctgatgtattcttctactacggtgtcttgttcagtctgatctcgtagccacgtgtgaagagaatgacacgtaaaactacagaatctgctttaatatgatgggcatggttgtgcctgaa…
1A	77.28464551	3953107	TGCAGGCCCTTGAAGTACTCCACGTCGAAGGCGTTGCTGGTGGCGTCAAGCTTGGCCGTGCCGCCGTCA
1A	77.36839619	1124410	TGCAGAGTGCCTGCCTGTAGGAGGTGGGTGAGGGGCCAGCCGAGTCTCCCGACGAGGGGCCGAGATCGG
1A	77.37080024	1379315	TGCAGAGGTGGCCACCATGTGGCTGTCACGCTCTCACATAGTGCAACAGAGGATGATGAAGTCTCGGCC
1A	77.37080024	1218094	TGCAGCCTTCGGCGTCTTCAACGATTTCCCTCCATTGCATAACAGATTGTAGTTCCCAAATTCTCCATA
1A	77.37080024	4005570	TGCAGATCTGCTCCTTAGTTCAGTCTCCGAGATCGGAAGAACGGTTCAGCAGGAATGCCGAGACCGATC
1A	77.37080024	1011191	TGCAGCGGCCAAGCAGAAGGTGAAGAAAAATGCCAAGAAGGAGGTGGTGGCGGCCACACCGAGATCGGA
1A	77.37080024	1077187	TGCAGTTTGGAGGAATGGGAAAAGAGCAGCTGCTCTTGTTCACCACCATGCAGCGCCTGTGCGGGAACC
1A	77.41410633	665590	cagtgtgctggaaattcgcccttganggatccagTgcagtCttCccttaccacccagtagttcccaatttatttttgaatttttatttttattTggaaagtatagcacctaatttacaatgaagtgaatccatcaagcaaattaAttgatcattaatacagagctcctccgtgtccatgtcgtcaacgtgttgctccctgatcgtgttgttcttgagatccgccttgaagacgggggatcgggcctccagcacacatcattctttagtgtcctcgcgatatgcttctataggaagagagattccccatacttatgtttttaatccgcatgtatagttctacagaaaaaaatgaatatccactattcatatgtgataaggagtgcatgaacttggctaat…
1A	77.47205297	1047133	TGCAGGTGCTGTTGCACAATGCACAATGCACAATGTCTAATGCTCATTGGTTATCAAAAAGTTAGACGT
1A	77.48822146	1132776	TGCAGCTCACACACGCCAAGCCGTTTCACTCCGCCGCCACTGACGGATTAACGCTGAGCCACGCCCGAG
1A	77.65552992	372930	tgcagcagccacataatcccgagcttctgctagatcctggtgctgtgaggtagacagggaaactttgacaggtgacctcccgagcttgatcttgattgggtaaaaggtaatggtaacctccagacgcgtgccctctattgggcgcgctgagtaggtggccgctggaaggccaaccttctctaacatagcatcaagcagaatcttagacgagactggaacagaagccattgctgggacctgacgcaagcaaggcaaaatgtcactgctgaaaaatctggctctaagtataggaccacctgca
1A	77.65552992	1108127	TGCAGCAGGTTTTGATCCTTGGCATGCACTAATTATAATTGGCCTTTCTATAGTGCTTTTGTTAGCCGC
1A	77.65552992	7351212	TGCAGCACGGAGGGGCCTCACCGAGATCGGAAGAGCGGTTCAGCAGGAATGCCGAGACCGATCTCGTAT
1A	77.65552992	977674	TGCAGCCACCATTCCTCCGTGGAGCTGAAAGTAGCATCCGAGATAAGAAAATCAGCTCTCGTCCAAGCT
1A	77.65552992	1041699	TGCAGGTATTTCATTCAACAGAAGGGATATACGTATGCATCAGCACCGATCAAACTCATGGCAACTACG
1A	77.65552992	5360315	TGCAGCAGGGTTCGCCGCTGAACCGCCCGAGATCGGAAGAGCGGTTCAGCAGGAATGCCGAGACCGATC
1A	77.65552992	3025982	TGCAGAACAAAAAAAACGTCTATGGGCCGAATCTGGCCGAGATCGGAAGAGCGGTTCAGCAGGAATGCC
1A	77.65552992	372567	tgcagcagggagacacagaaagacggcgtgttaaaattatctgctacattcggcccagcaaaatatagatgacaaaaaattacAcatgcatgagagcattggcAccattgtggagtcatagtagggacagtcagcagaagtacaaaAcaataacaggtaagcttaacatattgcaactagcttgtcctttggttcaatttaagtaaaactacatagcacttagcgtgtgaacgtcactCtactgtaacaagcaacaaaggtaggaaaaaaggaccgtatgaaatctgaacatcagccctcaaaaaaatggaatctgaagatagaatcaaactcatcacaacgattgcattttctgatgcatacaaaatgatatgctgaattaagcatgcacattaaggc…
1A	77.65552992	983200	TGCAGTCAGAGTTGTGGTTGCCTTCATCCCTCTGACGCGCCTCCCAACAAACCGTCTCCGAGGCCGTCG
1A	77.65552992	3034070	TGCAGCTGCTCCCTGGGCTGTGTCCCCGCCATTGATCCCGAGATCGGAAGAGCGGTTCAGCAGGAATGC
1A	77.65552992	1119479	TGCAGGGAGTAGTTACTTTATCTTTTCTTTCTAATTGTTATTTTCTTGGAGGTGGGTTCCTTAGGCTAC
1A	77.65552992	3024924	TGCAGCCTCCCGTCCGCGCCATTTCTTGCTGGACCTTGCCGAGATCGGAAGAGCGGTTCAGCAGGAATG
1A	77.72002488	1069488	TGCAGTCGTGTCCAGAAAATCCGCCGTCGTTCGCTTCTTCACCTTCGTCAATATGATCCAGCCGAGATC
1A	77.80876331	1216733	TGCAGGAGTGCAGGACACGGTTGTACAGATGTGAAACGGAGGGCATCTTATCTGCCATCTCATGGGGAG
1A	77.81691528	1272090	TGCAGGCAAGCAGCAGCAGCAGCAGCCAAACAGCAGCCCCAGCCCAGCCCAAGCAGTAGTTCAGATCCA
1A	77.81691528	1100808	TGCAGGTTCCCGAACAGACCTCACACGTGCGGATACCCTGGGCACTCACGGCCTGGATTACGCACTGAA
1A	77.83660305	731445	tgcagaagttacagaacacatcttgatctactccgattatgttgcatgcaaagtttaatcaacacaaacctcttgtctcaagcaacactacgatgcattttcctttctgccggtggctaccctgtatatacagtgcaggaactggtgaaaattttgactctctgaggcagccggtccacctagcagcatgtagggcattggcaggatcagctcagctcaagtgagaaacggggacgcgacaaaataaacacagctcatcgctcactggcgaatcgcatccatatggcacaggctcgggataagaagatgggcacgacaactgaagtaggagtggtgtgcattatcactgcttgtcttctgcggacggagactacatagcacgttgcctaggtacgtgtc…
1A	77.89947829	4439902	TGCAGCTAGCGTGAGTGCGAGCAAGAGCCGAGATTGGAAGAGCGGTTCAGCAGGAATGCCGAGACCGAT
1A	77.89947829	977206	TGCAGGCTCACTATTCCACAGGGGTCCGAGCAATATGTTCATCATATCCTCAGCAACATCACCGAGATC
1A	77.89947829	4991446	TGCAGGTGGTCGAAGCAGCAGAAGCAGTAGGCTTCGTCGGCGGGGGCAGCAACAGCAGTAGGCGTCGAC
1A	77.89947829	3956177	TGCAGGTGGTCGAAGCAGCAGAAGCAGTAGGCGTCGTCGGTGGGGGCAGCAACAGCAGTAGGCGTCGAC
1A	78.12322872	1121267	TGCAGATGTCTCAAAAGGGAAACAAGTGATTGACCTTGCAGTACATCCTGCGCTAAACAGGATATGTCG
1A	78.16431232	1687885	TGCAGTGTGCCTCGTCGCCTCCGAGTCAAATCACTGTGCTTCGGCGTCAAGTCGCTCCGAGATCGGAAG
1A	78.28841357	1141154	TGCAGGGGAATCCAGTTCCCAGGTGAACCTTCTCCAAATCCCGCCTTAACTACTACATCATGATCCTTT
1A	78.28841357	978646	TGCAGGGGGAATGGGGGATGGCCGTGCACAGGAGCAAGGCGGAAACGGCCTGCGCGGACCCAGCAACCC
1A	78.43801173	2277764	TGCAGTCCTCACCAATTGTCGCCGTCGGACACGAAGAAGCACCATCGCTCATGAGGGCTTTCAGATTCG
1A	78.51510677	1116563	TGCAGCGCGAGCCCCTGGCCAAACCCAACCTGCCGCCGCTGGCCGTCCCAAGCGCATCCGAGATCGGAA
1A	78.56085659	1228542	TGCAGGAGCTCGCTGCAAGGCATGGCGAGGCGGCGCTGCATTTTTGGGGCTCCGAGATCGGAAGAGCGG
1A	78.58802614	1665771	TGCAGTTCTGAAGAGGGGAGAACCAGGCCAACGAGAAAATGCTGAAGCCGAGATCGGAAGAGCGGTTCA
1A	78.78875455	1285741	TGCAGGAACCTCCAGACGTCTGACCTTACCGGATGACCGGAACCGCCTAACCCGAGCAGAATCAGCGGA
1A	78.82795875	2322573	TGCAGACAGAGATCCAGTTGAGTTTGAATTCGAAGCTGTTGGCGGGAAGCTCCTAGTACCGTTCATCTG
1A	78.84562602	4989401	TGCAGCCAAAACTTCCCCCATTCCCATGCCGAGATCGGAAGAGCGGTTCAGCAGGAATGCCGAGACCGA
1A	78.84562602	1307524	TGCAGCAGCTAGCAGAGACAGAGGGCAACGACACACACATACGCGTACGCGTACGCCGAGATCGGAAGA
1A	78.84562602	1687682	TGCAGACACACCACGTTAACTTTTGTCAAGACGACGATCTCCCTAATCGCCTTTCTTTTTGCCGAGATC
1A	78.84562602	1231883	TGCAGAAGGGCTAACGATGGTGGTTAGTCCAGCAATTGGCTGGGAGAGGATGGATTGTCGCACCGAGAT
1A	78.84562602	3943034	TGCAGCAGCCAGCAGAGACAGAGGGCAACGGAACACACATACGCGTACGCATACGCCGAGATCGGAAGA
1A	78.84562602	1769250	TGCAGGGTGCCATGGCCATGGACCAAAGCTCCGTTGGTCCTTCCCTCGCGACTGCCAGTCTTCCTCCCT
1A	78.84562602	5410347	TGCAGCTACGGCAGCCCCATGGGCATCAGCAGTGGCAGGGTTAACCTTAGGGTCTGATGCAGCCTTGGC
1A	78.85680226	1241312	TGCAGGTTATGGAAACCAGGGCTATGGTTATGGTGGATATGGAGGAGATGCATCATATGGTAATCATGG
1A	78.85680226	1766531	TGCAGAGCACTTCTGGTCCCCCTTCCTGTGCCAGCACCCCCTAGGTGAGCCCCTGCTCCTCCGAGATCG
1A	78.85680226	1386549	TGCAGAGGGAGACGAAGCGTGAAGGCGCCGTGGTTGTGAATACGCATTCTTTCCTCCAACCCCCGAGAT
1A	78.85680226	1163467	TGCAGTCGAGGGCGGCTCACAGGCTCTGCTAATCTGGCTGGAAAGTGATTTGATCTATGTTATCAATTG
1A	78.85680226	1771969	TGCAGAGTGAGGTGGGGATTGAGGAAGAGGAGGCCAATTGGGGAAAGCCGAGATCGGAAGAGCGGTTCA
1A	78.85680226	1116473	TGCAGAAATGACAGCGTGGCTTTTCCCGTTTATTATAAGTCCACCCCTTTGTAAAAGCACGGCTAAAAC
1A	78.91208039	2256193	TGCAGCGCTAAATAGGAAATGCCTGGTAGCTGTGTTAGTTCGAAGGGAGCTCCTATACAGCGCCGATTC
1A	78.93531426	4990335	TGCAGTCGTTCGCCGCCACAGGAGCCTCGCTCCCGAGATCGGAAGAGCGGTTCAGCAGGAATGCCGAGA
1A	78.93531426	1230017	TGCAGGCGGGCGTGCGGGGTCGTGCAGGGAGTGGCCAGGGCGCGCGAGCACAGCCACGGGGAGCCGAGA
1A	79.27011187	3950266	TGCAGCACGTCGAGTCCGTCGCCGACGAGATGGAGCTGCGGCGCCGCGAGCTGCGCCTCTACGCCAACA
1A	79.27198456	4909566	TGCAGCTCTGGCGGCCGCTTCACGCAACCACCGAGATCGGAAGAGCGGTTCAGCAGGAATGCCGAGACC
1A	79.27198456	7353067	TGCAGTTATGGCGGCCACCGAGATCGGAAGAGCGGTTCAGCAGGAATGCCGAGACCGATCTCGTATGCC
1A	79.27198456	4543589	TGCAGCTCCAGTCGCCGCACTCCCCCGAGATCTGAAGAGCGGTTCAGCAGGAATGCCGAGACCGATCTC
1A	79.27198456	3023673	TGCAGCAGTGCCCACCAGTGTGATCAACACCACACCGAGATCGGAAGAGCGGTTCAGCAGGAATGCCGA
1A	79.27198456	7353349	TGCAGGCACAGGGTGCCACCGAGATCGGAAGAGCGGTTCAGCAGGAATGCCGAGACCGATCTCGTATGC
1A	79.27198456	7492288	TGCAGGCCAGTACGACCACGATCCGTTCAGAACCCCGAGATCGGAAGAGCGGTTCAGCAGGAATGCCGA
1A	79.27198456	4440247	TGCAGACAGATCGTGCCTAATCGGGAGGGGAATAGATTTGGCGCCGAGATAGGAAGAGCGGTTCAGCAG
1A	79.27198456	3533490	TGCAGCTACCTCCGACGAAGCCTCCCATCCACGCCCCGAGATCGGAAGAGCGGTTCAGCAGGAATGCCG
1A	79.28091621	5373378	TGCAGCGCCGCCGCCGTCCACCGAGATCGGAAGAGCGGTTCAGCAGGAATGCCGAGACCGATCTCGTAT
1A	79.38963791	4440311	TGCAGTTCACAGCGCGTCCGTCTCCGAGATTGGAAGAGCGGTTCAGCAGGAATGCCGAGACCGATCTCG
1A	79.38963791	1116866	TGCAGTATCAGCGGGATAATTTTTCACTATGGGATCCGTGTAGAAGTTGAGCATGACGATGAGGCGGAC
1A	79.38963791	3943775	TGCAGCATTGGTCTTGACCCGAGATCAGAAGAGCGGTTCAGCAGGAATGCCGAGACCGATCTCGTATGC
1A	79.38963791	3941544	TGCAGCATTGGTCTTGACCCGAGATCGGAAGAACGGTTCAGCAGGAATGCCGAGACCGATCTCGTATGC
1A	79.38963791	1195277	TGCAGCCGAAAGTGAAGACCACATCCCAGGTTAGGCTTAGTATGGCACGAACAACACAAGTACTGATAG
1A	79.38963791	1085298	TGCAGCGCGGATGCGCGGACGCGGAGCAGTAGGCCCGCGGCGACACGAGCGCGCGGAGGGAGCAGGGCG
1A	79.38963791	4541830	TGCAGATCGGCGCGGCCGAGACCGGAAGAGCGGTTCAGCAGGAATGCCGAGACCGATCTCGTATGCCGT
1A	79.38963791	1103720	TGCAGCGCTTCTGCATATTCTAGTACTTCAGCACGGACCCTTCTGGCTAACTCCGAGATCGGAAGAGCG
1A	79.44514468	1102694	TGCAGAGGACGAACCAGTCCCCGTTTTCACCACCACCGCCTCCGCCACTCACCTCCTCACCCGTCCGTC
1A	79.44514468	1091122	TGCAGGCAGACGACGACGGAAGAGCGGGTGAGCACGGGGAAGGAGAAACGGAAAGAGATGACCGAGAAG
1A	79.44514468	1007073	TGCAGCTGTTTTCAGGCGCAACAAATAGTACAGCTGGTCAGCGGTATGGCCAATTCTAACAACCAGATG
1A	79.44514468	1011115	TGCAGCTCACCTCACCGCGCCGCAGCTCGCCCCTGCCCTCCGCGGCCGCCGCGCCCGAGATCGGAAGAG
1A	79.44514468	1128478	TGCAGCGCTAAATAGGAAGTGCCTTTGATTCCTCATGCTCCCTTCTTTCTTCTCATTTTCGTAACTGTA
1A	79.48891031	7160263	TGCAGAAGTCGTCGCACCATGCTCCATCTGCGGCCGAGATCGGAAGAGCGGTTCAGCAGGAATGCCGAG
1A	79.56400826	4538386	TGCAGTAGGGCGTTAGCCTCCGAGTTCGGAAGAGCGGTTCAGCAGGAATGCCGAGACCGATCTCGTATG
1A	79.56400826	4439618	TGCAGCTATGGTCGACGTCGAGAACCCCGAGATCAGAAGAGCGGTTCAGCAGGAATGCCGAGACCGATC
1A	79.56400826	3947067	TGCAGGTGCGCCACCCTGCTCCCCAGCCCCTCTCTTGTTCGAGCCGAGATCGGAAGAGCGGTTCAGCAG
1A	79.56400826	1149478	TGCAGCTGGCAGCCGTGGTGGTGGCGGTGAGTTGGACGTTGCCGCGTTTGGCCCGAGATCGGAAGAGCG
1A	79.78544511	2290918	TGCAGGGATTCATCGTCTCATCTACTCGATAGGTTCAGTGGGTTCGCTGCTCGTCCGAGATCGGAAGAG
1A	79.89127803	1090722	TGCAGCGTGCCCGTCGCCGTTGCTGTCAGACCTAGAAGAGCACCAGCCATGCGCCGAGATCGGAAGAGC
1A	79.89127803	3956400	TGCAGCTCTCGTGCGCCCTGCATGTCCCCGAGATTGGAAGAGCGGTTCAGCAGGAATGCCGAGACCGAT
1A	79.98286604	995021	TGCAGCTGCCTGCTCACCCTCACGATGTTCACCTGCACCACCGTCCAAATGCATGCATATAGTACCAAC
1A	79.98286604	2279310	TGCAGTTTTCCGATCGGATATGTCAGCGGCGTCGAGGACCATGCATGGATCGTTTAATGGTGATTGATT
1A	79.98286604	1199979	TGCAGGCTGGTAAGATGCGTAAGGTGAACCACATCTACTTCTTTCTCCTTGCCCTTGAGTGAGTTTTCG
1A	79.98286604	1089266	TGCAGCACAGGGTAGATGAATGGTTGTCCACGCGAACTAAAAAGATCGCACGGGATGCTGGGGCCGAGA
1A	79.98286604	2277135	TGCAGCAAATTAGGTGGTCGATTTTGAGATGTAGCTTTCGGTCATGGATAATTAGGGGCGAATCAGTGA
1A	79.98286604	1100939	TGCAGCATTCCCAAAGAGCGCGTCTAATCTCTTGAAAGGATCCAATTTCAACTAAAACACACAGCCCAC
1A	79.98286604	3028513	TGCAGCCTCTGCCGTCGCCAGGAGTGAACGCCAACCCGAGATCGGAAGAGCGGTTCAGCAGGAATGCCG
1A	79.99913188	733464	tgcagtagtactactcgggttccattgatttcacgtatgaccatctggtaggcctagtgtttgtcaaatcttgggacttgtgcaaataaacaatgtgctggagctcttttgtcttttttgtcttccatgtatgcgcctgaccgatgtaagcaaagaaaggtggaccaagctatattcaagctgaagaacaagtacagaggctggcgttttggacttggggttgtgccctgtgaattctcagcagcagatgatcatgatgcagtcagtgccgtcgcggctgca
1A	79.99913188	734216	ATCATGATCATCTGCTGCTGAGAATTCACAGGGCACAACCCCAAGTCCAAAACGCCAACCTCTGTACTTGTTCTTCAGNTTGAATATANCTTGGTCCACCTTTCTTTGCTTACATCGGTCAGGCGCATACATGGAAGACAAAAAAGACAAAAGAGCTCCAGCACATTGTTTATTTGCACAAGTCTCAAGATTTGACAAACACTAGGCCTACCAGATGGTCATACGTGAAATCAATGGAACCCGAGTAGTACTACTGCA
1A	79.99913188	669299	tgcagccagacacgctagtcgccatggttggcttccggtttttgctgttagagctgcatcccggcgacggtggcggtgctggagttgttcaagtgatgagcgacaaccgacaaggcaaggatacaagaggtgttgtgttgaaaaaatctttaaaaaaggaatttgaacaaaaagccccgtgctaatgtatagcgcgtgccaacccaggggatgcaattgcactatttttttacgactgtgccctcgtaggggatcttttcactgcatttgttttgttccgtgcacatttatcggtgctgggtcatgactggactcggaggccatcttttcgtccgtgtgcactgtttggtgctgggtcacgggttgggctcagtggcctcttttatttgtgcgctttgg…
1A	79.99913188	733007	tgcagtagtactactcgggttccattgatttcacgtatgaccatctggtaggcctagtgtttgtcaaatcttgagacttgtgcaaataaacaatgtgctggagctcttttgtcttttttgtcttccatgtatgcgcctgaccgatgtaagcaaagaaaggtggaccaagctatattcaagctgaagaacaagtacagaggctggcgttttggacttggggttgtgccctgtgaattctcagcagcagatgatcatgatgcagtcagtgccgtcgcggctgca
1A	79.99913188	666117	TGCAGGAGGTCCGGATATGGCTCATGAACCTCATGGCAGCTGCGATTGAACACCATGGCTGGCTTCAAGCGCTCCTCTCCATGGCCGCCGCAGCCAGACACGCTAGTCGCCATGGTTGGCTTCCGGTTTTTGCTGTTAGAGCTGCATCCCGGCGATGGTGGCGGTGCTGGAGTTGTTCAAGTGATGAGCGACAACCGACAAGGCAAGGATACAAGAGGTGTTGTGTTGAAAAAATCTTTAAAAAAGGAATTTGAACAAAAAGCCCCGTGCTAATGTATAGCACATGCCAACCCAGGGGATGCAATTGCACTATTTTTTTACGACTGTGCCCTCGTAGGGGATTATTTCACTGCATTTGNTTTGTTCCGTGCGCACTTATCGGTGCTGGGNCANNACTGG…
1A	79.99913188	668214	TGCAGCCGCGACGGCACTGACTGCATCATGATCATCTGCTGCTGAGAATTCACAGGGCACAACCCCAAGTCCAAAACGCCAGCCTCTGTACTTGTTCTTCAGCTTGAATATAGCTTGGTCCACCTTTCTTTGCTTACATCGGTCAGGCGCATACATGGAAGACAAAAAAGACAAAAGAGCTCCAGCACATTGTTTATTTGCACAAGTCTCAAGATTTGACAAACACTAGGCCTACCAGATGGTCATACGTGAAATCAATGGAACCCGAGTAGTACTACTGCA
1A	79.99913188	668306	TGCANCCAGACACGCTAGTCGCCATGGTTGGCTTCCGGTCTTTGCTGTTAAAGCTGCATCCCGGCGACGGTGGCGGTGCTGGAGTTGTTCAGGTGATGAGCGACAACCGACAAGGCAAGGATACAAGAGGTGTTGTGTGNNNNNNNNNNNNNNNNNNNNNNNNNNNNNNNNNNNNNNNNNNNNNNNNNNATCCCTGTGTTGGCGATGCAGTTAGTAGAATCCGGCCTAATAAACCTCTATTTATGTTTATCAATCATAGTTAGAAACCTCATGACAAACTATTCTGCA
1A	79.99913188	731807	TGcagtagtaCtactcgggttccatTgatttcacgtatgaccatctggtaggcctagtgtttgtcaaatcTtgagacttgtgcaaataaacaatgtgctggagctcttttgtcttttttgtcttccatgtatgcgcctgaccgatgtaagcaaagaaaggtggaccaagctatattcaagctgaagaacaagtacagaggctggcgttttggacttggggttgtgccctgtgaattCtcaAcagcagatgatcatgatgcagtcaGTGccgtcgcggctgca
1A	79.99913188	730148	tgcagccgcgacggcactgactgcatcatgatcatctgctgctgagaattcacagggcacaaccccaagtccaaaacgccagcctctgtacttgttcttcagcttgaatatagcttggtccacctttctttgcttacatcggtcaggcgcatacatggaagacaaaaaagacaaaagagctccagcacattgtttatttgcacaagtctcaagatttgacaaacactaggcctaccagatggtcatacgtgaaatcaatggaacccgagtagtactactgca
1A	79.99913188	731806	tgcagtagtactactcgggttccattgatttcacgtatgaccatctggtaggcctagtgtttgtcaaatcttgagacttgtgcaaataaacaatgtgctggagctcttttgtcttttttgtcttccatgtatgcgcctgaccgatgtaagcaaagaaaggtggaccaagctatattcaagctgaagaacaagtacagaggctggcgttttggacttggggttgtgccctgtgaattctcagcagcagatgatcatgatgcagtcagtgccgtcgcggctgca
1A	79.99913188	733858	tgcagccgcgcgtggccggtcaaggaacatgtcgtaccatctacggacaagtgcacaagatcaaagcaaaagtactcctagactagtactatccaaactagcactctgtcacgtgaaaaccaacatcaggtattcttttctgggagaagagctagtactacttgagtactactagatcagacactacattatggaaaggaggaagtacttgagtactgctagtcggaagaggacaagggaaactacagagtcatactcacgataaggtcaatacaaaaagaggaaagaagaaccctgctttgaggaggacacagactgagtcaacagaactggccacgacccgaaggaagacagggacgtggacatggattcggccctggactacgatgatccagcCtc…
1A	79.99913188	732546	tgcagtagtactactcgggttccattgatttcacgtatgaccatctggtaggcctagtgtttgtcaaatcttgagacttgtgcaaataaacaatgtgctggagctcttttgtctttattgtcttccatgtatgcgcctgaccgatgtaagcaaagaaaggtggatcaagctatattcaagctgaagaacaagcacagaggctggcgttttggacttggggttgtgccctgtgaattctcagcagcagatgatcatgatgcagtcagtgccgtcgcggctgca
1A	79.99913188	668162	TGCAGAATAGTTTGTCATGAGGTTTCTAACTATGATTGATAAACATAAATAGAGGTTTATTAGGACGGATTCTACTAACTGCATCGCCGACACGGGGATGATGCACGGCTGTCAACTGCGAAAGATGCCAAAGCACACAAATAAAAGAGGCCACTGAGCCCAACCCGTGACACAGCACCAAACAGTGCACACGGACGAAAAGATGGTCTCCGAGTCCAGTCGTGACCCAGCACCGATAAGTGCGCACGGAACAAAACAAATGCAGTGAAATAATCCCCTACGAGGGCACAGTCGTAAAAAAATAGTGCAATTGCATCCCCTGGGTTGGCATGTGCTATACATTAGCACGGGGCTTTTTGTTCAAATTCCTTTTTTAAAGATTTTTTCAACACAACACCT…
1A	79.99913188	669297	tgcagccagacacgctagtcgccatggttggcttccggtttttgctgttagagctgcatcccggcgacggtggcggtgctggagttgttcaagtgatgagcgacaaccgacaaggcaaggatacaagaggtgttgtgttgaaaaaatctttaaaaaaggaatttgaacaaaaagccccgtgctaatgtatagcgcgtgccaacccaggggatgcaattgcactatttttttacgactgtgccctcgtaggggatcttttcactgcatttgttttgttccgtgcacatttatcggtgctgggtcatgactggactcggaggccatcttttcgtccgtgtgcactgtttggtgctgggtcacgggttgggctcagtggcctcttttatttgtgcgctttgg…
1A	79.99913188	733779	tgcagtagtactactcgggttccattgatttcacgtatgaccatctggtaggcctagtgtttgtcaaatcttgagacttgtgcaaataaacaatgtgctggagctcttttgtcttttttgtcttccatgtatgcgcctgaccgatgtaagcaaagaaaggtggaccaagctatattcaagctgaagaacaagtacagaggctggcgttttggacttggggttgtgccctgtgagttctcagcagcagatgatcatgatgcagtcagtgccgtcgcggctgca
1A	80.0741297	665379	tgcagcaaatcgggacttgctctCttccgaacggtcatccggcgggtcatggccggtttccgaatcgcccacgtctgggtctcccaccccaccttctttttttaaacctggcgctggagattaaaccccgcggctcatgtctcctcataaaggttgtatgcatgttgtgtatatccagcttttgcataggaaaacaatttgattgagccggcggcagcggaggaaataccagcaagttcaagtccggcttaagcccgatccaggcagcagcttgaggtcaacagcagcgattcggcgaggaatttgctcggggtcaacccggagcagaaaacggcttgatgaaaaatcacagtagcgaatccgggtcataacaatggcttgacttgtagcctgcactgg…
1A	80.08073368	2297452	TGCAGAGTACCTTCTCGATCTGTACTTCTATCACTAATAATTTCTTCTGTACAGGAGCAACACAAACCA
1A	80.18544924	1130870	TGCAGCAAATCGGGACTTGCTCTCTTCCGAACAGGTCATCAAGCGGGTCGTGGCCGAGATCGGAAGAGC
1A	80.23027549	1273195	TGCAGAGGGGCTCCAGGAAGGACATGGCGGCGGACGAAGGCACGGCTCCGAGATCGGAAGAGCGGGTCA
1A	80.23027549	3951258	TGCAGCCGCCGCGCGCCGTTGGCGGCATCGGCCCGAACCGAGATCGGAAGAGCGGTTCAGCAGGAATGC
1A	80.23027549	1102942	TGCAGGTGCCAGTTAGCGCTAGCGGTGCTAACTGCTTCGTGCGCATGCCAGCAGGCAGTAGCCCTTCCG
1A	80.23027549	1385930	TGCAGGCGACGCAGCGGATCCAGGAGGAAGGCGCGATGCAGGGTCAGCGGAGGCGCCGAGATCGGAAGA
1A	80.23027549	4539821	TGCAGCCGCTGTGACGCTGGGTGCGCGGACGTGCAAAGGACCGAGATCGGAAGAGCGGTTCAGCAGGAA
1A	80.23027549	4410341	TGCAGAAATAACAAATCGAACTAGCCGAGATCCGAAGAGCGGTTCAGCAGGAATGCCGAGACCGATCTC
1A	80.23027549	1257937	TGCAGCTCCCGCGTGCCTCTCGCCGCCGATGATGAGGGGCGGCGCGTAGAGCTGCCTCGCATCGGGGAG
1A	80.23027549	1280329	TGCAGCTCCGCTCGTTGCAGAGCAGATGCGGCGCGGTGAGGGACTTGGTAGCATGTGCTCCGAGATCGG
1A	80.23027549	1382402	TGCAGCCCGAGCTCGCATCCGTCACCGCAACAAAGTTCTCTCCATGGATCCGTCGGGTCTCGTCCATCC
1A	80.23027549	2371213	TGCAGATGATCCAATTAGGACATGTTCAGAAACTACATCATTCCATCCGAGATCGGAAGAGCGGTTCAA
1A	80.23027549	4395627	TGCAGTTGTGGTGCTCGTCAACTTTAGCCCCGAGATTGGAAGAGCGGTTCAGCAGGAATGCCGAGACCG
1A	80.23027549	3034295	TGCAGCAGCAGAGCAGGATCAAGCCCCGTCGCCCTCCTCTCCTTCGCACGCACCTTCGCTCGACCCCGC
1A	80.23027549	4395873	TGCAGGTGATCTCCACCAACGTCGCCTGGTCCACATCGCTGGATTTAAACGGGCAGTGGACCTCCCTCT
1A	80.23027549	4261172	TGCAGCAAATCGGGACTTGCTCTCTTCCGAACAGGTCATCCGAGATCGGAAGAGCGGTTCAGCAGGAAT
1A	80.23027549	1231766	TGCAGGTCCCTGGCACTGGCTGCGCAGGCACCAGGTAGAGGAGGAGAAGGGGGGCACCGTAGCTCGCAG
1A	80.23027549	1278492	TGCAGCCAACCATGGCGTCGTCGTGGGGCTCCTGCTGGAGGTGAGGGTGCCGACGAGCGAGGCAGCCGG
1A	80.23027549	3029421	TGCAGCTGCTCTCCTCTGCTGCGGCCGACTTCGCGCTAGGCCGAGATCGGAAGAGCGGTTCAGCAGGAA
1A	80.23027549	3533552	TGCAGCTATGCCATGCCGCCACCGCTGGCTCTGCTTCACATGAACCGAGATCGGAAGAGCGGTTCAGCA
1A	80.23027549	1270970	TGCAGGCACGGGGAAGAGGAGGAGGGAGCTCGTGCTCCTGCGGGTTCGTGCAAGAAATAGAGCAGCTCC
1A	80.23027549	4540744	TGCAGACTCGTAGTCGCTCCGAGATCAGAAGAGCGGTTCAGCAGGAATGCCGAGACCGATCTCGTATGC
1A	80.23027549	1388792	TGCAGCCGCTCCATGACGCCCGTGTCGGCCGCTCGCGAAGGCCACGGCCAGACCCACCGCTTCCGAGAT
1A	80.23027549	1107411	TGCAGCCGCCATGTATTTTTGAACTGTACATGGCTTATTTTGTAATGTATTTTTTGAACTAAGAGGTGT
1A	80.23240328	10024400	TGCAGCCAATGTTCCATCCTTTACCCTTCCTCTGGGCTCCTTCTGCATGAGATCGGAAGAGCGGTTCAG
1A	80.23330212	1034138	TGCAGTATTACATTTTCTAATACTTCCCAATCCTTGCATGTTCATTGCGCAAGAGTATATCTTCACCAT
1A	80.23372638	10270970	TGCAGAAAAAAAAAGCAAATTCAGAAACAGTTAGTGTTAGGTGGTTTCAGACCTTTTGCTGGTTAGAAC
1A	80.28973795	1091566	TGCAGTACTAGAAGGGCCAGCGGCGGCATGCAAATTGGATGACGCAGTAAGCGTTCGGAGACCGAGATC
1A	80.40590469	994398	TGCAGCCCACCGCCGTCCCCGTCCTTCCTCGTCGGGGCGTCGCGTTCCTGCCCCCTCCGCTCCGTCCGA
1A	80.42090912	1239431	TGCAGGCGCCAGTTATAGCTCATTTTGCAAACAGGCGCCTGCTGCGCTGGGAGCTGGGCCGAGATCGGA
1A	80.45221987	1094105	TGCAGGGGAAGGAGAAGGCGGCGACTGGACACCCGCTGCTGCGGGTGCTGAGGCGAGACAAATACACGC
1A	80.5093516	1769781	TGCAGTTTAAGAAGGCCTCGCCGAGCGCAGCGGCAACGGAAGCATCTTGGTCGGACCGAGATCGGAAGA
1A	80.5093516	1124420	TGCAGAGCGGCGCACACCTGAGCCGCCGCTTCTTCCTTGTCTCCGTCCAGCCTTCCCCTCAGGACCCGA
1A	80.5093516	1129025	TGCAGCTTGGAGCACGGCGAGTATTTCTCATGGCGTACGTATGGCATGGTAAAACGTCGTCGGGACGCG
1A	80.5093516	1379284	TGCAGCGACGTCCCGTTCGGCTACTTCCCGCCGCCGTCCCCCAAGACGGAGTCCGAGATCGGAAGAGCG
1A	80.5093516	2308507	TGCAGCTTACCGTCTCTGTTCCTCGAGGAGCTCGACCTAGCCCAAGCTCCCCACGCCATCAACGGCTCC
1A	80.50935202	997000	TGCAGAACACCACCCAGTTCGGCTTCATGGCCGTCAGCCTCGGCTTCTACGACACCCTCATGTCCTGCT
1A	80.50935202	1218701	TGCAGAAAAGGAAGATGGGTGACAAGTGTAGTGTGGTAGCTCAACGAAACCTCACCAGATGCAAATAGC
1A	80.50935202	1141582	TGCAGCTTAGGGTGTGGGGCGGGCTGCGGCGCAGGGCGGGGAGGCGGCTCACAGCGACCGCAACGGGGC
1A	80.50935202	1109578	TGCAGCGCCAAATAGGAAATGCCTGCCCAACTAGGCTACAGAAATTGCTCCTGTCAGGCGCCTGTTAGG
1A	80.50935202	1072899	TGCAGGAGTATCAGTGGCAAATACAAACGAGCCTTGTTTCCCCAAAAAAAGTGTGACGCATAAGTTTGT
1A	80.50935202	982829	TGCAGAAATGACAGCGTGGCTTTTCCCGTTTATTATAAGTCCACCCCCTTTGTAAAAGCACGGCTAAAA
1A	80.50935202	1220292	TGCAGACTAAGCCACATACTACGATAGCTACGGGCATGCACGAGAACATGCTCTCAGCGCATGAAAATT
1A	80.51216055	4002315	TGCAGCTCGGCGCCGCCGCAAGTCCACGTCGTCGACGGCCTCTGCTTCCCCTACAATAGAATGAGCGCC
1A	80.7917385	4910244	TGCAGGTTGGGTCGCCGTGGTTCACCATCCTGTTCGCCCGCAAGACCGAGGAGAAGATCGAGGCGGCTG
1A	80.81622352	1151674	TGCAGCCGGCCTCGTACTTGACGGACTCGGAGCACAGCCCGCACAGCCACCGAGATCGGAAGAGCGGTT
1A	80.81622352	1121826	TGCAGCGCCGAAGGCGGCCCAGCCTAGTTTCCCGCTCAGCCAGGAGGGCCGAGATCGGAAGAGCGGTTC
1A	80.81622352	1380604	TGCAGGGAAATTCAGATCTCAACCCGATTCAGCTCACGGTGGCCCAATCTTGCTGGCTTGGAAGGTAGG
1A	80.92575381	4993504	TGCAGGTGCCCATCCCCGCCCTGCCCCCGAGATCGGAAGAGCGGTTCAGCAGGAATGCCGAGACCGATC
1A	80.92575381	5363558	TGCAGCGGCGGGCGCGGTCTTGGAGCACCCTAGCCGAGATCGGAAGAGCGGTTCAGCAGGAATGCCGAG
1A	80.92575381	1072574	TGCAGTCTCTGCATAATTGATAAAATTGTAGGCAGGGAAAAAACATGCATTGGGCTGAAACCACTGGAA
1A	80.92575381	4396543	TGCAGCCTCCTCCCACCTTGGGATCATCGGCCGAGATAGGAAGAGCGGTTCAGCAGGAATGCCGAGACC
1A	80.92575381	5325292	TGCAGCTCCACGCTGTTGTCGCCGTCGACGGTGAGCCGCTCATACTCTCCGATGTAGTCGAGGTGGACC
1A	80.92575381	4410675	TGCAGATCCAGCTGGGGCTCGCCCGAGATCGGAAGAGTGGTTCAGCAGGAATGCCGAGACCGATCTCGT
1A	80.92575381	1384058	TGCAGCGTGCGCAGCGCGAGTACAAGCTTCTCTTCGTGTACCTCCACTCCCCTGACCACCCGAGATCGG
1A	80.92575381	4439882	TGCAGCCTCCGCTGCCTCGCTGCCGTGCGACTCCGAGATCGGAAGAGTGGTTCAGCAGGAATGCCGAGA
1A	80.92575381	1354109	TGCAGGGGCAGCACCCATCACACGATGAAGGCGGTGATGAGGTCGGTCCCGAGATCGGAAGAGCGGTTC
1A	80.92575381	1119237	TGCAGGCAAAGGGCGACGGCGGGGGCGCTTGATTCTATCCAGCACCAACGCCATGGACCGAGATCGGAA
1A	80.92575381	3534312	TGCAGCAAATCGGGACTTGCTCTCTTCCGAACGGTCATCCGAGATCGGAAGAGCGGTTCAGCAGGAATG
1A	80.92575381	1105542	TGCAGCGTGGCACGATGGTGGTGAGGGTGGTGAAAACGGTGACGGGTTCGTCCTCTGTAGGCGACGCGG
1A	80.92575381	2291423	TGCAGTTAACCAAAAGAAAAACATAGGAAAAAGAGAACAAAAACCGGTCGATGGTTCCGGAACCTTCCC
1A	80.92575381	1277060	TGCAGAGAGAGTGACATGAGGAGAGAGGCCATGGTAGGGGAAACGGAAAGGGGGAAGGTGAGGAGGAGG
1A	80.92575381	3938220	TGCAGTTATAGACCCAGGGGATGAGGTTCTCCTCTTTGACCCGAGATCGGAAGAGCGGTTCAGCAGGAA
1A	80.92575381	3938842	TGCAGCACCACGGCGGTCGGCACATCATCCGCAATGGTCCCGAGATCGGAAGAGCGGTTCAGCAGGAAT
1A	80.92575381	1051568	TGCAGTCCCAGGCTGCCGAGCAATTCAAAGCGCCTGATCTTAGCAGCGTCATCTCAAACCCTGAGGCTT
1A	80.92575381	2285120	TGCAGGAGCCGTGCCTATCCGCTACTGCTCCTTTTCATCGAGCCGCCCAAGTCCTAGGATGCCGTCGCC
1A	80.92575381	981803	TGCAGGTCGGATCTGGTGGGATCCCCTACTCCTCCACCCCAGCGAGAAGGCCGAGATCGGAAGAGCGGT
1A	80.92575381	1229423	TGCAGGTCCCTGGCGCTGGCTGCGCAGGCACCAGGCGGAGGAGGAGAAGGGGCGCGCCGTAGCTCGCAG
1A	80.92575381	1724832	TGCAGAGGGACGCCTGCAACGGGACGTGTGCTGCTTGCTGCGGCGATTGTGCAGCCCGAGATCGGAAGA
1A	80.92575381	1127333	TGCAGGCTACAAGTCAAGCCATTGTTATGACCCGGATTCGCTACTGTGATTTTTCATCAAGCCGTTTTC
1A	80.92575381	4544098	TGCAGCTAGCGTGAGTGCGAGCAGGACCCGAGATCGGAAGAGTGGTTCAGCAGGAATGCCGAGACCGAT
1A	80.92575381	3533081	TGCAGTGCCTTCTTCCATCTGCACCAACACTACATCGACAACCATCCGAGATCGGAAGAGCGGTTCAGC
1A	80.92575381	3944590	TGCAGCATGCCGTAGTTGCCGCTTGTCGTCCCCCCCACCGAGATCGGAAGAGCGGTTCAGCAGGAATGC
1A	80.92575381	1008166	TGCAGGGGCGCGCGGGAGGAGCACGAGCGAGCAGCAGCGGGTGGCAGGTGTCGGGGCAGTCCCTCGGCT
1A	80.95776119	1101248	TGCAGTGCATACGATGTTTGCGGCAAACTTGTGCATTTGCACAACCTGGTGCCCCAAACATGGCAAATG
1A	80.96526977	1009199	TGCAGTGTCCCTCAGTCCCACACGTTGAAGCTCAATACACCTTGCGCGAAGGCTGTATGCGACTTGCTC
1A	80.96596343	1099815	TGCAGCATTGGGTTCATGCCATCAAGGGGTTATATATGCTGGCCAACCGTTGAGTTGTCACCGAGACTC
1A	81.04145506	2282340	TGCAGCGAGCGCGATCTGCGAGTAGACGGCGCCGAGGTTGAAGAGCACGGCGGCCCTCTCGAGATGAAC
1A	81.04145506	1201771	TGCAGTACAAAAGGTGCCCACGGTAGAACGCGGCAGACCCGTGACGGTTCCGAAAGTGCCTGAGCTGAT
1A	81.04145506	1093499	TGCAGTAGTTAATTACACGCACGGACGCCATGCATGTACACGTCTGTCTCACGAAATTGCAACGTCGCA
1A	81.04145506	1121687	TGCAGCGCACGATTTCGCCCCGCAAAACAGTTCATCCTCAAACTATAAATGCGTTATGCGGGTCGGAAT
1A	81.04145506	1138246	TGCAGTCGTGTCCAGAAAATCCGCCGTCGTTCGCTTCTTCACCTTCGTCCATTGGATCCAGCCGAGATC
1A	81.04145506	1091006	TGCAGGCGCAGTAGGCGAACACGAGCGCGACCAGGCGGAGGGGGAGGCCGAAGCCGAGATCGGAAGAGC
1A	81.04145506	980012	TGCAGTATTTCTTCTCTCTCTCCCCCGCCACCACAAATCTGGAATAGATCCTCACCGAGATCGGAAGAG
1A	81.04145506	1764604	TGCAGTTGGACGTGTTGATGTGGTCGCCATTGGTGCGGAAGCTCGTGTACATGGGGGAGAAGTACGTGA
1A	81.04145506	1233048	TGCAGCAGTGTCAACTCATCGTTGTCCAGGGCCCATTTCACCACGAAGCTCAAGCTCCGAGATCGGAAG
1A	81.04145506	1163264	TGCAGGGTGAGCAGGTGCAGGCCCCGCGAGCAGTCGCGCACACCCGCCTTGATCTCGCGCAGCTCCCGA
1A	81.04145506	998279	TGCAGGCGTCCATATGGAGCAAGGACGCGAAGTTCTTGTTCGGCGAGATCCTGGCGGCGACGGAGCACT
1A	81.04145506	1092213	TGCAGAAGGGGGCCATGCTGCTAGGCCTCATGGCGTGGGCCGCGTGGCCCTCATCCCGCTGCCGCGGCG
1A	81.04145506	2289282	TGCAGCGTCGATCCCTCGCCAGGTCTTGGCATCCCGTGACTGGGAGTTCGATTCCTGTTGGATCCAGGC
1A	81.04145506	1218472	TGCAGCAGTAGCACCTGAAGAATCACCTCGGCCTCATTGCTTGCTTCCAGGATACTGAGGCTACGCCTG
1A	81.0422406	1124870	TGCAGTCTGGCCCAACATGCACAGGAGAGGGGCTGGGCGCTGCTCACCATGGGCCATGGCCCGAGATCG
1A	81.0422406	1390927	TGCAGCCGCGCCTCCACGAATCCGCAGACCACCATCATGCGGAGCCGCCGCCCTGGCCTCCGATCCGCA
1A	81.04235622	3022782	TGCAGGTGAAACCAAGTAGCGCCCAACAACTTATCTCCCGAGATCGGAAGAGCGGTTCAGCAGGAATGC
1A	81.04235622	1103886	TGCAGAAGACCAACCTAAATAAGATGGGTCAATCTCATAGTTTTTGAAGAGGCCCATGATTCACTCACC
1A	81.06201364	3064878	TGCAGTGGAGCTTGTGTCGAAGGCGAGCTCGAGGTCCGTCCACCACGTGGAGTACCTCCCGAGATCGGA
1A	81.24764867	1287579	TGCAGTTCCAGCAGAGATGGACGAGCTCCTGGATCCGCCCGCCTCCGCCAGTCCCTGACCTCACCGAGA
1A	81.3083832	4542957	TGCAGGCCGCCGAGTCCAACGCCAACCGAGATCGGAAGAGTGGTTCAGCAGGAATGCCGAGACCGATCT
1A	81.3083832	4544541	TGCAGGCCGCCGAGTCCAACGCCAACCGAGATTGGAAGAGCGGTTCAGCAGGAATGCCGAGACCGATCT
1A	81.3083832	4540177	TGCAGGCCGCCGAGTCCAACGCCAACCGAGATCGTAAGAGCGGTTCAGCAGGAATGCCGAGACCGATCT
1A	81.31595383	995045	TGCAGCTCCCGTCCCCGAATTCGTCCCCTCCCAGTCCCAGGCCAGGCCAGAATCCCGAAATCCGAGATC
1A	81.31595383	1080212	TGCAGATCTACCGACTTCTGCACAACAGTCCTGCCGATGGGTGCCCCCTGCTCCTGGGCACCTGCGAGT
1A	81.31595383	1081533	TGCAGCGGTGATGGCGAGTTTCTGCATCAGACGGCGGCCTTACGTGCTCACCGAGATCGGAAGAGCGGT
1A	81.31595383	1263860	TGCAGGGCCAGAGTTCATGGGTGCGAGGTAGGGCAGCGCCCTGCTGGCTCCAGGGGGCACGCACCATGG
1A	81.31595383	997308	TGCAGGGTCCAGTCACGACGATGCGGCCAAGCGTCACTGCCTCCGCCCTGCCGACGATTCCGCGGGCGC
1A	81.31595383	1090724	TGCAGCGAGATAAACACGCCGTTGCCGAGGGGATTTGCCCAGTGGCACCCTCCGAGATCGGAAGAGCGG
1A	81.47901669	669563	tgcagtaacatgaggcagCtAtActgcttgggatgtttgcCttCggCtacgatgaagaTtttgttactTgtaggaatagtcaaatatgagttgaccgttgagcgttcatgcatggtttgggtggattttggtgtcagcctgcatgacctgatggagaagacacacaaccatggcaaaccgcggattagaaactgcacgtttcaacaaaggttttaatgtTgtagcataaatgtattaacctatagtacttagagtggtaactttccaaccaagtacatatcggcatagaaattcaacaaagagaatgctgcactaattaccatcaagagaatgcatgaaaagaagaatattaacatgagaagtccttgtgttaattcaaaaaaattaacatgagaactg…
1A	81.47901669	667634	TGCAGTAACATGAGGCAGCTATACTGCTTGGGATGTTTGCCTTCGGCTACGATGAAGATTTTGTTACTTGTAGGAATAGTCAAATATGAGTTGACCGTTGAGCGTTCATGCATGGTTTGGGTGGATTTTGGTGTCAGCCTGCATGACCTGATGGAGAAGACACACAACCATGGCAAAACCGTGGATTAGAAACTGCACGTTTCAACAAAGGTTTTAATGTTGTAGCATAAATGTATTAACCTATAGTACTTAGAGTGGTAACTTTCCAACCAAGTACATATCGGCATAGAAATTCAACAAAGAGAATGCTGCACTAATTACCATCAAGAGAATGCATGAAAAGAAGAATATTAACATGAGAAGTCCTTGTGTTAATTCAAAAAAAATTAACATGAGAAC…
1A	81.5117793	3028672	TGCAGCTCCTGGCCAAGGCCCCTGTACATGGTCGTGCGTATTGCCGAGATCGGAAGAGCGGTTCAGCAG
1A	81.56451352	2295039	TGCAGACTTTAGAAAATGACCCGAAACACTCCCAAGATGGCCTCAGATCGAAAAGTATTCAACATGAAA
1A	81.56794105	1138208	TGCAGTGCAATGTAGTAAAAACTACTGTGGTTAATTAAGAAACTAGATACCGAGATCGGAAGAGCGGTT
1A	81.5787107	990732	TGCAGACCTCGGCCCTTTATACATCGTTATTATACCTACGTACATGCTACGAGCGAGAGATCAGATCCA
1A	81.5787107	1268561	TGCAGAAGCTTCTGCGAGTAGACACCCAAGCTTCAGTAAACACGACATGATCATCAGAGAACACGCTAG
1A	81.5787107	1129339	TGCAGTTTTTTTCGGCAGATTTTTTTGCAATAGAGGAGATGTTGAATTTTTTGTTCCGTCTTGCTTTTT
1A	81.58292227	1123593	TGCAGGCTCCGTTAGGAAAGTAACGGGAAATGGGACATCTTGGTAGAGAAGAAAATGTTCCGCAAGGTT
1A	81.61813502	1670636	TGCAGATCGAGCCACCATCATGATTCGGATTCGCTACTGTGGTTTTTGGTCAGAGCCGCCTTTGCCTCC
1A	81.63328088	981494	TGCAGTGCTGCGTGAGGCGGCAAGGTCGTGTGATACAACAAGCACGTGTACGGATGGAGCAAGACCAGA
1A	81.63328088	1113511	TGCAGATGGATGGCACAACGGCGCTTGTGCAAGCAAAAGAGGAGGAGGCGGCCAGCAACATACGGGGCA
1A	81.63328088	1383920	TGCAGCTTCGCCCGCTCTGGGAGTGGAGTTGTGGAGCGGCGCGATTCCGAATAGGGTCTAAGTCGGTTG
1A	81.63328088	1000001	TGCAGTGATCTTCGTCTATAATTGAACGGAAAAGAACAAAAAACTGCGTAACAACCGAGGGGGGGCTGC
1A	81.63328088	1125251	TGCAGGTCACAGCCTCCTTCAGCAACAGGCCGATGCTGCCGTGACCATCCATGGCGGCGAGTAAACCCG
1A	81.63328088	1020599	TGCAGCGAATGAAGTTATTGTCATCGCTATCATCTTTAGTACCGTAACTAGCAAGACGATTAGCTACCG
1A	81.63328088	1105480	TGCAGGGTACAATAATGCTTTTGTAGTAGTGCAAATTTCCAGATTAATGATCTGCTGACATTGTATTCT
1A	81.63328088	1015080	TGCAGCAGAAAAACTTATTTGGACGTCCGGATTCATGTTCGGATTATCCGGGTTTTATCCGGATGATCT
1A	81.63328088	1116082	TGCAGCAAGATTATATTGTTGGACTAAAGTCTGCATCCATATATATTCCCGAGATCGGAAGAGCGGTTC
1A	81.63328088	994564	TGCAGAGCATCGTCGGTGGAGCAATGAAGCATGACTAGTGATGTTGGTGAATTACACGCTCGTCACCGA
1A	81.63328088	1094246	TGCAGAAACACCACACGATCTGAAAAAACCGACAGAACATGTCGTCGGAGAAGCAGGAGACGGCGGCGG
1A	81.63328088	1109543	TGCAGGACAGGCAACGACCCCGCTTGTTGTAGCACCTGGGACACAGAGACACGTGGTGATCCGTTAGTG
1A	81.63328088	983421	TGCAGGTCCCTCCACCGCCGTCCCTCCTACCCCAGCATCGGCCATCCTCCCTTCCGCCACCTTCTCATG
1A	81.63328088	1093978	TGCAGAAATCGTGAGGAAGAAGGAGACTCGGGTGGGTCCCGTGAGTCAGAGACACAAGGGAGGGAGGGA
1A	81.63328088	1133163	TGCAGCCTCTCTTGTACGTCCTCTCCTCTCCCGTCCTACAACAAAGGTCACCTCAATTTGGCGTCTTGT
1A	81.63328088	1265636	TGCAGAGTCCCTAGCCGTACGGATTGCCGCGGGGGCGGAGGGGGGTAGTGCTGACCTCTTCTCGGCCGC
1A	81.63328088	1269430	TGCAGTGCTGCGTGAGGCGGCAAGGTCGTGTGATACAACAAGCACGTGTACGAGCAAGACCAGACGTGT
1A	81.63328088	1030021	TGCAGCGCCCAATTGGGCCGACCCAAGAACTAAAAGCGTGGAAAAATCGCAAAAAAATAAGCTCTCCGA
1A	81.63328088	1119662	TGCAGGACTTAGCAAAACTAACCCTGAGTCCTGTAGCCTTAGCGAAATCATCCAAAGTATTCATGAGAA
1A	81.63328088	1093866	TGCAGTCATTCCCTTTCCGTGTCTCGGAGGGCCCCGACGGGTTCCCACTCGTGCACGCCCGAGATCGGA
1A	81.63328088	1096869	TGCAGCTGGACGGATGCAAGCGCATCACCGGAAATTTTGAAATAAATTCAAAAATAATATGAGCATCAA
1A	81.63328088	1082510	TGCAGCTTCTTTCTTTTCAGCGCAAGGGCATAATCTTGTTACGAAATCCAACAACTAGTGAGACAGTCT
1A	81.63328088	1096167	TGCAGGGCGAGCCACATGAAGACATTAATGCGGATGTGGGCCTAGGTCTTTTAGGTGAGGCGCCAATTG
1A	81.63328088	1104693	TGCAGAGGCCCAACGACACCCACGCGGGAAGGGAATGGGTTAATTGATTGCCTGGTTTTATTGCTGGGC
1A	81.63328088	1163409	TGCAGACTTGGGTTTATTCAACAACGTGACGGCGGCTCGGTGATGAACAAAGCAATGGCGGGTTGATGG
1A	81.63328088	3939317	TGCAGCGACGTAGCTGGCCAACATGGACGGCAAGTGCCGCCGAGATCGGAAGAGCGGTTCAGCAGGAAT
1A	81.63328088	1073500	TGCAGAAATATTTAGGTCTTCTTGGATCTCAATCCAAAAGCGTACGGAGGGAGGAGGATTTGATTTGGA
1A	81.63328088	1060118	TGCAGATTTCTCAGAGGAGATCCAGTTCCTCGGCTTCCTGACCAACGACCAGCCATGGTGCCTATTGTA
1A	81.63328088	1038512	TGCAGGGTTCCCAGCAGGGATTATTATGCAGGGCCAATAAATAAGTGCCATGTGTCTCTGTGGGCCAAC
1A	81.63328088	1264711	TGCAGGCGACCCTGTGCAAGGAATTGTTACGCGTATCCCTATCCCTAAAAAAAAGGAATTGTTACGGGT
1A	81.63328088	1263589	TGCAGCCGCTCCGCTTTCTGTTGCACATGCGCTGCTGTCCGCCAATGCGCTGCTGCTTCCCGCCCGACC
1A	81.63328088	1377896	TGCAGACGGTCAGAACCACAAACTAATGGAGGAAGAAGATAAGGGACTTGTTAACTGGTTTTTTTCTTT
1A	81.63328088	1089795	TGCAGCCGCTCCGCTTTCTGTTGCACATGCGCTGCTGCTTCCCGCCCGACCACACAACCACCCCCCAGA
1A	81.63328088	1125761	TGCAGAGGAGGTCCAGGACGAGGCCAACAGCGGCGCATGGCATGCTCCCTGTTGCAGCAGTACAGAGAG
1A	81.63328088	1009263	TGCAGTCTGTGCTGGTGGCAGGAATGGGCGCCAACCCGACAGTCAACACTGGGCGGCGGTCAGCGCCGA
1A	81.65695096	1212778	TGCAGCACCACCCGACTGGACTTATGTGGAAGCTGATCTGCTAGGAAGGAACCGAGATCGGAAGAGCGG
1A	81.65695096	3952175	TGCAGGGGAGAGGAGAGCTTCTCCGAGATCGGAAGAGCGGTTTAGCAGGAATGCCGAGACCGATCTCGT
1A	81.65695096	4405467	TGCAGTCGTTGGCGAGCACCCGAGATTGGAAGAGCGGTTCAGCAGGAATGCCGAGACCGATCTCGTATG
1A	81.65695096	3941379	TGCAGGTCGAGCCGCACTCGCACTGCAAGCCACCGAGATCGGAACAGCGGTTCAGCAGGAATGCCGAGA
1A	81.65695096	5992505	TGCAGCAGCTTGTTGTGAACACCGAGATCGGAAGAGCGGTTCAGCAGGAATGCCGAGACCGATCTCGTA
1A	81.70695853	4993774	TGCAGCCCTATATCTGCCTGGAAATCCGCACCTGTGCAACCGAGATCGGAAGAGCGGTTCAGCAGGAAT
1A	81.761785	732113	tgcagtccacgcacgacaacaagtcctgaagagagagtttagagaaagacagggagggtgaatgcctgcatgacggtagagtggctgctctacaccgcgtcccatttttgtgtgctgcgtcatgtcgtgttgtcctctaaacgtcacaaaattaaacttttccatcaaattttctcaatccgcagacacacatgcccgcattatttccatttttgtgtgcttccatatagtgcttgctccacagcccctgca
1A	81.761785	734090	TGCAGATTCAAACACTCAAGCATGTCCCCTCCTGAAGAATGAATGGAACGAGCGAGATGAGTGAGTCTGAATGCATGAATATATAAAGGCCATGTTTTTTATTTGGAATCTCTGGTACTACTGAGAATACAAACTGAAATAGTAGACAAGAGTGGACCCTAGCTGCAAGAACATGAAAATGAGAGAAGGAAGAAAGGTGATGCCTGGGAAGGTCGGAATTGGCCGTCGCTGCAGTCCACGCACGACAACAAGTCCTGAAGAGAGAGTTTAGAGAAAGACAGGGAGGGTGAATGCCTGCATGACGGTAGAGTGGCTGCTCTACACCGCGTCCCATTTTTGTGTGCTGCGTCATGTCGTGTTGTCCTCTAAACGTCACAAAATTAAACTTTTCCATCAAAT…
1A	81.87461048	2261700	TGCAGCAAACAGCTAGGGATTGGAGGTTGGATCGAGCAGCGGTGTGTCACCATGGGGTGGAAGCAGGCG
1A	81.8786692	3575243	TGCAGGCGCTCCGCGACATCAAGTCCCGCACGGGCGCCGAGATCGGAAGAGCGGTTCAGCAGGAATGCC
1A	81.88460962	4261381	TGCAGGTTCGACGCGAAGGTTTTCATGGAGAGGCTCCGAGATCGGAAGAGCGGTTCAGCAGGAATGCCG
1A	81.93578528	3064754	TGCAGCTCCCCCGCCCCTCCGCCTCCACCCCCGCCACCCGAATCGCCGAGATCGGAAGAGCGGTTCAGC
1A	81.94286124	3957747	TGCAGCAACGACCCAATCTCGTGCGTGGGTGGAGTCGACAAGCGCCGAGATCGGAAGAGCGGTTCAGCA
1A	81.94286124	1298628	TGCAGCGCTCTTTCCCTTTCCCCTCCTTTCTCCTTCCCTTTCTCCTTCTCGCTCGCGACCACGGCCTCT
1A	81.94286124	3938531	TGCAGGAGTTTCGATCTGCTGGGTAACCAATCTTCAGTTTCTGGATCCATTCATGATGTGTCACGCGCC
1A	81.95707036	1098532	TGCAGGAGTACGGCGCGCACTCGGGGATCTTTGAGGGTATCGCGGACTACGTGCGGCTCAAGGCCGAGA
1A	81.96047211	3937627	TGCAGTCTCCGTCCGCGCTACATGCGAGGGTGGCTGCCCTGCCCCGAGATCGGAAGAGCGGTTCAGCAG
1A	81.99857961	3570013	TGCAGGAGTCAGCTAAGGGACATCGACACAGACGCCGAGATCGGAAGAGCGGTTCAGCAGGAATGCCGA
1A	82.01953266	4538608	TGCAGGCTACAAGTCAAGCCATTGTTATGACCCGAGATCTGAAGAGCGGTTCAGCAGGAATGCCGAGAC
1A	82.01953266	4262067	TGCAGGTGTTGCTGGCTTGCTGCTAATTCTTACCGTGTGAACTCGATGTCGATGATGCCGGAGTGGCGG
1A	82.01953266	5324386	TGCAGAGCACCACAGCGCCGCCGCGGCCCTGCCGAGATCGGAAGAGCGGTTCAGCAGGAATGCCGAGAC
1A	82.01953266	1253593	TGCAGCGCATGGGCGTTGGCCGGTTCCTGGCGGTCCCGGCGCTGGCCGCGGCCGCGCTGGTTGGGATGT
1A	82.01953266	2301667	TGCAGCTGTTCACGGAACACCCTCAGTATGTCGGCGAACGTGACGATCCCAGCGAGACGGCAGTCATCC
1A	82.01953266	1191259	TGCAGAAGACAACCTGCCAAGGACCTTGATTCAAGGACTCACTTCGTTGAGCAGCAGAGAAGGAGGCCA
1A	82.1056624	1117729	TGCAGCCTGGGCCCCGCCGTGCTCGCGCCCCACATGCCAGCGACGGACGCTCCTCAGTAGCCCCTGGCC
1A	82.1056624	1860185	TGCAGCCAGCATAAAACGATTTGGAAGTTAGCATGTGTCCACGTTGACGAGCGGATTAGTGGCAAATCT
1A	82.1056624	1138132	TGCAGCTCATGGGTTGAACCCCTGCACTGCAATCCCCCTTGCACTGGCTCCACCTTTCTCTTCCTCTTC
1A	82.132131	1243040	TGCAGCCAGCTGCTTATCCTCCTCATCACCACCTCCCTGACTGCTGTCAGATTCCGAGATCGGAAGAGC
1A	82.15496536	1152638	TGCAGCGGGCGATGGCGCTCGGCGAAGTAGGGGAGGCGGAGAAGCGGGACTCCGAGATCGGAAGAGCGG
1A	82.19481497	1103736	TGCAGATCAGAGAAATACGTGTGACGAGGAGCCATGGCATGACCATTCACGGGTGTTCGGGATCTAGCG
1A	82.21698016	1094953	TGCAGGTGCACCGGACGGCCACGCGCAGCGCCTGCACCATCTCGTCCTTGAAGGGGCTCCACGCGAGGC
1A	82.22963482	116860	tgcagcttgttttttctgtcaacaagtacgccctctccttcccttttatgtccatgcgataagtagtatttctctgtttgggagctctcctgcttgctggttgagaactaggaaggaggagatgatcaagcttgagaaatggaagaagtcagagcaattgaagcagaaaagcaacagtattgctaggggggctgagaccagggctcatctttcttcattcctgtgtcactttgagctcctcagaagaaacagaatgagacaccatttagaaaaagtagacaggggtagcaagggaatgttggttcaccctgttcatttagtcatgcttgactaataagatccctatcaaagatactacggtctgcaagatgagggccgctccctagcctgca
1A	82.2633951	1687572	TGCAGAAAGCACTGATTAAAGGATTTAGGTTGTTTAATCATTTTCTGACAAATAAAGCCGAGATCGGAA
1A	82.34278161	1238232	TGCAGCCAATGTGCCCCCACATGGATGAAATGTAGCTCTTCAGACTCTTTCGCTACAGGTGAGGATGAG
1A	82.35444279	1109844	TGCAGAAACAACGATGGTTTATACTTGAGGACCTCCGCCAGAGTTTTTGATGATGTGACTGATCCGAGA
1A	82.372462	5970551	TGCAGTCCCTGGAGGACGCCGTGGGCCGAGATCGGAAGAGCGGTTCAGCAGGAATGCCGAGACCGATCT
1A	82.372462	4009259	TGCAGCGTCACCTTGACCACTGTTTGCCTGGTGCGATGTGCCGAGATCGGAAGAGCGGTTCAGCAGGAA
1A	82.372462	1224926	TGCAGCCTAGGGTGTTGGCGCAGCTAGCCCTAGCAGACGACAGCGATCACCGAGATCGGAAGAGCGGTT
1A	82.372462	1110447	TGCAGAGTTTTTCTTTCTTTTTTTCTTATTACTAGCAAAAGAGCATGTGTGTTGCAACGGGTTATGCAT
1A	82.372462	4003014	TGCAGCAGCGGGGCTGCTGACGATGGCTTGCAAAGGAGGCCGAGATCGGAAGAGCGGTTCAGCAGGAAT
1A	82.372462	3942572	TGCAGTAATCAGCTTCGATAGCACACCGTTGAACCCTCACTGGAAGGGGTGGGTGCAGAGCTCCTCCAA
1A	82.372462	3384952	TGCAGCACATGTCGATCGCCCATCACCCTCGTGTGCCTACCGAGATCGGAAGAGCGGTTCAGCAGGAAT
1A	82.372462	1087112	TGCAGCTGCACTCATGGCGGTGAGGCATGACGAGAGAGAGAGGAAAGAAAGGCAGGGAGAAGGAGGGGG
1A	82.372462	1095465	TGCAGGGGGAAATGTGTCGCCTGGCGCTGCGCGAGCCCACCAAGGACGGTGCCGAGCACCTCTCCGCCG
1A	82.372462	1093464	TGCAGCACAGCCTCCTCCCCCTCCTCATGGCCGACCCCTCCACCTCCTCCCCCACGGCGGCCTCCGCCG
1A	82.372462	4329514	TGCAGCGCCTCGATCTGGCTGTCCAGCGCGCCGCTTATGGCCGAGATCGGAAGAGCGGTTCAGCAGGAA
1A	82.372462	1090884	TGCAGAGGGAGGGAGAGTCGCCGCCTATTAATACGCGGCCTCCTCAGCCTCGGTCTCCTCTCCTTCCGA
1A	82.372462	4539839	TGCAGCTCCTCCATCGATGCCTCGCCGAGATAGGAAGAGCGGTTCAGCAGGAATGCCGAGACCGATCTC
1A	82.372462	1009832	TGCAGCGTCGCCATGGCTGGGGCCTCCTAGGGTGGACGGACGGGCCGCTGGTCGCTGGGTTTGTCGTCT
1A	82.372462	2281630	TGCAGCGGCGTGTTGGCTCGTAGCCTGGTGTAGCCGTACAGCTCGATGTCGTTCGGCACGGGAGGTATC
1A	82.372462	3955429	TGCAGGGGCCACGACGGCTCTTGGTGAAAAAACTGAGGCCGAGATCGGAAGAGCGGTTCAGCAGGAATG
1A	82.372462	1129283	TGCAGGGGGAAATGTGTCGCCTGGCGCTGCGCGAGCCCACCAAGGACGGTGCCGAGCACCTCCGCGCCG
1A	82.37551359	10242827	TGCAGCAAGAGGCTGGGGATGGAGAATAGCGGCACTCACTGGCCTTTTAAATTGCTAAGGACCAGCGTG
1A	82.40441951	1093355	TGCAGCAGTGCAGCATGACATGTATTTCCTTTAGGCCCTGTTTGAATTAGCGTGTTTCTCTCAATTACA
1A	82.40441951	1277994	TGCAGAACGGTCAGCGGCGACTGCGAGGGGCGGCGGCAGTGGCGGAGCTTTAACTGCGCTCTGAAACAC
1A	82.40441951	1054139	TGCAGATTTAATTTAAATCTGCCTCAGTTAAATGATCATGCTGCACTGAACGACCTCAATTATAGTTCA
1A	82.40441951	1076929	TGCAGATCAGGCACTTATACGGGTCTCTGCAATCAGCCTTGTTGTGGCCCTTCTCCAAGCATTTGTGAT
1A	82.48444821	1136376	TGCAGATCTCGCATCAGTCCTTCCAATAGAGATCTTCCACAGTAAGGAAGCAATGCGGCAGGGAGGGAA
1A	82.5034099	1377534	TGCAGCGTGCTGCCTGCTTCCGATTCCCCGTTGCTTCCGACGCTGAGCAGGTACCGAGATCGGAAGAGC
1A	82.52562725	2279545	TGCAGCCTGCTAAGTGCTAACACTGTTGATGCTAAAGAAAATGTCTTGGTGGTAAATCAAAGGAGCCCG
1A	82.63776545	1216417	TGCAGCTTCATGTGACAAACAGTAGTACGAAAGTAGTACCTTAGTTGATCTTGACATGAGCACTCAACT
1A	82.68553208	1764616	TGCAGCGCTGAATCAGCTTGACCTCACCTTGCCTGCGCCTCCACCGCCCGAGATCGGAAGAGCGGTTCA
1A	82.73837199	3031560	TGCAGCTGTGTCTACCTAGGGTACACAGGCGACGGGTTAGGACCGAGATCGGAAGAGCGGTTCAGCAGG
1A	82.73837199	2280174	TGCAGCCTCTCCCCATCGGCGTCGTCTCCACTATATCGACCCGCAGCCGCGCCTCAGAGCCACCTGCGT
1A	82.73837199	115213	tgcaggaagaaagatgcaaagcttacacatttttatacaactttcaagtcataagctactcagaaattatgtgggtatgaaactcTgCCCacaaccctggattcaagtgattggcggcgggttatgggttcaatggacaaggctatctatctaaaatagttaactatatatttgactcatgtgcttcaagtgattggcggcgggttctggattcaatgaacaaggctatctaccttttttttgaacttgacaaggctatctatctaaaatagttaactatatatagtttactcctatgatttgttaaagtagtgtaaattagttacagtaaacaatctttgtggctttttttaatacaatgtactaaaccctgttgtgtttagtataaaaaatgcacca…
1A	82.73837199	1699023	TGCAGTCTCATGTGCGCCAACCATGGTCAGCAACTCAGCATCCAGCCTCACTCCCAGCCTCCAGCTCGG
1A	82.73837199	1670299	TGCAGATCATGTTACTGACAGCAAATGGCCAAACACAAAAGAGGAAAAGGCACACCCAGATATGAGTAG
1A	82.73837199	1089840	TGCAGGACGAATATGGTGGACTACTTAGCCCCAGATTCATGTAGGTGCCGAGATCGGAAGAGCGGTTCA
1A	82.73837199	1160048	TGCAGCCCATCAAGTCGGCCAGGAAGTAATTAATGCAAACATTTCAGGGCTTTTGGTCTTTGACATCAC
1A	82.73837199	1670836	TGCAGCCGCGCCAAGATGCCGCCGTTGCTCTGCTTCCTGACGAGCAGAGGACCGTGCCTGCAACCCCTC
1A	82.73837199	3027009	TGCAGCCGTCCAAGGCATTGCTGCCTCCCGTGCGCCTCGCCGAGATCGGAAGAGCGGTTCAGCAGGAAT
1A	82.73837199	1126965	TGCAGTACGCAAGATGAAGCGAACACATTGGACTTAAGAACCCTGCACCTTTCTAGCATGCGGACCCTC
1A	82.73837199	1119831	TGCAGGTTTCGTAGGCAAGGGTACTAAATACTCCTAACAAAGGGGCAATAATTTAATAAAACTCCGCCT
1A	82.73837199	992175	TGCAGGCCTTCCCTCTCCACTAGTTGGGCCAAGGCCCAGTGGTGAGCAGCCCCAGCCTCCCCTGTGCAC
1A	82.73837199	1298479	TGCAGTACGCGTGAAAAAAGAACCCGCAAAAAAAACTACGCTTGAAAAGAAGCGCTACAGTACGTATTG
1A	82.73837199	1286570	TGCAGCCACACATGGGCCGCACCGCCATGGGCCTCGCCTAGACTTCCACTGCTGCACGCACCAGCCGCC
1A	82.73837199	1137746	TGCAGGAGTAGAATTCCCAGTCCTACTATCCACGTGAAGATAGAATGTTTCTCAGGATATGGCAAGTAT
1A	82.73837199	1673276	TGCAGGTGAGCGCGGCGACTTAACACGAGCCATGACCAACAATGGCGAGTCACACGCGAGAAAAGTGAC
1A	82.73837199	1081657	TGCAGCTCCCAATGCTCCGATGCAGCACTCTCGTGGTGGTTCCTTGTGCTGCATCGCTGCGCTCGCCGA
1A	82.73837199	1025057	TGCAGCGACTTGACAATTCTTCGTCTTTTACGACACGGATCCGCGGCATAGTAGGAGAGGTGACGCCGG
1A	82.73837199	1083146	TGCAGGTGCTAGTCGTCGTCGGCGACCGACAGAGGAAGGGGTCGCTGGAGGCGCCATTGGTGCAGCATG
1A	82.73837199	1287996	TGCAGGTGGATTGCAAGTACATAGCATGTACAGTTTTTTCTGTTACAGAGGCCGAGATCGGAAGAGCGG
1A	82.73837199	1128599	TGCAGCAGTACCTTGAGAATCCTATCTGCCAGTCTCAATTCCTCACGGGGCCTCCGCCTGGAACCGAGA
1A	82.73837199	1150554	TGCAGATTATTTTTTCGGAGGTCAAGACTAGACCAGCATGGCCCGACCCCGCTCGCGCTCTCGCGACAG
1A	82.73837199	1231284	TGCAGCCCCAAAAGGGATAGGAGTTGATGTTTCATACTGGCTGGGGGATTTTTACTAAACAAAACAGCA
1A	82.73837199	1298398	TGCAGCCAAGATTGTTGGTTGCCGTAGAAGGTTAACTAACCAGCCCACTTTTGGTAGCGTTTCGCTTGG
1A	82.73837199	1298725	TGCAGATACGCCATGCTGACCCTCCTCCCTTTAAATTCCATTTGATTGTCTTCTTAACATGTATTGTTG
1A	82.73837199	3222313	TGCAGGGCGTCGCCGAAGTGCTCCAGACGCACGTCGGAATCGGCCTCGATGAACAGCACGCCCTCGCCG
1A	82.86803854	1082675	TGCAGCGCTGTACAGGAGTTCCCGCATTTCCTATCCGGCGCCTTAAGCGCCCGTTTCTTTGATCCGAGA
1A	82.86803854	1382985	TGCAGCATCAGCCCTGACAAGTGGGTCCCGCATGTCATAACACGTTTAAAACCAGCAAAATGGTCATCT
1A	82.86803854	1103933	TGCAGGTCCTCTGCTCTGGCTTGTAGAAGAAAGAGCAGCGCCATGTCCCTGGGGCGTGCTGATGCTCGC
1A	82.93881782	1127204	TGCAGAAATTTTTGGGTGTACATCTGTACACCCATGCCCCATGCTGGATCCGCCCTGACATTTAGGAAG
[truncated: 103,123 more rows]
