# Supplementary material for: Diversity analysis of 80,000 wheat accessions reveals consequences and opportunities of selection footprints
Source: Nat Commun. 2020 Sep 11;11:4572. doi: 10.1038/s41467-020-18404-w (PMC7486412; doi:10.1038/s41467-020-18404-w)
Supplement: Supplementary file 8 — Supplementary Data 4 [file 41467_2020_18404_MOESM8_ESM.txt]

# cwDatabaseGroupPreview=http://germinate.cimmyt.org/wheat/?groupPreviewFile=$GROUP#group-preview
# cwDatabaseGroupUpload=http://germinate.cimmyt.org/wheat/germinate/upload
# color=Cimmyt.CIMMYT::CW::rgb(255	0	0)
# color=Cimmyt.ICARDA::CW::rgb(0	255	255)
# color=Core.Core::CW::rgb(51	0	255)
# color=Core.Uncategorised::CW::rgb(255	0	0)
# color=Country.-::CW::rgb(255	0	0)
# color=Country.AFG::CW::rgb(255	59	0)
# color=Country.ALB::CW::rgb(255	98	0)
# color=Country.ARG::CW::rgb(255	118	0)
# color=Country.ARM::CW::rgb(255	137	0)
# color=Country.AUS::CW::rgb(255	157	0)
# color=Country.AUT::CW::rgb(255	177	0)
# color=Country.AZE::CW::rgb(255	196	0)
# color=Country.BEL::CW::rgb(255	216	0)
# color=Country.BGD::CW::rgb(255	0	0)
# color=Country.BGR::CW::rgb(255	235	0)
# color=Country.BIH::CW::rgb(255	17	0)
# color=Country.BLR::CW::rgb(255	35	0)
# color=Country.BOL::CW::rgb(255	255	0)
# color=Country.BRA::CW::rgb(235	255	0)
# color=Country.BTN::CW::rgb(255	0	0)
# color=Country.CAN::CW::rgb(216	255	0)
# color=Country.CHE::CW::rgb(196	255	0)
# color=Country.CHL::CW::rgb(177	255	0)
# color=Country.CHN::CW::rgb(157	255	0)
# color=Country.COL::CW::rgb(255	0	0)
# color=Country.CSK::CW::rgb(255	52	0)
# color=Country.CYP::CW::rgb(137	255	0)
# color=Country.CZE::CW::rgb(118	255	0)
# color=Country.DEU::CW::rgb(98	255	0)
# color=Country.DNK::CW::rgb(78	255	0)
# color=Country.DZA::CW::rgb(59	255	0)
# color=Country.ECU::CW::rgb(255	14	0)
# color=Country.EGY::CW::rgb(255	0	51)
# color=Country.ERI::CW::rgb(20	255	0)
# color=Country.ESP::CW::rgb(0	255	0)
# color=Country.ETH::CW::rgb(0	255	20)
# color=Country.FIN::CW::rgb(255	70	0)
# color=Country.FRA::CW::rgb(0	255	39)
# color=Country.GBR::CW::rgb(0	255	59)
# color=Country.GEO::CW::rgb(0	255	78)
# color=Country.GRC::CW::rgb(0	255	98)
# color=Country.GTM::CW::rgb(0	255	118)
# color=Country.HRV::CW::rgb(0	255	137)
# color=Country.HUN::CW::rgb(0	255	157)
# color=Country.IDN::CW::rgb(255	29	0)
# color=Country.IND::CW::rgb(0	255	177)
# color=Country.IRL::CW::rgb(255	43	0)
# color=Country.IRN::CW::rgb(0	255	196)
# color=Country.IRQ::CW::rgb(0	255	216)
# color=Country.ISR::CW::rgb(0	255	235)
# color=Country.ITA::CW::rgb(0	255	255)
# color=Country.JOR::CW::rgb(0	235	255)
# color=Country.JPN::CW::rgb(0	216	255)
# color=Country.KAZ::CW::rgb(0	196	255)
# color=Country.KEN::CW::rgb(255	87	0)
# color=Country.KGZ::CW::rgb(0	177	255)
# color=Country.KO-::CW::rgb(255	104	0)
# color=Country.KOR::CW::rgb(255	58	0)
# color=Country.LBN::CW::rgb(0	157	255)
# color=Country.LTU::CW::rgb(255	122	0)
# color=Country.LVA::CW::rgb(255	139	0)
# color=Country.MAR::CW::rgb(0	118	255)
# color=Country.MDA::CW::rgb(0	98	255)
# color=Country.MEX::CW::rgb(0	78	255)
# color=Country.MKD::CW::rgb(255	156	0)
# color=Country.MLD::CW::rgb(255	174	0)
# color=Country.MNE::CW::rgb(0	39	255)
# color=Country.MNG::CW::rgb(255	191	0)
# color=Country.MOZ::CW::rgb(255	209	0)
# color=Country.NA::CW::rgb(255	20	0)
# color=Country.NDL::CW::rgb(255	72	0)
# color=Country.NLD::CW::rgb(255	87	0)
# color=Country.NOR::CW::rgb(255	226	0)
# color=Country.NPL::CW::rgb(255	243	0)
# color=Country.OMN::CW::rgb(0	0	255)
# color=Country.PAK::CW::rgb(20	0	255)
# color=Country.PER::CW::rgb(39	0	255)
# color=Country.PHL::CW::rgb(255	101	0)
# color=Country.POL::CW::rgb(59	0	255)
# color=Country.PRK::CW::rgb(255	115	0)
# color=Country.PRT::CW::rgb(78	0	255)
# color=Country.PRY::CW::rgb(255	130	0)
# color=Country.PSE::CW::rgb(98	0	255)
# color=Country.ROU::CW::rgb(118	0	255)
# color=Country.RUS::CW::rgb(137	0	255)
# color=Country.SAU::CW::rgb(157	0	255)
# color=Country.SCG::CW::rgb(255	0	0)
# color=Country.SDN::CW::rgb(249	255	0)
# color=Country.SRB::CW::rgb(177	0	255)
# color=Country.Suiza::CW::rgb(255	144	0)
# color=Country.SUN::CW::rgb(196	0	255)
# color=Country.SVK::CW::rgb(216	0	255)
# color=Country.SWE::CW::rgb(255	39	0)
# color=Country.SYR::CW::rgb(235	0	255)
# color=Country.THA::CW::rgb(255	159	0)
# color=Country.TJK::CW::rgb(255	0	255)
# color=Country.TKM::CW::rgb(255	0	235)
# color=Country.TUN::CW::rgb(255	0	216)
# color=Country.TUR::CW::rgb(255	0	196)
# color=Country.UKR::CW::rgb(255	0	157)
# color=Country.UNK::CW::rgb(255	0	137)
# color=Country.URK::CW::rgb(255	173	0)
# color=Country.URY::CW::rgb(255	0	118)
# color=Country.USA::CW::rgb(255	0	98)
# color=Country.UZB::CW::rgb(255	0	78)
# color=Country.VEN::CW::rgb(232	255	0)
# color=Country.YEM::CW::rgb(255	0	59)
# color=Country.YUG::CW::rgb(255	0	39)
# color=Country.ZAF::CW::rgb(255	0	20)
# color=Country.ZWE::CW::rgb(255	188	0)
# color=DOI.0::CW::rgb(255	0	0)
# color=DOI.10.18730/6TNF*::CW::rgb(255	0	0)
# color=DOI.10.18730/6TNG~::CW::rgb(255	0	0)
# color=DOI.10.18730/6TNH$::CW::rgb(255	0	0)
# color=DOI.10.18730/6TNJ=::CW::rgb(255	0	0)
# color=DOI.10.18730/6TNKU::CW::rgb(255	0	0)
# color=DOI.10.18730/6TNM0::CW::rgb(255	0	0)
# color=DOI.10.18730/6TNN1::CW::rgb(255	0	0)
# color=DOI.10.18730/6TNP2::CW::rgb(255	0	0)
# color=DOI.10.18730/6TNQ3::CW::rgb(255	0	0)
# color=DOI.10.18730/6TNR4::CW::rgb(255	0	0)
# color=DOI.10.18730/6TNS5::CW::rgb(255	0	0)
# color=DOI.10.18730/6TNT6::CW::rgb(255	1	0)
# color=DOI.10.18730/6TNV7::CW::rgb(255	1	0)
# color=DOI.10.18730/6TNW8::CW::rgb(255	1	0)
# color=DOI.10.18730/6TNX9::CW::rgb(255	1	0)
# color=DOI.10.18730/6TNYA::CW::rgb(255	1	0)
# color=DOI.10.18730/6TNZB::CW::rgb(255	1	0)
# color=DOI.10.18730/6TP0C::CW::rgb(255	1	0)
# color=DOI.10.18730/6TP1D::CW::rgb(255	1	0)
# color=DOI.10.18730/6TP2E::CW::rgb(255	1	0)
# color=DOI.10.18730/6TP3F::CW::rgb(255	1	0)
# color=DOI.10.18730/6TP4G::CW::rgb(255	1	0)
# color=DOI.10.18730/6TP5H::CW::rgb(255	1	0)
# color=DOI.10.18730/6TP6J::CW::rgb(255	1	0)
# color=DOI.10.18730/6TP7K::CW::rgb(255	1	0)
# color=DOI.10.18730/6TP8M::CW::rgb(255	1	0)
# color=DOI.10.18730/6TP9N::CW::rgb(255	1	0)
# color=DOI.10.18730/6TPAP::CW::rgb(255	1	0)
# color=DOI.10.18730/6TPBQ::CW::rgb(255	1	0)
# color=DOI.10.18730/6TPCR::CW::rgb(255	1	0)
# color=DOI.10.18730/6TPDS::CW::rgb(255	1	0)
# color=DOI.10.18730/6TPET::CW::rgb(255	1	0)
# color=DOI.10.18730/6TPFV::CW::rgb(255	1	0)
# color=DOI.10.18730/6TPGW::CW::rgb(255	1	0)
# color=DOI.10.18730/6TPHX::CW::rgb(255	2	0)
# color=DOI.10.18730/6TPJY::CW::rgb(255	2	0)
# color=DOI.10.18730/6TPM*::CW::rgb(255	2	0)
# color=DOI.10.18730/6TPN~::CW::rgb(255	2	0)
# color=DOI.10.18730/6TPP$::CW::rgb(255	2	0)
# color=DOI.10.18730/6TPQ=::CW::rgb(255	2	0)
# color=DOI.10.18730/6TPRU::CW::rgb(255	2	0)
# color=DOI.10.18730/6TPS0::CW::rgb(255	2	0)
# color=DOI.10.18730/6TPT1::CW::rgb(255	2	0)
# color=DOI.10.18730/6TPV2::CW::rgb(255	2	0)
# color=DOI.10.18730/6TPW3::CW::rgb(255	2	0)
# color=DOI.10.18730/6TPX4::CW::rgb(255	2	0)
# color=DOI.10.18730/6TPY5::CW::rgb(255	2	0)
# color=DOI.10.18730/6TPZ6::CW::rgb(255	2	0)
# color=DOI.10.18730/6TQ07::CW::rgb(255	2	0)
# color=DOI.10.18730/6TQ18::CW::rgb(255	2	0)
# color=DOI.10.18730/6TQ29::CW::rgb(255	2	0)
# color=DOI.10.18730/6TQ3A::CW::rgb(255	2	0)
# color=DOI.10.18730/6TQ5C::CW::rgb(255	2	0)
# color=DOI.10.18730/6TQ6D::CW::rgb(255	2	0)
# color=DOI.10.18730/6TQ7E::CW::rgb(255	2	0)
# color=DOI.10.18730/6TQ8F::CW::rgb(255	2	0)
# color=DOI.10.18730/6TQ9G::CW::rgb(255	2	0)
# color=DOI.10.18730/6TQAH::CW::rgb(255	2	0)
# color=DOI.10.18730/6TQBJ::CW::rgb(255	3	0)
# color=DOI.10.18730/6TQCK::CW::rgb(255	3	0)
# color=DOI.10.18730/6TQDM::CW::rgb(255	3	0)
# color=DOI.10.18730/6TQEN::CW::rgb(255	3	0)
# color=DOI.10.18730/6TQFP::CW::rgb(255	3	0)
# color=DOI.10.18730/6TQGQ::CW::rgb(255	3	0)
# color=DOI.10.18730/6TQJS::CW::rgb(255	3	0)
# color=DOI.10.18730/6TQKT::CW::rgb(255	3	0)
# color=DOI.10.18730/6TQMV::CW::rgb(255	3	0)
# color=DOI.10.18730/6TQPX::CW::rgb(255	3	0)
# color=DOI.10.18730/6TQQY::CW::rgb(255	3	0)
# color=DOI.10.18730/6TQS*::CW::rgb(255	3	0)
# color=DOI.10.18730/6TQT~::CW::rgb(255	3	0)
# color=DOI.10.18730/6TQV$::CW::rgb(255	3	0)
# color=DOI.10.18730/6TQW=::CW::rgb(255	3	0)
# color=DOI.10.18730/6TQXU::CW::rgb(255	3	0)
# color=DOI.10.18730/6TQY0::CW::rgb(255	3	0)
# color=DOI.10.18730/6TQZ1::CW::rgb(255	3	0)
# color=DOI.10.18730/6TR02::CW::rgb(255	3	0)
# color=DOI.10.18730/6TR13::CW::rgb(255	3	0)
# color=DOI.10.18730/6TR24::CW::rgb(255	3	0)
# color=DOI.10.18730/6TR35::CW::rgb(255	3	0)
# color=DOI.10.18730/6TR46::CW::rgb(255	3	0)
# color=DOI.10.18730/6TR57::CW::rgb(255	4	0)
# color=DOI.10.18730/6TR79::CW::rgb(255	4	0)
# color=DOI.10.18730/6TR8A::CW::rgb(255	4	0)
# color=DOI.10.18730/6TR9B::CW::rgb(255	4	0)
# color=DOI.10.18730/6TRAC::CW::rgb(255	4	0)
# color=DOI.10.18730/6TRBD::CW::rgb(255	4	0)
# color=DOI.10.18730/6TRCE::CW::rgb(255	4	0)
# color=DOI.10.18730/6TRDF::CW::rgb(255	4	0)
# color=DOI.10.18730/6TREG::CW::rgb(255	4	0)
# color=DOI.10.18730/6TRFH::CW::rgb(255	4	0)
# color=DOI.10.18730/6TRGJ::CW::rgb(255	4	0)
# color=DOI.10.18730/6TRHK::CW::rgb(255	4	0)
# color=DOI.10.18730/6TRJM::CW::rgb(255	4	0)
# color=DOI.10.18730/6TRMP::CW::rgb(255	4	0)
# color=DOI.10.18730/6TRNQ::CW::rgb(255	4	0)
# color=DOI.10.18730/6TRPR::CW::rgb(255	4	0)
# color=DOI.10.18730/6TRQS::CW::rgb(255	4	0)
# color=DOI.10.18730/6TRRT::CW::rgb(255	4	0)
# color=DOI.10.18730/6TRSV::CW::rgb(255	4	0)
# color=DOI.10.18730/6TRTW::CW::rgb(255	4	0)
# color=DOI.10.18730/6TRVX::CW::rgb(255	4	0)
# color=DOI.10.18730/6TRWY::CW::rgb(255	4	0)
# color=DOI.10.18730/6TRXZ::CW::rgb(255	4	0)
# color=DOI.10.18730/6TRY*::CW::rgb(255	5	0)
# color=DOI.10.18730/6TRZ~::CW::rgb(255	5	0)
# color=DOI.10.18730/6TS0$::CW::rgb(255	5	0)
# color=DOI.10.18730/6TS1=::CW::rgb(255	5	0)
# color=DOI.10.18730/6TS2U::CW::rgb(255	5	0)
# color=DOI.10.18730/6TS30::CW::rgb(255	5	0)
# color=DOI.10.18730/6TS41::CW::rgb(255	5	0)
# color=DOI.10.18730/6TS52::CW::rgb(255	5	0)
# color=DOI.10.18730/6TS63::CW::rgb(255	5	0)
# color=DOI.10.18730/6TS74::CW::rgb(255	5	0)
# color=DOI.10.18730/6TS85::CW::rgb(255	5	0)
# color=DOI.10.18730/6TS96::CW::rgb(255	5	0)
# color=DOI.10.18730/6TSA7::CW::rgb(255	5	0)
# color=DOI.10.18730/6TSB8::CW::rgb(255	5	0)
# color=DOI.10.18730/6TSC9::CW::rgb(255	5	0)
# color=DOI.10.18730/6TSDA::CW::rgb(255	5	0)
# color=DOI.10.18730/6TSEB::CW::rgb(255	5	0)
# color=DOI.10.18730/6TSFC::CW::rgb(255	5	0)
# color=DOI.10.18730/6TSGD::CW::rgb(255	5	0)
# color=DOI.10.18730/6TSHE::CW::rgb(255	5	0)
# color=DOI.10.18730/6TSKG::CW::rgb(255	5	0)
# color=DOI.10.18730/6TSMH::CW::rgb(255	5	0)
# color=DOI.10.18730/6TSNJ::CW::rgb(255	5	0)
# color=DOI.10.18730/6TSPK::CW::rgb(255	6	0)
# color=DOI.10.18730/6TSQM::CW::rgb(255	6	0)
# color=DOI.10.18730/6TSRN::CW::rgb(255	6	0)
# color=DOI.10.18730/6TSSP::CW::rgb(255	6	0)
# color=DOI.10.18730/6TSTQ::CW::rgb(255	6	0)
# color=DOI.10.18730/6TSVR::CW::rgb(255	6	0)
# color=DOI.10.18730/6TSWS::CW::rgb(255	6	0)
# color=DOI.10.18730/6TSXT::CW::rgb(255	6	0)
# color=DOI.10.18730/6TSYV::CW::rgb(255	6	0)
# color=DOI.10.18730/6TSZW::CW::rgb(255	6	0)
# color=DOI.10.18730/6TT0X::CW::rgb(255	6	0)
# color=DOI.10.18730/6TT1Y::CW::rgb(255	6	0)
# color=DOI.10.18730/6TT2Z::CW::rgb(255	6	0)
# color=DOI.10.18730/6TT3*::CW::rgb(255	6	0)
# color=DOI.10.18730/6TT4~::CW::rgb(255	6	0)
# color=DOI.10.18730/6TT5$::CW::rgb(255	6	0)
# color=DOI.10.18730/6TT6=::CW::rgb(255	6	0)
# color=DOI.10.18730/6TT7U::CW::rgb(255	6	0)
# color=DOI.10.18730/6TT80::CW::rgb(255	6	0)
# color=DOI.10.18730/6TT91::CW::rgb(255	6	0)
# color=DOI.10.18730/6TTA2::CW::rgb(255	6	0)
# color=DOI.10.18730/6TTB3::CW::rgb(255	6	0)
# color=DOI.10.18730/6TTC4::CW::rgb(255	6	0)
# color=DOI.10.18730/6TTD5::CW::rgb(255	6	0)
# color=DOI.10.18730/6TTE6::CW::rgb(255	7	0)
# color=DOI.10.18730/6TTF7::CW::rgb(255	7	0)
# color=DOI.10.18730/6TTH9::CW::rgb(255	7	0)
# color=DOI.10.18730/6TTJA::CW::rgb(255	7	0)
# color=DOI.10.18730/6TTKB::CW::rgb(255	7	0)
# color=DOI.10.18730/6TTND::CW::rgb(255	7	0)
# color=DOI.10.18730/6TTPE::CW::rgb(255	7	0)
# color=DOI.10.18730/6TTRG::CW::rgb(255	7	0)
# color=DOI.10.18730/6TTSH::CW::rgb(255	7	0)
# color=DOI.10.18730/6TTTJ::CW::rgb(255	7	0)
# color=DOI.10.18730/6TTVK::CW::rgb(255	7	0)
# color=DOI.10.18730/6TTWM::CW::rgb(255	7	0)
# color=DOI.10.18730/6TTXN::CW::rgb(255	7	0)
# color=DOI.10.18730/6TTYP::CW::rgb(255	7	0)
# color=DOI.10.18730/6TTZQ::CW::rgb(255	7	0)
# color=DOI.10.18730/6TV0R::CW::rgb(255	7	0)
# color=DOI.10.18730/6TV1S::CW::rgb(255	7	0)
# color=DOI.10.18730/6TV2T::CW::rgb(255	7	0)
# color=DOI.10.18730/6TV3V::CW::rgb(255	7	0)
# color=DOI.10.18730/6TV4W::CW::rgb(255	7	0)
# color=DOI.10.18730/6TV6Y::CW::rgb(255	7	0)
# color=DOI.10.18730/6TV7Z::CW::rgb(255	7	0)
# color=DOI.10.18730/6TV8*::CW::rgb(255	7	0)
# color=DOI.10.18730/6TV9~::CW::rgb(255	8	0)
# color=DOI.10.18730/6TVA$::CW::rgb(255	8	0)
# color=DOI.10.18730/6TVB=::CW::rgb(255	8	0)
# color=DOI.10.18730/6TVCU::CW::rgb(255	8	0)
# color=DOI.10.18730/6TVD0::CW::rgb(255	8	0)
# color=DOI.10.18730/6TVE1::CW::rgb(255	8	0)
# color=DOI.10.18730/6TVF2::CW::rgb(255	8	0)
# color=DOI.10.18730/6TVG3::CW::rgb(255	8	0)
# color=DOI.10.18730/6TVH4::CW::rgb(255	8	0)
# color=DOI.10.18730/6TVJ5::CW::rgb(255	8	0)
# color=DOI.10.18730/6TVK6::CW::rgb(255	8	0)
# color=DOI.10.18730/6TVM7::CW::rgb(255	8	0)
# color=DOI.10.18730/6TVN8::CW::rgb(255	8	0)
# color=DOI.10.18730/6TVP9::CW::rgb(255	8	0)
# color=DOI.10.18730/6TVQA::CW::rgb(255	8	0)
# color=DOI.10.18730/6TVRB::CW::rgb(255	8	0)
# color=DOI.10.18730/6TVSC::CW::rgb(255	8	0)
# color=DOI.10.18730/6TVTD::CW::rgb(255	8	0)
# color=DOI.10.18730/6TVVE::CW::rgb(255	8	0)
# color=DOI.10.18730/6TVWF::CW::rgb(255	8	0)
# color=DOI.10.18730/6TVXG::CW::rgb(255	8	0)
# color=DOI.10.18730/6TVYH::CW::rgb(255	8	0)
# color=DOI.10.18730/6TVZJ::CW::rgb(255	8	0)
# color=DOI.10.18730/6TW0K::CW::rgb(255	9	0)
# color=DOI.10.18730/6TW3P::CW::rgb(255	9	0)
# color=DOI.10.18730/6TW4Q::CW::rgb(255	9	0)
# color=DOI.10.18730/6TW5R::CW::rgb(255	9	0)
# color=DOI.10.18730/6TW6S::CW::rgb(255	9	0)
# color=DOI.10.18730/6TW7T::CW::rgb(255	9	0)
# color=DOI.10.18730/6TW8V::CW::rgb(255	9	0)
# color=DOI.10.18730/6TW9W::CW::rgb(255	9	0)
# color=DOI.10.18730/6TWAX::CW::rgb(255	9	0)
# color=DOI.10.18730/6TWBY::CW::rgb(255	9	0)
# color=DOI.10.18730/6TWCZ::CW::rgb(255	9	0)
# color=DOI.10.18730/6TWD*::CW::rgb(255	9	0)
# color=DOI.10.18730/6TWE~::CW::rgb(255	9	0)
# color=DOI.10.18730/6TWF$::CW::rgb(255	9	0)
# color=DOI.10.18730/6TWHU::CW::rgb(255	9	0)
# color=DOI.10.18730/6TWJ0::CW::rgb(255	9	0)
# color=DOI.10.18730/6TWK1::CW::rgb(255	9	0)
# color=DOI.10.18730/6TWM2::CW::rgb(255	9	0)
# color=DOI.10.18730/6TWN3::CW::rgb(255	9	0)
# color=DOI.10.18730/6TWP4::CW::rgb(255	9	0)
# color=DOI.10.18730/6TWQ5::CW::rgb(255	9	0)
# color=DOI.10.18730/6TWR6::CW::rgb(255	9	0)
# color=DOI.10.18730/6TWS7::CW::rgb(255	9	0)
# color=DOI.10.18730/6TWT8::CW::rgb(255	10	0)
# color=DOI.10.18730/6TWV9::CW::rgb(255	10	0)
# color=DOI.10.18730/6TWXB::CW::rgb(255	10	0)
# color=DOI.10.18730/6TWYC::CW::rgb(255	10	0)
# color=DOI.10.18730/6TWZD::CW::rgb(255	10	0)
# color=DOI.10.18730/6TX0E::CW::rgb(255	10	0)
# color=DOI.10.18730/6TX1F::CW::rgb(255	10	0)
# color=DOI.10.18730/6TX2G::CW::rgb(255	10	0)
# color=DOI.10.18730/6TX3H::CW::rgb(255	10	0)
# color=DOI.10.18730/6TX9Q::CW::rgb(255	10	0)
# color=DOI.10.18730/6TXV4::CW::rgb(255	10	0)
# color=DOI.10.18730/6TXW5::CW::rgb(255	10	0)
# color=DOI.10.18730/6TXX6::CW::rgb(255	10	0)
# color=DOI.10.18730/6TXY7::CW::rgb(255	10	0)
# color=DOI.10.18730/6TXZ8::CW::rgb(255	10	0)
# color=DOI.10.18730/6TY09::CW::rgb(255	10	0)
# color=DOI.10.18730/6TY1A::CW::rgb(255	10	0)
# color=DOI.10.18730/6TY2B::CW::rgb(255	10	0)
# color=DOI.10.18730/6TY3C::CW::rgb(255	10	0)
# color=DOI.10.18730/6TY4D::CW::rgb(255	10	0)
# color=DOI.10.18730/6TY5E::CW::rgb(255	10	0)
# color=DOI.10.18730/6TY6F::CW::rgb(255	10	0)
# color=DOI.10.18730/6TY7G::CW::rgb(255	10	0)
# color=DOI.10.18730/6TY8H::CW::rgb(255	10	0)
# color=DOI.10.18730/6TY9J::CW::rgb(255	11	0)
# color=DOI.10.18730/6TYAK::CW::rgb(255	11	0)
# color=DOI.10.18730/6TYBM::CW::rgb(255	11	0)
# color=DOI.10.18730/6TYCN::CW::rgb(255	11	0)
# color=DOI.10.18730/6TYDP::CW::rgb(255	11	0)
# color=DOI.10.18730/6TYEQ::CW::rgb(255	11	0)
# color=DOI.10.18730/6TYFR::CW::rgb(255	11	0)
# color=DOI.10.18730/6TYGS::CW::rgb(255	11	0)
# color=DOI.10.18730/6TYJV::CW::rgb(255	11	0)
# color=DOI.10.18730/6TYKW::CW::rgb(255	11	0)
# color=DOI.10.18730/6TYMX::CW::rgb(255	11	0)
# color=DOI.10.18730/6TYNY::CW::rgb(255	11	0)
# color=DOI.10.18730/6TYPZ::CW::rgb(255	11	0)
# color=DOI.10.18730/6TYQ*::CW::rgb(255	11	0)
# color=DOI.10.18730/6TYR~::CW::rgb(255	11	0)
# color=DOI.10.18730/6TYS$::CW::rgb(255	11	0)
# color=DOI.10.18730/6TYT=::CW::rgb(255	11	0)
# color=DOI.10.18730/6TYVU::CW::rgb(255	11	0)
# color=DOI.10.18730/6TYW0::CW::rgb(255	11	0)
# color=DOI.10.18730/6TYX1::CW::rgb(255	11	0)
# color=DOI.10.18730/6TYY2::CW::rgb(255	11	0)
# color=DOI.10.18730/6TYZ3::CW::rgb(255	11	0)
# color=DOI.10.18730/6TZ04::CW::rgb(255	11	0)
# color=DOI.10.18730/6TZ15::CW::rgb(255	12	0)
# color=DOI.10.18730/6TZ26::CW::rgb(255	12	0)
# color=DOI.10.18730/6TZ37::CW::rgb(255	12	0)
# color=DOI.10.18730/6TZ48::CW::rgb(255	12	0)
# color=DOI.10.18730/6TZ59::CW::rgb(255	12	0)
# color=DOI.10.18730/6TZ6A::CW::rgb(255	12	0)
# color=DOI.10.18730/6TZ7B::CW::rgb(255	12	0)
# color=DOI.10.18730/6TZ8C::CW::rgb(255	12	0)
# color=DOI.10.18730/6TZ9D::CW::rgb(255	12	0)
# color=DOI.10.18730/6TZAE::CW::rgb(255	12	0)
# color=DOI.10.18730/6TZBF::CW::rgb(255	12	0)
# color=DOI.10.18730/6TZCG::CW::rgb(255	12	0)
# color=DOI.10.18730/6TZDH::CW::rgb(255	12	0)
# color=DOI.10.18730/6TZEJ::CW::rgb(255	12	0)
# color=DOI.10.18730/6TZFK::CW::rgb(255	12	0)
# color=DOI.10.18730/6TZGM::CW::rgb(255	12	0)
# color=DOI.10.18730/6TZHN::CW::rgb(255	12	0)
# color=DOI.10.18730/6TZJP::CW::rgb(255	12	0)
# color=DOI.10.18730/6TZKQ::CW::rgb(255	12	0)
# color=DOI.10.18730/6TZMR::CW::rgb(255	12	0)
# color=DOI.10.18730/6TZNS::CW::rgb(255	12	0)
# color=DOI.10.18730/6TZPT::CW::rgb(255	12	0)
# color=DOI.10.18730/6TZQV::CW::rgb(255	12	0)
# color=DOI.10.18730/6TZRW::CW::rgb(255	13	0)
# color=DOI.10.18730/6TZSX::CW::rgb(255	13	0)
# color=DOI.10.18730/6TZTY::CW::rgb(255	13	0)
# color=DOI.10.18730/6TZVZ::CW::rgb(255	13	0)
# color=DOI.10.18730/6TZW*::CW::rgb(255	13	0)
# color=DOI.10.18730/6TZX~::CW::rgb(255	13	0)
# color=DOI.10.18730/6TZY$::CW::rgb(255	13	0)
# color=DOI.10.18730/6TZZ=::CW::rgb(255	13	0)
# color=DOI.10.18730/6V00U::CW::rgb(255	13	0)
# color=DOI.10.18730/6V010::CW::rgb(255	13	0)
# color=DOI.10.18730/6V021::CW::rgb(255	13	0)
# color=DOI.10.18730/6V032::CW::rgb(255	13	0)
# color=DOI.10.18730/6V043::CW::rgb(255	13	0)
# color=DOI.10.18730/6V054::CW::rgb(255	13	0)
# color=DOI.10.18730/6V065::CW::rgb(255	13	0)
# color=DOI.10.18730/6V076::CW::rgb(255	13	0)
# color=DOI.10.18730/6V087::CW::rgb(255	13	0)
# color=DOI.10.18730/6V098::CW::rgb(255	13	0)
# color=DOI.10.18730/6V0A9::CW::rgb(255	13	0)
# color=DOI.10.18730/6V0BA::CW::rgb(255	13	0)
# color=DOI.10.18730/6V0CB::CW::rgb(255	13	0)
# color=DOI.10.18730/6V0DC::CW::rgb(255	13	0)
# color=DOI.10.18730/6V0ED::CW::rgb(255	13	0)
# color=DOI.10.18730/6V0FE::CW::rgb(255	14	0)
# color=DOI.10.18730/6V0GF::CW::rgb(255	14	0)
# color=DOI.10.18730/6V0HG::CW::rgb(255	14	0)
# color=DOI.10.18730/6V0JH::CW::rgb(255	14	0)
# color=DOI.10.18730/6V0KJ::CW::rgb(255	14	0)
# color=DOI.10.18730/6V0MK::CW::rgb(255	14	0)
# color=DOI.10.18730/6V0NM::CW::rgb(255	14	0)
# color=DOI.10.18730/6V0PN::CW::rgb(255	14	0)
# color=DOI.10.18730/6V0QP::CW::rgb(255	14	0)
# color=DOI.10.18730/6V0RQ::CW::rgb(255	14	0)
# color=DOI.10.18730/6V0SR::CW::rgb(255	14	0)
# color=DOI.10.18730/6V0TS::CW::rgb(255	14	0)
# color=DOI.10.18730/6V0VT::CW::rgb(255	14	0)
# color=DOI.10.18730/6V0WV::CW::rgb(255	14	0)
# color=DOI.10.18730/6V0XW::CW::rgb(255	14	0)
# color=DOI.10.18730/6V0YX::CW::rgb(255	14	0)
# color=DOI.10.18730/6V0ZY::CW::rgb(255	14	0)
# color=DOI.10.18730/6V10Z::CW::rgb(255	14	0)
# color=DOI.10.18730/6V11*::CW::rgb(255	14	0)
# color=DOI.10.18730/6V12~::CW::rgb(255	14	0)
# color=DOI.10.18730/6V13$::CW::rgb(255	14	0)
# color=DOI.10.18730/6V14=::CW::rgb(255	14	0)
# color=DOI.10.18730/6V160::CW::rgb(255	14	0)
# color=DOI.10.18730/6V171::CW::rgb(255	14	0)
# color=DOI.10.18730/6V182::CW::rgb(255	15	0)
# color=DOI.10.18730/6V193::CW::rgb(255	15	0)
# color=DOI.10.18730/6V1A4::CW::rgb(255	15	0)
# color=DOI.10.18730/6V1B5::CW::rgb(255	15	0)
# color=DOI.10.18730/6V1C6::CW::rgb(255	15	0)
# color=DOI.10.18730/6V1D7::CW::rgb(255	15	0)
# color=DOI.10.18730/6V1E8::CW::rgb(255	15	0)
# color=DOI.10.18730/6V1F9::CW::rgb(255	15	0)
# color=DOI.10.18730/6V1GA::CW::rgb(255	15	0)
# color=DOI.10.18730/6V1HB::CW::rgb(255	15	0)
# color=DOI.10.18730/6V1JC::CW::rgb(255	15	0)
# color=DOI.10.18730/6V1KD::CW::rgb(255	15	0)
# color=DOI.10.18730/6V1ME::CW::rgb(255	15	0)
# color=DOI.10.18730/6V1NF::CW::rgb(255	15	0)
# color=DOI.10.18730/6V1PG::CW::rgb(255	15	0)
# color=DOI.10.18730/6V1QH::CW::rgb(255	15	0)
# color=DOI.10.18730/6V1RJ::CW::rgb(255	15	0)
# color=DOI.10.18730/6V1SK::CW::rgb(255	15	0)
# color=DOI.10.18730/6V1TM::CW::rgb(255	15	0)
# color=DOI.10.18730/6V1VN::CW::rgb(255	15	0)
# color=DOI.10.18730/6V1WP::CW::rgb(255	15	0)
# color=DOI.10.18730/6V1XQ::CW::rgb(255	15	0)
# color=DOI.10.18730/6V1YR::CW::rgb(255	15	0)
# color=DOI.10.18730/6V1ZS::CW::rgb(255	16	0)
# color=DOI.10.18730/6V20T::CW::rgb(255	16	0)
# color=DOI.10.18730/6V21V::CW::rgb(255	16	0)
# color=DOI.10.18730/6V22W::CW::rgb(255	16	0)
# color=DOI.10.18730/6V23X::CW::rgb(255	16	0)
# color=DOI.10.18730/6V24Y::CW::rgb(255	16	0)
# color=DOI.10.18730/6V25Z::CW::rgb(255	16	0)
# color=DOI.10.18730/6V26*::CW::rgb(255	16	0)
# color=DOI.10.18730/6V27~::CW::rgb(255	16	0)
# color=DOI.10.18730/6V28$::CW::rgb(255	16	0)
# color=DOI.10.18730/6V29=::CW::rgb(255	16	0)
# color=DOI.10.18730/6V2AU::CW::rgb(255	16	0)
# color=DOI.10.18730/6V2B0::CW::rgb(255	16	0)
# color=DOI.10.18730/6V2C1::CW::rgb(255	16	0)
# color=DOI.10.18730/6V2D2::CW::rgb(255	16	0)
# color=DOI.10.18730/6V2E3::CW::rgb(255	16	0)
# color=DOI.10.18730/6V2F4::CW::rgb(255	16	0)
# color=DOI.10.18730/6V2G5::CW::rgb(255	16	0)
# color=DOI.10.18730/6V2H6::CW::rgb(255	16	0)
# color=DOI.10.18730/6V2J7::CW::rgb(255	16	0)
# color=DOI.10.18730/6V2K8::CW::rgb(255	16	0)
# color=DOI.10.18730/6V2M9::CW::rgb(255	16	0)
# color=DOI.10.18730/6V2NA::CW::rgb(255	16	0)
# color=DOI.10.18730/6V2PB::CW::rgb(255	17	0)
# color=DOI.10.18730/6V2QC::CW::rgb(255	17	0)
# color=DOI.10.18730/6V2RD::CW::rgb(255	17	0)
# color=DOI.10.18730/6V2SE::CW::rgb(255	17	0)
# color=DOI.10.18730/6V2TF::CW::rgb(255	17	0)
# color=DOI.10.18730/6V2VG::CW::rgb(255	17	0)
# color=DOI.10.18730/6V2WH::CW::rgb(255	17	0)
# color=DOI.10.18730/6V2XJ::CW::rgb(255	17	0)
# color=DOI.10.18730/6V2YK::CW::rgb(255	17	0)
# color=DOI.10.18730/6V2ZM::CW::rgb(255	17	0)
# color=DOI.10.18730/6V30N::CW::rgb(255	17	0)
# color=DOI.10.18730/6V31P::CW::rgb(255	17	0)
# color=DOI.10.18730/6V32Q::CW::rgb(255	17	0)
# color=DOI.10.18730/6V33R::CW::rgb(255	17	0)
# color=DOI.10.18730/6V34S::CW::rgb(255	17	0)
# color=DOI.10.18730/6V35T::CW::rgb(255	17	0)
# color=DOI.10.18730/6V36V::CW::rgb(255	17	0)
# color=DOI.10.18730/6V37W::CW::rgb(255	17	0)
# color=DOI.10.18730/6V38X::CW::rgb(255	17	0)
# color=DOI.10.18730/6V39Y::CW::rgb(255	17	0)
# color=DOI.10.18730/6V3AZ::CW::rgb(255	17	0)
# color=DOI.10.18730/6V3B*::CW::rgb(255	17	0)
# color=DOI.10.18730/6V3C~::CW::rgb(255	17	0)
# color=DOI.10.18730/6V3D$::CW::rgb(255	18	0)
# color=DOI.10.18730/6V3E=::CW::rgb(255	18	0)
# color=DOI.10.18730/6V3FU::CW::rgb(255	18	0)
# color=DOI.10.18730/6V3G0::CW::rgb(255	18	0)
# color=DOI.10.18730/6V3H1::CW::rgb(255	18	0)
# color=DOI.10.18730/6V3J2::CW::rgb(255	18	0)
# color=DOI.10.18730/6V3K3::CW::rgb(255	18	0)
# color=DOI.10.18730/6V3M4::CW::rgb(255	18	0)
# color=DOI.10.18730/6V3N5::CW::rgb(255	18	0)
# color=DOI.10.18730/6V3P6::CW::rgb(255	18	0)
# color=DOI.10.18730/6V3Q7::CW::rgb(255	18	0)
# color=DOI.10.18730/6V3R8::CW::rgb(255	18	0)
# color=DOI.10.18730/6V3S9::CW::rgb(255	18	0)
# color=DOI.10.18730/6V3TA::CW::rgb(255	18	0)
# color=DOI.10.18730/6V3VB::CW::rgb(255	18	0)
# color=DOI.10.18730/6V3WC::CW::rgb(255	18	0)
# color=DOI.10.18730/6V3XD::CW::rgb(255	18	0)
# color=DOI.10.18730/6V3YE::CW::rgb(255	18	0)
# color=DOI.10.18730/6V3ZF::CW::rgb(255	18	0)
# color=DOI.10.18730/6V40G::CW::rgb(255	18	0)
# color=DOI.10.18730/6V41H::CW::rgb(255	18	0)
# color=DOI.10.18730/6V42J::CW::rgb(255	18	0)
# color=DOI.10.18730/6V43K::CW::rgb(255	18	0)
# color=DOI.10.18730/6V44M::CW::rgb(255	18	0)
# color=DOI.10.18730/6V45N::CW::rgb(255	19	0)
# color=DOI.10.18730/6V46P::CW::rgb(255	19	0)
# color=DOI.10.18730/6V47Q::CW::rgb(255	19	0)
# color=DOI.10.18730/6V48R::CW::rgb(255	19	0)
# color=DOI.10.18730/6V49S::CW::rgb(255	19	0)
# color=DOI.10.18730/6V4AT::CW::rgb(255	19	0)
# color=DOI.10.18730/6V4BV::CW::rgb(255	19	0)
# color=DOI.10.18730/6V4CW::CW::rgb(255	19	0)
# color=DOI.10.18730/6V4DX::CW::rgb(255	19	0)
# color=DOI.10.18730/6V4EY::CW::rgb(255	19	0)
# color=DOI.10.18730/6V4FZ::CW::rgb(255	19	0)
# color=DOI.10.18730/6V4G*::CW::rgb(255	19	0)
# color=DOI.10.18730/6V4H~::CW::rgb(255	19	0)
# color=DOI.10.18730/6V4J$::CW::rgb(255	19	0)
# color=DOI.10.18730/6V4K=::CW::rgb(255	19	0)
# color=DOI.10.18730/6V4MU::CW::rgb(255	19	0)
# color=DOI.10.18730/6V4N0::CW::rgb(255	19	0)
# color=DOI.10.18730/6V4P1::CW::rgb(255	19	0)
# color=DOI.10.18730/6V4Q2::CW::rgb(255	19	0)
# color=DOI.10.18730/6V4R3::CW::rgb(255	19	0)
# color=DOI.10.18730/6V4S4::CW::rgb(255	19	0)
# color=DOI.10.18730/6V4T5::CW::rgb(255	19	0)
# color=DOI.10.18730/6V4V6::CW::rgb(255	19	0)
# color=DOI.10.18730/6V4W7::CW::rgb(255	20	0)
# color=DOI.10.18730/6V4X8::CW::rgb(255	20	0)
# color=DOI.10.18730/6V4Y9::CW::rgb(255	20	0)
# color=DOI.10.18730/6V4ZA::CW::rgb(255	20	0)
# color=DOI.10.18730/6V50B::CW::rgb(255	20	0)
# color=DOI.10.18730/6V51C::CW::rgb(255	20	0)
# color=DOI.10.18730/6V52D::CW::rgb(255	20	0)
# color=DOI.10.18730/6V53E::CW::rgb(255	20	0)
# color=DOI.10.18730/6V54F::CW::rgb(255	20	0)
# color=DOI.10.18730/6V55G::CW::rgb(255	20	0)
# color=DOI.10.18730/6V56H::CW::rgb(255	20	0)
# color=DOI.10.18730/6V57J::CW::rgb(255	20	0)
# color=DOI.10.18730/6V58K::CW::rgb(255	20	0)
# color=DOI.10.18730/6V59M::CW::rgb(255	20	0)
# color=DOI.10.18730/6V5AN::CW::rgb(255	20	0)
# color=DOI.10.18730/6V5BP::CW::rgb(255	20	0)
# color=DOI.10.18730/6V5CQ::CW::rgb(255	20	0)
# color=DOI.10.18730/6V5DR::CW::rgb(255	20	0)
# color=DOI.10.18730/6V5ES::CW::rgb(255	20	0)
# color=DOI.10.18730/6V5FT::CW::rgb(255	20	0)
# color=DOI.10.18730/6V5GV::CW::rgb(255	20	0)
# color=DOI.10.18730/6V5HW::CW::rgb(255	20	0)
# color=DOI.10.18730/6V5JX::CW::rgb(255	20	0)
# color=DOI.10.18730/6V5KY::CW::rgb(255	21	0)
# color=DOI.10.18730/6V5MZ::CW::rgb(255	21	0)
# color=DOI.10.18730/6V5N*::CW::rgb(255	21	0)
# color=DOI.10.18730/6V5P~::CW::rgb(255	21	0)
# color=DOI.10.18730/6V5Q$::CW::rgb(255	21	0)
# color=DOI.10.18730/6V5R=::CW::rgb(255	21	0)
# color=DOI.10.18730/6V5SU::CW::rgb(255	21	0)
# color=DOI.10.18730/6V5T0::CW::rgb(255	21	0)
# color=DOI.10.18730/6V5V1::CW::rgb(255	21	0)
# color=DOI.10.18730/6V5W2::CW::rgb(255	21	0)
# color=DOI.10.18730/6V5X3::CW::rgb(255	21	0)
# color=DOI.10.18730/6V5Y4::CW::rgb(255	21	0)
# color=DOI.10.18730/6V5Z5::CW::rgb(255	21	0)
# color=DOI.10.18730/6V606::CW::rgb(255	21	0)
# color=DOI.10.18730/6V617::CW::rgb(255	21	0)
# color=DOI.10.18730/6V628::CW::rgb(255	21	0)
# color=DOI.10.18730/6V639::CW::rgb(255	21	0)
# color=DOI.10.18730/6V64A::CW::rgb(255	21	0)
# color=DOI.10.18730/6V65B::CW::rgb(255	21	0)
# color=DOI.10.18730/6V66C::CW::rgb(255	21	0)
# color=DOI.10.18730/6V67D::CW::rgb(255	21	0)
# color=DOI.10.18730/6V68E::CW::rgb(255	21	0)
# color=DOI.10.18730/6V69F::CW::rgb(255	21	0)
# color=DOI.10.18730/6V6AG::CW::rgb(255	22	0)
# color=DOI.10.18730/6V6BH::CW::rgb(255	22	0)
# color=DOI.10.18730/6V6CJ::CW::rgb(255	22	0)
# color=DOI.10.18730/6V6DK::CW::rgb(255	22	0)
# color=DOI.10.18730/6V6EM::CW::rgb(255	22	0)
# color=DOI.10.18730/6V6FN::CW::rgb(255	22	0)
# color=DOI.10.18730/6V6GP::CW::rgb(255	22	0)
# color=DOI.10.18730/6V6HQ::CW::rgb(255	22	0)
# color=DOI.10.18730/6V6JR::CW::rgb(255	22	0)
# color=DOI.10.18730/6V6KS::CW::rgb(255	22	0)
# color=DOI.10.18730/6V6MT::CW::rgb(255	22	0)
# color=DOI.10.18730/6V6NV::CW::rgb(255	22	0)
# color=DOI.10.18730/6V6PW::CW::rgb(255	22	0)
# color=DOI.10.18730/6V6QX::CW::rgb(255	22	0)
# color=DOI.10.18730/6V6RY::CW::rgb(255	22	0)
# color=DOI.10.18730/6V6SZ::CW::rgb(255	22	0)
# color=DOI.10.18730/6V6T*::CW::rgb(255	22	0)
# color=DOI.10.18730/6V6V~::CW::rgb(255	22	0)
# color=DOI.10.18730/6V6W$::CW::rgb(255	22	0)
# color=DOI.10.18730/6V6X=::CW::rgb(255	22	0)
# color=DOI.10.18730/6V6YU::CW::rgb(255	22	0)
# color=DOI.10.18730/6V6Z0::CW::rgb(255	22	0)
# color=DOI.10.18730/6V701::CW::rgb(255	22	0)
# color=DOI.10.18730/6V712::CW::rgb(255	22	0)
# color=DOI.10.18730/6V723::CW::rgb(255	23	0)
# color=DOI.10.18730/6V734::CW::rgb(255	23	0)
# color=DOI.10.18730/6V745::CW::rgb(255	23	0)
# color=DOI.10.18730/6V756::CW::rgb(255	23	0)
# color=DOI.10.18730/6V767::CW::rgb(255	23	0)
# color=DOI.10.18730/6V778::CW::rgb(255	23	0)
# color=DOI.10.18730/6V789::CW::rgb(255	23	0)
# color=DOI.10.18730/6V79A::CW::rgb(255	23	0)
# color=DOI.10.18730/6V7AB::CW::rgb(255	23	0)
# color=DOI.10.18730/6V7BC::CW::rgb(255	23	0)
# color=DOI.10.18730/6V7CD::CW::rgb(255	23	0)
# color=DOI.10.18730/6V7DE::CW::rgb(255	23	0)
# color=DOI.10.18730/6V7EF::CW::rgb(255	23	0)
# color=DOI.10.18730/6V7FG::CW::rgb(255	23	0)
# color=DOI.10.18730/6V7GH::CW::rgb(255	23	0)
# color=DOI.10.18730/6V7HJ::CW::rgb(255	23	0)
# color=DOI.10.18730/6V7JK::CW::rgb(255	23	0)
# color=DOI.10.18730/6V7KM::CW::rgb(255	23	0)
# color=DOI.10.18730/6V7MN::CW::rgb(255	23	0)
# color=DOI.10.18730/6V7NP::CW::rgb(255	23	0)
# color=DOI.10.18730/6V7PQ::CW::rgb(255	23	0)
# color=DOI.10.18730/6V7QR::CW::rgb(255	23	0)
# color=DOI.10.18730/6V7RS::CW::rgb(255	23	0)
# color=DOI.10.18730/6V7ST::CW::rgb(255	24	0)
# color=DOI.10.18730/6V7TV::CW::rgb(255	24	0)
# color=DOI.10.18730/6V7VW::CW::rgb(255	24	0)
# color=DOI.10.18730/6V7WX::CW::rgb(255	24	0)
# color=DOI.10.18730/6V7XY::CW::rgb(255	24	0)
# color=DOI.10.18730/6V7YZ::CW::rgb(255	24	0)
# color=DOI.10.18730/6V7Z*::CW::rgb(255	24	0)
# color=DOI.10.18730/6V80~::CW::rgb(255	24	0)
# color=DOI.10.18730/6V81$::CW::rgb(255	24	0)
# color=DOI.10.18730/6V82=::CW::rgb(255	24	0)
# color=DOI.10.18730/6V83U::CW::rgb(255	24	0)
# color=DOI.10.18730/6V840::CW::rgb(255	24	0)
# color=DOI.10.18730/6V851::CW::rgb(255	24	0)
# color=DOI.10.18730/6V862::CW::rgb(255	24	0)
# color=DOI.10.18730/6V873::CW::rgb(255	24	0)
# color=DOI.10.18730/6V884::CW::rgb(255	24	0)
# color=DOI.10.18730/6V895::CW::rgb(255	24	0)
# color=DOI.10.18730/6V8A6::CW::rgb(255	24	0)
# color=DOI.10.18730/6V8B7::CW::rgb(255	24	0)
# color=DOI.10.18730/6V8C8::CW::rgb(255	24	0)
# color=DOI.10.18730/6V8D9::CW::rgb(255	24	0)
# color=DOI.10.18730/6V8EA::CW::rgb(255	24	0)
# color=DOI.10.18730/6V8FB::CW::rgb(255	24	0)
# color=DOI.10.18730/6V8GC::CW::rgb(255	25	0)
# color=DOI.10.18730/6V8HD::CW::rgb(255	25	0)
# color=DOI.10.18730/6V8JE::CW::rgb(255	25	0)
# color=DOI.10.18730/6V8KF::CW::rgb(255	25	0)
# color=DOI.10.18730/6V8MG::CW::rgb(255	25	0)
# color=DOI.10.18730/6V8NH::CW::rgb(255	25	0)
# color=DOI.10.18730/6V8PJ::CW::rgb(255	25	0)
# color=DOI.10.18730/6V8QK::CW::rgb(255	25	0)
# color=DOI.10.18730/6V8RM::CW::rgb(255	25	0)
# color=DOI.10.18730/6V8SN::CW::rgb(255	25	0)
# color=DOI.10.18730/6V8TP::CW::rgb(255	25	0)
# color=DOI.10.18730/6V8VQ::CW::rgb(255	25	0)
# color=DOI.10.18730/6V8WR::CW::rgb(255	25	0)
# color=DOI.10.18730/6V8XS::CW::rgb(255	25	0)
# color=DOI.10.18730/6V8YT::CW::rgb(255	25	0)
# color=DOI.10.18730/6V8ZV::CW::rgb(255	25	0)
# color=DOI.10.18730/6V90W::CW::rgb(255	25	0)
# color=DOI.10.18730/6V91X::CW::rgb(255	25	0)
# color=DOI.10.18730/6V92Y::CW::rgb(255	25	0)
# color=DOI.10.18730/6V93Z::CW::rgb(255	25	0)
# color=DOI.10.18730/6V94*::CW::rgb(255	25	0)
# color=DOI.10.18730/6V95~::CW::rgb(255	25	0)
# color=DOI.10.18730/6V96$::CW::rgb(255	25	0)
# color=DOI.10.18730/6V97=::CW::rgb(255	26	0)
# color=DOI.10.18730/6V98U::CW::rgb(255	26	0)
# color=DOI.10.18730/6V990::CW::rgb(255	26	0)
# color=DOI.10.18730/6V9A1::CW::rgb(255	26	0)
# color=DOI.10.18730/6V9B2::CW::rgb(255	26	0)
# color=DOI.10.18730/6V9C3::CW::rgb(255	26	0)
# color=DOI.10.18730/6V9D4::CW::rgb(255	26	0)
# color=DOI.10.18730/6V9E5::CW::rgb(255	26	0)
# color=DOI.10.18730/6V9F6::CW::rgb(255	26	0)
# color=DOI.10.18730/6V9G7::CW::rgb(255	26	0)
# color=DOI.10.18730/6V9H8::CW::rgb(255	26	0)
# color=DOI.10.18730/6V9J9::CW::rgb(255	26	0)
# color=DOI.10.18730/6V9KA::CW::rgb(255	26	0)
# color=DOI.10.18730/6V9MB::CW::rgb(255	26	0)
# color=DOI.10.18730/6V9NC::CW::rgb(255	26	0)
# color=DOI.10.18730/6V9PD::CW::rgb(255	26	0)
# color=DOI.10.18730/6V9QE::CW::rgb(255	26	0)
# color=DOI.10.18730/6V9RF::CW::rgb(255	26	0)
# color=DOI.10.18730/6V9SG::CW::rgb(255	26	0)
# color=DOI.10.18730/6V9TH::CW::rgb(255	26	0)
# color=DOI.10.18730/6V9VJ::CW::rgb(255	26	0)
# color=DOI.10.18730/6V9WK::CW::rgb(255	26	0)
# color=DOI.10.18730/6V9XM::CW::rgb(255	26	0)
# color=DOI.10.18730/6V9YN::CW::rgb(255	26	0)
# color=DOI.10.18730/6V9ZP::CW::rgb(255	27	0)
# color=DOI.10.18730/6VA0Q::CW::rgb(255	27	0)
# color=DOI.10.18730/6VA1R::CW::rgb(255	27	0)
# color=DOI.10.18730/6VA2S::CW::rgb(255	27	0)
# color=DOI.10.18730/6VA3T::CW::rgb(255	27	0)
# color=DOI.10.18730/6VA4V::CW::rgb(255	27	0)
# color=DOI.10.18730/6VA5W::CW::rgb(255	27	0)
# color=DOI.10.18730/6VA6X::CW::rgb(255	27	0)
# color=DOI.10.18730/6VA7Y::CW::rgb(255	27	0)
# color=DOI.10.18730/6VA8Z::CW::rgb(255	27	0)
# color=DOI.10.18730/6VA9*::CW::rgb(255	27	0)
# color=DOI.10.18730/6VAA~::CW::rgb(255	27	0)
# color=DOI.10.18730/6VAB$::CW::rgb(255	27	0)
# color=DOI.10.18730/6VAC=::CW::rgb(255	27	0)
# color=DOI.10.18730/6VADU::CW::rgb(255	27	0)
# color=DOI.10.18730/6VAE0::CW::rgb(255	27	0)
# color=DOI.10.18730/6VAF1::CW::rgb(255	27	0)
# color=DOI.10.18730/6VAG2::CW::rgb(255	27	0)
# color=DOI.10.18730/6VAH3::CW::rgb(255	27	0)
# color=DOI.10.18730/6VAJ4::CW::rgb(255	27	0)
# color=DOI.10.18730/6VAK5::CW::rgb(255	27	0)
# color=DOI.10.18730/6VAM6::CW::rgb(255	27	0)
# color=DOI.10.18730/6VAN7::CW::rgb(255	27	0)
# color=DOI.10.18730/6VAP8::CW::rgb(255	28	0)
# color=DOI.10.18730/6VAQ9::CW::rgb(255	28	0)
# color=DOI.10.18730/6VARA::CW::rgb(255	28	0)
# color=DOI.10.18730/6VASB::CW::rgb(255	28	0)
# color=DOI.10.18730/6VATC::CW::rgb(255	28	0)
# color=DOI.10.18730/6VAVD::CW::rgb(255	28	0)
# color=DOI.10.18730/6VAWE::CW::rgb(255	28	0)
# color=DOI.10.18730/6VAXF::CW::rgb(255	28	0)
# color=DOI.10.18730/6VAYG::CW::rgb(255	28	0)
# color=DOI.10.18730/6VAZH::CW::rgb(255	28	0)
# color=DOI.10.18730/6VB0J::CW::rgb(255	28	0)
# color=DOI.10.18730/6VB1K::CW::rgb(255	28	0)
# color=DOI.10.18730/6VB2M::CW::rgb(255	28	0)
# color=DOI.10.18730/6VB3N::CW::rgb(255	28	0)
# color=DOI.10.18730/6VB4P::CW::rgb(255	28	0)
# color=DOI.10.18730/6VB5Q::CW::rgb(255	28	0)
# color=DOI.10.18730/6VB6R::CW::rgb(255	28	0)
# color=DOI.10.18730/6VB7S::CW::rgb(255	28	0)
# color=DOI.10.18730/6VB8T::CW::rgb(255	28	0)
# color=DOI.10.18730/6VB9V::CW::rgb(255	28	0)
# color=DOI.10.18730/6VBAW::CW::rgb(255	28	0)
# color=DOI.10.18730/6VBBX::CW::rgb(255	28	0)
# color=DOI.10.18730/6VBCY::CW::rgb(255	28	0)
# color=DOI.10.18730/6VBDZ::CW::rgb(255	29	0)
# color=DOI.10.18730/6VBE*::CW::rgb(255	29	0)
# color=DOI.10.18730/6VBF~::CW::rgb(255	29	0)
# color=DOI.10.18730/6VBG$::CW::rgb(255	29	0)
# color=DOI.10.18730/6VBH=::CW::rgb(255	29	0)
# color=DOI.10.18730/6VBJU::CW::rgb(255	29	0)
# color=DOI.10.18730/6VBK0::CW::rgb(255	29	0)
# color=DOI.10.18730/6VBM1::CW::rgb(255	29	0)
# color=DOI.10.18730/6VBN2::CW::rgb(255	29	0)
# color=DOI.10.18730/6VBP3::CW::rgb(255	29	0)
# color=DOI.10.18730/6VBQ4::CW::rgb(255	29	0)
# color=DOI.10.18730/6VBR5::CW::rgb(255	29	0)
# color=DOI.10.18730/6VBS6::CW::rgb(255	29	0)
# color=DOI.10.18730/6VBT7::CW::rgb(255	29	0)
# color=DOI.10.18730/6VBV8::CW::rgb(255	29	0)
# color=DOI.10.18730/6VBW9::CW::rgb(255	29	0)
# color=DOI.10.18730/6VBXA::CW::rgb(255	29	0)
# color=DOI.10.18730/6VBYB::CW::rgb(255	29	0)
# color=DOI.10.18730/6VBZC::CW::rgb(255	29	0)
# color=DOI.10.18730/6VC0D::CW::rgb(255	29	0)
# color=DOI.10.18730/6VC1E::CW::rgb(255	29	0)
# color=DOI.10.18730/6VC2F::CW::rgb(255	29	0)
# color=DOI.10.18730/6VC3G::CW::rgb(255	29	0)
# color=DOI.10.18730/6VC4H::CW::rgb(255	30	0)
# color=DOI.10.18730/6VC5J::CW::rgb(255	30	0)
# color=DOI.10.18730/6VC6K::CW::rgb(255	30	0)
# color=DOI.10.18730/6VC7M::CW::rgb(255	30	0)
# color=DOI.10.18730/6VC8N::CW::rgb(255	30	0)
# color=DOI.10.18730/6VC9P::CW::rgb(255	30	0)
# color=DOI.10.18730/6VCAQ::CW::rgb(255	30	0)
# color=DOI.10.18730/6VCBR::CW::rgb(255	30	0)
# color=DOI.10.18730/6VCCS::CW::rgb(255	30	0)
# color=DOI.10.18730/6VCDT::CW::rgb(255	30	0)
# color=DOI.10.18730/6VCEV::CW::rgb(255	30	0)
# color=DOI.10.18730/6VCFW::CW::rgb(255	30	0)
# color=DOI.10.18730/6VCGX::CW::rgb(255	30	0)
# color=DOI.10.18730/6VCHY::CW::rgb(255	30	0)
# color=DOI.10.18730/6VCJZ::CW::rgb(255	30	0)
# color=DOI.10.18730/6VCK*::CW::rgb(255	30	0)
# color=DOI.10.18730/6VCM~::CW::rgb(255	30	0)
# color=DOI.10.18730/6VCN$::CW::rgb(255	30	0)
# color=DOI.10.18730/6VCP=::CW::rgb(255	30	0)
# color=DOI.10.18730/6VCQU::CW::rgb(255	30	0)
# color=DOI.10.18730/6VCR0::CW::rgb(255	30	0)
# color=DOI.10.18730/6VCS1::CW::rgb(255	30	0)
# color=DOI.10.18730/6VCT2::CW::rgb(255	30	0)
# color=DOI.10.18730/6VCV3::CW::rgb(255	30	0)
# color=DOI.10.18730/6VCW4::CW::rgb(255	31	0)
# color=DOI.10.18730/6VCX5::CW::rgb(255	31	0)
# color=DOI.10.18730/6VCY6::CW::rgb(255	31	0)
# color=DOI.10.18730/6VCZ7::CW::rgb(255	31	0)
# color=DOI.10.18730/6VD08::CW::rgb(255	31	0)
# color=DOI.10.18730/6VD19::CW::rgb(255	31	0)
# color=DOI.10.18730/6VD2A::CW::rgb(255	31	0)
# color=DOI.10.18730/6VD3B::CW::rgb(255	31	0)
# color=DOI.10.18730/6VD4C::CW::rgb(255	31	0)
# color=DOI.10.18730/6VD5D::CW::rgb(255	31	0)
# color=DOI.10.18730/6VD6E::CW::rgb(255	31	0)
# color=DOI.10.18730/6VD7F::CW::rgb(255	31	0)
# color=DOI.10.18730/6VD8G::CW::rgb(255	31	0)
# color=DOI.10.18730/6VD9H::CW::rgb(255	31	0)
# color=DOI.10.18730/6VDAJ::CW::rgb(255	31	0)
# color=DOI.10.18730/6VDBK::CW::rgb(255	31	0)
# color=DOI.10.18730/6VDCM::CW::rgb(255	31	0)
# color=DOI.10.18730/6VDDN::CW::rgb(255	31	0)
# color=DOI.10.18730/6VDEP::CW::rgb(255	31	0)
# color=DOI.10.18730/6VDFQ::CW::rgb(255	31	0)
# color=DOI.10.18730/6VDGR::CW::rgb(255	31	0)
# color=DOI.10.18730/6VDHS::CW::rgb(255	31	0)
# color=DOI.10.18730/6VDJT::CW::rgb(255	31	0)
# color=DOI.10.18730/6VDKV::CW::rgb(255	32	0)
# color=DOI.10.18730/6VDMW::CW::rgb(255	32	0)
# color=DOI.10.18730/6VDNX::CW::rgb(255	32	0)
# color=DOI.10.18730/6VDPY::CW::rgb(255	32	0)
# color=DOI.10.18730/6VDQZ::CW::rgb(255	32	0)
# color=DOI.10.18730/6VDR*::CW::rgb(255	32	0)
# color=DOI.10.18730/6VDS~::CW::rgb(255	32	0)
# color=DOI.10.18730/6VDT$::CW::rgb(255	32	0)
# color=DOI.10.18730/6VDV=::CW::rgb(255	32	0)
# color=DOI.10.18730/6VDWU::CW::rgb(255	32	0)
# color=DOI.10.18730/6VDX0::CW::rgb(255	32	0)
# color=DOI.10.18730/6VDY1::CW::rgb(255	32	0)
# color=DOI.10.18730/6VDZ2::CW::rgb(255	32	0)
# color=DOI.10.18730/6VE03::CW::rgb(255	32	0)
# color=DOI.10.18730/6VE14::CW::rgb(255	32	0)
# color=DOI.10.18730/6VE25::CW::rgb(255	32	0)
# color=DOI.10.18730/6VE36::CW::rgb(255	32	0)
# color=DOI.10.18730/6VE47::CW::rgb(255	32	0)
# color=DOI.10.18730/6VE58::CW::rgb(255	32	0)
# color=DOI.10.18730/6VE69::CW::rgb(255	32	0)
# color=DOI.10.18730/6VE7A::CW::rgb(255	32	0)
# color=DOI.10.18730/6VE9C::CW::rgb(255	32	0)
# color=DOI.10.18730/6VEAD::CW::rgb(255	32	0)
# color=DOI.10.18730/6VEBE::CW::rgb(255	33	0)
# color=DOI.10.18730/6VECF::CW::rgb(255	33	0)
# color=DOI.10.18730/6VEDG::CW::rgb(255	33	0)
# color=DOI.10.18730/6VEEH::CW::rgb(255	33	0)
# color=DOI.10.18730/6VEFJ::CW::rgb(255	33	0)
# color=DOI.10.18730/6VEGK::CW::rgb(255	33	0)
# color=DOI.10.18730/6VEHM::CW::rgb(255	33	0)
# color=DOI.10.18730/6VEJN::CW::rgb(255	33	0)
# color=DOI.10.18730/6VEKP::CW::rgb(255	33	0)
# color=DOI.10.18730/6VEMQ::CW::rgb(255	33	0)
# color=DOI.10.18730/6VENR::CW::rgb(255	33	0)
# color=DOI.10.18730/6VEPS::CW::rgb(255	33	0)
# color=DOI.10.18730/6VEQT::CW::rgb(255	33	0)
# color=DOI.10.18730/6VERV::CW::rgb(255	33	0)
# color=DOI.10.18730/6VESW::CW::rgb(255	33	0)
# color=DOI.10.18730/6VETX::CW::rgb(255	33	0)
# color=DOI.10.18730/6VEVY::CW::rgb(255	33	0)
# color=DOI.10.18730/6VEWZ::CW::rgb(255	33	0)
# color=DOI.10.18730/6VEX*::CW::rgb(255	33	0)
# color=DOI.10.18730/6VEY~::CW::rgb(255	33	0)
# color=DOI.10.18730/6VEZ$::CW::rgb(255	33	0)
# color=DOI.10.18730/6VF0=::CW::rgb(255	33	0)
# color=DOI.10.18730/6VF1U::CW::rgb(255	33	0)
# color=DOI.10.18730/6VF20::CW::rgb(255	34	0)
# color=DOI.10.18730/6VF31::CW::rgb(255	34	0)
# color=DOI.10.18730/6VF42::CW::rgb(255	34	0)
# color=DOI.10.18730/6VF64::CW::rgb(255	34	0)
# color=DOI.10.18730/6VF75::CW::rgb(255	34	0)
# color=DOI.10.18730/6VF86::CW::rgb(255	34	0)
# color=DOI.10.18730/6VF97::CW::rgb(255	34	0)
# color=DOI.10.18730/6VFA8::CW::rgb(255	34	0)
# color=DOI.10.18730/6VFB9::CW::rgb(255	34	0)
# color=DOI.10.18730/6VFCA::CW::rgb(255	34	0)
# color=DOI.10.18730/6VFDB::CW::rgb(255	34	0)
# color=DOI.10.18730/6VFEC::CW::rgb(255	34	0)
# color=DOI.10.18730/6VFFD::CW::rgb(255	34	0)
# color=DOI.10.18730/6VFGE::CW::rgb(255	34	0)
# color=DOI.10.18730/6VFHF::CW::rgb(255	34	0)
# color=DOI.10.18730/6VFJG::CW::rgb(255	34	0)
# color=DOI.10.18730/6VFKH::CW::rgb(255	34	0)
# color=DOI.10.18730/6VFMJ::CW::rgb(255	34	0)
# color=DOI.10.18730/6VFNK::CW::rgb(255	34	0)
# color=DOI.10.18730/6VFPM::CW::rgb(255	34	0)
# color=DOI.10.18730/6VFQN::CW::rgb(255	34	0)
# color=DOI.10.18730/6VFRP::CW::rgb(255	34	0)
# color=DOI.10.18730/6VFSQ::CW::rgb(255	34	0)
# color=DOI.10.18730/6VFTR::CW::rgb(255	34	0)
# color=DOI.10.18730/6VFVS::CW::rgb(255	35	0)
# color=DOI.10.18730/6VFWT::CW::rgb(255	35	0)
# color=DOI.10.18730/6VFXV::CW::rgb(255	35	0)
# color=DOI.10.18730/6VFYW::CW::rgb(255	35	0)
# color=DOI.10.18730/6VFZX::CW::rgb(255	35	0)
# color=DOI.10.18730/6VG0Y::CW::rgb(255	35	0)
# color=DOI.10.18730/6VG1Z::CW::rgb(255	35	0)
# color=DOI.10.18730/6VG2*::CW::rgb(255	35	0)
# color=DOI.10.18730/6VG3~::CW::rgb(255	35	0)
# color=DOI.10.18730/6VG4$::CW::rgb(255	35	0)
# color=DOI.10.18730/6VG5=::CW::rgb(255	35	0)
# color=DOI.10.18730/6VG6U::CW::rgb(255	35	0)
# color=DOI.10.18730/6VG70::CW::rgb(255	35	0)
# color=DOI.10.18730/6VG81::CW::rgb(255	35	0)
# color=DOI.10.18730/6VG92::CW::rgb(255	35	0)
# color=DOI.10.18730/6VGA3::CW::rgb(255	35	0)
# color=DOI.10.18730/6VGB4::CW::rgb(255	35	0)
# color=DOI.10.18730/6VGC5::CW::rgb(255	35	0)
# color=DOI.10.18730/6VGD6::CW::rgb(255	35	0)
# color=DOI.10.18730/6VGE7::CW::rgb(255	35	0)
# color=DOI.10.18730/6VGF8::CW::rgb(255	35	0)
# color=DOI.10.18730/6VGG9::CW::rgb(255	35	0)
# color=DOI.10.18730/6VGJB::CW::rgb(255	35	0)
# color=DOI.10.18730/6VGKC::CW::rgb(255	36	0)
# color=DOI.10.18730/6VGMD::CW::rgb(255	36	0)
# color=DOI.10.18730/6VGNE::CW::rgb(255	36	0)
# color=DOI.10.18730/6VGPF::CW::rgb(255	36	0)
# color=DOI.10.18730/6VGQG::CW::rgb(255	36	0)
# color=DOI.10.18730/6VGRH::CW::rgb(255	36	0)
# color=DOI.10.18730/6VGSJ::CW::rgb(255	36	0)
# color=DOI.10.18730/6VGTK::CW::rgb(255	36	0)
# color=DOI.10.18730/6VGVM::CW::rgb(255	36	0)
# color=DOI.10.18730/6VGWN::CW::rgb(255	36	0)
# color=DOI.10.18730/6VGXP::CW::rgb(255	36	0)
# color=DOI.10.18730/6VGYQ::CW::rgb(255	36	0)
# color=DOI.10.18730/6VGZR::CW::rgb(255	36	0)
# color=DOI.10.18730/6VH0S::CW::rgb(255	36	0)
# color=DOI.10.18730/6VH1T::CW::rgb(255	36	0)
# color=DOI.10.18730/6VH2V::CW::rgb(255	36	0)
# color=DOI.10.18730/6VH3W::CW::rgb(255	36	0)
# color=DOI.10.18730/6VH4X::CW::rgb(255	36	0)
# color=DOI.10.18730/6VH5Y::CW::rgb(255	36	0)
# color=DOI.10.18730/6VH6Z::CW::rgb(255	36	0)
# color=DOI.10.18730/6VH7*::CW::rgb(255	36	0)
# color=DOI.10.18730/6VH8~::CW::rgb(255	36	0)
# color=DOI.10.18730/6VH9$::CW::rgb(255	36	0)
# color=DOI.10.18730/6VHA=::CW::rgb(255	37	0)
# color=DOI.10.18730/6VHBU::CW::rgb(255	37	0)
# color=DOI.10.18730/6VHC0::CW::rgb(255	37	0)
# color=DOI.10.18730/6VHD1::CW::rgb(255	37	0)
# color=DOI.10.18730/6VHE2::CW::rgb(255	37	0)
# color=DOI.10.18730/6VHF3::CW::rgb(255	37	0)
# color=DOI.10.18730/6VHG4::CW::rgb(255	37	0)
# color=DOI.10.18730/6VHH5::CW::rgb(255	37	0)
# color=DOI.10.18730/6VHJ6::CW::rgb(255	37	0)
# color=DOI.10.18730/6VHK7::CW::rgb(255	37	0)
# color=DOI.10.18730/6VHM8::CW::rgb(255	37	0)
# color=DOI.10.18730/6VHN9::CW::rgb(255	37	0)
# color=DOI.10.18730/6VHPA::CW::rgb(255	37	0)
# color=DOI.10.18730/6VHQB::CW::rgb(255	37	0)
# color=DOI.10.18730/6VHRC::CW::rgb(255	37	0)
# color=DOI.10.18730/6VHSD::CW::rgb(255	37	0)
# color=DOI.10.18730/6VHTE::CW::rgb(255	37	0)
# color=DOI.10.18730/6VHVF::CW::rgb(255	37	0)
# color=DOI.10.18730/6VHWG::CW::rgb(255	37	0)
# color=DOI.10.18730/6VHXH::CW::rgb(255	37	0)
# color=DOI.10.18730/6VHYJ::CW::rgb(255	37	0)
# color=DOI.10.18730/6VHZK::CW::rgb(255	37	0)
# color=DOI.10.18730/6VJ0M::CW::rgb(255	37	0)
# color=DOI.10.18730/6VJ1N::CW::rgb(255	37	0)
# color=DOI.10.18730/6VJ2P::CW::rgb(255	38	0)
# color=DOI.10.18730/6VJ3Q::CW::rgb(255	38	0)
# color=DOI.10.18730/6VJ4R::CW::rgb(255	38	0)
# color=DOI.10.18730/6VJ5S::CW::rgb(255	38	0)
# color=DOI.10.18730/6VJ6T::CW::rgb(255	38	0)
# color=DOI.10.18730/6VJ7V::CW::rgb(255	38	0)
# color=DOI.10.18730/6VJ8W::CW::rgb(255	38	0)
# color=DOI.10.18730/6VJ9X::CW::rgb(255	38	0)
# color=DOI.10.18730/6VJAY::CW::rgb(255	38	0)
# color=DOI.10.18730/6VJBZ::CW::rgb(255	38	0)
# color=DOI.10.18730/6VJC*::CW::rgb(255	38	0)
# color=DOI.10.18730/6VJD~::CW::rgb(255	38	0)
# color=DOI.10.18730/6VJE$::CW::rgb(255	38	0)
# color=DOI.10.18730/6VJF=::CW::rgb(255	38	0)
# color=DOI.10.18730/6VJGU::CW::rgb(255	38	0)
# color=DOI.10.18730/6VJH0::CW::rgb(255	38	0)
# color=DOI.10.18730/6VJJ1::CW::rgb(255	38	0)
# color=DOI.10.18730/6VJK2::CW::rgb(255	38	0)
# color=DOI.10.18730/6VJM3::CW::rgb(255	38	0)
# color=DOI.10.18730/6VJN4::CW::rgb(255	38	0)
# color=DOI.10.18730/6VJP5::CW::rgb(255	38	0)
# color=DOI.10.18730/6VJQ6::CW::rgb(255	38	0)
# color=DOI.10.18730/6VJR7::CW::rgb(255	38	0)
# color=DOI.10.18730/6VJS8::CW::rgb(255	39	0)
# color=DOI.10.18730/6VJT9::CW::rgb(255	39	0)
# color=DOI.10.18730/6VJVA::CW::rgb(255	39	0)
# color=DOI.10.18730/6VJWB::CW::rgb(255	39	0)
# color=DOI.10.18730/6VJXC::CW::rgb(255	39	0)
# color=DOI.10.18730/6VJZE::CW::rgb(255	39	0)
# color=DOI.10.18730/6VK0F::CW::rgb(255	39	0)
# color=DOI.10.18730/6VK1G::CW::rgb(255	39	0)
# color=DOI.10.18730/6VK2H::CW::rgb(255	39	0)
# color=DOI.10.18730/6VK3J::CW::rgb(255	39	0)
# color=DOI.10.18730/6VK4K::CW::rgb(255	39	0)
# color=DOI.10.18730/6VK5M::CW::rgb(255	39	0)
# color=DOI.10.18730/6VK6N::CW::rgb(255	39	0)
# color=DOI.10.18730/6VK7P::CW::rgb(255	39	0)
# color=DOI.10.18730/6VK8Q::CW::rgb(255	39	0)
# color=DOI.10.18730/6VK9R::CW::rgb(255	39	0)
# color=DOI.10.18730/6VKAS::CW::rgb(255	39	0)
# color=DOI.10.18730/6VKBT::CW::rgb(255	39	0)
# color=DOI.10.18730/6VKCV::CW::rgb(255	39	0)
# color=DOI.10.18730/6VKDW::CW::rgb(255	39	0)
# color=DOI.10.18730/6VKEX::CW::rgb(255	39	0)
# color=DOI.10.18730/6VKFY::CW::rgb(255	39	0)
# color=DOI.10.18730/6VKGZ::CW::rgb(255	39	0)
# color=DOI.10.18730/6VKH*::CW::rgb(255	40	0)
# color=DOI.10.18730/6VKJ~::CW::rgb(255	40	0)
# color=DOI.10.18730/6VKK$::CW::rgb(255	40	0)
# color=DOI.10.18730/6VKM=::CW::rgb(255	40	0)
# color=DOI.10.18730/6VKNU::CW::rgb(255	40	0)
# color=DOI.10.18730/6VKP0::CW::rgb(255	40	0)
# color=DOI.10.18730/6VKQ1::CW::rgb(255	40	0)
# color=DOI.10.18730/6VKR2::CW::rgb(255	40	0)
# color=DOI.10.18730/6VKS3::CW::rgb(255	40	0)
# color=DOI.10.18730/6VKT4::CW::rgb(255	40	0)
# color=DOI.10.18730/6VKV5::CW::rgb(255	40	0)
# color=DOI.10.18730/6VKW6::CW::rgb(255	40	0)
# color=DOI.10.18730/6VKX7::CW::rgb(255	40	0)
# color=DOI.10.18730/6VKY8::CW::rgb(255	40	0)
# color=DOI.10.18730/6VKZ9::CW::rgb(255	40	0)
# color=DOI.10.18730/6VM0A::CW::rgb(255	40	0)
# color=DOI.10.18730/6VM1B::CW::rgb(255	40	0)
# color=DOI.10.18730/6VM2C::CW::rgb(255	40	0)
# color=DOI.10.18730/6VM3D::CW::rgb(255	40	0)
# color=DOI.10.18730/6VM4E::CW::rgb(255	40	0)
# color=DOI.10.18730/6VM5F::CW::rgb(255	40	0)
# color=DOI.10.18730/6VM6G::CW::rgb(255	40	0)
# color=DOI.10.18730/6VM7H::CW::rgb(255	40	0)
# color=DOI.10.18730/6VM8J::CW::rgb(255	41	0)
# color=DOI.10.18730/6VM9K::CW::rgb(255	41	0)
# color=DOI.10.18730/6VMAM::CW::rgb(255	41	0)
# color=DOI.10.18730/6VMBN::CW::rgb(255	41	0)
# color=DOI.10.18730/6VMCP::CW::rgb(255	41	0)
# color=DOI.10.18730/6VMER::CW::rgb(255	41	0)
# color=DOI.10.18730/6VMFS::CW::rgb(255	41	0)
# color=DOI.10.18730/6VMGT::CW::rgb(255	41	0)
# color=DOI.10.18730/6VMHV::CW::rgb(255	41	0)
# color=DOI.10.18730/6VMJW::CW::rgb(255	41	0)
# color=DOI.10.18730/6VMKX::CW::rgb(255	41	0)
# color=DOI.10.18730/6VMMY::CW::rgb(255	41	0)
# color=DOI.10.18730/6VMNZ::CW::rgb(255	41	0)
# color=DOI.10.18730/6VMP*::CW::rgb(255	41	0)
# color=DOI.10.18730/6VMQ~::CW::rgb(255	41	0)
# color=DOI.10.18730/6VMR$::CW::rgb(255	41	0)
# color=DOI.10.18730/6VMS=::CW::rgb(255	41	0)
# color=DOI.10.18730/6VMTU::CW::rgb(255	41	0)
# color=DOI.10.18730/6VMV0::CW::rgb(255	41	0)
# color=DOI.10.18730/6VMW1::CW::rgb(255	41	0)
# color=DOI.10.18730/6VMX2::CW::rgb(255	41	0)
# color=DOI.10.18730/6VMY3::CW::rgb(255	41	0)
# color=DOI.10.18730/6VMZ4::CW::rgb(255	41	0)
# color=DOI.10.18730/6VN05::CW::rgb(255	41	0)
# color=DOI.10.18730/6VN16::CW::rgb(255	42	0)
# color=DOI.10.18730/6VN27::CW::rgb(255	42	0)
# color=DOI.10.18730/6VN38::CW::rgb(255	42	0)
# color=DOI.10.18730/6VN49::CW::rgb(255	42	0)
# color=DOI.10.18730/6VN5A::CW::rgb(255	42	0)
# color=DOI.10.18730/6VN6B::CW::rgb(255	42	0)
# color=DOI.10.18730/6VN7C::CW::rgb(255	42	0)
# color=DOI.10.18730/6VN8D::CW::rgb(255	42	0)
# color=DOI.10.18730/6VN9E::CW::rgb(255	42	0)
# color=DOI.10.18730/6VNAF::CW::rgb(255	42	0)
# color=DOI.10.18730/6VNBG::CW::rgb(255	42	0)
# color=DOI.10.18730/6VNCH::CW::rgb(255	42	0)
# color=DOI.10.18730/6VNDJ::CW::rgb(255	42	0)
# color=DOI.10.18730/6VNEK::CW::rgb(255	42	0)
# color=DOI.10.18730/6VNFM::CW::rgb(255	42	0)
# color=DOI.10.18730/6VNGN::CW::rgb(255	42	0)
# color=DOI.10.18730/6VNHP::CW::rgb(255	42	0)
# color=DOI.10.18730/6VNJQ::CW::rgb(255	42	0)
# color=DOI.10.18730/6VNKR::CW::rgb(255	42	0)
# color=DOI.10.18730/6VNMS::CW::rgb(255	42	0)
# color=DOI.10.18730/6VNNT::CW::rgb(255	42	0)
# color=DOI.10.18730/6VNPV::CW::rgb(255	42	0)
# color=DOI.10.18730/6VNQW::CW::rgb(255	42	0)
# color=DOI.10.18730/6VNRX::CW::rgb(255	43	0)
# color=DOI.10.18730/6VNSY::CW::rgb(255	43	0)
# color=DOI.10.18730/6VNTZ::CW::rgb(255	43	0)
# color=DOI.10.18730/6VNV*::CW::rgb(255	43	0)
# color=DOI.10.18730/6VNW~::CW::rgb(255	43	0)
# color=DOI.10.18730/6VNX$::CW::rgb(255	43	0)
# color=DOI.10.18730/6VNY=::CW::rgb(255	43	0)
# color=DOI.10.18730/6VNZU::CW::rgb(255	43	0)
# color=DOI.10.18730/6VP00::CW::rgb(255	43	0)
# color=DOI.10.18730/6VP11::CW::rgb(255	43	0)
# color=DOI.10.18730/6VP22::CW::rgb(255	43	0)
# color=DOI.10.18730/6VP33::CW::rgb(255	43	0)
# color=DOI.10.18730/6VP44::CW::rgb(255	43	0)
# color=DOI.10.18730/6VP55::CW::rgb(255	43	0)
# color=DOI.10.18730/6VP66::CW::rgb(255	43	0)
# color=DOI.10.18730/6VP77::CW::rgb(255	43	0)
# color=DOI.10.18730/6VP88::CW::rgb(255	43	0)
# color=DOI.10.18730/6VP99::CW::rgb(255	43	0)
# color=DOI.10.18730/6VPAA::CW::rgb(255	43	0)
# color=DOI.10.18730/6VPBB::CW::rgb(255	43	0)
# color=DOI.10.18730/6VPCC::CW::rgb(255	43	0)
# color=DOI.10.18730/6VPDD::CW::rgb(255	43	0)
# color=DOI.10.18730/6VPEE::CW::rgb(255	43	0)
# color=DOI.10.18730/6VPFF::CW::rgb(255	44	0)
# color=DOI.10.18730/6VPGG::CW::rgb(255	44	0)
# color=DOI.10.18730/6VPHH::CW::rgb(255	44	0)
# color=DOI.10.18730/6VPJJ::CW::rgb(255	44	0)
# color=DOI.10.18730/6VPKK::CW::rgb(255	44	0)
# color=DOI.10.18730/6VPMM::CW::rgb(255	44	0)
# color=DOI.10.18730/6VPNN::CW::rgb(255	44	0)
# color=DOI.10.18730/6VPPP::CW::rgb(255	44	0)
# color=DOI.10.18730/6VPQQ::CW::rgb(255	44	0)
# color=DOI.10.18730/6VPRR::CW::rgb(255	44	0)
# color=DOI.10.18730/6VPSS::CW::rgb(255	44	0)
# color=DOI.10.18730/6VPTT::CW::rgb(255	44	0)
# color=DOI.10.18730/6VPVV::CW::rgb(255	44	0)
# color=DOI.10.18730/6VPWW::CW::rgb(255	44	0)
# color=DOI.10.18730/6VPXX::CW::rgb(255	44	0)
# color=DOI.10.18730/6VPYY::CW::rgb(255	44	0)
# color=DOI.10.18730/6VPZZ::CW::rgb(255	44	0)
# color=DOI.10.18730/6VQ0*::CW::rgb(255	44	0)
# color=DOI.10.18730/6VQ1~::CW::rgb(255	44	0)
# color=DOI.10.18730/6VQ2$::CW::rgb(255	44	0)
# color=DOI.10.18730/6VQ3=::CW::rgb(255	44	0)
# color=DOI.10.18730/6VQ4U::CW::rgb(255	44	0)
# color=DOI.10.18730/6VQ50::CW::rgb(255	44	0)
# color=DOI.10.18730/6VQ61::CW::rgb(255	45	0)
# color=DOI.10.18730/6VQ72::CW::rgb(255	45	0)
# color=DOI.10.18730/6VQ83::CW::rgb(255	45	0)
# color=DOI.10.18730/6VQ94::CW::rgb(255	45	0)
# color=DOI.10.18730/6VQA5::CW::rgb(255	45	0)
# color=DOI.10.18730/6VQB6::CW::rgb(255	45	0)
# color=DOI.10.18730/6VQC7::CW::rgb(255	45	0)
# color=DOI.10.18730/6VQD8::CW::rgb(255	45	0)
# color=DOI.10.18730/6VQE9::CW::rgb(255	45	0)
# color=DOI.10.18730/6VQFA::CW::rgb(255	45	0)
# color=DOI.10.18730/6VQGB::CW::rgb(255	45	0)
# color=DOI.10.18730/6VQHC::CW::rgb(255	45	0)
# color=DOI.10.18730/6VQJD::CW::rgb(255	45	0)
# color=DOI.10.18730/6VQKE::CW::rgb(255	45	0)
# color=DOI.10.18730/6VQMF::CW::rgb(255	45	0)
# color=DOI.10.18730/6VQNG::CW::rgb(255	45	0)
# color=DOI.10.18730/6VQPH::CW::rgb(255	45	0)
# color=DOI.10.18730/6VQQJ::CW::rgb(255	45	0)
# color=DOI.10.18730/6VQRK::CW::rgb(255	45	0)
# color=DOI.10.18730/6VQSM::CW::rgb(255	45	0)
# color=DOI.10.18730/6VQTN::CW::rgb(255	45	0)
# color=DOI.10.18730/6VQVP::CW::rgb(255	45	0)
# color=DOI.10.18730/6VQWQ::CW::rgb(255	45	0)
# color=DOI.10.18730/6VQXR::CW::rgb(255	45	0)
# color=DOI.10.18730/6VQYS::CW::rgb(255	46	0)
# color=DOI.10.18730/6VQZT::CW::rgb(255	46	0)
# color=DOI.10.18730/6VR0V::CW::rgb(255	46	0)
# color=DOI.10.18730/6VR1W::CW::rgb(255	46	0)
# color=DOI.10.18730/6VR2X::CW::rgb(255	46	0)
# color=DOI.10.18730/6VR3Y::CW::rgb(255	46	0)
# color=DOI.10.18730/6VR4Z::CW::rgb(255	46	0)
# color=DOI.10.18730/6VR5*::CW::rgb(255	46	0)
# color=DOI.10.18730/6VR6~::CW::rgb(255	46	0)
# color=DOI.10.18730/6VR7$::CW::rgb(255	46	0)
# color=DOI.10.18730/6VR8=::CW::rgb(255	46	0)
# color=DOI.10.18730/6VR9U::CW::rgb(255	46	0)
# color=DOI.10.18730/6VRA0::CW::rgb(255	46	0)
# color=DOI.10.18730/6VRB1::CW::rgb(255	46	0)
# color=DOI.10.18730/6VRC2::CW::rgb(255	46	0)
# color=DOI.10.18730/6VRD3::CW::rgb(255	46	0)
# color=DOI.10.18730/6VRE4::CW::rgb(255	46	0)
# color=DOI.10.18730/6VRF5::CW::rgb(255	46	0)
# color=DOI.10.18730/6VRG6::CW::rgb(255	46	0)
# color=DOI.10.18730/6VRH7::CW::rgb(255	46	0)
# color=DOI.10.18730/6VRJ8::CW::rgb(255	46	0)
# color=DOI.10.18730/6VRK9::CW::rgb(255	46	0)
# color=DOI.10.18730/6VRMA::CW::rgb(255	46	0)
# color=DOI.10.18730/6VRNB::CW::rgb(255	47	0)
# color=DOI.10.18730/6VRPC::CW::rgb(255	47	0)
# color=DOI.10.18730/6VRQD::CW::rgb(255	47	0)
# color=DOI.10.18730/6VRRE::CW::rgb(255	47	0)
# color=DOI.10.18730/6VRSF::CW::rgb(255	47	0)
# color=DOI.10.18730/6VRTG::CW::rgb(255	47	0)
# color=DOI.10.18730/6VRVH::CW::rgb(255	47	0)
# color=DOI.10.18730/6VRWJ::CW::rgb(255	47	0)
# color=DOI.10.18730/6VRXK::CW::rgb(255	47	0)
# color=DOI.10.18730/6VRYM::CW::rgb(255	47	0)
# color=DOI.10.18730/6VRZN::CW::rgb(255	47	0)
# color=DOI.10.18730/6VS0P::CW::rgb(255	47	0)
# color=DOI.10.18730/6VS1Q::CW::rgb(255	47	0)
# color=DOI.10.18730/6VS2R::CW::rgb(255	47	0)
# color=DOI.10.18730/6VS3S::CW::rgb(255	47	0)
# color=DOI.10.18730/6VS4T::CW::rgb(255	47	0)
# color=DOI.10.18730/6VS5V::CW::rgb(255	47	0)
# color=DOI.10.18730/6VS6W::CW::rgb(255	47	0)
# color=DOI.10.18730/6VS7X::CW::rgb(255	47	0)
# color=DOI.10.18730/6VS8Y::CW::rgb(255	47	0)
# color=DOI.10.18730/6VSA*::CW::rgb(255	47	0)
# color=DOI.10.18730/6VSB~::CW::rgb(255	47	0)
# color=DOI.10.18730/6VSC$::CW::rgb(255	47	0)
# color=DOI.10.18730/6VSD=::CW::rgb(255	48	0)
# color=DOI.10.18730/6VSEU::CW::rgb(255	48	0)
# color=DOI.10.18730/6VSF0::CW::rgb(255	48	0)
# color=DOI.10.18730/6VSG1::CW::rgb(255	48	0)
# color=DOI.10.18730/6VSH2::CW::rgb(255	48	0)
# color=DOI.10.18730/6VSJ3::CW::rgb(255	48	0)
# color=DOI.10.18730/6VSK4::CW::rgb(255	48	0)
# color=DOI.10.18730/6VSM5::CW::rgb(255	48	0)
# color=DOI.10.18730/6VSN6::CW::rgb(255	48	0)
# color=DOI.10.18730/6VSP7::CW::rgb(255	48	0)
# color=DOI.10.18730/6VSQ8::CW::rgb(255	48	0)
# color=DOI.10.18730/6VSR9::CW::rgb(255	48	0)
# color=DOI.10.18730/6VSSA::CW::rgb(255	48	0)
# color=DOI.10.18730/6VSTB::CW::rgb(255	48	0)
# color=DOI.10.18730/6VSVC::CW::rgb(255	48	0)
# color=DOI.10.18730/6VSWD::CW::rgb(255	48	0)
# color=DOI.10.18730/6VSXE::CW::rgb(255	48	0)
# color=DOI.10.18730/6VSYF::CW::rgb(255	48	0)
# color=DOI.10.18730/6VSZG::CW::rgb(255	48	0)
# color=DOI.10.18730/6VT0H::CW::rgb(255	48	0)
# color=DOI.10.18730/6VT1J::CW::rgb(255	48	0)
# color=DOI.10.18730/6VT2K::CW::rgb(255	48	0)
# color=DOI.10.18730/6VT3M::CW::rgb(255	48	0)
# color=DOI.10.18730/6VT4N::CW::rgb(255	49	0)
# color=DOI.10.18730/6VT5P::CW::rgb(255	49	0)
# color=DOI.10.18730/6VT6Q::CW::rgb(255	49	0)
# color=DOI.10.18730/6VT7R::CW::rgb(255	49	0)
# color=DOI.10.18730/6VT8S::CW::rgb(255	49	0)
# color=DOI.10.18730/6VT9T::CW::rgb(255	49	0)
# color=DOI.10.18730/6VTAV::CW::rgb(255	49	0)
# color=DOI.10.18730/6VTBW::CW::rgb(255	49	0)
# color=DOI.10.18730/6VTCX::CW::rgb(255	49	0)
# color=DOI.10.18730/6VTDY::CW::rgb(255	49	0)
# color=DOI.10.18730/6VTEZ::CW::rgb(255	49	0)
# color=DOI.10.18730/6VTF*::CW::rgb(255	49	0)
# color=DOI.10.18730/6VTG~::CW::rgb(255	49	0)
# color=DOI.10.18730/6VTH$::CW::rgb(255	49	0)
# color=DOI.10.18730/6VTJ=::CW::rgb(255	49	0)
# color=DOI.10.18730/6VTKU::CW::rgb(255	49	0)
# color=DOI.10.18730/6VTN1::CW::rgb(255	49	0)
# color=DOI.10.18730/6VTP2::CW::rgb(255	49	0)
# color=DOI.10.18730/6VTQ3::CW::rgb(255	49	0)
# color=DOI.10.18730/6VTR4::CW::rgb(255	49	0)
# color=DOI.10.18730/6VTS5::CW::rgb(255	49	0)
# color=DOI.10.18730/6VTT6::CW::rgb(255	49	0)
# color=DOI.10.18730/6VTV7::CW::rgb(255	49	0)
# color=DOI.10.18730/6VTW8::CW::rgb(255	49	0)
# color=DOI.10.18730/6VTX9::CW::rgb(255	50	0)
# color=DOI.10.18730/6VTYA::CW::rgb(255	50	0)
# color=DOI.10.18730/6VTZB::CW::rgb(255	50	0)
# color=DOI.10.18730/6VV0C::CW::rgb(255	50	0)
# color=DOI.10.18730/6VV1D::CW::rgb(255	50	0)
# color=DOI.10.18730/6VV2E::CW::rgb(255	50	0)
# color=DOI.10.18730/6VV3F::CW::rgb(255	50	0)
# color=DOI.10.18730/6VV4G::CW::rgb(255	50	0)
# color=DOI.10.18730/6VV5H::CW::rgb(255	50	0)
# color=DOI.10.18730/6VV6J::CW::rgb(255	50	0)
# color=DOI.10.18730/6VV7K::CW::rgb(255	50	0)
# color=DOI.10.18730/6VV8M::CW::rgb(255	50	0)
# color=DOI.10.18730/6VV9N::CW::rgb(255	50	0)
# color=DOI.10.18730/6VVAP::CW::rgb(255	50	0)
# color=DOI.10.18730/6VVBQ::CW::rgb(255	50	0)
# color=DOI.10.18730/6VVCR::CW::rgb(255	50	0)
# color=DOI.10.18730/6VVDS::CW::rgb(255	50	0)
# color=DOI.10.18730/6VVET::CW::rgb(255	50	0)
# color=DOI.10.18730/6VVFV::CW::rgb(255	50	0)
# color=DOI.10.18730/6VVGW::CW::rgb(255	50	0)
# color=DOI.10.18730/6VVHX::CW::rgb(255	50	0)
# color=DOI.10.18730/6VVJY::CW::rgb(255	50	0)
# color=DOI.10.18730/6VVKZ::CW::rgb(255	50	0)
# color=DOI.10.18730/6VVM*::CW::rgb(255	51	0)
# color=DOI.10.18730/6VVX4::CW::rgb(255	51	0)
# color=DOI.10.18730/6VVZ6::CW::rgb(255	51	0)
# color=DOI.10.18730/6VW07::CW::rgb(255	51	0)
# color=DOI.10.18730/6VW18::CW::rgb(255	51	0)
# color=DOI.10.18730/6VW29::CW::rgb(255	51	0)
# color=DOI.10.18730/6VW3A::CW::rgb(255	51	0)
# color=DOI.10.18730/6VW4B::CW::rgb(255	51	0)
# color=DOI.10.18730/6VW5C::CW::rgb(255	51	0)
# color=DOI.10.18730/6VW6D::CW::rgb(255	51	0)
# color=DOI.10.18730/6VW7E::CW::rgb(255	51	0)
# color=DOI.10.18730/6VW8F::CW::rgb(255	51	0)
# color=DOI.10.18730/6VW9G::CW::rgb(255	51	0)
# color=DOI.10.18730/6VWAH::CW::rgb(255	51	0)
# color=DOI.10.18730/6VWBJ::CW::rgb(255	51	0)
# color=DOI.10.18730/6VWCK::CW::rgb(255	51	0)
# color=DOI.10.18730/6VWDM::CW::rgb(255	51	0)
# color=DOI.10.18730/6VWEN::CW::rgb(255	51	0)
# color=DOI.10.18730/6VWFP::CW::rgb(255	51	0)
# color=DOI.10.18730/6VWGQ::CW::rgb(255	51	0)
# color=DOI.10.18730/6VWHR::CW::rgb(255	51	0)
# color=DOI.10.18730/6VWJS::CW::rgb(255	51	0)
# color=DOI.10.18730/6VWKT::CW::rgb(255	51	0)
# color=DOI.10.18730/6VWMV::CW::rgb(255	52	0)
# color=DOI.10.18730/6VWNW::CW::rgb(255	52	0)
# color=DOI.10.18730/6VWPX::CW::rgb(255	52	0)
# color=DOI.10.18730/6VWQY::CW::rgb(255	52	0)
# color=DOI.10.18730/6VWRZ::CW::rgb(255	52	0)
# color=DOI.10.18730/6VWS*::CW::rgb(255	52	0)
# color=DOI.10.18730/6VWT~::CW::rgb(255	52	0)
# color=DOI.10.18730/6VWV$::CW::rgb(255	52	0)
# color=DOI.10.18730/6VWW=::CW::rgb(255	52	0)
# color=DOI.10.18730/6VWXU::CW::rgb(255	52	0)
# color=DOI.10.18730/6VWY0::CW::rgb(255	52	0)
# color=DOI.10.18730/6VWZ1::CW::rgb(255	52	0)
# color=DOI.10.18730/6VX02::CW::rgb(255	52	0)
# color=DOI.10.18730/6VX13::CW::rgb(255	52	0)
# color=DOI.10.18730/6VX24::CW::rgb(255	52	0)
# color=DOI.10.18730/6VX35::CW::rgb(255	52	0)
# color=DOI.10.18730/6VX46::CW::rgb(255	52	0)
# color=DOI.10.18730/6VX57::CW::rgb(255	52	0)
# color=DOI.10.18730/6VX68::CW::rgb(255	52	0)
# color=DOI.10.18730/6VX79::CW::rgb(255	52	0)
# color=DOI.10.18730/6VX8A::CW::rgb(255	52	0)
# color=DOI.10.18730/6VX9B::CW::rgb(255	52	0)
# color=DOI.10.18730/6VXAC::CW::rgb(255	52	0)
# color=DOI.10.18730/6VXBD::CW::rgb(255	53	0)
# color=DOI.10.18730/6VXCE::CW::rgb(255	53	0)
# color=DOI.10.18730/6VXDF::CW::rgb(255	53	0)
# color=DOI.10.18730/6VXEG::CW::rgb(255	53	0)
# color=DOI.10.18730/6VXFH::CW::rgb(255	53	0)
# color=DOI.10.18730/6VXGJ::CW::rgb(255	53	0)
# color=DOI.10.18730/6VXHK::CW::rgb(255	53	0)
# color=DOI.10.18730/6VXJM::CW::rgb(255	53	0)
# color=DOI.10.18730/6VXKN::CW::rgb(255	53	0)
# color=DOI.10.18730/6VXMP::CW::rgb(255	53	0)
# color=DOI.10.18730/6VXNQ::CW::rgb(255	53	0)
# color=DOI.10.18730/6VXPR::CW::rgb(255	53	0)
# color=DOI.10.18730/6VXQS::CW::rgb(255	53	0)
# color=DOI.10.18730/6VXRT::CW::rgb(255	53	0)
# color=DOI.10.18730/6VXSV::CW::rgb(255	53	0)
# color=DOI.10.18730/6VXTW::CW::rgb(255	53	0)
# color=DOI.10.18730/6VXVX::CW::rgb(255	53	0)
# color=DOI.10.18730/6VXWY::CW::rgb(255	53	0)
# color=DOI.10.18730/6VXXZ::CW::rgb(255	53	0)
# color=DOI.10.18730/6VXY*::CW::rgb(255	53	0)
# color=DOI.10.18730/6VXZ~::CW::rgb(255	53	0)
# color=DOI.10.18730/6VY0$::CW::rgb(255	53	0)
# color=DOI.10.18730/6VY1=::CW::rgb(255	53	0)
# color=DOI.10.18730/6VY2U::CW::rgb(255	53	0)
# color=DOI.10.18730/6VY30::CW::rgb(255	54	0)
# color=DOI.10.18730/6VY41::CW::rgb(255	54	0)
# color=DOI.10.18730/6VY52::CW::rgb(255	54	0)
# color=DOI.10.18730/6VY63::CW::rgb(255	54	0)
# color=DOI.10.18730/6VY74::CW::rgb(255	54	0)
# color=DOI.10.18730/6VY85::CW::rgb(255	54	0)
# color=DOI.10.18730/6VY96::CW::rgb(255	54	0)
# color=DOI.10.18730/6VYA7::CW::rgb(255	54	0)
# color=DOI.10.18730/6VYB8::CW::rgb(255	54	0)
# color=DOI.10.18730/6VYC9::CW::rgb(255	54	0)
# color=DOI.10.18730/6VYDA::CW::rgb(255	54	0)
# color=DOI.10.18730/6VYEB::CW::rgb(255	54	0)
# color=DOI.10.18730/6VYFC::CW::rgb(255	54	0)
# color=DOI.10.18730/6VYGD::CW::rgb(255	54	0)
# color=DOI.10.18730/6VYHE::CW::rgb(255	54	0)
# color=DOI.10.18730/6VYJF::CW::rgb(255	54	0)
# color=DOI.10.18730/6VYKG::CW::rgb(255	54	0)
# color=DOI.10.18730/6VYMH::CW::rgb(255	54	0)
# color=DOI.10.18730/6VYNJ::CW::rgb(255	54	0)
# color=DOI.10.18730/6VYPK::CW::rgb(255	54	0)
# color=DOI.10.18730/6VYQM::CW::rgb(255	54	0)
# color=DOI.10.18730/6VYRN::CW::rgb(255	54	0)
# color=DOI.10.18730/6VYSP::CW::rgb(255	54	0)
# color=DOI.10.18730/6VYTQ::CW::rgb(255	55	0)
# color=DOI.10.18730/6VYVR::CW::rgb(255	55	0)
# color=DOI.10.18730/6VYWS::CW::rgb(255	55	0)
# color=DOI.10.18730/6VYXT::CW::rgb(255	55	0)
# color=DOI.10.18730/6VYYV::CW::rgb(255	55	0)
# color=DOI.10.18730/6VYZW::CW::rgb(255	55	0)
# color=DOI.10.18730/6VZ0X::CW::rgb(255	55	0)
# color=DOI.10.18730/6VZ1Y::CW::rgb(255	55	0)
# color=DOI.10.18730/6VZ2Z::CW::rgb(255	55	0)
# color=DOI.10.18730/6VZ3*::CW::rgb(255	55	0)
# color=DOI.10.18730/6VZ4~::CW::rgb(255	55	0)
# color=DOI.10.18730/6VZ5$::CW::rgb(255	55	0)
# color=DOI.10.18730/6VZ6=::CW::rgb(255	55	0)
# color=DOI.10.18730/6VZ7U::CW::rgb(255	55	0)
# color=DOI.10.18730/6VZ80::CW::rgb(255	55	0)
# color=DOI.10.18730/6VZ91::CW::rgb(255	55	0)
# color=DOI.10.18730/6VZA2::CW::rgb(255	55	0)
# color=DOI.10.18730/6VZB3::CW::rgb(255	55	0)
# color=DOI.10.18730/6VZC4::CW::rgb(255	55	0)
# color=DOI.10.18730/6VZD5::CW::rgb(255	55	0)
# color=DOI.10.18730/6VZE6::CW::rgb(255	55	0)
# color=DOI.10.18730/6VZF7::CW::rgb(255	55	0)
# color=DOI.10.18730/6VZG8::CW::rgb(255	55	0)
# color=DOI.10.18730/6VZH9::CW::rgb(255	56	0)
# color=DOI.10.18730/6VZJA::CW::rgb(255	56	0)
# color=DOI.10.18730/6VZKB::CW::rgb(255	56	0)
# color=DOI.10.18730/6VZMC::CW::rgb(255	56	0)
# color=DOI.10.18730/6VZND::CW::rgb(255	56	0)
# color=DOI.10.18730/6VZPE::CW::rgb(255	56	0)
# color=DOI.10.18730/6VZQF::CW::rgb(255	56	0)
# color=DOI.10.18730/6VZRG::CW::rgb(255	56	0)
# color=DOI.10.18730/6VZSH::CW::rgb(255	56	0)
# color=DOI.10.18730/6VZTJ::CW::rgb(255	56	0)
# color=DOI.10.18730/6VZVK::CW::rgb(255	56	0)
# color=DOI.10.18730/6VZWM::CW::rgb(255	56	0)
# color=DOI.10.18730/6VZXN::CW::rgb(255	56	0)
# color=DOI.10.18730/6VZYP::CW::rgb(255	56	0)
# color=DOI.10.18730/6VZZQ::CW::rgb(255	56	0)
# color=DOI.10.18730/6W00R::CW::rgb(255	56	0)
# color=DOI.10.18730/6W01S::CW::rgb(255	56	0)
# color=DOI.10.18730/6W02T::CW::rgb(255	56	0)
# color=DOI.10.18730/6W03V::CW::rgb(255	56	0)
# color=DOI.10.18730/6W04W::CW::rgb(255	56	0)
# color=DOI.10.18730/6W05X::CW::rgb(255	56	0)
# color=DOI.10.18730/6W06Y::CW::rgb(255	56	0)
# color=DOI.10.18730/6W07Z::CW::rgb(255	56	0)
# color=DOI.10.18730/6W08*::CW::rgb(255	57	0)
# color=DOI.10.18730/6W09~::CW::rgb(255	57	0)
# color=DOI.10.18730/6W0A$::CW::rgb(255	57	0)
# color=DOI.10.18730/6W0B=::CW::rgb(255	57	0)
# color=DOI.10.18730/6W0CU::CW::rgb(255	57	0)
# color=DOI.10.18730/6W0D0::CW::rgb(255	57	0)
# color=DOI.10.18730/6W0E1::CW::rgb(255	57	0)
# color=DOI.10.18730/6W0F2::CW::rgb(255	57	0)
# color=DOI.10.18730/6W0G3::CW::rgb(255	57	0)
# color=DOI.10.18730/6W0H4::CW::rgb(255	57	0)
# color=DOI.10.18730/6W0J5::CW::rgb(255	57	0)
# color=DOI.10.18730/6W0K6::CW::rgb(255	57	0)
# color=DOI.10.18730/6W0M7::CW::rgb(255	57	0)
# color=DOI.10.18730/6W0N8::CW::rgb(255	57	0)
# color=DOI.10.18730/6W0P9::CW::rgb(255	57	0)
# color=DOI.10.18730/6W0QA::CW::rgb(255	57	0)
# color=DOI.10.18730/6W0RB::CW::rgb(255	57	0)
# color=DOI.10.18730/6W0SC::CW::rgb(255	57	0)
# color=DOI.10.18730/6W0TD::CW::rgb(255	57	0)
# color=DOI.10.18730/6W0VE::CW::rgb(255	57	0)
# color=DOI.10.18730/6W0WF::CW::rgb(255	57	0)
# color=DOI.10.18730/6W0XG::CW::rgb(255	57	0)
# color=DOI.10.18730/6W0YH::CW::rgb(255	57	0)
# color=DOI.10.18730/6W0ZJ::CW::rgb(255	57	0)
# color=DOI.10.18730/6W10K::CW::rgb(255	58	0)
# color=DOI.10.18730/6W11M::CW::rgb(255	58	0)
# color=DOI.10.18730/6W12N::CW::rgb(255	58	0)
# color=DOI.10.18730/6W13P::CW::rgb(255	58	0)
# color=DOI.10.18730/6W14Q::CW::rgb(255	58	0)
# color=DOI.10.18730/6W15R::CW::rgb(255	58	0)
# color=DOI.10.18730/6W16S::CW::rgb(255	58	0)
# color=DOI.10.18730/6W17T::CW::rgb(255	58	0)
# color=DOI.10.18730/6W18V::CW::rgb(255	58	0)
# color=DOI.10.18730/6W19W::CW::rgb(255	58	0)
# color=DOI.10.18730/6W1AX::CW::rgb(255	58	0)
# color=DOI.10.18730/6W1BY::CW::rgb(255	58	0)
# color=DOI.10.18730/6W1CZ::CW::rgb(255	58	0)
# color=DOI.10.18730/6W1D*::CW::rgb(255	58	0)
# color=DOI.10.18730/6W1E~::CW::rgb(255	58	0)
# color=DOI.10.18730/6W1F$::CW::rgb(255	58	0)
# color=DOI.10.18730/6W1G=::CW::rgb(255	58	0)
# color=DOI.10.18730/6W1HU::CW::rgb(255	58	0)
# color=DOI.10.18730/6W1J0::CW::rgb(255	58	0)
# color=DOI.10.18730/6W1K1::CW::rgb(255	58	0)
# color=DOI.10.18730/6W1M2::CW::rgb(255	58	0)
# color=DOI.10.18730/6W1N3::CW::rgb(255	58	0)
# color=DOI.10.18730/6W1P4::CW::rgb(255	58	0)
# color=DOI.10.18730/6W1Q5::CW::rgb(255	59	0)
# color=DOI.10.18730/6W1R6::CW::rgb(255	59	0)
# color=DOI.10.18730/6W1S7::CW::rgb(255	59	0)
# color=DOI.10.18730/6W1T8::CW::rgb(255	59	0)
# color=DOI.10.18730/6W1V9::CW::rgb(255	59	0)
# color=DOI.10.18730/6W1WA::CW::rgb(255	59	0)
# color=DOI.10.18730/6W1XB::CW::rgb(255	59	0)
# color=DOI.10.18730/6W1YC::CW::rgb(255	59	0)
# color=DOI.10.18730/6W1ZD::CW::rgb(255	59	0)
# color=DOI.10.18730/6W20E::CW::rgb(255	59	0)
# color=DOI.10.18730/6W22G::CW::rgb(255	59	0)
# color=DOI.10.18730/6W23H::CW::rgb(255	59	0)
# color=DOI.10.18730/6W24J::CW::rgb(255	59	0)
# color=DOI.10.18730/6W25K::CW::rgb(255	59	0)
# color=DOI.10.18730/6W26M::CW::rgb(255	59	0)
# color=DOI.10.18730/6W27N::CW::rgb(255	59	0)
# color=DOI.10.18730/6W28P::CW::rgb(255	59	0)
# color=DOI.10.18730/6W29Q::CW::rgb(255	59	0)
# color=DOI.10.18730/6W2AR::CW::rgb(255	59	0)
# color=DOI.10.18730/6W2BS::CW::rgb(255	59	0)
# color=DOI.10.18730/6W2CT::CW::rgb(255	59	0)
# color=DOI.10.18730/6W2DV::CW::rgb(255	59	0)
# color=DOI.10.18730/6W2EW::CW::rgb(255	59	0)
# color=DOI.10.18730/6W2FX::CW::rgb(255	60	0)
# color=DOI.10.18730/6W2GY::CW::rgb(255	60	0)
# color=DOI.10.18730/6W2HZ::CW::rgb(255	60	0)
# color=DOI.10.18730/6W2J*::CW::rgb(255	60	0)
# color=DOI.10.18730/6W2K~::CW::rgb(255	60	0)
# color=DOI.10.18730/6W2M$::CW::rgb(255	60	0)
# color=DOI.10.18730/6W2N=::CW::rgb(255	60	0)
# color=DOI.10.18730/6W2PU::CW::rgb(255	60	0)
# color=DOI.10.18730/6W2Q0::CW::rgb(255	60	0)
# color=DOI.10.18730/6W2S2::CW::rgb(255	60	0)
# color=DOI.10.18730/6W2T3::CW::rgb(255	60	0)
# color=DOI.10.18730/6W2V4::CW::rgb(255	60	0)
# color=DOI.10.18730/6W2X6::CW::rgb(255	60	0)
# color=DOI.10.18730/6W2Y7::CW::rgb(255	60	0)
# color=DOI.10.18730/6W2Z8::CW::rgb(255	60	0)
# color=DOI.10.18730/6W309::CW::rgb(255	60	0)
# color=DOI.10.18730/6W31A::CW::rgb(255	60	0)
# color=DOI.10.18730/6W32B::CW::rgb(255	60	0)
# color=DOI.10.18730/6W33C::CW::rgb(255	60	0)
# color=DOI.10.18730/6W34D::CW::rgb(255	60	0)
# color=DOI.10.18730/6W35E::CW::rgb(255	60	0)
# color=DOI.10.18730/6W36F::CW::rgb(255	60	0)
# color=DOI.10.18730/6W37G::CW::rgb(255	60	0)
# color=DOI.10.18730/6W38H::CW::rgb(255	61	0)
# color=DOI.10.18730/6W39J::CW::rgb(255	61	0)
# color=DOI.10.18730/6W3AK::CW::rgb(255	61	0)
# color=DOI.10.18730/6W3BM::CW::rgb(255	61	0)
# color=DOI.10.18730/6W3CN::CW::rgb(255	61	0)
# color=DOI.10.18730/6W3DP::CW::rgb(255	61	0)
# color=DOI.10.18730/6W3EQ::CW::rgb(255	61	0)
# color=DOI.10.18730/6W3FR::CW::rgb(255	61	0)
# color=DOI.10.18730/6W3GS::CW::rgb(255	61	0)
# color=DOI.10.18730/6W3HT::CW::rgb(255	61	0)
# color=DOI.10.18730/6W3JV::CW::rgb(255	61	0)
# color=DOI.10.18730/6W3KW::CW::rgb(255	61	0)
# color=DOI.10.18730/6W3MX::CW::rgb(255	61	0)
# color=DOI.10.18730/6W3NY::CW::rgb(255	61	0)
# color=DOI.10.18730/6W3PZ::CW::rgb(255	61	0)
# color=DOI.10.18730/6W3Q*::CW::rgb(255	61	0)
# color=DOI.10.18730/6W3R~::CW::rgb(255	61	0)
# color=DOI.10.18730/6W3S$::CW::rgb(255	61	0)
# color=DOI.10.18730/6W3T=::CW::rgb(255	61	0)
# color=DOI.10.18730/6W3VU::CW::rgb(255	61	0)
# color=DOI.10.18730/6W3W0::CW::rgb(255	61	0)
# color=DOI.10.18730/6W3X1::CW::rgb(255	61	0)
# color=DOI.10.18730/6W3Y2::CW::rgb(255	61	0)
# color=DOI.10.18730/6W3Z3::CW::rgb(255	61	0)
# color=DOI.10.18730/6W404::CW::rgb(255	62	0)
# color=DOI.10.18730/6W415::CW::rgb(255	62	0)
# color=DOI.10.18730/6W426::CW::rgb(255	62	0)
# color=DOI.10.18730/6W437::CW::rgb(255	62	0)
# color=DOI.10.18730/6W448::CW::rgb(255	62	0)
# color=DOI.10.18730/6W459::CW::rgb(255	62	0)
# color=DOI.10.18730/6W46A::CW::rgb(255	62	0)
# color=DOI.10.18730/6W47B::CW::rgb(255	62	0)
# color=DOI.10.18730/6W48C::CW::rgb(255	62	0)
# color=DOI.10.18730/6W49D::CW::rgb(255	62	0)
# color=DOI.10.18730/6W4AE::CW::rgb(255	62	0)
# color=DOI.10.18730/6W4BF::CW::rgb(255	62	0)
# color=DOI.10.18730/6W4CG::CW::rgb(255	62	0)
# color=DOI.10.18730/6W4DH::CW::rgb(255	62	0)
# color=DOI.10.18730/6W4EJ::CW::rgb(255	62	0)
# color=DOI.10.18730/6W4FK::CW::rgb(255	62	0)
# color=DOI.10.18730/6W4GM::CW::rgb(255	62	0)
# color=DOI.10.18730/6W4HN::CW::rgb(255	62	0)
# color=DOI.10.18730/6W4JP::CW::rgb(255	62	0)
# color=DOI.10.18730/6W4KQ::CW::rgb(255	62	0)
# color=DOI.10.18730/6W4MR::CW::rgb(255	62	0)
# color=DOI.10.18730/6W4NS::CW::rgb(255	62	0)
# color=DOI.10.18730/6W4PT::CW::rgb(255	62	0)
# color=DOI.10.18730/6W4QV::CW::rgb(255	63	0)
# color=DOI.10.18730/6W4RW::CW::rgb(255	63	0)
# color=DOI.10.18730/6W4SX::CW::rgb(255	63	0)
# color=DOI.10.18730/6W4VZ::CW::rgb(255	63	0)
# color=DOI.10.18730/6W4W*::CW::rgb(255	63	0)
# color=DOI.10.18730/6W4X~::CW::rgb(255	63	0)
# color=DOI.10.18730/6W4Y$::CW::rgb(255	63	0)
# color=DOI.10.18730/6W4Z=::CW::rgb(255	63	0)
# color=DOI.10.18730/6W50U::CW::rgb(255	63	0)
# color=DOI.10.18730/6W510::CW::rgb(255	63	0)
# color=DOI.10.18730/6W521::CW::rgb(255	63	0)
# color=DOI.10.18730/6W532::CW::rgb(255	63	0)
# color=DOI.10.18730/6W543::CW::rgb(255	63	0)
# color=DOI.10.18730/6W554::CW::rgb(255	63	0)
# color=DOI.10.18730/6W565::CW::rgb(255	63	0)
# color=DOI.10.18730/6W576::CW::rgb(255	63	0)
# color=DOI.10.18730/6W587::CW::rgb(255	63	0)
# color=DOI.10.18730/6W5DC::CW::rgb(255	63	0)
# color=DOI.10.18730/6W5ED::CW::rgb(255	63	0)
# color=DOI.10.18730/6W5FE::CW::rgb(255	63	0)
# color=DOI.10.18730/6W5GF::CW::rgb(255	63	0)
# color=DOI.10.18730/6W5HG::CW::rgb(255	63	0)
# color=DOI.10.18730/6W5JH::CW::rgb(255	63	0)
# color=DOI.10.18730/6W5KJ::CW::rgb(255	64	0)
# color=DOI.10.18730/6W5MK::CW::rgb(255	64	0)
# color=DOI.10.18730/6W5PN::CW::rgb(255	64	0)
# color=DOI.10.18730/6W5QP::CW::rgb(255	64	0)
# color=DOI.10.18730/6W5RQ::CW::rgb(255	64	0)
# color=DOI.10.18730/6W5SR::CW::rgb(255	64	0)
# color=DOI.10.18730/6W5TS::CW::rgb(255	64	0)
# color=DOI.10.18730/6W5VT::CW::rgb(255	64	0)
# color=DOI.10.18730/6W5WV::CW::rgb(255	64	0)
# color=DOI.10.18730/6W5XW::CW::rgb(255	64	0)
# color=DOI.10.18730/6W5YX::CW::rgb(255	64	0)
# color=DOI.10.18730/6W5ZY::CW::rgb(255	64	0)
# color=DOI.10.18730/6W60Z::CW::rgb(255	64	0)
# color=DOI.10.18730/6W61*::CW::rgb(255	64	0)
# color=DOI.10.18730/6W62~::CW::rgb(255	64	0)
# color=DOI.10.18730/6W63$::CW::rgb(255	64	0)
# color=DOI.10.18730/6W64=::CW::rgb(255	64	0)
# color=DOI.10.18730/6W660::CW::rgb(255	64	0)
# color=DOI.10.18730/6W671::CW::rgb(255	64	0)
# color=DOI.10.18730/6W682::CW::rgb(255	64	0)
# color=DOI.10.18730/6W693::CW::rgb(255	64	0)
# color=DOI.10.18730/6W6B5::CW::rgb(255	64	0)
# color=DOI.10.18730/6W6C6::CW::rgb(255	64	0)
# color=DOI.10.18730/6W6D7::CW::rgb(255	65	0)
# color=DOI.10.18730/6W6E8::CW::rgb(255	65	0)
# color=DOI.10.18730/6W6F9::CW::rgb(255	65	0)
# color=DOI.10.18730/6W6GA::CW::rgb(255	65	0)
# color=DOI.10.18730/6W6HB::CW::rgb(255	65	0)
# color=DOI.10.18730/6W6JC::CW::rgb(255	65	0)
# color=DOI.10.18730/6W6KD::CW::rgb(255	65	0)
# color=DOI.10.18730/6W6ME::CW::rgb(255	65	0)
# color=DOI.10.18730/6W6NF::CW::rgb(255	65	0)
# color=DOI.10.18730/6W6PG::CW::rgb(255	65	0)
# color=DOI.10.18730/6W6QH::CW::rgb(255	65	0)
# color=DOI.10.18730/6W6RJ::CW::rgb(255	65	0)
# color=DOI.10.18730/6W6SK::CW::rgb(255	65	0)
# color=DOI.10.18730/6W6TM::CW::rgb(255	65	0)
# color=DOI.10.18730/6W6VN::CW::rgb(255	65	0)
# color=DOI.10.18730/6W6WP::CW::rgb(255	65	0)
# color=DOI.10.18730/6W6XQ::CW::rgb(255	65	0)
# color=DOI.10.18730/6W6YR::CW::rgb(255	65	0)
# color=DOI.10.18730/6W6ZS::CW::rgb(255	65	0)
# color=DOI.10.18730/6W70T::CW::rgb(255	65	0)
# color=DOI.10.18730/6W71V::CW::rgb(255	65	0)
# color=DOI.10.18730/6W72W::CW::rgb(255	65	0)
# color=DOI.10.18730/6W73X::CW::rgb(255	65	0)
# color=DOI.10.18730/6W74Y::CW::rgb(255	65	0)
# color=DOI.10.18730/6W75Z::CW::rgb(255	66	0)
# color=DOI.10.18730/6W76*::CW::rgb(255	66	0)
# color=DOI.10.18730/6W77~::CW::rgb(255	66	0)
# color=DOI.10.18730/6W78$::CW::rgb(255	66	0)
# color=DOI.10.18730/6W79=::CW::rgb(255	66	0)
# color=DOI.10.18730/6W7AU::CW::rgb(255	66	0)
# color=DOI.10.18730/6W7B0::CW::rgb(255	66	0)
# color=DOI.10.18730/6W7C1::CW::rgb(255	66	0)
# color=DOI.10.18730/6W7D2::CW::rgb(255	66	0)
# color=DOI.10.18730/6W7E3::CW::rgb(255	66	0)
# color=DOI.10.18730/6W7F4::CW::rgb(255	66	0)
# color=DOI.10.18730/6W7G5::CW::rgb(255	66	0)
# color=DOI.10.18730/6W7H6::CW::rgb(255	66	0)
# color=DOI.10.18730/6W7J7::CW::rgb(255	66	0)
# color=DOI.10.18730/6W7M9::CW::rgb(255	66	0)
# color=DOI.10.18730/6W7NA::CW::rgb(255	66	0)
# color=DOI.10.18730/6W7PB::CW::rgb(255	66	0)
# color=DOI.10.18730/6W7QC::CW::rgb(255	66	0)
# color=DOI.10.18730/6W7RD::CW::rgb(255	66	0)
# color=DOI.10.18730/6W7SE::CW::rgb(255	66	0)
# color=DOI.10.18730/6W7TF::CW::rgb(255	66	0)
# color=DOI.10.18730/6W7VG::CW::rgb(255	66	0)
# color=DOI.10.18730/6W7WH::CW::rgb(255	66	0)
# color=DOI.10.18730/6W7XJ::CW::rgb(255	67	0)
# color=DOI.10.18730/6W7YK::CW::rgb(255	67	0)
# color=DOI.10.18730/6W7ZM::CW::rgb(255	67	0)
# color=DOI.10.18730/6W80N::CW::rgb(255	67	0)
# color=DOI.10.18730/6W81P::CW::rgb(255	67	0)
# color=DOI.10.18730/6W82Q::CW::rgb(255	67	0)
# color=DOI.10.18730/6W83R::CW::rgb(255	67	0)
# color=DOI.10.18730/6W84S::CW::rgb(255	67	0)
# color=DOI.10.18730/6W85T::CW::rgb(255	67	0)
# color=DOI.10.18730/6W86V::CW::rgb(255	67	0)
# color=DOI.10.18730/6W87W::CW::rgb(255	67	0)
# color=DOI.10.18730/6W88X::CW::rgb(255	67	0)
# color=DOI.10.18730/6W89Y::CW::rgb(255	67	0)
# color=DOI.10.18730/6W8B*::CW::rgb(255	67	0)
# color=DOI.10.18730/6W8C~::CW::rgb(255	67	0)
# color=DOI.10.18730/6W8D$::CW::rgb(255	67	0)
# color=DOI.10.18730/6W8E=::CW::rgb(255	67	0)
# color=DOI.10.18730/6W8FU::CW::rgb(255	67	0)
# color=DOI.10.18730/6W8H1::CW::rgb(255	67	0)
# color=DOI.10.18730/6W8J2::CW::rgb(255	67	0)
# color=DOI.10.18730/6W8K3::CW::rgb(255	67	0)
# color=DOI.10.18730/6W8M4::CW::rgb(255	67	0)
# color=DOI.10.18730/6W8N5::CW::rgb(255	67	0)
# color=DOI.10.18730/6W8P6::CW::rgb(255	68	0)
# color=DOI.10.18730/6W8Q7::CW::rgb(255	68	0)
# color=DOI.10.18730/6W8R8::CW::rgb(255	68	0)
# color=DOI.10.18730/6W8S9::CW::rgb(255	68	0)
# color=DOI.10.18730/6W8TA::CW::rgb(255	68	0)
# color=DOI.10.18730/6W8VB::CW::rgb(255	68	0)
# color=DOI.10.18730/6W8WC::CW::rgb(255	68	0)
# color=DOI.10.18730/6W8XD::CW::rgb(255	68	0)
# color=DOI.10.18730/6W8YE::CW::rgb(255	68	0)
# color=DOI.10.18730/6W90G::CW::rgb(255	68	0)
# color=DOI.10.18730/6W91H::CW::rgb(255	68	0)
# color=DOI.10.18730/6W93K::CW::rgb(255	68	0)
# color=DOI.10.18730/6W95N::CW::rgb(255	68	0)
# color=DOI.10.18730/6W98R::CW::rgb(255	68	0)
# color=DOI.10.18730/6W99S::CW::rgb(255	68	0)
# color=DOI.10.18730/6W9AT::CW::rgb(255	68	0)
# color=DOI.10.18730/6W9BV::CW::rgb(255	68	0)
# color=DOI.10.18730/6W9CW::CW::rgb(255	68	0)
# color=DOI.10.18730/6W9DX::CW::rgb(255	68	0)
# color=DOI.10.18730/6W9EY::CW::rgb(255	68	0)
# color=DOI.10.18730/6W9G*::CW::rgb(255	68	0)
# color=DOI.10.18730/6W9H~::CW::rgb(255	68	0)
# color=DOI.10.18730/6W9J$::CW::rgb(255	68	0)
# color=DOI.10.18730/6W9K=::CW::rgb(255	69	0)
# color=DOI.10.18730/6W9MU::CW::rgb(255	69	0)
# color=DOI.10.18730/6W9N0::CW::rgb(255	69	0)
# color=DOI.10.18730/6W9P1::CW::rgb(255	69	0)
# color=DOI.10.18730/6W9Q2::CW::rgb(255	69	0)
# color=DOI.10.18730/6W9R3::CW::rgb(255	69	0)
# color=DOI.10.18730/6W9S4::CW::rgb(255	69	0)
# color=DOI.10.18730/6W9V6::CW::rgb(255	69	0)
# color=DOI.10.18730/6W9W7::CW::rgb(255	69	0)
# color=DOI.10.18730/6W9X8::CW::rgb(255	69	0)
# color=DOI.10.18730/6W9Y9::CW::rgb(255	69	0)
# color=DOI.10.18730/6W9ZA::CW::rgb(255	69	0)
# color=DOI.10.18730/6WA0B::CW::rgb(255	69	0)
# color=DOI.10.18730/6WA1C::CW::rgb(255	69	0)
# color=DOI.10.18730/6WA2D::CW::rgb(255	69	0)
# color=DOI.10.18730/6WA3E::CW::rgb(255	69	0)
# color=DOI.10.18730/6WA4F::CW::rgb(255	69	0)
# color=DOI.10.18730/6WA5G::CW::rgb(255	69	0)
# color=DOI.10.18730/6WA6H::CW::rgb(255	69	0)
# color=DOI.10.18730/6WA7J::CW::rgb(255	69	0)
# color=DOI.10.18730/6WA8K::CW::rgb(255	69	0)
# color=DOI.10.18730/6WA9M::CW::rgb(255	69	0)
# color=DOI.10.18730/6WABP::CW::rgb(255	69	0)
# color=DOI.10.18730/6WACQ::CW::rgb(255	69	0)
# color=DOI.10.18730/6WADR::CW::rgb(255	70	0)
# color=DOI.10.18730/6WAFT::CW::rgb(255	70	0)
# color=DOI.10.18730/6WAGV::CW::rgb(255	70	0)
# color=DOI.10.18730/6WAJX::CW::rgb(255	70	0)
# color=DOI.10.18730/6WAKY::CW::rgb(255	70	0)
# color=DOI.10.18730/6WAMZ::CW::rgb(255	70	0)
# color=DOI.10.18730/6WAN*::CW::rgb(255	70	0)
# color=DOI.10.18730/6WAP~::CW::rgb(255	70	0)
# color=DOI.10.18730/6WAQ$::CW::rgb(255	70	0)
# color=DOI.10.18730/6WAR=::CW::rgb(255	70	0)
# color=DOI.10.18730/6WASU::CW::rgb(255	70	0)
# color=DOI.10.18730/6WAT0::CW::rgb(255	70	0)
# color=DOI.10.18730/6WAV1::CW::rgb(255	70	0)
# color=DOI.10.18730/6WAW2::CW::rgb(255	70	0)
# color=DOI.10.18730/6WAX3::CW::rgb(255	70	0)
# color=DOI.10.18730/6WAY4::CW::rgb(255	70	0)
# color=DOI.10.18730/6WB06::CW::rgb(255	70	0)
# color=DOI.10.18730/6WB17::CW::rgb(255	70	0)
# color=DOI.10.18730/6WB28::CW::rgb(255	70	0)
# color=DOI.10.18730/6WB39::CW::rgb(255	70	0)
# color=DOI.10.18730/6WB4A::CW::rgb(255	70	0)
# color=DOI.10.18730/6WB5B::CW::rgb(255	70	0)
# color=DOI.10.18730/6WB6C::CW::rgb(255	70	0)
# color=DOI.10.18730/6WB7D::CW::rgb(255	71	0)
# color=DOI.10.18730/6WB8E::CW::rgb(255	71	0)
# color=DOI.10.18730/6WB9F::CW::rgb(255	71	0)
# color=DOI.10.18730/6WBBH::CW::rgb(255	71	0)
# color=DOI.10.18730/6WBCJ::CW::rgb(255	71	0)
# color=DOI.10.18730/6WBDK::CW::rgb(255	71	0)
# color=DOI.10.18730/6WBEM::CW::rgb(255	71	0)
# color=DOI.10.18730/6WBFN::CW::rgb(255	71	0)
# color=DOI.10.18730/6WBGP::CW::rgb(255	71	0)
# color=DOI.10.18730/6WBHQ::CW::rgb(255	71	0)
# color=DOI.10.18730/6WBKS::CW::rgb(255	71	0)
# color=DOI.10.18730/6WBMT::CW::rgb(255	71	0)
# color=DOI.10.18730/6WBNV::CW::rgb(255	71	0)
# color=DOI.10.18730/6WBPW::CW::rgb(255	71	0)
# color=DOI.10.18730/6WBQX::CW::rgb(255	71	0)
# color=DOI.10.18730/6WBRY::CW::rgb(255	71	0)
# color=DOI.10.18730/6WBSZ::CW::rgb(255	71	0)
# color=DOI.10.18730/6WBT*::CW::rgb(255	71	0)
# color=DOI.10.18730/6WBV~::CW::rgb(255	71	0)
# color=DOI.10.18730/6WBW$::CW::rgb(255	71	0)
# color=DOI.10.18730/6WBX=::CW::rgb(255	71	0)
# color=DOI.10.18730/6WBYU::CW::rgb(255	71	0)
# color=DOI.10.18730/6WBZ0::CW::rgb(255	71	0)
# color=DOI.10.18730/6WC01::CW::rgb(255	72	0)
# color=DOI.10.18730/6WC12::CW::rgb(255	72	0)
# color=DOI.10.18730/6WC23::CW::rgb(255	72	0)
# color=DOI.10.18730/6WC34::CW::rgb(255	72	0)
# color=DOI.10.18730/6WC45::CW::rgb(255	72	0)
# color=DOI.10.18730/6WC56::CW::rgb(255	72	0)
# color=DOI.10.18730/6WC67::CW::rgb(255	72	0)
# color=DOI.10.18730/6WC78::CW::rgb(255	72	0)
# color=DOI.10.18730/6WC89::CW::rgb(255	72	0)
# color=DOI.10.18730/6WCAB::CW::rgb(255	72	0)
# color=DOI.10.18730/6WCBC::CW::rgb(255	72	0)
# color=DOI.10.18730/6WCCD::CW::rgb(255	72	0)
# color=DOI.10.18730/6WCDE::CW::rgb(255	72	0)
# color=DOI.10.18730/6WCEF::CW::rgb(255	72	0)
# color=DOI.10.18730/6WCFG::CW::rgb(255	72	0)
# color=DOI.10.18730/6WCGH::CW::rgb(255	72	0)
# color=DOI.10.18730/6WCHJ::CW::rgb(255	72	0)
# color=DOI.10.18730/6WCJK::CW::rgb(255	72	0)
# color=DOI.10.18730/6WCKM::CW::rgb(255	72	0)
# color=DOI.10.18730/6WCMN::CW::rgb(255	72	0)
# color=DOI.10.18730/6WCNP::CW::rgb(255	72	0)
# color=DOI.10.18730/6WCPQ::CW::rgb(255	72	0)
# color=DOI.10.18730/6WCQR::CW::rgb(255	72	0)
# color=DOI.10.18730/6WCRS::CW::rgb(255	73	0)
# color=DOI.10.18730/6WCST::CW::rgb(255	73	0)
# color=DOI.10.18730/6WCTV::CW::rgb(255	73	0)
# color=DOI.10.18730/6WCVW::CW::rgb(255	73	0)
# color=DOI.10.18730/6WCWX::CW::rgb(255	73	0)
# color=DOI.10.18730/6WCXY::CW::rgb(255	73	0)
# color=DOI.10.18730/6WCYZ::CW::rgb(255	73	0)
# color=DOI.10.18730/6WCZ*::CW::rgb(255	73	0)
# color=DOI.10.18730/6WD0~::CW::rgb(255	73	0)
# color=DOI.10.18730/6WD1$::CW::rgb(255	73	0)
# color=DOI.10.18730/6WD2=::CW::rgb(255	73	0)
# color=DOI.10.18730/6WD3U::CW::rgb(255	73	0)
# color=DOI.10.18730/6WD40::CW::rgb(255	73	0)
# color=DOI.10.18730/6WD51::CW::rgb(255	73	0)
# color=DOI.10.18730/6WD62::CW::rgb(255	73	0)
# color=DOI.10.18730/6WD73::CW::rgb(255	73	0)
# color=DOI.10.18730/6WD84::CW::rgb(255	73	0)
# color=DOI.10.18730/6WD95::CW::rgb(255	73	0)
# color=DOI.10.18730/6WDA6::CW::rgb(255	73	0)
# color=DOI.10.18730/6WDB7::CW::rgb(255	73	0)
# color=DOI.10.18730/6WDC8::CW::rgb(255	73	0)
# color=DOI.10.18730/6WDD9::CW::rgb(255	73	0)
# color=DOI.10.18730/6WDEA::CW::rgb(255	73	0)
# color=DOI.10.18730/6WDFB::CW::rgb(255	73	0)
# color=DOI.10.18730/6WDGC::CW::rgb(255	74	0)
# color=DOI.10.18730/6WDHD::CW::rgb(255	74	0)
# color=DOI.10.18730/6WDJE::CW::rgb(255	74	0)
# color=DOI.10.18730/6WDKF::CW::rgb(255	74	0)
# color=DOI.10.18730/6WDMG::CW::rgb(255	74	0)
# color=DOI.10.18730/6WDNH::CW::rgb(255	74	0)
# color=DOI.10.18730/6WDPJ::CW::rgb(255	74	0)
# color=DOI.10.18730/6WDQK::CW::rgb(255	74	0)
# color=DOI.10.18730/6WDRM::CW::rgb(255	74	0)
# color=DOI.10.18730/6WDSN::CW::rgb(255	74	0)
# color=DOI.10.18730/6WDTP::CW::rgb(255	74	0)
# color=DOI.10.18730/6WDVQ::CW::rgb(255	74	0)
# color=DOI.10.18730/6WDWR::CW::rgb(255	74	0)
# color=DOI.10.18730/6WDXS::CW::rgb(255	74	0)
# color=DOI.10.18730/6WDYT::CW::rgb(255	74	0)
# color=DOI.10.18730/6WDZV::CW::rgb(255	74	0)
# color=DOI.10.18730/6WE1X::CW::rgb(255	74	0)
# color=DOI.10.18730/6WE4*::CW::rgb(255	74	0)
# color=DOI.10.18730/6WE5~::CW::rgb(255	74	0)
# color=DOI.10.18730/6WE6$::CW::rgb(255	74	0)
# color=DOI.10.18730/6WE7=::CW::rgb(255	74	0)
# color=DOI.10.18730/6WE8U::CW::rgb(255	74	0)
# color=DOI.10.18730/6WE90::CW::rgb(255	74	0)
# color=DOI.10.18730/6WEA1::CW::rgb(255	75	0)
# color=DOI.10.18730/6WEB2::CW::rgb(255	75	0)
# color=DOI.10.18730/6WEC3::CW::rgb(255	75	0)
# color=DOI.10.18730/6WED4::CW::rgb(255	75	0)
# color=DOI.10.18730/6WEF6::CW::rgb(255	75	0)
# color=DOI.10.18730/6WEG7::CW::rgb(255	75	0)
# color=DOI.10.18730/6WEJ9::CW::rgb(255	75	0)
# color=DOI.10.18730/6WEKA::CW::rgb(255	75	0)
# color=DOI.10.18730/6WEPD::CW::rgb(255	75	0)
# color=DOI.10.18730/6WERF::CW::rgb(255	75	0)
# color=DOI.10.18730/6WEWK::CW::rgb(255	75	0)
# color=DOI.10.18730/6WEYN::CW::rgb(255	75	0)
# color=DOI.10.18730/6WEZP::CW::rgb(255	75	0)
# color=DOI.10.18730/6WF0Q::CW::rgb(255	75	0)
# color=DOI.10.18730/6WF1R::CW::rgb(255	75	0)
# color=DOI.10.18730/6WF2S::CW::rgb(255	75	0)
# color=DOI.10.18730/6WF3T::CW::rgb(255	75	0)
# color=DOI.10.18730/6WF4V::CW::rgb(255	75	0)
# color=DOI.10.18730/6WF7Y::CW::rgb(255	75	0)
# color=DOI.10.18730/6WF8Z::CW::rgb(255	75	0)
# color=DOI.10.18730/6WF9*::CW::rgb(255	75	0)
# color=DOI.10.18730/6WFB$::CW::rgb(255	75	0)
# color=DOI.10.18730/6WFDU::CW::rgb(255	75	0)
# color=DOI.10.18730/6WFE0::CW::rgb(255	76	0)
# color=DOI.10.18730/6WFF1::CW::rgb(255	76	0)
# color=DOI.10.18730/6WFG2::CW::rgb(255	76	0)
# color=DOI.10.18730/6WFH3::CW::rgb(255	76	0)
# color=DOI.10.18730/6WFJ4::CW::rgb(255	76	0)
# color=DOI.10.18730/6WFK5::CW::rgb(255	76	0)
# color=DOI.10.18730/6WFM6::CW::rgb(255	76	0)
# color=DOI.10.18730/6WFP8::CW::rgb(255	76	0)
# color=DOI.10.18730/6WFQ9::CW::rgb(255	76	0)
# color=DOI.10.18730/6WFRA::CW::rgb(255	76	0)
# color=DOI.10.18730/6WFTC::CW::rgb(255	76	0)
# color=DOI.10.18730/6WFVD::CW::rgb(255	76	0)
# color=DOI.10.18730/6WFWE::CW::rgb(255	76	0)
# color=DOI.10.18730/6WFXF::CW::rgb(255	76	0)
# color=DOI.10.18730/6WFYG::CW::rgb(255	76	0)
# color=DOI.10.18730/6WFZH::CW::rgb(255	76	0)
# color=DOI.10.18730/6WG1K::CW::rgb(255	76	0)
# color=DOI.10.18730/6WG2M::CW::rgb(255	76	0)
# color=DOI.10.18730/6WG3N::CW::rgb(255	76	0)
# color=DOI.10.18730/6WG4P::CW::rgb(255	76	0)
# color=DOI.10.18730/6WG6R::CW::rgb(255	76	0)
# color=DOI.10.18730/6WG7S::CW::rgb(255	76	0)
# color=DOI.10.18730/6WG8T::CW::rgb(255	76	0)
# color=DOI.10.18730/6WGAW::CW::rgb(255	77	0)
# color=DOI.10.18730/6WGBX::CW::rgb(255	77	0)
# color=DOI.10.18730/6WGCY::CW::rgb(255	77	0)
# color=DOI.10.18730/6WGDZ::CW::rgb(255	77	0)
# color=DOI.10.18730/6WGE*::CW::rgb(255	77	0)
# color=DOI.10.18730/6WGF~::CW::rgb(255	77	0)
# color=DOI.10.18730/6WGG$::CW::rgb(255	77	0)
# color=DOI.10.18730/6WGH=::CW::rgb(255	77	0)
# color=DOI.10.18730/6WGJU::CW::rgb(255	77	0)
# color=DOI.10.18730/6WGK0::CW::rgb(255	77	0)
# color=DOI.10.18730/6WGM1::CW::rgb(255	77	0)
# color=DOI.10.18730/6WGN2::CW::rgb(255	77	0)
# color=DOI.10.18730/6WGP3::CW::rgb(255	77	0)
# color=DOI.10.18730/6WGQ4::CW::rgb(255	77	0)
# color=DOI.10.18730/6WGR5::CW::rgb(255	77	0)
# color=DOI.10.18730/6WGT7::CW::rgb(255	77	0)
# color=DOI.10.18730/6WGV8::CW::rgb(255	77	0)
# color=DOI.10.18730/6WGW9::CW::rgb(255	77	0)
# color=DOI.10.18730/6WGXA::CW::rgb(255	77	0)
# color=DOI.10.18730/6WGYB::CW::rgb(255	77	0)
# color=DOI.10.18730/6WGZC::CW::rgb(255	77	0)
# color=DOI.10.18730/6WH0D::CW::rgb(255	77	0)
# color=DOI.10.18730/6WH1E::CW::rgb(255	77	0)
# color=DOI.10.18730/6WH2F::CW::rgb(255	77	0)
# color=DOI.10.18730/6WH3G::CW::rgb(255	78	0)
# color=DOI.10.18730/6WH4H::CW::rgb(255	78	0)
# color=DOI.10.18730/6WH5J::CW::rgb(255	78	0)
# color=DOI.10.18730/6WH6K::CW::rgb(255	78	0)
# color=DOI.10.18730/6WH7M::CW::rgb(255	78	0)
# color=DOI.10.18730/6WH8N::CW::rgb(255	78	0)
# color=DOI.10.18730/6WH9P::CW::rgb(255	78	0)
# color=DOI.10.18730/6WHAQ::CW::rgb(255	78	0)
# color=DOI.10.18730/6WHBR::CW::rgb(255	78	0)
# color=DOI.10.18730/6WHCS::CW::rgb(255	78	0)
# color=DOI.10.18730/6WHDT::CW::rgb(255	78	0)
# color=DOI.10.18730/6WHFW::CW::rgb(255	78	0)
# color=DOI.10.18730/6WHHY::CW::rgb(255	78	0)
# color=DOI.10.18730/6WHJZ::CW::rgb(255	78	0)
# color=DOI.10.18730/6WHK*::CW::rgb(255	78	0)
# color=DOI.10.18730/6WHM~::CW::rgb(255	78	0)
# color=DOI.10.18730/6WHN$::CW::rgb(255	78	0)
# color=DOI.10.18730/6WHP=::CW::rgb(255	78	0)
# color=DOI.10.18730/6WHQU::CW::rgb(255	78	0)
# color=DOI.10.18730/6WHR0::CW::rgb(255	78	0)
# color=DOI.10.18730/6WHS1::CW::rgb(255	78	0)
# color=DOI.10.18730/6WHT2::CW::rgb(255	78	0)
# color=DOI.10.18730/6WHV3::CW::rgb(255	78	0)
# color=DOI.10.18730/6WHW4::CW::rgb(255	79	0)
# color=DOI.10.18730/6WHX5::CW::rgb(255	79	0)
# color=DOI.10.18730/6WHY6::CW::rgb(255	79	0)
# color=DOI.10.18730/6WJ08::CW::rgb(255	79	0)
# color=DOI.10.18730/6WJ19::CW::rgb(255	79	0)
# color=DOI.10.18730/6WJ2A::CW::rgb(255	79	0)
# color=DOI.10.18730/6WJ3B::CW::rgb(255	79	0)
# color=DOI.10.18730/6WJ4C::CW::rgb(255	79	0)
# color=DOI.10.18730/6WJ8G::CW::rgb(255	79	0)
# color=DOI.10.18730/6WJ9H::CW::rgb(255	79	0)
# color=DOI.10.18730/6WJAJ::CW::rgb(255	79	0)
# color=DOI.10.18730/6WJBK::CW::rgb(255	79	0)
# color=DOI.10.18730/6WJCM::CW::rgb(255	79	0)
# color=DOI.10.18730/6WJDN::CW::rgb(255	79	0)
# color=DOI.10.18730/6WJEP::CW::rgb(255	79	0)
# color=DOI.10.18730/6WJFQ::CW::rgb(255	79	0)
# color=DOI.10.18730/6WJGR::CW::rgb(255	79	0)
# color=DOI.10.18730/6WJHS::CW::rgb(255	79	0)
# color=DOI.10.18730/6WJJT::CW::rgb(255	79	0)
# color=DOI.10.18730/6WJKV::CW::rgb(255	79	0)
# color=DOI.10.18730/6WJMW::CW::rgb(255	79	0)
# color=DOI.10.18730/6WJNX::CW::rgb(255	79	0)
# color=DOI.10.18730/6WJQZ::CW::rgb(255	79	0)
# color=DOI.10.18730/6WJR*::CW::rgb(255	80	0)
# color=DOI.10.18730/6WJS~::CW::rgb(255	80	0)
# color=DOI.10.18730/6WJT$::CW::rgb(255	80	0)
# color=DOI.10.18730/6WJV=::CW::rgb(255	80	0)
# color=DOI.10.18730/6WJWU::CW::rgb(255	80	0)
# color=DOI.10.18730/6WJX0::CW::rgb(255	80	0)
# color=DOI.10.18730/6WJY1::CW::rgb(255	80	0)
# color=DOI.10.18730/6WJZ2::CW::rgb(255	80	0)
# color=DOI.10.18730/6WK03::CW::rgb(255	80	0)
# color=DOI.10.18730/6WK14::CW::rgb(255	80	0)
# color=DOI.10.18730/6WK25::CW::rgb(255	80	0)
# color=DOI.10.18730/6WK36::CW::rgb(255	80	0)
# color=DOI.10.18730/6WK47::CW::rgb(255	80	0)
# color=DOI.10.18730/6WK58::CW::rgb(255	80	0)
# color=DOI.10.18730/6WK7A::CW::rgb(255	80	0)
# color=DOI.10.18730/6WKAD::CW::rgb(255	80	0)
# color=DOI.10.18730/6WKBE::CW::rgb(255	80	0)
# color=DOI.10.18730/6WKEH::CW::rgb(255	80	0)
# color=DOI.10.18730/6WKFJ::CW::rgb(255	80	0)
# color=DOI.10.18730/6WKGK::CW::rgb(255	80	0)
# color=DOI.10.18730/6WKJN::CW::rgb(255	80	0)
# color=DOI.10.18730/6WKKP::CW::rgb(255	80	0)
# color=DOI.10.18730/6WKMQ::CW::rgb(255	80	0)
# color=DOI.10.18730/6WKNR::CW::rgb(255	81	0)
# color=DOI.10.18730/6WKPS::CW::rgb(255	81	0)
# color=DOI.10.18730/6WKQT::CW::rgb(255	81	0)
# color=DOI.10.18730/6WKRV::CW::rgb(255	81	0)
# color=DOI.10.18730/6WKSW::CW::rgb(255	81	0)
# color=DOI.10.18730/6WKTX::CW::rgb(255	81	0)
# color=DOI.10.18730/6WKVY::CW::rgb(255	81	0)
# color=DOI.10.18730/6WKWZ::CW::rgb(255	81	0)
# color=DOI.10.18730/6WKX*::CW::rgb(255	81	0)
# color=DOI.10.18730/6WKY~::CW::rgb(255	81	0)
# color=DOI.10.18730/6WKZ$::CW::rgb(255	81	0)
# color=DOI.10.18730/6WM0=::CW::rgb(255	81	0)
# color=DOI.10.18730/6WM1U::CW::rgb(255	81	0)
# color=DOI.10.18730/6WM20::CW::rgb(255	81	0)
# color=DOI.10.18730/6WM31::CW::rgb(255	81	0)
# color=DOI.10.18730/6WM42::CW::rgb(255	81	0)
[truncated: 182,330 more rows]
[truncated: 25 more columns]
