# Supplementary material for: Diversity analysis of 80,000 wheat accessions reveals consequences and opportunities of selection footprints
Source: Nat Commun. 2020 Sep 11;11:4572. doi: 10.1038/s41467-020-18404-w (PMC7486412; doi:10.1038/s41467-020-18404-w)
Supplement: Supplementary file 9 — Supplementary Data 5 [file 41467_2020_18404_MOESM9_ESM.txt]

# cwDatabaseGroupPreview=http://germinate.cimmyt.org/wheat/?groupPreviewFile=$GROUP#group-preview
# cwDatabaseGroupUpload=http://germinate.cimmyt.org/wheat/germinate/upload
# color=ACCEURL.0::CW::rgb(255	0	0)
# color=ACCEURL.http://grs.icarda.org/accessions/?IG=107126::CW::rgb(255	0	0)
# color=ACCEURL.http://grs.icarda.org/accessions/?IG=107130::CW::rgb(255	0	0)
# color=ACCEURL.http://grs.icarda.org/accessions/?IG=107171::CW::rgb(255	0	0)
# color=ACCEURL.http://grs.icarda.org/accessions/?IG=107172::CW::rgb(255	1	0)
# color=ACCEURL.http://grs.icarda.org/accessions/?IG=107450::CW::rgb(255	1	0)
# color=ACCEURL.http://grs.icarda.org/accessions/?IG=108444::CW::rgb(255	1	0)
# color=ACCEURL.http://grs.icarda.org/accessions/?IG=108447::CW::rgb(255	1	0)
# color=ACCEURL.http://grs.icarda.org/accessions/?IG=108448::CW::rgb(255	1	0)
# color=ACCEURL.http://grs.icarda.org/accessions/?IG=108449::CW::rgb(255	1	0)
# color=ACCEURL.http://grs.icarda.org/accessions/?IG=108450::CW::rgb(255	1	0)
# color=ACCEURL.http://grs.icarda.org/accessions/?IG=108451::CW::rgb(255	1	0)
# color=ACCEURL.http://grs.icarda.org/accessions/?IG=108452::CW::rgb(255	1	0)
# color=ACCEURL.http://grs.icarda.org/accessions/?IG=108453::CW::rgb(255	2	0)
# color=ACCEURL.http://grs.icarda.org/accessions/?IG=108454::CW::rgb(255	2	0)
# color=ACCEURL.http://grs.icarda.org/accessions/?IG=108455::CW::rgb(255	2	0)
# color=ACCEURL.http://grs.icarda.org/accessions/?IG=108457::CW::rgb(255	2	0)
# color=ACCEURL.http://grs.icarda.org/accessions/?IG=108458::CW::rgb(255	2	0)
# color=ACCEURL.http://grs.icarda.org/accessions/?IG=108459::CW::rgb(255	2	0)
# color=ACCEURL.http://grs.icarda.org/accessions/?IG=108460::CW::rgb(255	2	0)
# color=ACCEURL.http://grs.icarda.org/accessions/?IG=108461::CW::rgb(255	2	0)
# color=ACCEURL.http://grs.icarda.org/accessions/?IG=108462::CW::rgb(255	2	0)
# color=ACCEURL.http://grs.icarda.org/accessions/?IG=108463::CW::rgb(255	3	0)
# color=ACCEURL.http://grs.icarda.org/accessions/?IG=108464::CW::rgb(255	3	0)
# color=ACCEURL.http://grs.icarda.org/accessions/?IG=108465::CW::rgb(255	3	0)
# color=ACCEURL.http://grs.icarda.org/accessions/?IG=108467::CW::rgb(255	3	0)
# color=ACCEURL.http://grs.icarda.org/accessions/?IG=108468::CW::rgb(255	3	0)
# color=ACCEURL.http://grs.icarda.org/accessions/?IG=108469::CW::rgb(255	3	0)
# color=ACCEURL.http://grs.icarda.org/accessions/?IG=108472::CW::rgb(255	3	0)
# color=ACCEURL.http://grs.icarda.org/accessions/?IG=108473::CW::rgb(255	3	0)
# color=ACCEURL.http://grs.icarda.org/accessions/?IG=108474::CW::rgb(255	3	0)
# color=ACCEURL.http://grs.icarda.org/accessions/?IG=108475::CW::rgb(255	3	0)
# color=ACCEURL.http://grs.icarda.org/accessions/?IG=108476::CW::rgb(255	4	0)
# color=ACCEURL.http://grs.icarda.org/accessions/?IG=108477::CW::rgb(255	4	0)
# color=ACCEURL.http://grs.icarda.org/accessions/?IG=108478::CW::rgb(255	4	0)
# color=ACCEURL.http://grs.icarda.org/accessions/?IG=108479::CW::rgb(255	4	0)
# color=ACCEURL.http://grs.icarda.org/accessions/?IG=108480::CW::rgb(255	4	0)
# color=ACCEURL.http://grs.icarda.org/accessions/?IG=108481::CW::rgb(255	4	0)
# color=ACCEURL.http://grs.icarda.org/accessions/?IG=108482::CW::rgb(255	4	0)
# color=ACCEURL.http://grs.icarda.org/accessions/?IG=108485::CW::rgb(255	4	0)
# color=ACCEURL.http://grs.icarda.org/accessions/?IG=108486::CW::rgb(255	4	0)
# color=ACCEURL.http://grs.icarda.org/accessions/?IG=108487::CW::rgb(255	5	0)
# color=ACCEURL.http://grs.icarda.org/accessions/?IG=108488::CW::rgb(255	5	0)
# color=ACCEURL.http://grs.icarda.org/accessions/?IG=108489::CW::rgb(255	5	0)
# color=ACCEURL.http://grs.icarda.org/accessions/?IG=108490::CW::rgb(255	5	0)
# color=ACCEURL.http://grs.icarda.org/accessions/?IG=108491::CW::rgb(255	5	0)
# color=ACCEURL.http://grs.icarda.org/accessions/?IG=108646::CW::rgb(255	5	0)
# color=ACCEURL.http://grs.icarda.org/accessions/?IG=108649::CW::rgb(255	5	0)
# color=ACCEURL.http://grs.icarda.org/accessions/?IG=108650::CW::rgb(255	5	0)
# color=ACCEURL.http://grs.icarda.org/accessions/?IG=108658::CW::rgb(255	5	0)
# color=ACCEURL.http://grs.icarda.org/accessions/?IG=108727::CW::rgb(255	6	0)
# color=ACCEURL.http://grs.icarda.org/accessions/?IG=108728::CW::rgb(255	6	0)
# color=ACCEURL.http://grs.icarda.org/accessions/?IG=108729::CW::rgb(255	6	0)
# color=ACCEURL.http://grs.icarda.org/accessions/?IG=108732::CW::rgb(255	6	0)
# color=ACCEURL.http://grs.icarda.org/accessions/?IG=108733::CW::rgb(255	6	0)
# color=ACCEURL.http://grs.icarda.org/accessions/?IG=108737::CW::rgb(255	6	0)
# color=ACCEURL.http://grs.icarda.org/accessions/?IG=108742::CW::rgb(255	6	0)
# color=ACCEURL.http://grs.icarda.org/accessions/?IG=108743::CW::rgb(255	6	0)
# color=ACCEURL.http://grs.icarda.org/accessions/?IG=108752::CW::rgb(255	6	0)
# color=ACCEURL.http://grs.icarda.org/accessions/?IG=108758::CW::rgb(255	7	0)
# color=ACCEURL.http://grs.icarda.org/accessions/?IG=108760::CW::rgb(255	7	0)
# color=ACCEURL.http://grs.icarda.org/accessions/?IG=108763::CW::rgb(255	7	0)
# color=ACCEURL.http://grs.icarda.org/accessions/?IG=108765::CW::rgb(255	7	0)
# color=ACCEURL.http://grs.icarda.org/accessions/?IG=108766::CW::rgb(255	7	0)
# color=ACCEURL.http://grs.icarda.org/accessions/?IG=108767::CW::rgb(255	7	0)
# color=ACCEURL.http://grs.icarda.org/accessions/?IG=108768::CW::rgb(255	7	0)
# color=ACCEURL.http://grs.icarda.org/accessions/?IG=108769::CW::rgb(255	7	0)
# color=ACCEURL.http://grs.icarda.org/accessions/?IG=108771::CW::rgb(255	7	0)
# color=ACCEURL.http://grs.icarda.org/accessions/?IG=108774::CW::rgb(255	8	0)
# color=ACCEURL.http://grs.icarda.org/accessions/?IG=108775::CW::rgb(255	8	0)
# color=ACCEURL.http://grs.icarda.org/accessions/?IG=108777::CW::rgb(255	8	0)
# color=ACCEURL.http://grs.icarda.org/accessions/?IG=108785::CW::rgb(255	8	0)
# color=ACCEURL.http://grs.icarda.org/accessions/?IG=108787::CW::rgb(255	8	0)
# color=ACCEURL.http://grs.icarda.org/accessions/?IG=108788::CW::rgb(255	8	0)
# color=ACCEURL.http://grs.icarda.org/accessions/?IG=108790::CW::rgb(255	8	0)
# color=ACCEURL.http://grs.icarda.org/accessions/?IG=108791::CW::rgb(255	8	0)
# color=ACCEURL.http://grs.icarda.org/accessions/?IG=108796::CW::rgb(255	8	0)
# color=ACCEURL.http://grs.icarda.org/accessions/?IG=108797::CW::rgb(255	9	0)
# color=ACCEURL.http://grs.icarda.org/accessions/?IG=108798::CW::rgb(255	9	0)
# color=ACCEURL.http://grs.icarda.org/accessions/?IG=108800::CW::rgb(255	9	0)
# color=ACCEURL.http://grs.icarda.org/accessions/?IG=108802::CW::rgb(255	9	0)
# color=ACCEURL.http://grs.icarda.org/accessions/?IG=108809::CW::rgb(255	9	0)
# color=ACCEURL.http://grs.icarda.org/accessions/?IG=108810::CW::rgb(255	9	0)
# color=ACCEURL.http://grs.icarda.org/accessions/?IG=108811::CW::rgb(255	9	0)
# color=ACCEURL.http://grs.icarda.org/accessions/?IG=108815::CW::rgb(255	9	0)
# color=ACCEURL.http://grs.icarda.org/accessions/?IG=108818::CW::rgb(255	9	0)
# color=ACCEURL.http://grs.icarda.org/accessions/?IG=108820::CW::rgb(255	9	0)
# color=ACCEURL.http://grs.icarda.org/accessions/?IG=108824::CW::rgb(255	10	0)
# color=ACCEURL.http://grs.icarda.org/accessions/?IG=108825::CW::rgb(255	10	0)
# color=ACCEURL.http://grs.icarda.org/accessions/?IG=108827::CW::rgb(255	10	0)
# color=ACCEURL.http://grs.icarda.org/accessions/?IG=108828::CW::rgb(255	10	0)
# color=ACCEURL.http://grs.icarda.org/accessions/?IG=108830::CW::rgb(255	10	0)
# color=ACCEURL.http://grs.icarda.org/accessions/?IG=108831::CW::rgb(255	10	0)
# color=ACCEURL.http://grs.icarda.org/accessions/?IG=108832::CW::rgb(255	10	0)
# color=ACCEURL.http://grs.icarda.org/accessions/?IG=108833::CW::rgb(255	10	0)
# color=ACCEURL.http://grs.icarda.org/accessions/?IG=108860::CW::rgb(255	10	0)
# color=ACCEURL.http://grs.icarda.org/accessions/?IG=108874::CW::rgb(255	11	0)
# color=ACCEURL.http://grs.icarda.org/accessions/?IG=108884::CW::rgb(255	11	0)
# color=ACCEURL.http://grs.icarda.org/accessions/?IG=108885::CW::rgb(255	11	0)
# color=ACCEURL.http://grs.icarda.org/accessions/?IG=108886::CW::rgb(255	11	0)
# color=ACCEURL.http://grs.icarda.org/accessions/?IG=108887::CW::rgb(255	11	0)
# color=ACCEURL.http://grs.icarda.org/accessions/?IG=108888::CW::rgb(255	11	0)
# color=ACCEURL.http://grs.icarda.org/accessions/?IG=108889::CW::rgb(255	11	0)
# color=ACCEURL.http://grs.icarda.org/accessions/?IG=108890::CW::rgb(255	11	0)
# color=ACCEURL.http://grs.icarda.org/accessions/?IG=108892::CW::rgb(255	11	0)
# color=ACCEURL.http://grs.icarda.org/accessions/?IG=108895::CW::rgb(255	12	0)
# color=ACCEURL.http://grs.icarda.org/accessions/?IG=108898::CW::rgb(255	12	0)
# color=ACCEURL.http://grs.icarda.org/accessions/?IG=108899::CW::rgb(255	12	0)
# color=ACCEURL.http://grs.icarda.org/accessions/?IG=108902::CW::rgb(255	12	0)
# color=ACCEURL.http://grs.icarda.org/accessions/?IG=108905::CW::rgb(255	12	0)
# color=ACCEURL.http://grs.icarda.org/accessions/?IG=110706::CW::rgb(255	12	0)
# color=ACCEURL.http://grs.icarda.org/accessions/?IG=110711::CW::rgb(255	12	0)
# color=ACCEURL.http://grs.icarda.org/accessions/?IG=110712::CW::rgb(255	12	0)
# color=ACCEURL.http://grs.icarda.org/accessions/?IG=110713::CW::rgb(255	12	0)
# color=ACCEURL.http://grs.icarda.org/accessions/?IG=110714::CW::rgb(255	13	0)
# color=ACCEURL.http://grs.icarda.org/accessions/?IG=110715::CW::rgb(255	13	0)
# color=ACCEURL.http://grs.icarda.org/accessions/?IG=110716::CW::rgb(255	13	0)
# color=ACCEURL.http://grs.icarda.org/accessions/?IG=110717::CW::rgb(255	13	0)
# color=ACCEURL.http://grs.icarda.org/accessions/?IG=110718::CW::rgb(255	13	0)
# color=ACCEURL.http://grs.icarda.org/accessions/?IG=110719::CW::rgb(255	13	0)
# color=ACCEURL.http://grs.icarda.org/accessions/?IG=110720::CW::rgb(255	13	0)
# color=ACCEURL.http://grs.icarda.org/accessions/?IG=110721::CW::rgb(255	13	0)
# color=ACCEURL.http://grs.icarda.org/accessions/?IG=110722::CW::rgb(255	13	0)
# color=ACCEURL.http://grs.icarda.org/accessions/?IG=110723::CW::rgb(255	14	0)
# color=ACCEURL.http://grs.icarda.org/accessions/?IG=110874::CW::rgb(255	14	0)
# color=ACCEURL.http://grs.icarda.org/accessions/?IG=110897::CW::rgb(255	14	0)
# color=ACCEURL.http://grs.icarda.org/accessions/?IG=113059::CW::rgb(255	14	0)
# color=ACCEURL.http://grs.icarda.org/accessions/?IG=113089::CW::rgb(255	14	0)
# color=ACCEURL.http://grs.icarda.org/accessions/?IG=114203::CW::rgb(255	14	0)
# color=ACCEURL.http://grs.icarda.org/accessions/?IG=114204::CW::rgb(255	14	0)
# color=ACCEURL.http://grs.icarda.org/accessions/?IG=114205::CW::rgb(255	14	0)
# color=ACCEURL.http://grs.icarda.org/accessions/?IG=114206::CW::rgb(255	14	0)
# color=ACCEURL.http://grs.icarda.org/accessions/?IG=114207::CW::rgb(255	15	0)
# color=ACCEURL.http://grs.icarda.org/accessions/?IG=114208::CW::rgb(255	15	0)
# color=ACCEURL.http://grs.icarda.org/accessions/?IG=114209::CW::rgb(255	15	0)
# color=ACCEURL.http://grs.icarda.org/accessions/?IG=114210::CW::rgb(255	15	0)
# color=ACCEURL.http://grs.icarda.org/accessions/?IG=114211::CW::rgb(255	15	0)
# color=ACCEURL.http://grs.icarda.org/accessions/?IG=114212::CW::rgb(255	15	0)
# color=ACCEURL.http://grs.icarda.org/accessions/?IG=114213::CW::rgb(255	15	0)
# color=ACCEURL.http://grs.icarda.org/accessions/?IG=114214::CW::rgb(255	15	0)
# color=ACCEURL.http://grs.icarda.org/accessions/?IG=114215::CW::rgb(255	15	0)
# color=ACCEURL.http://grs.icarda.org/accessions/?IG=114216::CW::rgb(255	15	0)
# color=ACCEURL.http://grs.icarda.org/accessions/?IG=114217::CW::rgb(255	16	0)
# color=ACCEURL.http://grs.icarda.org/accessions/?IG=114218::CW::rgb(255	16	0)
# color=ACCEURL.http://grs.icarda.org/accessions/?IG=114219::CW::rgb(255	16	0)
# color=ACCEURL.http://grs.icarda.org/accessions/?IG=114220::CW::rgb(255	16	0)
# color=ACCEURL.http://grs.icarda.org/accessions/?IG=114221::CW::rgb(255	16	0)
# color=ACCEURL.http://grs.icarda.org/accessions/?IG=114222::CW::rgb(255	16	0)
# color=ACCEURL.http://grs.icarda.org/accessions/?IG=114223::CW::rgb(255	16	0)
# color=ACCEURL.http://grs.icarda.org/accessions/?IG=114224::CW::rgb(255	16	0)
# color=ACCEURL.http://grs.icarda.org/accessions/?IG=114225::CW::rgb(255	16	0)
# color=ACCEURL.http://grs.icarda.org/accessions/?IG=114226::CW::rgb(255	17	0)
# color=ACCEURL.http://grs.icarda.org/accessions/?IG=114227::CW::rgb(255	17	0)
# color=ACCEURL.http://grs.icarda.org/accessions/?IG=114229::CW::rgb(255	17	0)
# color=ACCEURL.http://grs.icarda.org/accessions/?IG=114230::CW::rgb(255	17	0)
# color=ACCEURL.http://grs.icarda.org/accessions/?IG=114231::CW::rgb(255	17	0)
# color=ACCEURL.http://grs.icarda.org/accessions/?IG=114232::CW::rgb(255	17	0)
# color=ACCEURL.http://grs.icarda.org/accessions/?IG=114233::CW::rgb(255	17	0)
# color=ACCEURL.http://grs.icarda.org/accessions/?IG=114234::CW::rgb(255	17	0)
# color=ACCEURL.http://grs.icarda.org/accessions/?IG=114235::CW::rgb(255	18	0)
# color=ACCEURL.http://grs.icarda.org/accessions/?IG=114236::CW::rgb(255	18	0)
# color=ACCEURL.http://grs.icarda.org/accessions/?IG=114237::CW::rgb(255	18	0)
# color=ACCEURL.http://grs.icarda.org/accessions/?IG=114238::CW::rgb(255	18	0)
# color=ACCEURL.http://grs.icarda.org/accessions/?IG=114239::CW::rgb(255	18	0)
# color=ACCEURL.http://grs.icarda.org/accessions/?IG=114240::CW::rgb(255	18	0)
# color=ACCEURL.http://grs.icarda.org/accessions/?IG=114241::CW::rgb(255	18	0)
# color=ACCEURL.http://grs.icarda.org/accessions/?IG=114242::CW::rgb(255	18	0)
# color=ACCEURL.http://grs.icarda.org/accessions/?IG=114243::CW::rgb(255	18	0)
# color=ACCEURL.http://grs.icarda.org/accessions/?IG=114244::CW::rgb(255	19	0)
# color=ACCEURL.http://grs.icarda.org/accessions/?IG=114245::CW::rgb(255	19	0)
# color=ACCEURL.http://grs.icarda.org/accessions/?IG=114246::CW::rgb(255	19	0)
# color=ACCEURL.http://grs.icarda.org/accessions/?IG=114247::CW::rgb(255	19	0)
# color=ACCEURL.http://grs.icarda.org/accessions/?IG=114248::CW::rgb(255	19	0)
# color=ACCEURL.http://grs.icarda.org/accessions/?IG=114249::CW::rgb(255	19	0)
# color=ACCEURL.http://grs.icarda.org/accessions/?IG=114250::CW::rgb(255	19	0)
# color=ACCEURL.http://grs.icarda.org/accessions/?IG=114251::CW::rgb(255	19	0)
# color=ACCEURL.http://grs.icarda.org/accessions/?IG=114252::CW::rgb(255	19	0)
# color=ACCEURL.http://grs.icarda.org/accessions/?IG=114253::CW::rgb(255	20	0)
# color=ACCEURL.http://grs.icarda.org/accessions/?IG=114254::CW::rgb(255	20	0)
# color=ACCEURL.http://grs.icarda.org/accessions/?IG=114255::CW::rgb(255	20	0)
# color=ACCEURL.http://grs.icarda.org/accessions/?IG=114256::CW::rgb(255	20	0)
# color=ACCEURL.http://grs.icarda.org/accessions/?IG=114257::CW::rgb(255	20	0)
# color=ACCEURL.http://grs.icarda.org/accessions/?IG=114258::CW::rgb(255	20	0)
# color=ACCEURL.http://grs.icarda.org/accessions/?IG=114259::CW::rgb(255	20	0)
# color=ACCEURL.http://grs.icarda.org/accessions/?IG=114260::CW::rgb(255	20	0)
# color=ACCEURL.http://grs.icarda.org/accessions/?IG=114261::CW::rgb(255	20	0)
# color=ACCEURL.http://grs.icarda.org/accessions/?IG=114262::CW::rgb(255	21	0)
# color=ACCEURL.http://grs.icarda.org/accessions/?IG=114263::CW::rgb(255	21	0)
# color=ACCEURL.http://grs.icarda.org/accessions/?IG=114264::CW::rgb(255	21	0)
# color=ACCEURL.http://grs.icarda.org/accessions/?IG=114265::CW::rgb(255	21	0)
# color=ACCEURL.http://grs.icarda.org/accessions/?IG=114266::CW::rgb(255	21	0)
# color=ACCEURL.http://grs.icarda.org/accessions/?IG=114267::CW::rgb(255	21	0)
# color=ACCEURL.http://grs.icarda.org/accessions/?IG=114268::CW::rgb(255	21	0)
# color=ACCEURL.http://grs.icarda.org/accessions/?IG=114269::CW::rgb(255	21	0)
# color=ACCEURL.http://grs.icarda.org/accessions/?IG=114270::CW::rgb(255	21	0)
# color=ACCEURL.http://grs.icarda.org/accessions/?IG=114271::CW::rgb(255	21	0)
# color=ACCEURL.http://grs.icarda.org/accessions/?IG=114272::CW::rgb(255	22	0)
# color=ACCEURL.http://grs.icarda.org/accessions/?IG=114273::CW::rgb(255	22	0)
# color=ACCEURL.http://grs.icarda.org/accessions/?IG=114274::CW::rgb(255	22	0)
# color=ACCEURL.http://grs.icarda.org/accessions/?IG=114275::CW::rgb(255	22	0)
# color=ACCEURL.http://grs.icarda.org/accessions/?IG=114276::CW::rgb(255	22	0)
# color=ACCEURL.http://grs.icarda.org/accessions/?IG=114277::CW::rgb(255	22	0)
# color=ACCEURL.http://grs.icarda.org/accessions/?IG=114278::CW::rgb(255	22	0)
# color=ACCEURL.http://grs.icarda.org/accessions/?IG=114279::CW::rgb(255	22	0)
# color=ACCEURL.http://grs.icarda.org/accessions/?IG=114280::CW::rgb(255	22	0)
# color=ACCEURL.http://grs.icarda.org/accessions/?IG=114281::CW::rgb(255	23	0)
# color=ACCEURL.http://grs.icarda.org/accessions/?IG=114282::CW::rgb(255	23	0)
# color=ACCEURL.http://grs.icarda.org/accessions/?IG=114283::CW::rgb(255	23	0)
# color=ACCEURL.http://grs.icarda.org/accessions/?IG=114284::CW::rgb(255	23	0)
# color=ACCEURL.http://grs.icarda.org/accessions/?IG=114285::CW::rgb(255	23	0)
# color=ACCEURL.http://grs.icarda.org/accessions/?IG=114286::CW::rgb(255	23	0)
# color=ACCEURL.http://grs.icarda.org/accessions/?IG=114287::CW::rgb(255	23	0)
# color=ACCEURL.http://grs.icarda.org/accessions/?IG=114288::CW::rgb(255	23	0)
# color=ACCEURL.http://grs.icarda.org/accessions/?IG=114289::CW::rgb(255	23	0)
# color=ACCEURL.http://grs.icarda.org/accessions/?IG=114290::CW::rgb(255	24	0)
# color=ACCEURL.http://grs.icarda.org/accessions/?IG=114291::CW::rgb(255	24	0)
# color=ACCEURL.http://grs.icarda.org/accessions/?IG=114292::CW::rgb(255	24	0)
# color=ACCEURL.http://grs.icarda.org/accessions/?IG=114293::CW::rgb(255	24	0)
# color=ACCEURL.http://grs.icarda.org/accessions/?IG=114294::CW::rgb(255	24	0)
# color=ACCEURL.http://grs.icarda.org/accessions/?IG=114295::CW::rgb(255	24	0)
# color=ACCEURL.http://grs.icarda.org/accessions/?IG=114296::CW::rgb(255	24	0)
# color=ACCEURL.http://grs.icarda.org/accessions/?IG=114297::CW::rgb(255	24	0)
# color=ACCEURL.http://grs.icarda.org/accessions/?IG=114298::CW::rgb(255	24	0)
# color=ACCEURL.http://grs.icarda.org/accessions/?IG=114299::CW::rgb(255	25	0)
# color=ACCEURL.http://grs.icarda.org/accessions/?IG=114300::CW::rgb(255	25	0)
# color=ACCEURL.http://grs.icarda.org/accessions/?IG=114301::CW::rgb(255	25	0)
# color=ACCEURL.http://grs.icarda.org/accessions/?IG=114302::CW::rgb(255	25	0)
# color=ACCEURL.http://grs.icarda.org/accessions/?IG=114303::CW::rgb(255	25	0)
# color=ACCEURL.http://grs.icarda.org/accessions/?IG=114304::CW::rgb(255	25	0)
# color=ACCEURL.http://grs.icarda.org/accessions/?IG=114305::CW::rgb(255	25	0)
# color=ACCEURL.http://grs.icarda.org/accessions/?IG=114306::CW::rgb(255	25	0)
# color=ACCEURL.http://grs.icarda.org/accessions/?IG=114307::CW::rgb(255	25	0)
# color=ACCEURL.http://grs.icarda.org/accessions/?IG=114308::CW::rgb(255	26	0)
# color=ACCEURL.http://grs.icarda.org/accessions/?IG=114309::CW::rgb(255	26	0)
# color=ACCEURL.http://grs.icarda.org/accessions/?IG=114310::CW::rgb(255	26	0)
# color=ACCEURL.http://grs.icarda.org/accessions/?IG=114311::CW::rgb(255	26	0)
# color=ACCEURL.http://grs.icarda.org/accessions/?IG=114312::CW::rgb(255	26	0)
# color=ACCEURL.http://grs.icarda.org/accessions/?IG=114313::CW::rgb(255	26	0)
# color=ACCEURL.http://grs.icarda.org/accessions/?IG=114314::CW::rgb(255	26	0)
# color=ACCEURL.http://grs.icarda.org/accessions/?IG=114315::CW::rgb(255	26	0)
# color=ACCEURL.http://grs.icarda.org/accessions/?IG=114316::CW::rgb(255	26	0)
# color=ACCEURL.http://grs.icarda.org/accessions/?IG=114317::CW::rgb(255	27	0)
# color=ACCEURL.http://grs.icarda.org/accessions/?IG=114318::CW::rgb(255	27	0)
# color=ACCEURL.http://grs.icarda.org/accessions/?IG=114319::CW::rgb(255	27	0)
# color=ACCEURL.http://grs.icarda.org/accessions/?IG=114320::CW::rgb(255	27	0)
# color=ACCEURL.http://grs.icarda.org/accessions/?IG=114321::CW::rgb(255	27	0)
# color=ACCEURL.http://grs.icarda.org/accessions/?IG=114322::CW::rgb(255	27	0)
# color=ACCEURL.http://grs.icarda.org/accessions/?IG=114323::CW::rgb(255	27	0)
# color=ACCEURL.http://grs.icarda.org/accessions/?IG=114324::CW::rgb(255	27	0)
# color=ACCEURL.http://grs.icarda.org/accessions/?IG=114325::CW::rgb(255	27	0)
# color=ACCEURL.http://grs.icarda.org/accessions/?IG=114326::CW::rgb(255	27	0)
# color=ACCEURL.http://grs.icarda.org/accessions/?IG=114327::CW::rgb(255	28	0)
# color=ACCEURL.http://grs.icarda.org/accessions/?IG=114328::CW::rgb(255	28	0)
# color=ACCEURL.http://grs.icarda.org/accessions/?IG=114329::CW::rgb(255	28	0)
# color=ACCEURL.http://grs.icarda.org/accessions/?IG=114330::CW::rgb(255	28	0)
# color=ACCEURL.http://grs.icarda.org/accessions/?IG=114332::CW::rgb(255	28	0)
# color=ACCEURL.http://grs.icarda.org/accessions/?IG=114333::CW::rgb(255	28	0)
# color=ACCEURL.http://grs.icarda.org/accessions/?IG=114334::CW::rgb(255	28	0)
# color=ACCEURL.http://grs.icarda.org/accessions/?IG=114335::CW::rgb(255	28	0)
# color=ACCEURL.http://grs.icarda.org/accessions/?IG=114336::CW::rgb(255	29	0)
# color=ACCEURL.http://grs.icarda.org/accessions/?IG=114337::CW::rgb(255	29	0)
# color=ACCEURL.http://grs.icarda.org/accessions/?IG=114338::CW::rgb(255	29	0)
# color=ACCEURL.http://grs.icarda.org/accessions/?IG=114339::CW::rgb(255	29	0)
# color=ACCEURL.http://grs.icarda.org/accessions/?IG=114340::CW::rgb(255	29	0)
# color=ACCEURL.http://grs.icarda.org/accessions/?IG=114341::CW::rgb(255	29	0)
# color=ACCEURL.http://grs.icarda.org/accessions/?IG=114342::CW::rgb(255	29	0)
# color=ACCEURL.http://grs.icarda.org/accessions/?IG=114343::CW::rgb(255	29	0)
# color=ACCEURL.http://grs.icarda.org/accessions/?IG=114344::CW::rgb(255	29	0)
# color=ACCEURL.http://grs.icarda.org/accessions/?IG=114345::CW::rgb(255	30	0)
# color=ACCEURL.http://grs.icarda.org/accessions/?IG=114346::CW::rgb(255	30	0)
# color=ACCEURL.http://grs.icarda.org/accessions/?IG=114347::CW::rgb(255	30	0)
# color=ACCEURL.http://grs.icarda.org/accessions/?IG=114348::CW::rgb(255	30	0)
# color=ACCEURL.http://grs.icarda.org/accessions/?IG=114349::CW::rgb(255	30	0)
# color=ACCEURL.http://grs.icarda.org/accessions/?IG=114350::CW::rgb(255	30	0)
# color=ACCEURL.http://grs.icarda.org/accessions/?IG=114351::CW::rgb(255	30	0)
# color=ACCEURL.http://grs.icarda.org/accessions/?IG=114352::CW::rgb(255	30	0)
# color=ACCEURL.http://grs.icarda.org/accessions/?IG=114353::CW::rgb(255	30	0)
# color=ACCEURL.http://grs.icarda.org/accessions/?IG=114354::CW::rgb(255	31	0)
# color=ACCEURL.http://grs.icarda.org/accessions/?IG=114355::CW::rgb(255	31	0)
# color=ACCEURL.http://grs.icarda.org/accessions/?IG=114357::CW::rgb(255	31	0)
# color=ACCEURL.http://grs.icarda.org/accessions/?IG=114358::CW::rgb(255	31	0)
# color=ACCEURL.http://grs.icarda.org/accessions/?IG=114359::CW::rgb(255	31	0)
# color=ACCEURL.http://grs.icarda.org/accessions/?IG=114360::CW::rgb(255	31	0)
# color=ACCEURL.http://grs.icarda.org/accessions/?IG=114361::CW::rgb(255	31	0)
# color=ACCEURL.http://grs.icarda.org/accessions/?IG=114362::CW::rgb(255	31	0)
# color=ACCEURL.http://grs.icarda.org/accessions/?IG=114363::CW::rgb(255	31	0)
# color=ACCEURL.http://grs.icarda.org/accessions/?IG=114364::CW::rgb(255	32	0)
# color=ACCEURL.http://grs.icarda.org/accessions/?IG=114365::CW::rgb(255	32	0)
# color=ACCEURL.http://grs.icarda.org/accessions/?IG=114366::CW::rgb(255	32	0)
# color=ACCEURL.http://grs.icarda.org/accessions/?IG=114367::CW::rgb(255	32	0)
# color=ACCEURL.http://grs.icarda.org/accessions/?IG=114368::CW::rgb(255	32	0)
# color=ACCEURL.http://grs.icarda.org/accessions/?IG=114369::CW::rgb(255	32	0)
# color=ACCEURL.http://grs.icarda.org/accessions/?IG=114370::CW::rgb(255	32	0)
# color=ACCEURL.http://grs.icarda.org/accessions/?IG=114371::CW::rgb(255	32	0)
# color=ACCEURL.http://grs.icarda.org/accessions/?IG=114372::CW::rgb(255	32	0)
# color=ACCEURL.http://grs.icarda.org/accessions/?IG=114373::CW::rgb(255	32	0)
# color=ACCEURL.http://grs.icarda.org/accessions/?IG=114374::CW::rgb(255	33	0)
# color=ACCEURL.http://grs.icarda.org/accessions/?IG=114375::CW::rgb(255	33	0)
# color=ACCEURL.http://grs.icarda.org/accessions/?IG=114376::CW::rgb(255	33	0)
# color=ACCEURL.http://grs.icarda.org/accessions/?IG=114377::CW::rgb(255	33	0)
# color=ACCEURL.http://grs.icarda.org/accessions/?IG=114378::CW::rgb(255	33	0)
# color=ACCEURL.http://grs.icarda.org/accessions/?IG=114379::CW::rgb(255	33	0)
# color=ACCEURL.http://grs.icarda.org/accessions/?IG=114380::CW::rgb(255	33	0)
# color=ACCEURL.http://grs.icarda.org/accessions/?IG=114381::CW::rgb(255	33	0)
# color=ACCEURL.http://grs.icarda.org/accessions/?IG=114382::CW::rgb(255	33	0)
# color=ACCEURL.http://grs.icarda.org/accessions/?IG=114383::CW::rgb(255	34	0)
# color=ACCEURL.http://grs.icarda.org/accessions/?IG=114384::CW::rgb(255	34	0)
# color=ACCEURL.http://grs.icarda.org/accessions/?IG=114385::CW::rgb(255	34	0)
# color=ACCEURL.http://grs.icarda.org/accessions/?IG=114386::CW::rgb(255	34	0)
# color=ACCEURL.http://grs.icarda.org/accessions/?IG=114387::CW::rgb(255	34	0)
# color=ACCEURL.http://grs.icarda.org/accessions/?IG=114388::CW::rgb(255	34	0)
# color=ACCEURL.http://grs.icarda.org/accessions/?IG=114389::CW::rgb(255	34	0)
# color=ACCEURL.http://grs.icarda.org/accessions/?IG=114391::CW::rgb(255	34	0)
# color=ACCEURL.http://grs.icarda.org/accessions/?IG=115812::CW::rgb(255	35	0)
# color=ACCEURL.http://grs.icarda.org/accessions/?IG=116189::CW::rgb(255	35	0)
# color=ACCEURL.http://grs.icarda.org/accessions/?IG=117965::CW::rgb(255	35	0)
# color=ACCEURL.http://grs.icarda.org/accessions/?IG=117966::CW::rgb(255	35	0)
# color=ACCEURL.http://grs.icarda.org/accessions/?IG=117967::CW::rgb(255	35	0)
# color=ACCEURL.http://grs.icarda.org/accessions/?IG=117968::CW::rgb(255	35	0)
# color=ACCEURL.http://grs.icarda.org/accessions/?IG=118177::CW::rgb(255	35	0)
# color=ACCEURL.http://grs.icarda.org/accessions/?IG=118699::CW::rgb(255	35	0)
# color=ACCEURL.http://grs.icarda.org/accessions/?IG=118701::CW::rgb(255	35	0)
# color=ACCEURL.http://grs.icarda.org/accessions/?IG=118703::CW::rgb(255	36	0)
# color=ACCEURL.http://grs.icarda.org/accessions/?IG=118704::CW::rgb(255	36	0)
# color=ACCEURL.http://grs.icarda.org/accessions/?IG=118705::CW::rgb(255	36	0)
# color=ACCEURL.http://grs.icarda.org/accessions/?IG=118706::CW::rgb(255	36	0)
# color=ACCEURL.http://grs.icarda.org/accessions/?IG=118707::CW::rgb(255	36	0)
# color=ACCEURL.http://grs.icarda.org/accessions/?IG=118708::CW::rgb(255	36	0)
# color=ACCEURL.http://grs.icarda.org/accessions/?IG=118709::CW::rgb(255	36	0)
# color=ACCEURL.http://grs.icarda.org/accessions/?IG=118710::CW::rgb(255	36	0)
# color=ACCEURL.http://grs.icarda.org/accessions/?IG=118711::CW::rgb(255	36	0)
# color=ACCEURL.http://grs.icarda.org/accessions/?IG=118712::CW::rgb(255	37	0)
# color=ACCEURL.http://grs.icarda.org/accessions/?IG=118713::CW::rgb(255	37	0)
# color=ACCEURL.http://grs.icarda.org/accessions/?IG=118714::CW::rgb(255	37	0)
# color=ACCEURL.http://grs.icarda.org/accessions/?IG=118715::CW::rgb(255	37	0)
# color=ACCEURL.http://grs.icarda.org/accessions/?IG=118716::CW::rgb(255	37	0)
# color=ACCEURL.http://grs.icarda.org/accessions/?IG=118717::CW::rgb(255	37	0)
# color=ACCEURL.http://grs.icarda.org/accessions/?IG=118718::CW::rgb(255	37	0)
# color=ACCEURL.http://grs.icarda.org/accessions/?IG=118722::CW::rgb(255	37	0)
# color=ACCEURL.http://grs.icarda.org/accessions/?IG=118724::CW::rgb(255	37	0)
# color=ACCEURL.http://grs.icarda.org/accessions/?IG=118726::CW::rgb(255	38	0)
# color=ACCEURL.http://grs.icarda.org/accessions/?IG=118728::CW::rgb(255	38	0)
# color=ACCEURL.http://grs.icarda.org/accessions/?IG=118729::CW::rgb(255	38	0)
# color=ACCEURL.http://grs.icarda.org/accessions/?IG=118730::CW::rgb(255	38	0)
# color=ACCEURL.http://grs.icarda.org/accessions/?IG=118731::CW::rgb(255	38	0)
# color=ACCEURL.http://grs.icarda.org/accessions/?IG=118732::CW::rgb(255	38	0)
# color=ACCEURL.http://grs.icarda.org/accessions/?IG=118733::CW::rgb(255	38	0)
# color=ACCEURL.http://grs.icarda.org/accessions/?IG=118734::CW::rgb(255	38	0)
# color=ACCEURL.http://grs.icarda.org/accessions/?IG=118735::CW::rgb(255	38	0)
# color=ACCEURL.http://grs.icarda.org/accessions/?IG=118736::CW::rgb(255	38	0)
# color=ACCEURL.http://grs.icarda.org/accessions/?IG=118737::CW::rgb(255	39	0)
# color=ACCEURL.http://grs.icarda.org/accessions/?IG=118738::CW::rgb(255	39	0)
# color=ACCEURL.http://grs.icarda.org/accessions/?IG=118739::CW::rgb(255	39	0)
# color=ACCEURL.http://grs.icarda.org/accessions/?IG=118742::CW::rgb(255	39	0)
# color=ACCEURL.http://grs.icarda.org/accessions/?IG=118746::CW::rgb(255	39	0)
# color=ACCEURL.http://grs.icarda.org/accessions/?IG=118747::CW::rgb(255	39	0)
# color=ACCEURL.http://grs.icarda.org/accessions/?IG=118748::CW::rgb(255	39	0)
# color=ACCEURL.http://grs.icarda.org/accessions/?IG=118749::CW::rgb(255	39	0)
# color=ACCEURL.http://grs.icarda.org/accessions/?IG=118751::CW::rgb(255	39	0)
# color=ACCEURL.http://grs.icarda.org/accessions/?IG=118752::CW::rgb(255	40	0)
# color=ACCEURL.http://grs.icarda.org/accessions/?IG=118753::CW::rgb(255	40	0)
# color=ACCEURL.http://grs.icarda.org/accessions/?IG=118756::CW::rgb(255	40	0)
# color=ACCEURL.http://grs.icarda.org/accessions/?IG=118758::CW::rgb(255	40	0)
# color=ACCEURL.http://grs.icarda.org/accessions/?IG=118760::CW::rgb(255	40	0)
# color=ACCEURL.http://grs.icarda.org/accessions/?IG=118761::CW::rgb(255	40	0)
# color=ACCEURL.http://grs.icarda.org/accessions/?IG=118762::CW::rgb(255	40	0)
# color=ACCEURL.http://grs.icarda.org/accessions/?IG=118763::CW::rgb(255	40	0)
# color=ACCEURL.http://grs.icarda.org/accessions/?IG=118764::CW::rgb(255	40	0)
# color=ACCEURL.http://grs.icarda.org/accessions/?IG=118765::CW::rgb(255	41	0)
# color=ACCEURL.http://grs.icarda.org/accessions/?IG=118766::CW::rgb(255	41	0)
# color=ACCEURL.http://grs.icarda.org/accessions/?IG=118767::CW::rgb(255	41	0)
# color=ACCEURL.http://grs.icarda.org/accessions/?IG=118768::CW::rgb(255	41	0)
# color=ACCEURL.http://grs.icarda.org/accessions/?IG=118769::CW::rgb(255	41	0)
# color=ACCEURL.http://grs.icarda.org/accessions/?IG=118772::CW::rgb(255	41	0)
# color=ACCEURL.http://grs.icarda.org/accessions/?IG=118773::CW::rgb(255	41	0)
# color=ACCEURL.http://grs.icarda.org/accessions/?IG=118774::CW::rgb(255	41	0)
# color=ACCEURL.http://grs.icarda.org/accessions/?IG=118775::CW::rgb(255	41	0)
# color=ACCEURL.http://grs.icarda.org/accessions/?IG=118777::CW::rgb(255	42	0)
# color=ACCEURL.http://grs.icarda.org/accessions/?IG=118778::CW::rgb(255	42	0)
# color=ACCEURL.http://grs.icarda.org/accessions/?IG=118779::CW::rgb(255	42	0)
# color=ACCEURL.http://grs.icarda.org/accessions/?IG=118780::CW::rgb(255	42	0)
# color=ACCEURL.http://grs.icarda.org/accessions/?IG=118781::CW::rgb(255	42	0)
# color=ACCEURL.http://grs.icarda.org/accessions/?IG=118782::CW::rgb(255	42	0)
# color=ACCEURL.http://grs.icarda.org/accessions/?IG=118783::CW::rgb(255	42	0)
# color=ACCEURL.http://grs.icarda.org/accessions/?IG=118784::CW::rgb(255	42	0)
# color=ACCEURL.http://grs.icarda.org/accessions/?IG=118785::CW::rgb(255	42	0)
# color=ACCEURL.http://grs.icarda.org/accessions/?IG=118786::CW::rgb(255	43	0)
# color=ACCEURL.http://grs.icarda.org/accessions/?IG=118787::CW::rgb(255	43	0)
# color=ACCEURL.http://grs.icarda.org/accessions/?IG=118789::CW::rgb(255	43	0)
# color=ACCEURL.http://grs.icarda.org/accessions/?IG=118790::CW::rgb(255	43	0)
# color=ACCEURL.http://grs.icarda.org/accessions/?IG=118791::CW::rgb(255	43	0)
# color=ACCEURL.http://grs.icarda.org/accessions/?IG=118793::CW::rgb(255	43	0)
# color=ACCEURL.http://grs.icarda.org/accessions/?IG=118794::CW::rgb(255	43	0)
# color=ACCEURL.http://grs.icarda.org/accessions/?IG=118796::CW::rgb(255	43	0)
# color=ACCEURL.http://grs.icarda.org/accessions/?IG=118797::CW::rgb(255	44	0)
# color=ACCEURL.http://grs.icarda.org/accessions/?IG=118798::CW::rgb(255	44	0)
# color=ACCEURL.http://grs.icarda.org/accessions/?IG=118799::CW::rgb(255	44	0)
# color=ACCEURL.http://grs.icarda.org/accessions/?IG=118800::CW::rgb(255	44	0)
# color=ACCEURL.http://grs.icarda.org/accessions/?IG=118801::CW::rgb(255	44	0)
# color=ACCEURL.http://grs.icarda.org/accessions/?IG=118802::CW::rgb(255	44	0)
# color=ACCEURL.http://grs.icarda.org/accessions/?IG=118803::CW::rgb(255	44	0)
# color=ACCEURL.http://grs.icarda.org/accessions/?IG=118804::CW::rgb(255	44	0)
# color=ACCEURL.http://grs.icarda.org/accessions/?IG=118805::CW::rgb(255	44	0)
# color=ACCEURL.http://grs.icarda.org/accessions/?IG=118806::CW::rgb(255	44	0)
# color=ACCEURL.http://grs.icarda.org/accessions/?IG=118807::CW::rgb(255	45	0)
# color=ACCEURL.http://grs.icarda.org/accessions/?IG=118808::CW::rgb(255	45	0)
# color=ACCEURL.http://grs.icarda.org/accessions/?IG=118809::CW::rgb(255	45	0)
# color=ACCEURL.http://grs.icarda.org/accessions/?IG=118810::CW::rgb(255	45	0)
# color=ACCEURL.http://grs.icarda.org/accessions/?IG=118811::CW::rgb(255	45	0)
# color=ACCEURL.http://grs.icarda.org/accessions/?IG=118812::CW::rgb(255	45	0)
# color=ACCEURL.http://grs.icarda.org/accessions/?IG=118813::CW::rgb(255	45	0)
# color=ACCEURL.http://grs.icarda.org/accessions/?IG=118814::CW::rgb(255	45	0)
# color=ACCEURL.http://grs.icarda.org/accessions/?IG=118815::CW::rgb(255	45	0)
# color=ACCEURL.http://grs.icarda.org/accessions/?IG=118817::CW::rgb(255	46	0)
# color=ACCEURL.http://grs.icarda.org/accessions/?IG=118818::CW::rgb(255	46	0)
# color=ACCEURL.http://grs.icarda.org/accessions/?IG=118819::CW::rgb(255	46	0)
# color=ACCEURL.http://grs.icarda.org/accessions/?IG=118820::CW::rgb(255	46	0)
# color=ACCEURL.http://grs.icarda.org/accessions/?IG=118821::CW::rgb(255	46	0)
# color=ACCEURL.http://grs.icarda.org/accessions/?IG=118822::CW::rgb(255	46	0)
# color=ACCEURL.http://grs.icarda.org/accessions/?IG=118823::CW::rgb(255	46	0)
# color=ACCEURL.http://grs.icarda.org/accessions/?IG=118824::CW::rgb(255	46	0)
# color=ACCEURL.http://grs.icarda.org/accessions/?IG=118825::CW::rgb(255	47	0)
# color=ACCEURL.http://grs.icarda.org/accessions/?IG=118826::CW::rgb(255	47	0)
# color=ACCEURL.http://grs.icarda.org/accessions/?IG=118827::CW::rgb(255	47	0)
# color=ACCEURL.http://grs.icarda.org/accessions/?IG=118828::CW::rgb(255	47	0)
# color=ACCEURL.http://grs.icarda.org/accessions/?IG=118829::CW::rgb(255	47	0)
# color=ACCEURL.http://grs.icarda.org/accessions/?IG=118831::CW::rgb(255	47	0)
# color=ACCEURL.http://grs.icarda.org/accessions/?IG=118832::CW::rgb(255	47	0)
# color=ACCEURL.http://grs.icarda.org/accessions/?IG=118833::CW::rgb(255	47	0)
# color=ACCEURL.http://grs.icarda.org/accessions/?IG=118834::CW::rgb(255	47	0)
# color=ACCEURL.http://grs.icarda.org/accessions/?IG=118835::CW::rgb(255	48	0)
# color=ACCEURL.http://grs.icarda.org/accessions/?IG=118836::CW::rgb(255	48	0)
# color=ACCEURL.http://grs.icarda.org/accessions/?IG=118837::CW::rgb(255	48	0)
# color=ACCEURL.http://grs.icarda.org/accessions/?IG=118838::CW::rgb(255	48	0)
# color=ACCEURL.http://grs.icarda.org/accessions/?IG=118839::CW::rgb(255	48	0)
# color=ACCEURL.http://grs.icarda.org/accessions/?IG=118840::CW::rgb(255	48	0)
# color=ACCEURL.http://grs.icarda.org/accessions/?IG=118841::CW::rgb(255	48	0)
# color=ACCEURL.http://grs.icarda.org/accessions/?IG=118842::CW::rgb(255	48	0)
# color=ACCEURL.http://grs.icarda.org/accessions/?IG=118843::CW::rgb(255	48	0)
# color=ACCEURL.http://grs.icarda.org/accessions/?IG=118844::CW::rgb(255	49	0)
# color=ACCEURL.http://grs.icarda.org/accessions/?IG=118845::CW::rgb(255	49	0)
# color=ACCEURL.http://grs.icarda.org/accessions/?IG=118846::CW::rgb(255	49	0)
# color=ACCEURL.http://grs.icarda.org/accessions/?IG=118847::CW::rgb(255	49	0)
# color=ACCEURL.http://grs.icarda.org/accessions/?IG=118848::CW::rgb(255	49	0)
# color=ACCEURL.http://grs.icarda.org/accessions/?IG=118849::CW::rgb(255	49	0)
# color=ACCEURL.http://grs.icarda.org/accessions/?IG=118850::CW::rgb(255	49	0)
# color=ACCEURL.http://grs.icarda.org/accessions/?IG=118851::CW::rgb(255	49	0)
# color=ACCEURL.http://grs.icarda.org/accessions/?IG=118853::CW::rgb(255	49	0)
# color=ACCEURL.http://grs.icarda.org/accessions/?IG=118854::CW::rgb(255	50	0)
# color=ACCEURL.http://grs.icarda.org/accessions/?IG=118856::CW::rgb(255	50	0)
# color=ACCEURL.http://grs.icarda.org/accessions/?IG=118857::CW::rgb(255	50	0)
# color=ACCEURL.http://grs.icarda.org/accessions/?IG=118858::CW::rgb(255	50	0)
# color=ACCEURL.http://grs.icarda.org/accessions/?IG=118859::CW::rgb(255	50	0)
# color=ACCEURL.http://grs.icarda.org/accessions/?IG=118860::CW::rgb(255	50	0)
# color=ACCEURL.http://grs.icarda.org/accessions/?IG=118861::CW::rgb(255	50	0)
# color=ACCEURL.http://grs.icarda.org/accessions/?IG=118862::CW::rgb(255	50	0)
# color=ACCEURL.http://grs.icarda.org/accessions/?IG=118864::CW::rgb(255	50	0)
# color=ACCEURL.http://grs.icarda.org/accessions/?IG=118865::CW::rgb(255	51	0)
# color=ACCEURL.http://grs.icarda.org/accessions/?IG=118866::CW::rgb(255	51	0)
# color=ACCEURL.http://grs.icarda.org/accessions/?IG=118868::CW::rgb(255	51	0)
# color=ACCEURL.http://grs.icarda.org/accessions/?IG=118869::CW::rgb(255	51	0)
# color=ACCEURL.http://grs.icarda.org/accessions/?IG=118870::CW::rgb(255	51	0)
# color=ACCEURL.http://grs.icarda.org/accessions/?IG=118871::CW::rgb(255	51	0)
# color=ACCEURL.http://grs.icarda.org/accessions/?IG=118872::CW::rgb(255	51	0)
# color=ACCEURL.http://grs.icarda.org/accessions/?IG=118873::CW::rgb(255	51	0)
# color=ACCEURL.http://grs.icarda.org/accessions/?IG=118874::CW::rgb(255	51	0)
# color=ACCEURL.http://grs.icarda.org/accessions/?IG=118875::CW::rgb(255	52	0)
# color=ACCEURL.http://grs.icarda.org/accessions/?IG=118876::CW::rgb(255	52	0)
# color=ACCEURL.http://grs.icarda.org/accessions/?IG=118877::CW::rgb(255	52	0)
# color=ACCEURL.http://grs.icarda.org/accessions/?IG=118878::CW::rgb(255	52	0)
# color=ACCEURL.http://grs.icarda.org/accessions/?IG=118879::CW::rgb(255	52	0)
# color=ACCEURL.http://grs.icarda.org/accessions/?IG=118880::CW::rgb(255	52	0)
# color=ACCEURL.http://grs.icarda.org/accessions/?IG=118881::CW::rgb(255	52	0)
# color=ACCEURL.http://grs.icarda.org/accessions/?IG=118882::CW::rgb(255	52	0)
# color=ACCEURL.http://grs.icarda.org/accessions/?IG=118883::CW::rgb(255	52	0)
# color=ACCEURL.http://grs.icarda.org/accessions/?IG=118884::CW::rgb(255	53	0)
# color=ACCEURL.http://grs.icarda.org/accessions/?IG=118885::CW::rgb(255	53	0)
# color=ACCEURL.http://grs.icarda.org/accessions/?IG=118886::CW::rgb(255	53	0)
# color=ACCEURL.http://grs.icarda.org/accessions/?IG=118887::CW::rgb(255	53	0)
# color=ACCEURL.http://grs.icarda.org/accessions/?IG=118888::CW::rgb(255	53	0)
# color=ACCEURL.http://grs.icarda.org/accessions/?IG=118889::CW::rgb(255	53	0)
# color=ACCEURL.http://grs.icarda.org/accessions/?IG=118890::CW::rgb(255	53	0)
# color=ACCEURL.http://grs.icarda.org/accessions/?IG=118891::CW::rgb(255	53	0)
# color=ACCEURL.http://grs.icarda.org/accessions/?IG=118892::CW::rgb(255	53	0)
# color=ACCEURL.http://grs.icarda.org/accessions/?IG=118893::CW::rgb(255	54	0)
# color=ACCEURL.http://grs.icarda.org/accessions/?IG=118894::CW::rgb(255	54	0)
# color=ACCEURL.http://grs.icarda.org/accessions/?IG=118895::CW::rgb(255	54	0)
# color=ACCEURL.http://grs.icarda.org/accessions/?IG=118896::CW::rgb(255	54	0)
# color=ACCEURL.http://grs.icarda.org/accessions/?IG=118897::CW::rgb(255	54	0)
# color=ACCEURL.http://grs.icarda.org/accessions/?IG=118898::CW::rgb(255	54	0)
# color=ACCEURL.http://grs.icarda.org/accessions/?IG=118899::CW::rgb(255	54	0)
# color=ACCEURL.http://grs.icarda.org/accessions/?IG=118900::CW::rgb(255	54	0)
# color=ACCEURL.http://grs.icarda.org/accessions/?IG=118901::CW::rgb(255	54	0)
# color=ACCEURL.http://grs.icarda.org/accessions/?IG=118902::CW::rgb(255	55	0)
# color=ACCEURL.http://grs.icarda.org/accessions/?IG=118903::CW::rgb(255	55	0)
# color=ACCEURL.http://grs.icarda.org/accessions/?IG=118904::CW::rgb(255	55	0)
# color=ACCEURL.http://grs.icarda.org/accessions/?IG=118906::CW::rgb(255	55	0)
# color=ACCEURL.http://grs.icarda.org/accessions/?IG=118908::CW::rgb(255	55	0)
# color=ACCEURL.http://grs.icarda.org/accessions/?IG=118909::CW::rgb(255	55	0)
# color=ACCEURL.http://grs.icarda.org/accessions/?IG=118910::CW::rgb(255	55	0)
# color=ACCEURL.http://grs.icarda.org/accessions/?IG=118911::CW::rgb(255	55	0)
# color=ACCEURL.http://grs.icarda.org/accessions/?IG=118912::CW::rgb(255	55	0)
# color=ACCEURL.http://grs.icarda.org/accessions/?IG=118913::CW::rgb(255	56	0)
# color=ACCEURL.http://grs.icarda.org/accessions/?IG=118914::CW::rgb(255	56	0)
# color=ACCEURL.http://grs.icarda.org/accessions/?IG=118915::CW::rgb(255	56	0)
# color=ACCEURL.http://grs.icarda.org/accessions/?IG=118916::CW::rgb(255	56	0)
# color=ACCEURL.http://grs.icarda.org/accessions/?IG=118917::CW::rgb(255	56	0)
# color=ACCEURL.http://grs.icarda.org/accessions/?IG=118918::CW::rgb(255	56	0)
# color=ACCEURL.http://grs.icarda.org/accessions/?IG=118919::CW::rgb(255	56	0)
# color=ACCEURL.http://grs.icarda.org/accessions/?IG=118920::CW::rgb(255	56	0)
# color=ACCEURL.http://grs.icarda.org/accessions/?IG=118921::CW::rgb(255	56	0)
# color=ACCEURL.http://grs.icarda.org/accessions/?IG=118922::CW::rgb(255	56	0)
# color=ACCEURL.http://grs.icarda.org/accessions/?IG=118923::CW::rgb(255	57	0)
# color=ACCEURL.http://grs.icarda.org/accessions/?IG=118924::CW::rgb(255	57	0)
# color=ACCEURL.http://grs.icarda.org/accessions/?IG=118926::CW::rgb(255	57	0)
# color=ACCEURL.http://grs.icarda.org/accessions/?IG=118927::CW::rgb(255	57	0)
# color=ACCEURL.http://grs.icarda.org/accessions/?IG=118928::CW::rgb(255	57	0)
# color=ACCEURL.http://grs.icarda.org/accessions/?IG=118929::CW::rgb(255	57	0)
# color=ACCEURL.http://grs.icarda.org/accessions/?IG=118930::CW::rgb(255	57	0)
# color=ACCEURL.http://grs.icarda.org/accessions/?IG=118931::CW::rgb(255	57	0)
# color=ACCEURL.http://grs.icarda.org/accessions/?IG=118932::CW::rgb(255	57	0)
# color=ACCEURL.http://grs.icarda.org/accessions/?IG=118933::CW::rgb(255	58	0)
# color=ACCEURL.http://grs.icarda.org/accessions/?IG=118934::CW::rgb(255	58	0)
# color=ACCEURL.http://grs.icarda.org/accessions/?IG=118935::CW::rgb(255	58	0)
# color=ACCEURL.http://grs.icarda.org/accessions/?IG=118936::CW::rgb(255	58	0)
# color=ACCEURL.http://grs.icarda.org/accessions/?IG=118938::CW::rgb(255	58	0)
# color=ACCEURL.http://grs.icarda.org/accessions/?IG=118940::CW::rgb(255	58	0)
# color=ACCEURL.http://grs.icarda.org/accessions/?IG=118941::CW::rgb(255	58	0)
# color=ACCEURL.http://grs.icarda.org/accessions/?IG=118942::CW::rgb(255	58	0)
# color=ACCEURL.http://grs.icarda.org/accessions/?IG=118943::CW::rgb(255	58	0)
# color=ACCEURL.http://grs.icarda.org/accessions/?IG=118944::CW::rgb(255	59	0)
# color=ACCEURL.http://grs.icarda.org/accessions/?IG=118945::CW::rgb(255	59	0)
# color=ACCEURL.http://grs.icarda.org/accessions/?IG=118946::CW::rgb(255	59	0)
# color=ACCEURL.http://grs.icarda.org/accessions/?IG=118947::CW::rgb(255	59	0)
# color=ACCEURL.http://grs.icarda.org/accessions/?IG=118949::CW::rgb(255	59	0)
# color=ACCEURL.http://grs.icarda.org/accessions/?IG=118950::CW::rgb(255	59	0)
# color=ACCEURL.http://grs.icarda.org/accessions/?IG=118951::CW::rgb(255	59	0)
# color=ACCEURL.http://grs.icarda.org/accessions/?IG=118952::CW::rgb(255	59	0)
# color=ACCEURL.http://grs.icarda.org/accessions/?IG=118953::CW::rgb(255	59	0)
# color=ACCEURL.http://grs.icarda.org/accessions/?IG=118954::CW::rgb(255	60	0)
# color=ACCEURL.http://grs.icarda.org/accessions/?IG=118955::CW::rgb(255	60	0)
# color=ACCEURL.http://grs.icarda.org/accessions/?IG=118957::CW::rgb(255	60	0)
# color=ACCEURL.http://grs.icarda.org/accessions/?IG=118959::CW::rgb(255	60	0)
# color=ACCEURL.http://grs.icarda.org/accessions/?IG=118960::CW::rgb(255	60	0)
# color=ACCEURL.http://grs.icarda.org/accessions/?IG=118961::CW::rgb(255	60	0)
# color=ACCEURL.http://grs.icarda.org/accessions/?IG=118962::CW::rgb(255	60	0)
# color=ACCEURL.http://grs.icarda.org/accessions/?IG=118963::CW::rgb(255	60	0)
# color=ACCEURL.http://grs.icarda.org/accessions/?IG=118964::CW::rgb(255	60	0)
# color=ACCEURL.http://grs.icarda.org/accessions/?IG=118965::CW::rgb(255	61	0)
# color=ACCEURL.http://grs.icarda.org/accessions/?IG=118966::CW::rgb(255	61	0)
# color=ACCEURL.http://grs.icarda.org/accessions/?IG=118967::CW::rgb(255	61	0)
# color=ACCEURL.http://grs.icarda.org/accessions/?IG=118968::CW::rgb(255	61	0)
# color=ACCEURL.http://grs.icarda.org/accessions/?IG=118969::CW::rgb(255	61	0)
# color=ACCEURL.http://grs.icarda.org/accessions/?IG=118970::CW::rgb(255	61	0)
# color=ACCEURL.http://grs.icarda.org/accessions/?IG=118971::CW::rgb(255	61	0)
# color=ACCEURL.http://grs.icarda.org/accessions/?IG=118972::CW::rgb(255	61	0)
# color=ACCEURL.http://grs.icarda.org/accessions/?IG=118973::CW::rgb(255	61	0)
# color=ACCEURL.http://grs.icarda.org/accessions/?IG=118974::CW::rgb(255	62	0)
# color=ACCEURL.http://grs.icarda.org/accessions/?IG=118976::CW::rgb(255	62	0)
# color=ACCEURL.http://grs.icarda.org/accessions/?IG=118977::CW::rgb(255	62	0)
# color=ACCEURL.http://grs.icarda.org/accessions/?IG=118978::CW::rgb(255	62	0)
# color=ACCEURL.http://grs.icarda.org/accessions/?IG=118979::CW::rgb(255	62	0)
# color=ACCEURL.http://grs.icarda.org/accessions/?IG=118980::CW::rgb(255	62	0)
# color=ACCEURL.http://grs.icarda.org/accessions/?IG=118982::CW::rgb(255	62	0)
# color=ACCEURL.http://grs.icarda.org/accessions/?IG=118984::CW::rgb(255	62	0)
# color=ACCEURL.http://grs.icarda.org/accessions/?IG=118985::CW::rgb(255	62	0)
# color=ACCEURL.http://grs.icarda.org/accessions/?IG=118986::CW::rgb(255	62	0)
# color=ACCEURL.http://grs.icarda.org/accessions/?IG=118987::CW::rgb(255	63	0)
# color=ACCEURL.http://grs.icarda.org/accessions/?IG=118989::CW::rgb(255	63	0)
# color=ACCEURL.http://grs.icarda.org/accessions/?IG=118990::CW::rgb(255	63	0)
# color=ACCEURL.http://grs.icarda.org/accessions/?IG=118991::CW::rgb(255	63	0)
# color=ACCEURL.http://grs.icarda.org/accessions/?IG=118992::CW::rgb(255	63	0)
# color=ACCEURL.http://grs.icarda.org/accessions/?IG=118994::CW::rgb(255	63	0)
# color=ACCEURL.http://grs.icarda.org/accessions/?IG=118995::CW::rgb(255	63	0)
# color=ACCEURL.http://grs.icarda.org/accessions/?IG=118996::CW::rgb(255	63	0)
# color=ACCEURL.http://grs.icarda.org/accessions/?IG=118997::CW::rgb(255	63	0)
# color=ACCEURL.http://grs.icarda.org/accessions/?IG=119000::CW::rgb(255	64	0)
# color=ACCEURL.http://grs.icarda.org/accessions/?IG=119001::CW::rgb(255	64	0)
# color=ACCEURL.http://grs.icarda.org/accessions/?IG=119002::CW::rgb(255	64	0)
# color=ACCEURL.http://grs.icarda.org/accessions/?IG=119003::CW::rgb(255	64	0)
# color=ACCEURL.http://grs.icarda.org/accessions/?IG=119004::CW::rgb(255	64	0)
# color=ACCEURL.http://grs.icarda.org/accessions/?IG=119005::CW::rgb(255	64	0)
# color=ACCEURL.http://grs.icarda.org/accessions/?IG=119006::CW::rgb(255	64	0)
# color=ACCEURL.http://grs.icarda.org/accessions/?IG=119007::CW::rgb(255	64	0)
# color=ACCEURL.http://grs.icarda.org/accessions/?IG=119008::CW::rgb(255	64	0)
# color=ACCEURL.http://grs.icarda.org/accessions/?IG=119010::CW::rgb(255	65	0)
# color=ACCEURL.http://grs.icarda.org/accessions/?IG=119011::CW::rgb(255	65	0)
# color=ACCEURL.http://grs.icarda.org/accessions/?IG=119012::CW::rgb(255	65	0)
# color=ACCEURL.http://grs.icarda.org/accessions/?IG=119013::CW::rgb(255	65	0)
# color=ACCEURL.http://grs.icarda.org/accessions/?IG=119014::CW::rgb(255	65	0)
# color=ACCEURL.http://grs.icarda.org/accessions/?IG=119015::CW::rgb(255	65	0)
# color=ACCEURL.http://grs.icarda.org/accessions/?IG=119016::CW::rgb(255	65	0)
# color=ACCEURL.http://grs.icarda.org/accessions/?IG=119017::CW::rgb(255	65	0)
# color=ACCEURL.http://grs.icarda.org/accessions/?IG=119018::CW::rgb(255	65	0)
# color=ACCEURL.http://grs.icarda.org/accessions/?IG=119020::CW::rgb(255	66	0)
# color=ACCEURL.http://grs.icarda.org/accessions/?IG=119021::CW::rgb(255	66	0)
# color=ACCEURL.http://grs.icarda.org/accessions/?IG=119022::CW::rgb(255	66	0)
# color=ACCEURL.http://grs.icarda.org/accessions/?IG=119023::CW::rgb(255	66	0)
# color=ACCEURL.http://grs.icarda.org/accessions/?IG=119025::CW::rgb(255	66	0)
# color=ACCEURL.http://grs.icarda.org/accessions/?IG=119026::CW::rgb(255	66	0)
# color=ACCEURL.http://grs.icarda.org/accessions/?IG=119027::CW::rgb(255	66	0)
# color=ACCEURL.http://grs.icarda.org/accessions/?IG=119029::CW::rgb(255	66	0)
# color=ACCEURL.http://grs.icarda.org/accessions/?IG=119030::CW::rgb(255	66	0)
# color=ACCEURL.http://grs.icarda.org/accessions/?IG=119031::CW::rgb(255	67	0)
# color=ACCEURL.http://grs.icarda.org/accessions/?IG=119032::CW::rgb(255	67	0)
# color=ACCEURL.http://grs.icarda.org/accessions/?IG=119033::CW::rgb(255	67	0)
# color=ACCEURL.http://grs.icarda.org/accessions/?IG=119034::CW::rgb(255	67	0)
# color=ACCEURL.http://grs.icarda.org/accessions/?IG=119035::CW::rgb(255	67	0)
# color=ACCEURL.http://grs.icarda.org/accessions/?IG=119040::CW::rgb(255	67	0)
# color=ACCEURL.http://grs.icarda.org/accessions/?IG=119041::CW::rgb(255	67	0)
# color=ACCEURL.http://grs.icarda.org/accessions/?IG=119042::CW::rgb(255	67	0)
# color=ACCEURL.http://grs.icarda.org/accessions/?IG=119044::CW::rgb(255	67	0)
# color=ACCEURL.http://grs.icarda.org/accessions/?IG=119045::CW::rgb(255	68	0)
# color=ACCEURL.http://grs.icarda.org/accessions/?IG=119046::CW::rgb(255	68	0)
# color=ACCEURL.http://grs.icarda.org/accessions/?IG=119048::CW::rgb(255	68	0)
# color=ACCEURL.http://grs.icarda.org/accessions/?IG=119049::CW::rgb(255	68	0)
# color=ACCEURL.http://grs.icarda.org/accessions/?IG=119050::CW::rgb(255	68	0)
# color=ACCEURL.http://grs.icarda.org/accessions/?IG=119052::CW::rgb(255	68	0)
# color=ACCEURL.http://grs.icarda.org/accessions/?IG=119053::CW::rgb(255	68	0)
# color=ACCEURL.http://grs.icarda.org/accessions/?IG=119054::CW::rgb(255	68	0)
# color=ACCEURL.http://grs.icarda.org/accessions/?IG=119055::CW::rgb(255	68	0)
# color=ACCEURL.http://grs.icarda.org/accessions/?IG=119057::CW::rgb(255	68	0)
# color=ACCEURL.http://grs.icarda.org/accessions/?IG=119058::CW::rgb(255	69	0)
# color=ACCEURL.http://grs.icarda.org/accessions/?IG=119059::CW::rgb(255	69	0)
# color=ACCEURL.http://grs.icarda.org/accessions/?IG=119060::CW::rgb(255	69	0)
# color=ACCEURL.http://grs.icarda.org/accessions/?IG=119061::CW::rgb(255	69	0)
# color=ACCEURL.http://grs.icarda.org/accessions/?IG=119062::CW::rgb(255	69	0)
# color=ACCEURL.http://grs.icarda.org/accessions/?IG=119064::CW::rgb(255	69	0)
# color=ACCEURL.http://grs.icarda.org/accessions/?IG=119065::CW::rgb(255	69	0)
# color=ACCEURL.http://grs.icarda.org/accessions/?IG=119066::CW::rgb(255	69	0)
# color=ACCEURL.http://grs.icarda.org/accessions/?IG=119067::CW::rgb(255	70	0)
# color=ACCEURL.http://grs.icarda.org/accessions/?IG=119068::CW::rgb(255	70	0)
# color=ACCEURL.http://grs.icarda.org/accessions/?IG=119069::CW::rgb(255	70	0)
# color=ACCEURL.http://grs.icarda.org/accessions/?IG=119070::CW::rgb(255	70	0)
# color=ACCEURL.http://grs.icarda.org/accessions/?IG=119071::CW::rgb(255	70	0)
# color=ACCEURL.http://grs.icarda.org/accessions/?IG=119072::CW::rgb(255	70	0)
# color=ACCEURL.http://grs.icarda.org/accessions/?IG=119073::CW::rgb(255	70	0)
# color=ACCEURL.http://grs.icarda.org/accessions/?IG=119074::CW::rgb(255	70	0)
# color=ACCEURL.http://grs.icarda.org/accessions/?IG=119075::CW::rgb(255	70	0)
# color=ACCEURL.http://grs.icarda.org/accessions/?IG=119076::CW::rgb(255	71	0)
# color=ACCEURL.http://grs.icarda.org/accessions/?IG=119077::CW::rgb(255	71	0)
# color=ACCEURL.http://grs.icarda.org/accessions/?IG=119079::CW::rgb(255	71	0)
# color=ACCEURL.http://grs.icarda.org/accessions/?IG=119080::CW::rgb(255	71	0)
# color=ACCEURL.http://grs.icarda.org/accessions/?IG=119081::CW::rgb(255	71	0)
# color=ACCEURL.http://grs.icarda.org/accessions/?IG=119082::CW::rgb(255	71	0)
# color=ACCEURL.http://grs.icarda.org/accessions/?IG=119083::CW::rgb(255	71	0)
# color=ACCEURL.http://grs.icarda.org/accessions/?IG=119084::CW::rgb(255	71	0)
# color=ACCEURL.http://grs.icarda.org/accessions/?IG=119085::CW::rgb(255	71	0)
# color=ACCEURL.http://grs.icarda.org/accessions/?IG=119086::CW::rgb(255	72	0)
# color=ACCEURL.http://grs.icarda.org/accessions/?IG=119087::CW::rgb(255	72	0)
# color=ACCEURL.http://grs.icarda.org/accessions/?IG=119088::CW::rgb(255	72	0)
# color=ACCEURL.http://grs.icarda.org/accessions/?IG=119089::CW::rgb(255	72	0)
# color=ACCEURL.http://grs.icarda.org/accessions/?IG=119090::CW::rgb(255	72	0)
# color=ACCEURL.http://grs.icarda.org/accessions/?IG=119091::CW::rgb(255	72	0)
# color=ACCEURL.http://grs.icarda.org/accessions/?IG=119092::CW::rgb(255	72	0)
# color=ACCEURL.http://grs.icarda.org/accessions/?IG=119093::CW::rgb(255	72	0)
# color=ACCEURL.http://grs.icarda.org/accessions/?IG=119095::CW::rgb(255	72	0)
# color=ACCEURL.http://grs.icarda.org/accessions/?IG=119096::CW::rgb(255	73	0)
# color=ACCEURL.http://grs.icarda.org/accessions/?IG=119097::CW::rgb(255	73	0)
# color=ACCEURL.http://grs.icarda.org/accessions/?IG=119098::CW::rgb(255	73	0)
# color=ACCEURL.http://grs.icarda.org/accessions/?IG=119099::CW::rgb(255	73	0)
# color=ACCEURL.http://grs.icarda.org/accessions/?IG=119100::CW::rgb(255	73	0)
# color=ACCEURL.http://grs.icarda.org/accessions/?IG=119101::CW::rgb(255	73	0)
# color=ACCEURL.http://grs.icarda.org/accessions/?IG=119102::CW::rgb(255	73	0)
# color=ACCEURL.http://grs.icarda.org/accessions/?IG=119103::CW::rgb(255	73	0)
# color=ACCEURL.http://grs.icarda.org/accessions/?IG=119104::CW::rgb(255	73	0)
# color=ACCEURL.http://grs.icarda.org/accessions/?IG=119105::CW::rgb(255	74	0)
# color=ACCEURL.http://grs.icarda.org/accessions/?IG=119106::CW::rgb(255	74	0)
# color=ACCEURL.http://grs.icarda.org/accessions/?IG=119107::CW::rgb(255	74	0)
# color=ACCEURL.http://grs.icarda.org/accessions/?IG=119108::CW::rgb(255	74	0)
# color=ACCEURL.http://grs.icarda.org/accessions/?IG=119109::CW::rgb(255	74	0)
# color=ACCEURL.http://grs.icarda.org/accessions/?IG=119110::CW::rgb(255	74	0)
# color=ACCEURL.http://grs.icarda.org/accessions/?IG=119111::CW::rgb(255	74	0)
# color=ACCEURL.http://grs.icarda.org/accessions/?IG=119113::CW::rgb(255	74	0)
# color=ACCEURL.http://grs.icarda.org/accessions/?IG=119115::CW::rgb(255	74	0)
# color=ACCEURL.http://grs.icarda.org/accessions/?IG=119116::CW::rgb(255	74	0)
# color=ACCEURL.http://grs.icarda.org/accessions/?IG=119117::CW::rgb(255	75	0)
# color=ACCEURL.http://grs.icarda.org/accessions/?IG=119118::CW::rgb(255	75	0)
# color=ACCEURL.http://grs.icarda.org/accessions/?IG=119119::CW::rgb(255	75	0)
# color=ACCEURL.http://grs.icarda.org/accessions/?IG=119120::CW::rgb(255	75	0)
# color=ACCEURL.http://grs.icarda.org/accessions/?IG=119122::CW::rgb(255	75	0)
# color=ACCEURL.http://grs.icarda.org/accessions/?IG=119123::CW::rgb(255	75	0)
# color=ACCEURL.http://grs.icarda.org/accessions/?IG=119124::CW::rgb(255	75	0)
# color=ACCEURL.http://grs.icarda.org/accessions/?IG=119125::CW::rgb(255	75	0)
# color=ACCEURL.http://grs.icarda.org/accessions/?IG=119126::CW::rgb(255	75	0)
# color=ACCEURL.http://grs.icarda.org/accessions/?IG=119127::CW::rgb(255	76	0)
# color=ACCEURL.http://grs.icarda.org/accessions/?IG=119128::CW::rgb(255	76	0)
# color=ACCEURL.http://grs.icarda.org/accessions/?IG=119129::CW::rgb(255	76	0)
# color=ACCEURL.http://grs.icarda.org/accessions/?IG=119130::CW::rgb(255	76	0)
# color=ACCEURL.http://grs.icarda.org/accessions/?IG=119131::CW::rgb(255	76	0)
# color=ACCEURL.http://grs.icarda.org/accessions/?IG=119133::CW::rgb(255	76	0)
# color=ACCEURL.http://grs.icarda.org/accessions/?IG=119134::CW::rgb(255	76	0)
# color=ACCEURL.http://grs.icarda.org/accessions/?IG=119135::CW::rgb(255	76	0)
# color=ACCEURL.http://grs.icarda.org/accessions/?IG=119136::CW::rgb(255	76	0)
# color=ACCEURL.http://grs.icarda.org/accessions/?IG=119137::CW::rgb(255	77	0)
# color=ACCEURL.http://grs.icarda.org/accessions/?IG=119138::CW::rgb(255	77	0)
# color=ACCEURL.http://grs.icarda.org/accessions/?IG=119139::CW::rgb(255	77	0)
# color=ACCEURL.http://grs.icarda.org/accessions/?IG=119141::CW::rgb(255	77	0)
# color=ACCEURL.http://grs.icarda.org/accessions/?IG=119145::CW::rgb(255	77	0)
# color=ACCEURL.http://grs.icarda.org/accessions/?IG=119146::CW::rgb(255	77	0)
# color=ACCEURL.http://grs.icarda.org/accessions/?IG=119148::CW::rgb(255	77	0)
# color=ACCEURL.http://grs.icarda.org/accessions/?IG=119149::CW::rgb(255	77	0)
# color=ACCEURL.http://grs.icarda.org/accessions/?IG=119150::CW::rgb(255	78	0)
# color=ACCEURL.http://grs.icarda.org/accessions/?IG=119152::CW::rgb(255	78	0)
# color=ACCEURL.http://grs.icarda.org/accessions/?IG=119154::CW::rgb(255	78	0)
# color=ACCEURL.http://grs.icarda.org/accessions/?IG=119155::CW::rgb(255	78	0)
# color=ACCEURL.http://grs.icarda.org/accessions/?IG=119156::CW::rgb(255	78	0)
# color=ACCEURL.http://grs.icarda.org/accessions/?IG=119157::CW::rgb(255	78	0)
# color=ACCEURL.http://grs.icarda.org/accessions/?IG=119158::CW::rgb(255	78	0)
# color=ACCEURL.http://grs.icarda.org/accessions/?IG=119161::CW::rgb(255	78	0)
# color=ACCEURL.http://grs.icarda.org/accessions/?IG=119162::CW::rgb(255	78	0)
# color=ACCEURL.http://grs.icarda.org/accessions/?IG=119163::CW::rgb(255	79	0)
# color=ACCEURL.http://grs.icarda.org/accessions/?IG=119164::CW::rgb(255	79	0)
# color=ACCEURL.http://grs.icarda.org/accessions/?IG=119165::CW::rgb(255	79	0)
# color=ACCEURL.http://grs.icarda.org/accessions/?IG=119166::CW::rgb(255	79	0)
# color=ACCEURL.http://grs.icarda.org/accessions/?IG=119167::CW::rgb(255	79	0)
# color=ACCEURL.http://grs.icarda.org/accessions/?IG=119168::CW::rgb(255	79	0)
# color=ACCEURL.http://grs.icarda.org/accessions/?IG=119169::CW::rgb(255	79	0)
# color=ACCEURL.http://grs.icarda.org/accessions/?IG=119170::CW::rgb(255	79	0)
# color=ACCEURL.http://grs.icarda.org/accessions/?IG=119171::CW::rgb(255	79	0)
# color=ACCEURL.http://grs.icarda.org/accessions/?IG=119172::CW::rgb(255	80	0)
# color=ACCEURL.http://grs.icarda.org/accessions/?IG=119173::CW::rgb(255	80	0)
# color=ACCEURL.http://grs.icarda.org/accessions/?IG=119174::CW::rgb(255	80	0)
# color=ACCEURL.http://grs.icarda.org/accessions/?IG=119176::CW::rgb(255	80	0)
# color=ACCEURL.http://grs.icarda.org/accessions/?IG=119177::CW::rgb(255	80	0)
# color=ACCEURL.http://grs.icarda.org/accessions/?IG=119179::CW::rgb(255	80	0)
# color=ACCEURL.http://grs.icarda.org/accessions/?IG=119180::CW::rgb(255	80	0)
# color=ACCEURL.http://grs.icarda.org/accessions/?IG=119181::CW::rgb(255	80	0)
# color=ACCEURL.http://grs.icarda.org/accessions/?IG=119182::CW::rgb(255	80	0)
# color=ACCEURL.http://grs.icarda.org/accessions/?IG=119184::CW::rgb(255	80	0)
# color=ACCEURL.http://grs.icarda.org/accessions/?IG=119185::CW::rgb(255	81	0)
# color=ACCEURL.http://grs.icarda.org/accessions/?IG=119187::CW::rgb(255	81	0)
# color=ACCEURL.http://grs.icarda.org/accessions/?IG=119188::CW::rgb(255	81	0)
# color=ACCEURL.http://grs.icarda.org/accessions/?IG=119189::CW::rgb(255	81	0)
# color=ACCEURL.http://grs.icarda.org/accessions/?IG=119191::CW::rgb(255	81	0)
# color=ACCEURL.http://grs.icarda.org/accessions/?IG=119192::CW::rgb(255	81	0)
# color=ACCEURL.http://grs.icarda.org/accessions/?IG=119193::CW::rgb(255	81	0)
# color=ACCEURL.http://grs.icarda.org/accessions/?IG=119194::CW::rgb(255	81	0)
# color=ACCEURL.http://grs.icarda.org/accessions/?IG=119195::CW::rgb(255	81	0)
# color=ACCEURL.http://grs.icarda.org/accessions/?IG=119197::CW::rgb(255	82	0)
# color=ACCEURL.http://grs.icarda.org/accessions/?IG=119198::CW::rgb(255	82	0)
# color=ACCEURL.http://grs.icarda.org/accessions/?IG=119199::CW::rgb(255	82	0)
# color=ACCEURL.http://grs.icarda.org/accessions/?IG=119200::CW::rgb(255	82	0)
# color=ACCEURL.http://grs.icarda.org/accessions/?IG=119201::CW::rgb(255	82	0)
# color=ACCEURL.http://grs.icarda.org/accessions/?IG=119202::CW::rgb(255	82	0)
# color=ACCEURL.http://grs.icarda.org/accessions/?IG=119203::CW::rgb(255	82	0)
# color=ACCEURL.http://grs.icarda.org/accessions/?IG=119204::CW::rgb(255	82	0)
# color=ACCEURL.http://grs.icarda.org/accessions/?IG=119205::CW::rgb(255	82	0)
# color=ACCEURL.http://grs.icarda.org/accessions/?IG=119206::CW::rgb(255	83	0)
# color=ACCEURL.http://grs.icarda.org/accessions/?IG=119207::CW::rgb(255	83	0)
# color=ACCEURL.http://grs.icarda.org/accessions/?IG=119208::CW::rgb(255	83	0)
# color=ACCEURL.http://grs.icarda.org/accessions/?IG=119209::CW::rgb(255	83	0)
# color=ACCEURL.http://grs.icarda.org/accessions/?IG=119210::CW::rgb(255	83	0)
# color=ACCEURL.http://grs.icarda.org/accessions/?IG=119211::CW::rgb(255	83	0)
# color=ACCEURL.http://grs.icarda.org/accessions/?IG=119212::CW::rgb(255	83	0)
# color=ACCEURL.http://grs.icarda.org/accessions/?IG=119215::CW::rgb(255	83	0)
# color=ACCEURL.http://grs.icarda.org/accessions/?IG=119216::CW::rgb(255	83	0)
# color=ACCEURL.http://grs.icarda.org/accessions/?IG=119217::CW::rgb(255	84	0)
# color=ACCEURL.http://grs.icarda.org/accessions/?IG=119218::CW::rgb(255	84	0)
# color=ACCEURL.http://grs.icarda.org/accessions/?IG=119219::CW::rgb(255	84	0)
# color=ACCEURL.http://grs.icarda.org/accessions/?IG=119220::CW::rgb(255	84	0)
# color=ACCEURL.http://grs.icarda.org/accessions/?IG=119221::CW::rgb(255	84	0)
# color=ACCEURL.http://grs.icarda.org/accessions/?IG=119222::CW::rgb(255	84	0)
# color=ACCEURL.http://grs.icarda.org/accessions/?IG=119223::CW::rgb(255	84	0)
# color=ACCEURL.http://grs.icarda.org/accessions/?IG=119224::CW::rgb(255	84	0)
# color=ACCEURL.http://grs.icarda.org/accessions/?IG=119225::CW::rgb(255	84	0)
# color=ACCEURL.http://grs.icarda.org/accessions/?IG=119226::CW::rgb(255	85	0)
# color=ACCEURL.http://grs.icarda.org/accessions/?IG=119228::CW::rgb(255	85	0)
# color=ACCEURL.http://grs.icarda.org/accessions/?IG=119229::CW::rgb(255	85	0)
# color=ACCEURL.http://grs.icarda.org/accessions/?IG=119230::CW::rgb(255	85	0)
# color=ACCEURL.http://grs.icarda.org/accessions/?IG=119232::CW::rgb(255	85	0)
# color=ACCEURL.http://grs.icarda.org/accessions/?IG=119233::CW::rgb(255	85	0)
# color=ACCEURL.http://grs.icarda.org/accessions/?IG=119234::CW::rgb(255	85	0)
# color=ACCEURL.http://grs.icarda.org/accessions/?IG=119235::CW::rgb(255	85	0)
# color=ACCEURL.http://grs.icarda.org/accessions/?IG=119236::CW::rgb(255	85	0)
# color=ACCEURL.http://grs.icarda.org/accessions/?IG=119237::CW::rgb(255	86	0)
# color=ACCEURL.http://grs.icarda.org/accessions/?IG=119238::CW::rgb(255	86	0)
# color=ACCEURL.http://grs.icarda.org/accessions/?IG=119239::CW::rgb(255	86	0)
# color=ACCEURL.http://grs.icarda.org/accessions/?IG=119240::CW::rgb(255	86	0)
# color=ACCEURL.http://grs.icarda.org/accessions/?IG=119241::CW::rgb(255	86	0)
# color=ACCEURL.http://grs.icarda.org/accessions/?IG=119242::CW::rgb(255	86	0)
# color=ACCEURL.http://grs.icarda.org/accessions/?IG=119243::CW::rgb(255	86	0)
# color=ACCEURL.http://grs.icarda.org/accessions/?IG=119244::CW::rgb(255	86	0)
# color=ACCEURL.http://grs.icarda.org/accessions/?IG=119245::CW::rgb(255	86	0)
# color=ACCEURL.http://grs.icarda.org/accessions/?IG=119246::CW::rgb(255	86	0)
# color=ACCEURL.http://grs.icarda.org/accessions/?IG=119247::CW::rgb(255	87	0)
# color=ACCEURL.http://grs.icarda.org/accessions/?IG=119248::CW::rgb(255	87	0)
# color=ACCEURL.http://grs.icarda.org/accessions/?IG=119249::CW::rgb(255	87	0)
# color=ACCEURL.http://grs.icarda.org/accessions/?IG=119250::CW::rgb(255	87	0)
# color=ACCEURL.http://grs.icarda.org/accessions/?IG=119252::CW::rgb(255	87	0)
# color=ACCEURL.http://grs.icarda.org/accessions/?IG=119253::CW::rgb(255	87	0)
# color=ACCEURL.http://grs.icarda.org/accessions/?IG=119255::CW::rgb(255	87	0)
# color=ACCEURL.http://grs.icarda.org/accessions/?IG=119257::CW::rgb(255	87	0)
# color=ACCEURL.http://grs.icarda.org/accessions/?IG=119258::CW::rgb(255	87	0)
# color=ACCEURL.http://grs.icarda.org/accessions/?IG=119259::CW::rgb(255	88	0)
# color=ACCEURL.http://grs.icarda.org/accessions/?IG=119260::CW::rgb(255	88	0)
# color=ACCEURL.http://grs.icarda.org/accessions/?IG=119261::CW::rgb(255	88	0)
# color=ACCEURL.http://grs.icarda.org/accessions/?IG=119262::CW::rgb(255	88	0)
# color=ACCEURL.http://grs.icarda.org/accessions/?IG=119264::CW::rgb(255	88	0)
# color=ACCEURL.http://grs.icarda.org/accessions/?IG=119265::CW::rgb(255	88	0)
# color=ACCEURL.http://grs.icarda.org/accessions/?IG=119266::CW::rgb(255	88	0)
# color=ACCEURL.http://grs.icarda.org/accessions/?IG=119268::CW::rgb(255	88	0)
# color=ACCEURL.http://grs.icarda.org/accessions/?IG=119269::CW::rgb(255	88	0)
# color=ACCEURL.http://grs.icarda.org/accessions/?IG=119270::CW::rgb(255	89	0)
# color=ACCEURL.http://grs.icarda.org/accessions/?IG=119271::CW::rgb(255	89	0)
# color=ACCEURL.http://grs.icarda.org/accessions/?IG=119272::CW::rgb(255	89	0)
# color=ACCEURL.http://grs.icarda.org/accessions/?IG=119273::CW::rgb(255	89	0)
# color=ACCEURL.http://grs.icarda.org/accessions/?IG=119274::CW::rgb(255	89	0)
# color=ACCEURL.http://grs.icarda.org/accessions/?IG=119275::CW::rgb(255	89	0)
# color=ACCEURL.http://grs.icarda.org/accessions/?IG=119276::CW::rgb(255	89	0)
# color=ACCEURL.http://grs.icarda.org/accessions/?IG=119277::CW::rgb(255	89	0)
# color=ACCEURL.http://grs.icarda.org/accessions/?IG=119278::CW::rgb(255	89	0)
# color=ACCEURL.http://grs.icarda.org/accessions/?IG=119279::CW::rgb(255	90	0)
# color=ACCEURL.http://grs.icarda.org/accessions/?IG=119280::CW::rgb(255	90	0)
# color=ACCEURL.http://grs.icarda.org/accessions/?IG=119281::CW::rgb(255	90	0)
# color=ACCEURL.http://grs.icarda.org/accessions/?IG=119282::CW::rgb(255	90	0)
# color=ACCEURL.http://grs.icarda.org/accessions/?IG=119283::CW::rgb(255	90	0)
# color=ACCEURL.http://grs.icarda.org/accessions/?IG=119284::CW::rgb(255	90	0)
# color=ACCEURL.http://grs.icarda.org/accessions/?IG=119285::CW::rgb(255	90	0)
# color=ACCEURL.http://grs.icarda.org/accessions/?IG=119286::CW::rgb(255	90	0)
# color=ACCEURL.http://grs.icarda.org/accessions/?IG=119287::CW::rgb(255	90	0)
# color=ACCEURL.http://grs.icarda.org/accessions/?IG=119288::CW::rgb(255	91	0)
# color=ACCEURL.http://grs.icarda.org/accessions/?IG=119289::CW::rgb(255	91	0)
# color=ACCEURL.http://grs.icarda.org/accessions/?IG=119290::CW::rgb(255	91	0)
# color=ACCEURL.http://grs.icarda.org/accessions/?IG=119291::CW::rgb(255	91	0)
# color=ACCEURL.http://grs.icarda.org/accessions/?IG=119292::CW::rgb(255	91	0)
# color=ACCEURL.http://grs.icarda.org/accessions/?IG=119293::CW::rgb(255	91	0)
# color=ACCEURL.http://grs.icarda.org/accessions/?IG=119295::CW::rgb(255	91	0)
# color=ACCEURL.http://grs.icarda.org/accessions/?IG=119296::CW::rgb(255	91	0)
# color=ACCEURL.http://grs.icarda.org/accessions/?IG=119297::CW::rgb(255	91	0)
# color=ACCEURL.http://grs.icarda.org/accessions/?IG=119298::CW::rgb(255	92	0)
# color=ACCEURL.http://grs.icarda.org/accessions/?IG=119299::CW::rgb(255	92	0)
# color=ACCEURL.http://grs.icarda.org/accessions/?IG=119300::CW::rgb(255	92	0)
# color=ACCEURL.http://grs.icarda.org/accessions/?IG=119301::CW::rgb(255	92	0)
# color=ACCEURL.http://grs.icarda.org/accessions/?IG=119302::CW::rgb(255	92	0)
# color=ACCEURL.http://grs.icarda.org/accessions/?IG=119303::CW::rgb(255	92	0)
# color=ACCEURL.http://grs.icarda.org/accessions/?IG=119304::CW::rgb(255	92	0)
# color=ACCEURL.http://grs.icarda.org/accessions/?IG=119305::CW::rgb(255	92	0)
# color=ACCEURL.http://grs.icarda.org/accessions/?IG=119306::CW::rgb(255	92	0)
# color=ACCEURL.http://grs.icarda.org/accessions/?IG=119307::CW::rgb(255	92	0)
# color=ACCEURL.http://grs.icarda.org/accessions/?IG=119308::CW::rgb(255	93	0)
# color=ACCEURL.http://grs.icarda.org/accessions/?IG=119310::CW::rgb(255	93	0)
# color=ACCEURL.http://grs.icarda.org/accessions/?IG=119312::CW::rgb(255	93	0)
# color=ACCEURL.http://grs.icarda.org/accessions/?IG=119313::CW::rgb(255	93	0)
# color=ACCEURL.http://grs.icarda.org/accessions/?IG=119314::CW::rgb(255	93	0)
# color=ACCEURL.http://grs.icarda.org/accessions/?IG=119315::CW::rgb(255	93	0)
# color=ACCEURL.http://grs.icarda.org/accessions/?IG=119316::CW::rgb(255	93	0)
# color=ACCEURL.http://grs.icarda.org/accessions/?IG=119317::CW::rgb(255	93	0)
# color=ACCEURL.http://grs.icarda.org/accessions/?IG=119318::CW::rgb(255	94	0)
# color=ACCEURL.http://grs.icarda.org/accessions/?IG=119319::CW::rgb(255	94	0)
# color=ACCEURL.http://grs.icarda.org/accessions/?IG=119320::CW::rgb(255	94	0)
# color=ACCEURL.http://grs.icarda.org/accessions/?IG=119321::CW::rgb(255	94	0)
# color=ACCEURL.http://grs.icarda.org/accessions/?IG=119322::CW::rgb(255	94	0)
# color=ACCEURL.http://grs.icarda.org/accessions/?IG=119323::CW::rgb(255	94	0)
# color=ACCEURL.http://grs.icarda.org/accessions/?IG=119324::CW::rgb(255	94	0)
# color=ACCEURL.http://grs.icarda.org/accessions/?IG=119325::CW::rgb(255	94	0)
# color=ACCEURL.http://grs.icarda.org/accessions/?IG=119326::CW::rgb(255	94	0)
# color=ACCEURL.http://grs.icarda.org/accessions/?IG=119327::CW::rgb(255	95	0)
# color=ACCEURL.http://grs.icarda.org/accessions/?IG=119328::CW::rgb(255	95	0)
# color=ACCEURL.http://grs.icarda.org/accessions/?IG=119329::CW::rgb(255	95	0)
# color=ACCEURL.http://grs.icarda.org/accessions/?IG=119330::CW::rgb(255	95	0)
# color=ACCEURL.http://grs.icarda.org/accessions/?IG=119336::CW::rgb(255	95	0)
# color=ACCEURL.http://grs.icarda.org/accessions/?IG=119337::CW::rgb(255	95	0)
# color=ACCEURL.http://grs.icarda.org/accessions/?IG=119338::CW::rgb(255	95	0)
# color=ACCEURL.http://grs.icarda.org/accessions/?IG=119339::CW::rgb(255	95	0)
# color=ACCEURL.http://grs.icarda.org/accessions/?IG=119340::CW::rgb(255	95	0)
# color=ACCEURL.http://grs.icarda.org/accessions/?IG=119341::CW::rgb(255	96	0)
# color=ACCEURL.http://grs.icarda.org/accessions/?IG=119343::CW::rgb(255	96	0)
# color=ACCEURL.http://grs.icarda.org/accessions/?IG=119344::CW::rgb(255	96	0)
# color=ACCEURL.http://grs.icarda.org/accessions/?IG=119345::CW::rgb(255	96	0)
# color=ACCEURL.http://grs.icarda.org/accessions/?IG=119346::CW::rgb(255	96	0)
# color=ACCEURL.http://grs.icarda.org/accessions/?IG=119347::CW::rgb(255	96	0)
# color=ACCEURL.http://grs.icarda.org/accessions/?IG=119348::CW::rgb(255	96	0)
# color=ACCEURL.http://grs.icarda.org/accessions/?IG=119349::CW::rgb(255	96	0)
# color=ACCEURL.http://grs.icarda.org/accessions/?IG=119350::CW::rgb(255	97	0)
# color=ACCEURL.http://grs.icarda.org/accessions/?IG=119351::CW::rgb(255	97	0)
# color=ACCEURL.http://grs.icarda.org/accessions/?IG=119352::CW::rgb(255	97	0)
# color=ACCEURL.http://grs.icarda.org/accessions/?IG=119353::CW::rgb(255	97	0)
# color=ACCEURL.http://grs.icarda.org/accessions/?IG=119354::CW::rgb(255	97	0)
# color=ACCEURL.http://grs.icarda.org/accessions/?IG=119355::CW::rgb(255	97	0)
# color=ACCEURL.http://grs.icarda.org/accessions/?IG=119356::CW::rgb(255	97	0)
# color=ACCEURL.http://grs.icarda.org/accessions/?IG=119357::CW::rgb(255	97	0)
# color=ACCEURL.http://grs.icarda.org/accessions/?IG=119358::CW::rgb(255	97	0)
# color=ACCEURL.http://grs.icarda.org/accessions/?IG=119359::CW::rgb(255	97	0)
# color=ACCEURL.http://grs.icarda.org/accessions/?IG=119360::CW::rgb(255	98	0)
# color=ACCEURL.http://grs.icarda.org/accessions/?IG=119361::CW::rgb(255	98	0)
# color=ACCEURL.http://grs.icarda.org/accessions/?IG=119362::CW::rgb(255	98	0)
# color=ACCEURL.http://grs.icarda.org/accessions/?IG=119363::CW::rgb(255	98	0)
# color=ACCEURL.http://grs.icarda.org/accessions/?IG=119364::CW::rgb(255	98	0)
# color=ACCEURL.http://grs.icarda.org/accessions/?IG=119365::CW::rgb(255	98	0)
# color=ACCEURL.http://grs.icarda.org/accessions/?IG=119366::CW::rgb(255	98	0)
# color=ACCEURL.http://grs.icarda.org/accessions/?IG=119367::CW::rgb(255	98	0)
# color=ACCEURL.http://grs.icarda.org/accessions/?IG=119368::CW::rgb(255	98	0)
# color=ACCEURL.http://grs.icarda.org/accessions/?IG=119369::CW::rgb(255	99	0)
# color=ACCEURL.http://grs.icarda.org/accessions/?IG=119370::CW::rgb(255	99	0)
# color=ACCEURL.http://grs.icarda.org/accessions/?IG=119371::CW::rgb(255	99	0)
# color=ACCEURL.http://grs.icarda.org/accessions/?IG=119372::CW::rgb(255	99	0)
# color=ACCEURL.http://grs.icarda.org/accessions/?IG=119373::CW::rgb(255	99	0)
# color=ACCEURL.http://grs.icarda.org/accessions/?IG=119374::CW::rgb(255	99	0)
# color=ACCEURL.http://grs.icarda.org/accessions/?IG=119375::CW::rgb(255	99	0)
# color=ACCEURL.http://grs.icarda.org/accessions/?IG=119376::CW::rgb(255	99	0)
# color=ACCEURL.http://grs.icarda.org/accessions/?IG=119377::CW::rgb(255	99	0)
# color=ACCEURL.http://grs.icarda.org/accessions/?IG=119378::CW::rgb(255	100	0)
# color=ACCEURL.http://grs.icarda.org/accessions/?IG=119422::CW::rgb(255	100	0)
# color=ACCEURL.http://grs.icarda.org/accessions/?IG=121908::CW::rgb(255	100	0)
# color=ACCEURL.http://grs.icarda.org/accessions/?IG=121920::CW::rgb(255	100	0)
# color=ACCEURL.http://grs.icarda.org/accessions/?IG=121922::CW::rgb(255	100	0)
# color=ACCEURL.http://grs.icarda.org/accessions/?IG=121960::CW::rgb(255	100	0)
# color=ACCEURL.http://grs.icarda.org/accessions/?IG=121989::CW::rgb(255	100	0)
# color=ACCEURL.http://grs.icarda.org/accessions/?IG=122261::CW::rgb(255	100	0)
# color=ACCEURL.http://grs.icarda.org/accessions/?IG=122352::CW::rgb(255	100	0)
# color=ACCEURL.http://grs.icarda.org/accessions/?IG=122617::CW::rgb(255	101	0)
# color=ACCEURL.http://grs.icarda.org/accessions/?IG=122618::CW::rgb(255	101	0)
# color=ACCEURL.http://grs.icarda.org/accessions/?IG=122619::CW::rgb(255	101	0)
# color=ACCEURL.http://grs.icarda.org/accessions/?IG=122626::CW::rgb(255	101	0)
# color=ACCEURL.http://grs.icarda.org/accessions/?IG=122769::CW::rgb(255	101	0)
# color=ACCEURL.http://grs.icarda.org/accessions/?IG=126295::CW::rgb(255	101	0)
# color=ACCEURL.http://grs.icarda.org/accessions/?IG=126364::CW::rgb(255	101	0)
# color=ACCEURL.http://grs.icarda.org/accessions/?IG=127159::CW::rgb(255	101	0)
# color=ACCEURL.http://grs.icarda.org/accessions/?IG=127160::CW::rgb(255	101	0)
# color=ACCEURL.http://grs.icarda.org/accessions/?IG=127161::CW::rgb(255	102	0)
# color=ACCEURL.http://grs.icarda.org/accessions/?IG=127163::CW::rgb(255	102	0)
# color=ACCEURL.http://grs.icarda.org/accessions/?IG=127166::CW::rgb(255	102	0)
# color=ACCEURL.http://grs.icarda.org/accessions/?IG=127172::CW::rgb(255	102	0)
# color=ACCEURL.http://grs.icarda.org/accessions/?IG=127176::CW::rgb(255	102	0)
# color=ACCEURL.http://grs.icarda.org/accessions/?IG=127177::CW::rgb(255	102	0)
# color=ACCEURL.http://grs.icarda.org/accessions/?IG=127181::CW::rgb(255	102	0)
# color=ACCEURL.http://grs.icarda.org/accessions/?IG=127184::CW::rgb(255	102	0)
# color=ACCEURL.http://grs.icarda.org/accessions/?IG=127187::CW::rgb(255	102	0)
# color=ACCEURL.http://grs.icarda.org/accessions/?IG=127188::CW::rgb(255	103	0)
# color=ACCEURL.http://grs.icarda.org/accessions/?IG=127189::CW::rgb(255	103	0)
# color=ACCEURL.http://grs.icarda.org/accessions/?IG=127192::CW::rgb(255	103	0)
# color=ACCEURL.http://grs.icarda.org/accessions/?IG=127193::CW::rgb(255	103	0)
# color=ACCEURL.http://grs.icarda.org/accessions/?IG=127296::CW::rgb(255	103	0)
# color=ACCEURL.http://grs.icarda.org/accessions/?IG=127456::CW::rgb(255	103	0)
# color=ACCEURL.http://grs.icarda.org/accessions/?IG=127459::CW::rgb(255	103	0)
# color=ACCEURL.http://grs.icarda.org/accessions/?IG=127460::CW::rgb(255	103	0)
# color=ACCEURL.http://grs.icarda.org/accessions/?IG=127490::CW::rgb(255	103	0)
# color=ACCEURL.http://grs.icarda.org/accessions/?IG=127526::CW::rgb(255	103	0)
# color=ACCEURL.http://grs.icarda.org/accessions/?IG=127540::CW::rgb(255	104	0)
# color=ACCEURL.http://grs.icarda.org/accessions/?IG=127548::CW::rgb(255	104	0)
# color=ACCEURL.http://grs.icarda.org/accessions/?IG=127549::CW::rgb(255	104	0)
# color=ACCEURL.http://grs.icarda.org/accessions/?IG=127551::CW::rgb(255	104	0)
# color=ACCEURL.http://grs.icarda.org/accessions/?IG=127553::CW::rgb(255	104	0)
# color=ACCEURL.http://grs.icarda.org/accessions/?IG=127555::CW::rgb(255	104	0)
# color=ACCEURL.http://grs.icarda.org/accessions/?IG=127556::CW::rgb(255	104	0)
# color=ACCEURL.http://grs.icarda.org/accessions/?IG=127557::CW::rgb(255	104	0)
# color=ACCEURL.http://grs.icarda.org/accessions/?IG=127558::CW::rgb(255	104	0)
# color=ACCEURL.http://grs.icarda.org/accessions/?IG=127560::CW::rgb(255	105	0)
# color=ACCEURL.http://grs.icarda.org/accessions/?IG=127567::CW::rgb(255	105	0)
# color=ACCEURL.http://grs.icarda.org/accessions/?IG=127570::CW::rgb(255	105	0)
# color=ACCEURL.http://grs.icarda.org/accessions/?IG=127601::CW::rgb(255	105	0)
# color=ACCEURL.http://grs.icarda.org/accessions/?IG=127602::CW::rgb(255	105	0)
# color=ACCEURL.http://grs.icarda.org/accessions/?IG=127607::CW::rgb(255	105	0)
# color=ACCEURL.http://grs.icarda.org/accessions/?IG=127610::CW::rgb(255	105	0)
# color=ACCEURL.http://grs.icarda.org/accessions/?IG=127613::CW::rgb(255	105	0)
# color=ACCEURL.http://grs.icarda.org/accessions/?IG=127614::CW::rgb(255	105	0)
# color=ACCEURL.http://grs.icarda.org/accessions/?IG=127617::CW::rgb(255	106	0)
# color=ACCEURL.http://grs.icarda.org/accessions/?IG=127619::CW::rgb(255	106	0)
# color=ACCEURL.http://grs.icarda.org/accessions/?IG=127633::CW::rgb(255	106	0)
# color=ACCEURL.http://grs.icarda.org/accessions/?IG=127634::CW::rgb(255	106	0)
# color=ACCEURL.http://grs.icarda.org/accessions/?IG=127636::CW::rgb(255	106	0)
# color=ACCEURL.http://grs.icarda.org/accessions/?IG=127637::CW::rgb(255	106	0)
# color=ACCEURL.http://grs.icarda.org/accessions/?IG=127638::CW::rgb(255	106	0)
# color=ACCEURL.http://grs.icarda.org/accessions/?IG=127640::CW::rgb(255	106	0)
# color=ACCEURL.http://grs.icarda.org/accessions/?IG=127648::CW::rgb(255	106	0)
# color=ACCEURL.http://grs.icarda.org/accessions/?IG=128224::CW::rgb(255	107	0)
# color=ACCEURL.http://grs.icarda.org/accessions/?IG=128225::CW::rgb(255	107	0)
# color=ACCEURL.http://grs.icarda.org/accessions/?IG=128226::CW::rgb(255	107	0)
# color=ACCEURL.http://grs.icarda.org/accessions/?IG=128227::CW::rgb(255	107	0)
# color=ACCEURL.http://grs.icarda.org/accessions/?IG=128228::CW::rgb(255	107	0)
# color=ACCEURL.http://grs.icarda.org/accessions/?IG=129067::CW::rgb(255	107	0)
# color=ACCEURL.http://grs.icarda.org/accessions/?IG=129068::CW::rgb(255	107	0)
# color=ACCEURL.http://grs.icarda.org/accessions/?IG=129069::CW::rgb(255	107	0)
# color=ACCEURL.http://grs.icarda.org/accessions/?IG=129070::CW::rgb(255	107	0)
# color=ACCEURL.http://grs.icarda.org/accessions/?IG=129071::CW::rgb(255	108	0)
# color=ACCEURL.http://grs.icarda.org/accessions/?IG=129072::CW::rgb(255	108	0)
# color=ACCEURL.http://grs.icarda.org/accessions/?IG=129073::CW::rgb(255	108	0)
# color=ACCEURL.http://grs.icarda.org/accessions/?IG=129074::CW::rgb(255	108	0)
# color=ACCEURL.http://grs.icarda.org/accessions/?IG=129075::CW::rgb(255	108	0)
# color=ACCEURL.http://grs.icarda.org/accessions/?IG=129076::CW::rgb(255	108	0)
# color=ACCEURL.http://grs.icarda.org/accessions/?IG=129077::CW::rgb(255	108	0)
# color=ACCEURL.http://grs.icarda.org/accessions/?IG=129078::CW::rgb(255	108	0)
# color=ACCEURL.http://grs.icarda.org/accessions/?IG=129079::CW::rgb(255	108	0)
# color=ACCEURL.http://grs.icarda.org/accessions/?IG=129080::CW::rgb(255	109	0)
# color=ACCEURL.http://grs.icarda.org/accessions/?IG=129081::CW::rgb(255	109	0)
# color=ACCEURL.http://grs.icarda.org/accessions/?IG=129082::CW::rgb(255	109	0)
# color=ACCEURL.http://grs.icarda.org/accessions/?IG=130882::CW::rgb(255	109	0)
# color=ACCEURL.http://grs.icarda.org/accessions/?IG=130884::CW::rgb(255	109	0)
# color=ACCEURL.http://grs.icarda.org/accessions/?IG=130885::CW::rgb(255	109	0)
# color=ACCEURL.http://grs.icarda.org/accessions/?IG=130889::CW::rgb(255	109	0)
# color=ACCEURL.http://grs.icarda.org/accessions/?IG=130967::CW::rgb(255	109	0)
# color=ACCEURL.http://grs.icarda.org/accessions/?IG=130979::CW::rgb(255	109	0)
# color=ACCEURL.http://grs.icarda.org/accessions/?IG=130986::CW::rgb(255	109	0)
# color=ACCEURL.http://grs.icarda.org/accessions/?IG=130992::CW::rgb(255	110	0)
# color=ACCEURL.http://grs.icarda.org/accessions/?IG=130995::CW::rgb(255	110	0)
# color=ACCEURL.http://grs.icarda.org/accessions/?IG=131002::CW::rgb(255	110	0)
# color=ACCEURL.http://grs.icarda.org/accessions/?IG=131004::CW::rgb(255	110	0)
# color=ACCEURL.http://grs.icarda.org/accessions/?IG=131030::CW::rgb(255	110	0)
# color=ACCEURL.http://grs.icarda.org/accessions/?IG=131037::CW::rgb(255	110	0)
# color=ACCEURL.http://grs.icarda.org/accessions/?IG=131783::CW::rgb(255	110	0)
# color=ACCEURL.http://grs.icarda.org/accessions/?IG=132142::CW::rgb(255	110	0)
# color=ACCEURL.http://grs.icarda.org/accessions/?IG=132143::CW::rgb(255	110	0)
# color=ACCEURL.http://grs.icarda.org/accessions/?IG=132144::CW::rgb(255	111	0)
# color=ACCEURL.http://grs.icarda.org/accessions/?IG=132145::CW::rgb(255	111	0)
# color=ACCEURL.http://grs.icarda.org/accessions/?IG=132146::CW::rgb(255	111	0)
# color=ACCEURL.http://grs.icarda.org/accessions/?IG=132147::CW::rgb(255	111	0)
# color=ACCEURL.http://grs.icarda.org/accessions/?IG=132148::CW::rgb(255	111	0)
# color=ACCEURL.http://grs.icarda.org/accessions/?IG=132149::CW::rgb(255	111	0)
# color=ACCEURL.http://grs.icarda.org/accessions/?IG=132150::CW::rgb(255	111	0)
# color=ACCEURL.http://grs.icarda.org/accessions/?IG=132151::CW::rgb(255	111	0)
# color=ACCEURL.http://grs.icarda.org/accessions/?IG=132152::CW::rgb(255	111	0)
# color=ACCEURL.http://grs.icarda.org/accessions/?IG=132153::CW::rgb(255	112	0)
# color=ACCEURL.http://grs.icarda.org/accessions/?IG=132593::CW::rgb(255	112	0)
# color=ACCEURL.http://grs.icarda.org/accessions/?IG=132640::CW::rgb(255	112	0)
# color=ACCEURL.http://grs.icarda.org/accessions/?IG=132644::CW::rgb(255	112	0)
# color=ACCEURL.http://grs.icarda.org/accessions/?IG=132645::CW::rgb(255	112	0)
# color=ACCEURL.http://grs.icarda.org/accessions/?IG=132694::CW::rgb(255	112	0)
# color=ACCEURL.http://grs.icarda.org/accessions/?IG=132695::CW::rgb(255	112	0)
# color=ACCEURL.http://grs.icarda.org/accessions/?IG=132713::CW::rgb(255	112	0)
# color=ACCEURL.http://grs.icarda.org/accessions/?IG=132716::CW::rgb(255	112	0)
# color=ACCEURL.http://grs.icarda.org/accessions/?IG=135226::CW::rgb(255	113	0)
# color=ACCEURL.http://grs.icarda.org/accessions/?IG=135228::CW::rgb(255	113	0)
# color=ACCEURL.http://grs.icarda.org/accessions/?IG=135262::CW::rgb(255	113	0)
# color=ACCEURL.http://grs.icarda.org/accessions/?IG=135296::CW::rgb(255	113	0)
# color=ACCEURL.http://grs.icarda.org/accessions/?IG=135309::CW::rgb(255	113	0)
# color=ACCEURL.http://grs.icarda.org/accessions/?IG=135853::CW::rgb(255	113	0)
# color=ACCEURL.http://grs.icarda.org/accessions/?IG=138790::CW::rgb(255	113	0)
# color=ACCEURL.http://grs.icarda.org/accessions/?IG=138954::CW::rgb(255	113	0)
# color=ACCEURL.http://grs.icarda.org/accessions/?IG=139142::CW::rgb(255	113	0)
# color=ACCEURL.http://grs.icarda.org/accessions/?IG=139143::CW::rgb(255	114	0)
# color=ACCEURL.http://grs.icarda.org/accessions/?IG=139145::CW::rgb(255	114	0)
# color=ACCEURL.http://grs.icarda.org/accessions/?IG=139154::CW::rgb(255	114	0)
# color=ACCEURL.http://grs.icarda.org/accessions/?IG=139155::CW::rgb(255	114	0)
# color=ACCEURL.http://grs.icarda.org/accessions/?IG=139161::CW::rgb(255	114	0)
# color=ACCEURL.http://grs.icarda.org/accessions/?IG=139165::CW::rgb(255	114	0)
# color=ACCEURL.http://grs.icarda.org/accessions/?IG=139168::CW::rgb(255	114	0)
# color=ACCEURL.http://grs.icarda.org/accessions/?IG=139171::CW::rgb(255	114	0)
# color=ACCEURL.http://grs.icarda.org/accessions/?IG=139178::CW::rgb(255	114	0)
# color=ACCEURL.http://grs.icarda.org/accessions/?IG=139181::CW::rgb(255	115	0)
# color=ACCEURL.http://grs.icarda.org/accessions/?IG=139182::CW::rgb(255	115	0)
# color=ACCEURL.http://grs.icarda.org/accessions/?IG=139183::CW::rgb(255	115	0)
# color=ACCEURL.http://grs.icarda.org/accessions/?IG=139185::CW::rgb(255	115	0)
# color=ACCEURL.http://grs.icarda.org/accessions/?IG=139188::CW::rgb(255	115	0)
# color=ACCEURL.http://grs.icarda.org/accessions/?IG=139190::CW::rgb(255	115	0)
# color=ACCEURL.http://grs.icarda.org/accessions/?IG=139240::CW::rgb(255	115	0)
# color=ACCEURL.http://grs.icarda.org/accessions/?IG=139241::CW::rgb(255	115	0)
# color=ACCEURL.http://grs.icarda.org/accessions/?IG=139242::CW::rgb(255	115	0)
# color=ACCEURL.http://grs.icarda.org/accessions/?IG=139243::CW::rgb(255	115	0)
# color=ACCEURL.http://grs.icarda.org/accessions/?IG=139244::CW::rgb(255	116	0)
# color=ACCEURL.http://grs.icarda.org/accessions/?IG=139245::CW::rgb(255	116	0)
# color=ACCEURL.http://grs.icarda.org/accessions/?IG=139246::CW::rgb(255	116	0)
# color=ACCEURL.http://grs.icarda.org/accessions/?IG=139247::CW::rgb(255	116	0)
# color=ACCEURL.http://grs.icarda.org/accessions/?IG=139248::CW::rgb(255	116	0)
# color=ACCEURL.http://grs.icarda.org/accessions/?IG=139249::CW::rgb(255	116	0)
# color=ACCEURL.http://grs.icarda.org/accessions/?IG=139250::CW::rgb(255	116	0)
# color=ACCEURL.http://grs.icarda.org/accessions/?IG=139251::CW::rgb(255	116	0)
# color=ACCEURL.http://grs.icarda.org/accessions/?IG=139252::CW::rgb(255	116	0)
# color=ACCEURL.http://grs.icarda.org/accessions/?IG=139253::CW::rgb(255	117	0)
# color=ACCEURL.http://grs.icarda.org/accessions/?IG=139254::CW::rgb(255	117	0)
# color=ACCEURL.http://grs.icarda.org/accessions/?IG=139255::CW::rgb(255	117	0)
# color=ACCEURL.http://grs.icarda.org/accessions/?IG=139256::CW::rgb(255	117	0)
# color=ACCEURL.http://grs.icarda.org/accessions/?IG=139257::CW::rgb(255	117	0)
# color=ACCEURL.http://grs.icarda.org/accessions/?IG=139258::CW::rgb(255	117	0)
# color=ACCEURL.http://grs.icarda.org/accessions/?IG=139259::CW::rgb(255	117	0)
# color=ACCEURL.http://grs.icarda.org/accessions/?IG=139260::CW::rgb(255	117	0)
# color=ACCEURL.http://grs.icarda.org/accessions/?IG=139261::CW::rgb(255	117	0)
# color=ACCEURL.http://grs.icarda.org/accessions/?IG=139262::CW::rgb(255	118	0)
# color=ACCEURL.http://grs.icarda.org/accessions/?IG=139263::CW::rgb(255	118	0)
# color=ACCEURL.http://grs.icarda.org/accessions/?IG=139264::CW::rgb(255	118	0)
# color=ACCEURL.http://grs.icarda.org/accessions/?IG=139265::CW::rgb(255	118	0)
# color=ACCEURL.http://grs.icarda.org/accessions/?IG=139266::CW::rgb(255	118	0)
# color=ACCEURL.http://grs.icarda.org/accessions/?IG=139367::CW::rgb(255	118	0)
# color=ACCEURL.http://grs.icarda.org/accessions/?IG=139404::CW::rgb(255	118	0)
# color=ACCEURL.http://grs.icarda.org/accessions/?IG=139405::CW::rgb(255	118	0)
# color=ACCEURL.http://grs.icarda.org/accessions/?IG=139460::CW::rgb(255	118	0)
# color=ACCEURL.http://grs.icarda.org/accessions/?IG=139461::CW::rgb(255	119	0)
# color=ACCEURL.http://grs.icarda.org/accessions/?IG=139485::CW::rgb(255	119	0)
# color=ACCEURL.http://grs.icarda.org/accessions/?IG=139500::CW::rgb(255	119	0)
# color=ACCEURL.http://grs.icarda.org/accessions/?IG=139524::CW::rgb(255	119	0)
# color=ACCEURL.http://grs.icarda.org/accessions/?IG=139545::CW::rgb(255	119	0)
# color=ACCEURL.http://grs.icarda.org/accessions/?IG=139546::CW::rgb(255	119	0)
# color=ACCEURL.http://grs.icarda.org/accessions/?IG=139547::CW::rgb(255	119	0)
# color=ACCEURL.http://grs.icarda.org/accessions/?IG=139571::CW::rgb(255	119	0)
# color=ACCEURL.http://grs.icarda.org/accessions/?IG=139605::CW::rgb(255	119	0)
# color=ACCEURL.http://grs.icarda.org/accessions/?IG=139607::CW::rgb(255	120	0)
# color=ACCEURL.http://grs.icarda.org/accessions/?IG=139774::CW::rgb(255	120	0)
# color=ACCEURL.http://grs.icarda.org/accessions/?IG=140064::CW::rgb(255	120	0)
# color=ACCEURL.http://grs.icarda.org/accessions/?IG=140074::CW::rgb(255	120	0)
# color=ACCEURL.http://grs.icarda.org/accessions/?IG=140098::CW::rgb(255	120	0)
# color=ACCEURL.http://grs.icarda.org/accessions/?IG=140122::CW::rgb(255	120	0)
# color=ACCEURL.http://grs.icarda.org/accessions/?IG=140127::CW::rgb(255	120	0)
# color=ACCEURL.http://grs.icarda.org/accessions/?IG=140131::CW::rgb(255	120	0)
# color=ACCEURL.http://grs.icarda.org/accessions/?IG=140140::CW::rgb(255	121	0)
# color=ACCEURL.http://grs.icarda.org/accessions/?IG=140229::CW::rgb(255	121	0)
# color=ACCEURL.http://grs.icarda.org/accessions/?IG=140238::CW::rgb(255	121	0)
# color=ACCEURL.http://grs.icarda.org/accessions/?IG=140273::CW::rgb(255	121	0)
# color=ACCEURL.http://grs.icarda.org/accessions/?IG=140298::CW::rgb(255	121	0)
# color=ACCEURL.http://grs.icarda.org/accessions/?IG=140317::CW::rgb(255	121	0)
# color=ACCEURL.http://grs.icarda.org/accessions/?IG=140323::CW::rgb(255	121	0)
# color=ACCEURL.http://grs.icarda.org/accessions/?IG=140339::CW::rgb(255	121	0)
# color=ACCEURL.http://grs.icarda.org/accessions/?IG=140368::CW::rgb(255	121	0)
# color=ACCEURL.http://grs.icarda.org/accessions/?IG=140453::CW::rgb(255	121	0)
# color=ACCEURL.http://grs.icarda.org/accessions/?IG=140488::CW::rgb(255	122	0)
# color=ACCEURL.http://grs.icarda.org/accessions/?IG=140507::CW::rgb(255	122	0)
# color=ACCEURL.http://grs.icarda.org/accessions/?IG=140526::CW::rgb(255	122	0)
# color=ACCEURL.http://grs.icarda.org/accessions/?IG=140570::CW::rgb(255	122	0)
# color=ACCEURL.http://grs.icarda.org/accessions/?IG=140793::CW::rgb(255	122	0)
# color=ACCEURL.http://grs.icarda.org/accessions/?IG=140795::CW::rgb(255	122	0)
# color=ACCEURL.http://grs.icarda.org/accessions/?IG=140877::CW::rgb(255	122	0)
# color=ACCEURL.http://grs.icarda.org/accessions/?IG=141346::CW::rgb(255	122	0)
# color=ACCEURL.http://grs.icarda.org/accessions/?IG=141349::CW::rgb(255	123	0)
# color=ACCEURL.http://grs.icarda.org/accessions/?IG=141662::CW::rgb(255	123	0)
# color=ACCEURL.http://grs.icarda.org/accessions/?IG=141663::CW::rgb(255	123	0)
# color=ACCEURL.http://grs.icarda.org/accessions/?IG=141964::CW::rgb(255	123	0)
# color=ACCEURL.http://grs.icarda.org/accessions/?IG=141965::CW::rgb(255	123	0)
# color=ACCEURL.http://grs.icarda.org/accessions/?IG=141966::CW::rgb(255	123	0)
# color=ACCEURL.http://grs.icarda.org/accessions/?IG=141967::CW::rgb(255	123	0)
# color=ACCEURL.http://grs.icarda.org/accessions/?IG=141968::CW::rgb(255	123	0)
# color=ACCEURL.http://grs.icarda.org/accessions/?IG=141969::CW::rgb(255	123	0)
# color=ACCEURL.http://grs.icarda.org/accessions/?IG=141970::CW::rgb(255	124	0)
# color=ACCEURL.http://grs.icarda.org/accessions/?IG=141971::CW::rgb(255	124	0)
# color=ACCEURL.http://grs.icarda.org/accessions/?IG=141972::CW::rgb(255	124	0)
# color=ACCEURL.http://grs.icarda.org/accessions/?IG=141973::CW::rgb(255	124	0)
# color=ACCEURL.http://grs.icarda.org/accessions/?IG=141974::CW::rgb(255	124	0)
# color=ACCEURL.http://grs.icarda.org/accessions/?IG=141975::CW::rgb(255	124	0)
# color=ACCEURL.http://grs.icarda.org/accessions/?IG=141976::CW::rgb(255	124	0)
# color=ACCEURL.http://grs.icarda.org/accessions/?IG=141977::CW::rgb(255	124	0)
# color=ACCEURL.http://grs.icarda.org/accessions/?IG=141978::CW::rgb(255	124	0)
# color=ACCEURL.http://grs.icarda.org/accessions/?IG=141979::CW::rgb(255	125	0)
# color=ACCEURL.http://grs.icarda.org/accessions/?IG=141980::CW::rgb(255	125	0)
# color=ACCEURL.http://grs.icarda.org/accessions/?IG=141981::CW::rgb(255	125	0)
# color=ACCEURL.http://grs.icarda.org/accessions/?IG=141982::CW::rgb(255	125	0)
# color=ACCEURL.http://grs.icarda.org/accessions/?IG=141983::CW::rgb(255	125	0)
# color=ACCEURL.http://grs.icarda.org/accessions/?IG=141984::CW::rgb(255	125	0)
# color=ACCEURL.http://grs.icarda.org/accessions/?IG=141985::CW::rgb(255	125	0)
# color=ACCEURL.http://grs.icarda.org/accessions/?IG=141986::CW::rgb(255	125	0)
# color=ACCEURL.http://grs.icarda.org/accessions/?IG=141987::CW::rgb(255	125	0)
# color=ACCEURL.http://grs.icarda.org/accessions/?IG=141988::CW::rgb(255	126	0)
# color=ACCEURL.http://grs.icarda.org/accessions/?IG=141989::CW::rgb(255	126	0)
# color=ACCEURL.http://grs.icarda.org/accessions/?IG=141990::CW::rgb(255	126	0)
# color=ACCEURL.http://grs.icarda.org/accessions/?IG=141991::CW::rgb(255	126	0)
# color=ACCEURL.http://grs.icarda.org/accessions/?IG=141992::CW::rgb(255	126	0)
# color=ACCEURL.http://grs.icarda.org/accessions/?IG=141993::CW::rgb(255	126	0)
# color=ACCEURL.http://grs.icarda.org/accessions/?IG=141994::CW::rgb(255	126	0)
# color=ACCEURL.http://grs.icarda.org/accessions/?IG=141995::CW::rgb(255	126	0)
# color=ACCEURL.http://grs.icarda.org/accessions/?IG=141996::CW::rgb(255	126	0)
# color=ACCEURL.http://grs.icarda.org/accessions/?IG=141997::CW::rgb(255	127	0)
# color=ACCEURL.http://grs.icarda.org/accessions/?IG=141998::CW::rgb(255	127	0)
# color=ACCEURL.http://grs.icarda.org/accessions/?IG=141999::CW::rgb(255	127	0)
# color=ACCEURL.http://grs.icarda.org/accessions/?IG=142000::CW::rgb(255	127	0)
# color=ACCEURL.http://grs.icarda.org/accessions/?IG=142001::CW::rgb(255	127	0)
# color=ACCEURL.http://grs.icarda.org/accessions/?IG=142002::CW::rgb(255	127	0)
# color=ACCEURL.http://grs.icarda.org/accessions/?IG=142003::CW::rgb(255	127	0)
# color=ACCEURL.http://grs.icarda.org/accessions/?IG=142004::CW::rgb(255	127	0)
# color=ACCEURL.http://grs.icarda.org/accessions/?IG=142005::CW::rgb(255	127	0)
# color=ACCEURL.http://grs.icarda.org/accessions/?IG=142006::CW::rgb(255	127	0)
# color=ACCEURL.http://grs.icarda.org/accessions/?IG=142007::CW::rgb(255	128	0)
# color=ACCEURL.http://grs.icarda.org/accessions/?IG=142008::CW::rgb(255	128	0)
# color=ACCEURL.http://grs.icarda.org/accessions/?IG=142009::CW::rgb(255	128	0)
# color=ACCEURL.http://grs.icarda.org/accessions/?IG=142010::CW::rgb(255	128	0)
# color=ACCEURL.http://grs.icarda.org/accessions/?IG=142011::CW::rgb(255	128	0)
# color=ACCEURL.http://grs.icarda.org/accessions/?IG=142012::CW::rgb(255	128	0)
# color=ACCEURL.http://grs.icarda.org/accessions/?IG=142013::CW::rgb(255	128	0)
# color=ACCEURL.http://grs.icarda.org/accessions/?IG=142014::CW::rgb(255	128	0)
# color=ACCEURL.http://grs.icarda.org/accessions/?IG=142015::CW::rgb(255	128	0)
# color=ACCEURL.http://grs.icarda.org/accessions/?IG=142016::CW::rgb(255	129	0)
# color=ACCEURL.http://grs.icarda.org/accessions/?IG=142017::CW::rgb(255	129	0)
# color=ACCEURL.http://grs.icarda.org/accessions/?IG=142018::CW::rgb(255	129	0)
# color=ACCEURL.http://grs.icarda.org/accessions/?IG=142019::CW::rgb(255	129	0)
# color=ACCEURL.http://grs.icarda.org/accessions/?IG=142020::CW::rgb(255	129	0)
# color=ACCEURL.http://grs.icarda.org/accessions/?IG=142021::CW::rgb(255	129	0)
# color=ACCEURL.http://grs.icarda.org/accessions/?IG=142022::CW::rgb(255	129	0)
# color=ACCEURL.http://grs.icarda.org/accessions/?IG=142023::CW::rgb(255	129	0)
# color=ACCEURL.http://grs.icarda.org/accessions/?IG=142024::CW::rgb(255	129	0)
# color=ACCEURL.http://grs.icarda.org/accessions/?IG=142025::CW::rgb(255	130	0)
# color=ACCEURL.http://grs.icarda.org/accessions/?IG=142026::CW::rgb(255	130	0)
# color=ACCEURL.http://grs.icarda.org/accessions/?IG=142027::CW::rgb(255	130	0)
# color=ACCEURL.http://grs.icarda.org/accessions/?IG=142028::CW::rgb(255	130	0)
# color=ACCEURL.http://grs.icarda.org/accessions/?IG=142029::CW::rgb(255	130	0)
# color=ACCEURL.http://grs.icarda.org/accessions/?IG=142030::CW::rgb(255	130	0)
# color=ACCEURL.http://grs.icarda.org/accessions/?IG=142031::CW::rgb(255	130	0)
# color=ACCEURL.http://grs.icarda.org/accessions/?IG=142032::CW::rgb(255	130	0)
# color=ACCEURL.http://grs.icarda.org/accessions/?IG=142033::CW::rgb(255	130	0)
# color=ACCEURL.http://grs.icarda.org/accessions/?IG=142034::CW::rgb(255	131	0)
# color=ACCEURL.http://grs.icarda.org/accessions/?IG=142036::CW::rgb(255	131	0)
# color=ACCEURL.http://grs.icarda.org/accessions/?IG=142037::CW::rgb(255	131	0)
# color=ACCEURL.http://grs.icarda.org/accessions/?IG=142038::CW::rgb(255	131	0)
# color=ACCEURL.http://grs.icarda.org/accessions/?IG=142039::CW::rgb(255	131	0)
# color=ACCEURL.http://grs.icarda.org/accessions/?IG=142040::CW::rgb(255	131	0)
# color=ACCEURL.http://grs.icarda.org/accessions/?IG=142041::CW::rgb(255	131	0)
# color=ACCEURL.http://grs.icarda.org/accessions/?IG=142042::CW::rgb(255	131	0)
# color=ACCEURL.http://grs.icarda.org/accessions/?IG=142043::CW::rgb(255	132	0)
# color=ACCEURL.http://grs.icarda.org/accessions/?IG=142044::CW::rgb(255	132	0)
# color=ACCEURL.http://grs.icarda.org/accessions/?IG=142045::CW::rgb(255	132	0)
# color=ACCEURL.http://grs.icarda.org/accessions/?IG=142046::CW::rgb(255	132	0)
# color=ACCEURL.http://grs.icarda.org/accessions/?IG=142047::CW::rgb(255	132	0)
# color=ACCEURL.http://grs.icarda.org/accessions/?IG=142048::CW::rgb(255	132	0)
# color=ACCEURL.http://grs.icarda.org/accessions/?IG=142049::CW::rgb(255	132	0)
# color=ACCEURL.http://grs.icarda.org/accessions/?IG=142050::CW::rgb(255	132	0)
# color=ACCEURL.http://grs.icarda.org/accessions/?IG=142051::CW::rgb(255	132	0)
# color=ACCEURL.http://grs.icarda.org/accessions/?IG=142052::CW::rgb(255	133	0)
# color=ACCEURL.http://grs.icarda.org/accessions/?IG=142053::CW::rgb(255	133	0)
# color=ACCEURL.http://grs.icarda.org/accessions/?IG=142054::CW::rgb(255	133	0)
# color=ACCEURL.http://grs.icarda.org/accessions/?IG=142055::CW::rgb(255	133	0)
# color=ACCEURL.http://grs.icarda.org/accessions/?IG=142056::CW::rgb(255	133	0)
# color=ACCEURL.http://grs.icarda.org/accessions/?IG=142057::CW::rgb(255	133	0)
# color=ACCEURL.http://grs.icarda.org/accessions/?IG=142058::CW::rgb(255	133	0)
# color=ACCEURL.http://grs.icarda.org/accessions/?IG=142059::CW::rgb(255	133	0)
# color=ACCEURL.http://grs.icarda.org/accessions/?IG=142060::CW::rgb(255	133	0)
# color=ACCEURL.http://grs.icarda.org/accessions/?IG=142061::CW::rgb(255	133	0)
# color=ACCEURL.http://grs.icarda.org/accessions/?IG=142062::CW::rgb(255	134	0)
# color=ACCEURL.http://grs.icarda.org/accessions/?IG=142063::CW::rgb(255	134	0)
# color=ACCEURL.http://grs.icarda.org/accessions/?IG=142064::CW::rgb(255	134	0)
# color=ACCEURL.http://grs.icarda.org/accessions/?IG=142065::CW::rgb(255	134	0)
# color=ACCEURL.http://grs.icarda.org/accessions/?IG=142066::CW::rgb(255	134	0)
# color=ACCEURL.http://grs.icarda.org/accessions/?IG=142067::CW::rgb(255	134	0)
# color=ACCEURL.http://grs.icarda.org/accessions/?IG=142068::CW::rgb(255	134	0)
# color=ACCEURL.http://grs.icarda.org/accessions/?IG=142069::CW::rgb(255	134	0)
# color=ACCEURL.http://grs.icarda.org/accessions/?IG=142070::CW::rgb(255	134	0)
# color=ACCEURL.http://grs.icarda.org/accessions/?IG=142071::CW::rgb(255	135	0)
# color=ACCEURL.http://grs.icarda.org/accessions/?IG=142072::CW::rgb(255	135	0)
# color=ACCEURL.http://grs.icarda.org/accessions/?IG=142073::CW::rgb(255	135	0)
# color=ACCEURL.http://grs.icarda.org/accessions/?IG=142074::CW::rgb(255	135	0)
# color=ACCEURL.http://grs.icarda.org/accessions/?IG=144955::CW::rgb(255	135	0)
# color=ACCEURL.http://grs.icarda.org/accessions/?IG=145010::CW::rgb(255	135	0)
# color=ACCEURL.http://grs.icarda.org/accessions/?IG=145021::CW::rgb(255	135	0)
# color=ACCEURL.http://grs.icarda.org/accessions/?IG=145078::CW::rgb(255	135	0)
# color=ACCEURL.http://grs.icarda.org/accessions/?IG=146877::CW::rgb(255	135	0)
# color=ACCEURL.http://grs.icarda.org/accessions/?IG=147327::CW::rgb(255	136	0)
# color=ACCEURL.http://grs.icarda.org/accessions/?IG=147331::CW::rgb(255	136	0)
# color=ACCEURL.http://grs.icarda.org/accessions/?IG=147332::CW::rgb(255	136	0)
# color=ACCEURL.http://grs.icarda.org/accessions/?IG=147339::CW::rgb(255	136	0)
# color=ACCEURL.http://grs.icarda.org/accessions/?IG=158289::CW::rgb(255	136	0)
# color=ACCEURL.http://grs.icarda.org/accessions/?IG=158294::CW::rgb(255	136	0)
# color=ACCEURL.http://grs.icarda.org/accessions/?IG=158297::CW::rgb(255	136	0)
# color=ACCEURL.http://grs.icarda.org/accessions/?IG=158298::CW::rgb(255	136	0)
# color=ACCEURL.http://grs.icarda.org/accessions/?IG=158299::CW::rgb(255	136	0)
# color=ACCEURL.http://grs.icarda.org/accessions/?IG=158300::CW::rgb(255	137	0)
# color=ACCEURL.http://grs.icarda.org/accessions/?IG=158303::CW::rgb(255	137	0)
# color=ACCEURL.http://grs.icarda.org/accessions/?IG=158304::CW::rgb(255	137	0)
# color=ACCEURL.http://grs.icarda.org/accessions/?IG=158306::CW::rgb(255	137	0)
# color=ACCEURL.http://grs.icarda.org/accessions/?IG=158307::CW::rgb(255	137	0)
# color=ACCEURL.http://grs.icarda.org/accessions/?IG=158308::CW::rgb(255	137	0)
# color=ACCEURL.http://grs.icarda.org/accessions/?IG=158309::CW::rgb(255	137	0)
# color=ACCEURL.http://grs.icarda.org/accessions/?IG=158310::CW::rgb(255	137	0)
# color=ACCEURL.http://grs.icarda.org/accessions/?IG=158312::CW::rgb(255	137	0)
# color=ACCEURL.http://grs.icarda.org/accessions/?IG=158313::CW::rgb(255	138	0)
# color=ACCEURL.http://grs.icarda.org/accessions/?IG=158314::CW::rgb(255	138	0)
# color=ACCEURL.http://grs.icarda.org/accessions/?IG=158315::CW::rgb(255	138	0)
# color=ACCEURL.http://grs.icarda.org/accessions/?IG=158316::CW::rgb(255	138	0)
# color=ACCEURL.http://grs.icarda.org/accessions/?IG=158317::CW::rgb(255	138	0)
# color=ACCEURL.http://grs.icarda.org/accessions/?IG=158318::CW::rgb(255	138	0)
# color=ACCEURL.http://grs.icarda.org/accessions/?IG=158319::CW::rgb(255	138	0)
# color=ACCEURL.http://grs.icarda.org/accessions/?IG=158320::CW::rgb(255	138	0)
# color=ACCEURL.http://grs.icarda.org/accessions/?IG=158321::CW::rgb(255	138	0)
# color=ACCEURL.http://grs.icarda.org/accessions/?IG=158323::CW::rgb(255	139	0)
# color=ACCEURL.http://grs.icarda.org/accessions/?IG=158325::CW::rgb(255	139	0)
# color=ACCEURL.http://grs.icarda.org/accessions/?IG=158326::CW::rgb(255	139	0)
# color=ACCEURL.http://grs.icarda.org/accessions/?IG=158328::CW::rgb(255	139	0)
# color=ACCEURL.http://grs.icarda.org/accessions/?IG=158329::CW::rgb(255	139	0)
# color=ACCEURL.http://grs.icarda.org/accessions/?IG=158332::CW::rgb(255	139	0)
# color=ACCEURL.http://grs.icarda.org/accessions/?IG=158333::CW::rgb(255	139	0)
# color=ACCEURL.http://grs.icarda.org/accessions/?IG=158334::CW::rgb(255	139	0)
# color=ACCEURL.http://grs.icarda.org/accessions/?IG=158335::CW::rgb(255	139	0)
# color=ACCEURL.http://grs.icarda.org/accessions/?IG=158336::CW::rgb(255	140	0)
# color=ACCEURL.http://grs.icarda.org/accessions/?IG=158337::CW::rgb(255	140	0)
# color=ACCEURL.http://grs.icarda.org/accessions/?IG=158338::CW::rgb(255	140	0)
# color=ACCEURL.http://grs.icarda.org/accessions/?IG=158340::CW::rgb(255	140	0)
# color=ACCEURL.http://grs.icarda.org/accessions/?IG=158341::CW::rgb(255	140	0)
# color=ACCEURL.http://grs.icarda.org/accessions/?IG=158343::CW::rgb(255	140	0)
# color=ACCEURL.http://grs.icarda.org/accessions/?IG=158345::CW::rgb(255	140	0)
# color=ACCEURL.http://grs.icarda.org/accessions/?IG=158346::CW::rgb(255	140	0)
# color=ACCEURL.http://grs.icarda.org/accessions/?IG=158347::CW::rgb(255	140	0)
# color=ACCEURL.http://grs.icarda.org/accessions/?IG=158349::CW::rgb(255	141	0)
# color=ACCEURL.http://grs.icarda.org/accessions/?IG=158350::CW::rgb(255	141	0)
# color=ACCEURL.http://grs.icarda.org/accessions/?IG=158352::CW::rgb(255	141	0)
# color=ACCEURL.http://grs.icarda.org/accessions/?IG=158353::CW::rgb(255	141	0)
# color=ACCEURL.http://grs.icarda.org/accessions/?IG=158354::CW::rgb(255	141	0)
# color=ACCEURL.http://grs.icarda.org/accessions/?IG=158355::CW::rgb(255	141	0)
# color=ACCEURL.http://grs.icarda.org/accessions/?IG=158356::CW::rgb(255	141	0)
# color=ACCEURL.http://grs.icarda.org/accessions/?IG=158357::CW::rgb(255	141	0)
# color=ACCEURL.http://grs.icarda.org/accessions/?IG=158359::CW::rgb(255	141	0)
# color=ACCEURL.http://grs.icarda.org/accessions/?IG=158361::CW::rgb(255	142	0)
# color=ACCEURL.http://grs.icarda.org/accessions/?IG=158362::CW::rgb(255	142	0)
# color=ACCEURL.http://grs.icarda.org/accessions/?IG=158365::CW::rgb(255	142	0)
# color=ACCEURL.http://grs.icarda.org/accessions/?IG=158366::CW::rgb(255	142	0)
# color=ACCEURL.http://grs.icarda.org/accessions/?IG=158368::CW::rgb(255	142	0)
# color=ACCEURL.http://grs.icarda.org/accessions/?IG=158370::CW::rgb(255	142	0)
# color=ACCEURL.http://grs.icarda.org/accessions/?IG=158371::CW::rgb(255	142	0)
# color=ACCEURL.http://grs.icarda.org/accessions/?IG=158372::CW::rgb(255	142	0)
# color=ACCEURL.http://grs.icarda.org/accessions/?IG=158373::CW::rgb(255	142	0)
# color=ACCEURL.http://grs.icarda.org/accessions/?IG=158374::CW::rgb(255	143	0)
# color=ACCEURL.http://grs.icarda.org/accessions/?IG=158375::CW::rgb(255	143	0)
# color=ACCEURL.http://grs.icarda.org/accessions/?IG=158376::CW::rgb(255	143	0)
# color=ACCEURL.http://grs.icarda.org/accessions/?IG=158377::CW::rgb(255	143	0)
# color=ACCEURL.http://grs.icarda.org/accessions/?IG=158378::CW::rgb(255	143	0)
# color=ACCEURL.http://grs.icarda.org/accessions/?IG=158379::CW::rgb(255	143	0)
# color=ACCEURL.http://grs.icarda.org/accessions/?IG=158380::CW::rgb(255	143	0)
# color=ACCEURL.http://grs.icarda.org/accessions/?IG=158381::CW::rgb(255	143	0)
# color=ACCEURL.http://grs.icarda.org/accessions/?IG=158382::CW::rgb(255	143	0)
# color=ACCEURL.http://grs.icarda.org/accessions/?IG=158383::CW::rgb(255	144	0)
# color=ACCEURL.http://grs.icarda.org/accessions/?IG=158384::CW::rgb(255	144	0)
# color=ACCEURL.http://grs.icarda.org/accessions/?IG=158385::CW::rgb(255	144	0)
# color=ACCEURL.http://grs.icarda.org/accessions/?IG=158386::CW::rgb(255	144	0)
# color=ACCEURL.http://grs.icarda.org/accessions/?IG=158387::CW::rgb(255	144	0)
# color=ACCEURL.http://grs.icarda.org/accessions/?IG=158389::CW::rgb(255	144	0)
# color=ACCEURL.http://grs.icarda.org/accessions/?IG=158390::CW::rgb(255	144	0)
# color=ACCEURL.http://grs.icarda.org/accessions/?IG=158391::CW::rgb(255	144	0)
# color=ACCEURL.http://grs.icarda.org/accessions/?IG=158392::CW::rgb(255	144	0)
# color=ACCEURL.http://grs.icarda.org/accessions/?IG=158393::CW::rgb(255	145	0)
# color=ACCEURL.http://grs.icarda.org/accessions/?IG=158394::CW::rgb(255	145	0)
# color=ACCEURL.http://grs.icarda.org/accessions/?IG=158395::CW::rgb(255	145	0)
# color=ACCEURL.http://grs.icarda.org/accessions/?IG=158396::CW::rgb(255	145	0)
# color=ACCEURL.http://grs.icarda.org/accessions/?IG=158397::CW::rgb(255	145	0)
# color=ACCEURL.http://grs.icarda.org/accessions/?IG=158398::CW::rgb(255	145	0)
# color=ACCEURL.http://grs.icarda.org/accessions/?IG=158399::CW::rgb(255	145	0)
# color=ACCEURL.http://grs.icarda.org/accessions/?IG=158400::CW::rgb(255	145	0)
# color=ACCEURL.http://grs.icarda.org/accessions/?IG=158401::CW::rgb(255	145	0)
# color=ACCEURL.http://grs.icarda.org/accessions/?IG=158402::CW::rgb(255	145	0)
# color=ACCEURL.http://grs.icarda.org/accessions/?IG=158403::CW::rgb(255	146	0)
# color=ACCEURL.http://grs.icarda.org/accessions/?IG=158404::CW::rgb(255	146	0)
# color=ACCEURL.http://grs.icarda.org/accessions/?IG=158405::CW::rgb(255	146	0)
# color=ACCEURL.http://grs.icarda.org/accessions/?IG=158406::CW::rgb(255	146	0)
# color=ACCEURL.http://grs.icarda.org/accessions/?IG=158409::CW::rgb(255	146	0)
# color=ACCEURL.http://grs.icarda.org/accessions/?IG=158410::CW::rgb(255	146	0)
# color=ACCEURL.http://grs.icarda.org/accessions/?IG=158411::CW::rgb(255	146	0)
# color=ACCEURL.http://grs.icarda.org/accessions/?IG=158412::CW::rgb(255	146	0)
# color=ACCEURL.http://grs.icarda.org/accessions/?IG=158413::CW::rgb(255	146	0)
# color=ACCEURL.http://grs.icarda.org/accessions/?IG=158415::CW::rgb(255	147	0)
# color=ACCEURL.http://grs.icarda.org/accessions/?IG=158416::CW::rgb(255	147	0)
# color=ACCEURL.http://grs.icarda.org/accessions/?IG=158417::CW::rgb(255	147	0)
# color=ACCEURL.http://grs.icarda.org/accessions/?IG=158418::CW::rgb(255	147	0)
# color=ACCEURL.http://grs.icarda.org/accessions/?IG=158419::CW::rgb(255	147	0)
# color=ACCEURL.http://grs.icarda.org/accessions/?IG=158420::CW::rgb(255	147	0)
# color=ACCEURL.http://grs.icarda.org/accessions/?IG=158421::CW::rgb(255	147	0)
# color=ACCEURL.http://grs.icarda.org/accessions/?IG=158422::CW::rgb(255	147	0)
# color=ACCEURL.http://grs.icarda.org/accessions/?IG=158423::CW::rgb(255	147	0)
# color=ACCEURL.http://grs.icarda.org/accessions/?IG=158424::CW::rgb(255	148	0)
# color=ACCEURL.http://grs.icarda.org/accessions/?IG=158425::CW::rgb(255	148	0)
# color=ACCEURL.http://grs.icarda.org/accessions/?IG=158426::CW::rgb(255	148	0)
# color=ACCEURL.http://grs.icarda.org/accessions/?IG=158427::CW::rgb(255	148	0)
# color=ACCEURL.http://grs.icarda.org/accessions/?IG=158428::CW::rgb(255	148	0)
# color=ACCEURL.http://grs.icarda.org/accessions/?IG=158429::CW::rgb(255	148	0)
# color=ACCEURL.http://grs.icarda.org/accessions/?IG=158430::CW::rgb(255	148	0)
# color=ACCEURL.http://grs.icarda.org/accessions/?IG=158431::CW::rgb(255	148	0)
# color=ACCEURL.http://grs.icarda.org/accessions/?IG=158432::CW::rgb(255	148	0)
# color=ACCEURL.http://grs.icarda.org/accessions/?IG=158433::CW::rgb(255	149	0)
# color=ACCEURL.http://grs.icarda.org/accessions/?IG=158435::CW::rgb(255	149	0)
# color=ACCEURL.http://grs.icarda.org/accessions/?IG=158438::CW::rgb(255	149	0)
# color=ACCEURL.http://grs.icarda.org/accessions/?IG=158439::CW::rgb(255	149	0)
# color=ACCEURL.http://grs.icarda.org/accessions/?IG=41510::CW::rgb(255	149	0)
# color=ACCEURL.http://grs.icarda.org/accessions/?IG=41879::CW::rgb(255	149	0)
# color=ACCEURL.http://grs.icarda.org/accessions/?IG=41933::CW::rgb(255	149	0)
# color=ACCEURL.http://grs.icarda.org/accessions/?IG=42018::CW::rgb(255	149	0)
# color=ACCEURL.http://grs.icarda.org/accessions/?IG=42021::CW::rgb(255	150	0)
# color=ACCEURL.http://grs.icarda.org/accessions/?IG=42023::CW::rgb(255	150	0)
# color=ACCEURL.http://grs.icarda.org/accessions/?IG=42026::CW::rgb(255	150	0)
# color=ACCEURL.http://grs.icarda.org/accessions/?IG=42027::CW::rgb(255	150	0)
# color=ACCEURL.http://grs.icarda.org/accessions/?IG=42048::CW::rgb(255	150	0)
# color=ACCEURL.http://grs.icarda.org/accessions/?IG=42064::CW::rgb(255	150	0)
# color=ACCEURL.http://grs.icarda.org/accessions/?IG=42071::CW::rgb(255	150	0)
# color=ACCEURL.http://grs.icarda.org/accessions/?IG=42096::CW::rgb(255	150	0)
# color=ACCEURL.http://grs.icarda.org/accessions/?IG=42127::CW::rgb(255	150	0)
# color=ACCEURL.http://grs.icarda.org/accessions/?IG=42218::CW::rgb(255	151	0)
# color=ACCEURL.http://grs.icarda.org/accessions/?IG=42504::CW::rgb(255	151	0)
# color=ACCEURL.http://grs.icarda.org/accessions/?IG=42550::CW::rgb(255	151	0)
# color=ACCEURL.http://grs.icarda.org/accessions/?IG=42707::CW::rgb(255	151	0)
# color=ACCEURL.http://grs.icarda.org/accessions/?IG=42709::CW::rgb(255	151	0)
# color=ACCEURL.http://grs.icarda.org/accessions/?IG=42786::CW::rgb(255	151	0)
# color=ACCEURL.http://grs.icarda.org/accessions/?IG=43106::CW::rgb(255	151	0)
# color=ACCEURL.http://grs.icarda.org/accessions/?IG=43121::CW::rgb(255	151	0)
# color=ACCEURL.http://grs.icarda.org/accessions/?IG=43152::CW::rgb(255	151	0)
# color=ACCEURL.http://grs.icarda.org/accessions/?IG=43277::CW::rgb(255	151	0)
# color=ACCEURL.http://grs.icarda.org/accessions/?IG=43280::CW::rgb(255	152	0)
# color=ACCEURL.http://grs.icarda.org/accessions/?IG=43291::CW::rgb(255	152	0)
# color=ACCEURL.http://grs.icarda.org/accessions/?IG=43293::CW::rgb(255	152	0)
# color=ACCEURL.http://grs.icarda.org/accessions/?IG=43301::CW::rgb(255	152	0)
# color=ACCEURL.http://grs.icarda.org/accessions/?IG=43315::CW::rgb(255	152	0)
# color=ACCEURL.http://grs.icarda.org/accessions/?IG=43316::CW::rgb(255	152	0)
# color=ACCEURL.http://grs.icarda.org/accessions/?IG=43317::CW::rgb(255	152	0)
# color=ACCEURL.http://grs.icarda.org/accessions/?IG=43323::CW::rgb(255	152	0)
# color=ACCEURL.http://grs.icarda.org/accessions/?IG=43330::CW::rgb(255	152	0)
# color=ACCEURL.http://grs.icarda.org/accessions/?IG=43606::CW::rgb(255	153	0)
# color=ACCEURL.http://grs.icarda.org/accessions/?IG=43607::CW::rgb(255	153	0)
# color=ACCEURL.http://grs.icarda.org/accessions/?IG=43608::CW::rgb(255	153	0)
# color=ACCEURL.http://grs.icarda.org/accessions/?IG=43621::CW::rgb(255	153	0)
# color=ACCEURL.http://grs.icarda.org/accessions/?IG=43635::CW::rgb(255	153	0)
# color=ACCEURL.http://grs.icarda.org/accessions/?IG=43636::CW::rgb(255	153	0)
# color=ACCEURL.http://grs.icarda.org/accessions/?IG=43637::CW::rgb(255	153	0)
# color=ACCEURL.http://grs.icarda.org/accessions/?IG=43643::CW::rgb(255	153	0)
# color=ACCEURL.http://grs.icarda.org/accessions/?IG=43649::CW::rgb(255	153	0)
# color=ACCEURL.http://grs.icarda.org/accessions/?IG=43653::CW::rgb(255	154	0)
# color=ACCEURL.http://grs.icarda.org/accessions/?IG=43656::CW::rgb(255	154	0)
# color=ACCEURL.http://grs.icarda.org/accessions/?IG=43662::CW::rgb(255	154	0)
# color=ACCEURL.http://grs.icarda.org/accessions/?IG=43667::CW::rgb(255	154	0)
# color=ACCEURL.http://grs.icarda.org/accessions/?IG=43668::CW::rgb(255	154	0)
# color=ACCEURL.http://grs.icarda.org/accessions/?IG=43670::CW::rgb(255	154	0)
# color=ACCEURL.http://grs.icarda.org/accessions/?IG=43671::CW::rgb(255	154	0)
# color=ACCEURL.http://grs.icarda.org/accessions/?IG=43672::CW::rgb(255	154	0)
# color=ACCEURL.http://grs.icarda.org/accessions/?IG=43677::CW::rgb(255	154	0)
# color=ACCEURL.http://grs.icarda.org/accessions/?IG=43678::CW::rgb(255	155	0)
# color=ACCEURL.http://grs.icarda.org/accessions/?IG=43679::CW::rgb(255	155	0)
# color=ACCEURL.http://grs.icarda.org/accessions/?IG=43681::CW::rgb(255	155	0)
# color=ACCEURL.http://grs.icarda.org/accessions/?IG=43682::CW::rgb(255	155	0)
# color=ACCEURL.http://grs.icarda.org/accessions/?IG=43683::CW::rgb(255	155	0)
# color=ACCEURL.http://grs.icarda.org/accessions/?IG=43684::CW::rgb(255	155	0)
# color=ACCEURL.http://grs.icarda.org/accessions/?IG=43685::CW::rgb(255	155	0)
# color=ACCEURL.http://grs.icarda.org/accessions/?IG=43688::CW::rgb(255	155	0)
# color=ACCEURL.http://grs.icarda.org/accessions/?IG=43689::CW::rgb(255	155	0)
# color=ACCEURL.http://grs.icarda.org/accessions/?IG=43692::CW::rgb(255	156	0)
# color=ACCEURL.http://grs.icarda.org/accessions/?IG=43693::CW::rgb(255	156	0)
# color=ACCEURL.http://grs.icarda.org/accessions/?IG=43739::CW::rgb(255	156	0)
# color=ACCEURL.http://grs.icarda.org/accessions/?IG=43761::CW::rgb(255	156	0)
# color=ACCEURL.http://grs.icarda.org/accessions/?IG=43762::CW::rgb(255	156	0)
# color=ACCEURL.http://grs.icarda.org/accessions/?IG=43867::CW::rgb(255	156	0)
# color=ACCEURL.http://grs.icarda.org/accessions/?IG=43870::CW::rgb(255	156	0)
# color=ACCEURL.http://grs.icarda.org/accessions/?IG=43871::CW::rgb(255	156	0)
# color=ACCEURL.http://grs.icarda.org/accessions/?IG=43905::CW::rgb(255	156	0)
# color=ACCEURL.http://grs.icarda.org/accessions/?IG=44156::CW::rgb(255	156	0)
# color=ACCEURL.http://grs.icarda.org/accessions/?IG=44542::CW::rgb(255	157	0)
# color=ACCEURL.http://grs.icarda.org/accessions/?IG=44545::CW::rgb(255	157	0)
# color=ACCEURL.http://grs.icarda.org/accessions/?IG=44695::CW::rgb(255	157	0)
# color=ACCEURL.http://grs.icarda.org/accessions/?IG=44697::CW::rgb(255	157	0)
# color=ACCEURL.http://grs.icarda.org/accessions/?IG=44961::CW::rgb(255	157	0)
# color=ACCEURL.http://grs.icarda.org/accessions/?IG=44976::CW::rgb(255	157	0)
# color=ACCEURL.http://grs.icarda.org/accessions/?IG=45033::CW::rgb(255	157	0)
# color=ACCEURL.http://grs.icarda.org/accessions/?IG=45090::CW::rgb(255	157	0)
# color=ACCEURL.http://grs.icarda.org/accessions/?IG=45320::CW::rgb(255	157	0)
# color=ACCEURL.http://grs.icarda.org/accessions/?IG=76300::CW::rgb(255	158	0)
# color=ACCEURL.http://grs.icarda.org/accessions/?IG=76301::CW::rgb(255	158	0)
# color=ACCEURL.http://grs.icarda.org/accessions/?IG=76302::CW::rgb(255	158	0)
# color=ACCEURL.http://grs.icarda.org/accessions/?IG=76303::CW::rgb(255	158	0)
# color=ACCEURL.http://grs.icarda.org/accessions/?IG=76305::CW::rgb(255	158	0)
# color=ACCEURL.http://grs.icarda.org/accessions/?IG=76306::CW::rgb(255	158	0)
# color=ACCEURL.http://grs.icarda.org/accessions/?IG=76307::CW::rgb(255	158	0)
# color=ACCEURL.http://grs.icarda.org/accessions/?IG=76308::CW::rgb(255	158	0)
# color=ACCEURL.http://grs.icarda.org/accessions/?IG=76309::CW::rgb(255	159	0)
# color=ACCEURL.http://grs.icarda.org/accessions/?IG=76310::CW::rgb(255	159	0)
# color=ACCEURL.http://grs.icarda.org/accessions/?IG=76311::CW::rgb(255	159	0)
# color=ACCEURL.http://grs.icarda.org/accessions/?IG=76313::CW::rgb(255	159	0)
# color=ACCEURL.http://grs.icarda.org/accessions/?IG=76314::CW::rgb(255	159	0)
# color=ACCEURL.http://grs.icarda.org/accessions/?IG=76315::CW::rgb(255	159	0)
# color=ACCEURL.http://grs.icarda.org/accessions/?IG=76316::CW::rgb(255	159	0)
# color=ACCEURL.http://grs.icarda.org/accessions/?IG=76317::CW::rgb(255	159	0)
# color=ACCEURL.http://grs.icarda.org/accessions/?IG=76318::CW::rgb(255	159	0)
# color=ACCEURL.http://grs.icarda.org/accessions/?IG=76319::CW::rgb(255	160	0)
# color=ACCEURL.http://grs.icarda.org/accessions/?IG=76320::CW::rgb(255	160	0)
# color=ACCEURL.http://grs.icarda.org/accessions/?IG=76321::CW::rgb(255	160	0)
# color=ACCEURL.http://grs.icarda.org/accessions/?IG=76322::CW::rgb(255	160	0)
# color=ACCEURL.http://grs.icarda.org/accessions/?IG=76323::CW::rgb(255	160	0)
# color=ACCEURL.http://grs.icarda.org/accessions/?IG=76324::CW::rgb(255	160	0)
# color=ACCEURL.http://grs.icarda.org/accessions/?IG=76325::CW::rgb(255	160	0)
# color=ACCEURL.http://grs.icarda.org/accessions/?IG=76326::CW::rgb(255	160	0)
# color=ACCEURL.http://grs.icarda.org/accessions/?IG=76327::CW::rgb(255	160	0)
# color=ACCEURL.http://grs.icarda.org/accessions/?IG=76328::CW::rgb(255	161	0)
# color=ACCEURL.http://grs.icarda.org/accessions/?IG=76329::CW::rgb(255	161	0)
# color=ACCEURL.http://grs.icarda.org/accessions/?IG=76330::CW::rgb(255	161	0)
# color=ACCEURL.http://grs.icarda.org/accessions/?IG=76331::CW::rgb(255	161	0)
# color=ACCEURL.http://grs.icarda.org/accessions/?IG=76332::CW::rgb(255	161	0)
# color=ACCEURL.http://grs.icarda.org/accessions/?IG=76333::CW::rgb(255	161	0)
# color=ACCEURL.http://grs.icarda.org/accessions/?IG=76334::CW::rgb(255	161	0)
# color=ACCEURL.http://grs.icarda.org/accessions/?IG=76335::CW::rgb(255	161	0)
# color=ACCEURL.http://grs.icarda.org/accessions/?IG=76336::CW::rgb(255	161	0)
# color=ACCEURL.http://grs.icarda.org/accessions/?IG=76337::CW::rgb(255	162	0)
# color=ACCEURL.http://grs.icarda.org/accessions/?IG=76338::CW::rgb(255	162	0)
# color=ACCEURL.http://grs.icarda.org/accessions/?IG=76339::CW::rgb(255	162	0)
# color=ACCEURL.http://grs.icarda.org/accessions/?IG=76340::CW::rgb(255	162	0)
# color=ACCEURL.http://grs.icarda.org/accessions/?IG=76341::CW::rgb(255	162	0)
# color=ACCEURL.http://grs.icarda.org/accessions/?IG=76342::CW::rgb(255	162	0)
# color=ACCEURL.http://grs.icarda.org/accessions/?IG=76343::CW::rgb(255	162	0)
# color=ACCEURL.http://grs.icarda.org/accessions/?IG=76344::CW::rgb(255	162	0)
# color=ACCEURL.http://grs.icarda.org/accessions/?IG=76345::CW::rgb(255	162	0)
# color=ACCEURL.http://grs.icarda.org/accessions/?IG=76346::CW::rgb(255	162	0)
# color=ACCEURL.http://grs.icarda.org/accessions/?IG=76347::CW::rgb(255	163	0)
# color=ACCEURL.http://grs.icarda.org/accessions/?IG=76348::CW::rgb(255	163	0)
# color=ACCEURL.http://grs.icarda.org/accessions/?IG=76349::CW::rgb(255	163	0)
# color=ACCEURL.http://grs.icarda.org/accessions/?IG=76350::CW::rgb(255	163	0)
# color=ACCEURL.http://grs.icarda.org/accessions/?IG=76351::CW::rgb(255	163	0)
# color=ACCEURL.http://grs.icarda.org/accessions/?IG=76352::CW::rgb(255	163	0)
# color=ACCEURL.http://grs.icarda.org/accessions/?IG=76353::CW::rgb(255	163	0)
# color=ACCEURL.http://grs.icarda.org/accessions/?IG=76356::CW::rgb(255	163	0)
# color=ACCEURL.http://grs.icarda.org/accessions/?IG=76358::CW::rgb(255	163	0)
# color=ACCEURL.http://grs.icarda.org/accessions/?IG=76372::CW::rgb(255	164	0)
# color=ACCEURL.http://grs.icarda.org/accessions/?IG=76373::CW::rgb(255	164	0)
# color=ACCEURL.http://grs.icarda.org/accessions/?IG=76375::CW::rgb(255	164	0)
# color=ACCEURL.http://grs.icarda.org/accessions/?IG=76376::CW::rgb(255	164	0)
# color=ACCEURL.http://grs.icarda.org/accessions/?IG=76379::CW::rgb(255	164	0)
# color=ACCEURL.http://grs.icarda.org/accessions/?IG=76380::CW::rgb(255	164	0)
# color=ACCEURL.http://grs.icarda.org/accessions/?IG=76381::CW::rgb(255	164	0)
# color=ACCEURL.http://grs.icarda.org/accessions/?IG=76382::CW::rgb(255	164	0)
# color=ACCEURL.http://grs.icarda.org/accessions/?IG=76383::CW::rgb(255	164	0)
# color=ACCEURL.http://grs.icarda.org/accessions/?IG=76385::CW::rgb(255	165	0)
# color=ACCEURL.http://grs.icarda.org/accessions/?IG=76386::CW::rgb(255	165	0)
# color=ACCEURL.http://grs.icarda.org/accessions/?IG=76387::CW::rgb(255	165	0)
# color=ACCEURL.http://grs.icarda.org/accessions/?IG=76388::CW::rgb(255	165	0)
# color=ACCEURL.http://grs.icarda.org/accessions/?IG=76389::CW::rgb(255	165	0)
# color=ACCEURL.http://grs.icarda.org/accessions/?IG=76390::CW::rgb(255	165	0)
# color=ACCEURL.http://grs.icarda.org/accessions/?IG=76391::CW::rgb(255	165	0)
# color=ACCEURL.http://grs.icarda.org/accessions/?IG=76392::CW::rgb(255	165	0)
# color=ACCEURL.http://grs.icarda.org/accessions/?IG=76393::CW::rgb(255	165	0)
# color=ACCEURL.http://grs.icarda.org/accessions/?IG=76394::CW::rgb(255	166	0)
# color=ACCEURL.http://grs.icarda.org/accessions/?IG=76395::CW::rgb(255	166	0)
# color=ACCEURL.http://grs.icarda.org/accessions/?IG=76396::CW::rgb(255	166	0)
# color=ACCEURL.http://grs.icarda.org/accessions/?IG=76397::CW::rgb(255	166	0)
# color=ACCEURL.http://grs.icarda.org/accessions/?IG=76398::CW::rgb(255	166	0)
# color=ACCEURL.http://grs.icarda.org/accessions/?IG=76399::CW::rgb(255	166	0)
# color=ACCEURL.http://grs.icarda.org/accessions/?IG=76400::CW::rgb(255	166	0)
# color=ACCEURL.http://grs.icarda.org/accessions/?IG=76401::CW::rgb(255	166	0)
# color=ACCEURL.http://grs.icarda.org/accessions/?IG=76402::CW::rgb(255	166	0)
# color=ACCEURL.http://grs.icarda.org/accessions/?IG=76403::CW::rgb(255	167	0)
# color=ACCEURL.http://grs.icarda.org/accessions/?IG=76404::CW::rgb(255	167	0)
# color=ACCEURL.http://grs.icarda.org/accessions/?IG=76405::CW::rgb(255	167	0)
# color=ACCEURL.http://grs.icarda.org/accessions/?IG=76406::CW::rgb(255	167	0)
# color=ACCEURL.http://grs.icarda.org/accessions/?IG=76407::CW::rgb(255	167	0)
# color=ACCEURL.http://grs.icarda.org/accessions/?IG=76408::CW::rgb(255	167	0)
# color=ACCEURL.http://grs.icarda.org/accessions/?IG=76409::CW::rgb(255	167	0)
# color=ACCEURL.http://grs.icarda.org/accessions/?IG=76410::CW::rgb(255	167	0)
# color=ACCEURL.http://grs.icarda.org/accessions/?IG=76411::CW::rgb(255	167	0)
# color=ACCEURL.http://grs.icarda.org/accessions/?IG=76412::CW::rgb(255	168	0)
# color=ACCEURL.http://grs.icarda.org/accessions/?IG=76413::CW::rgb(255	168	0)
# color=ACCEURL.http://grs.icarda.org/accessions/?IG=76414::CW::rgb(255	168	0)
# color=ACCEURL.http://grs.icarda.org/accessions/?IG=76415::CW::rgb(255	168	0)
# color=ACCEURL.http://grs.icarda.org/accessions/?IG=76416::CW::rgb(255	168	0)
# color=ACCEURL.http://grs.icarda.org/accessions/?IG=76417::CW::rgb(255	168	0)
# color=ACCEURL.http://grs.icarda.org/accessions/?IG=76418::CW::rgb(255	168	0)
# color=ACCEURL.http://grs.icarda.org/accessions/?IG=76420::CW::rgb(255	168	0)
# color=ACCEURL.http://grs.icarda.org/accessions/?IG=76421::CW::rgb(255	168	0)
# color=ACCEURL.http://grs.icarda.org/accessions/?IG=76422::CW::rgb(255	169	0)
# color=ACCEURL.http://grs.icarda.org/accessions/?IG=76423::CW::rgb(255	169	0)
# color=ACCEURL.http://grs.icarda.org/accessions/?IG=76424::CW::rgb(255	169	0)
# color=ACCEURL.http://grs.icarda.org/accessions/?IG=76425::CW::rgb(255	169	0)
# color=ACCEURL.http://grs.icarda.org/accessions/?IG=76426::CW::rgb(255	169	0)
# color=ACCEURL.http://grs.icarda.org/accessions/?IG=76427::CW::rgb(255	169	0)
# color=ACCEURL.http://grs.icarda.org/accessions/?IG=76428::CW::rgb(255	169	0)
# color=ACCEURL.http://grs.icarda.org/accessions/?IG=76429::CW::rgb(255	169	0)
# color=ACCEURL.http://grs.icarda.org/accessions/?IG=76430::CW::rgb(255	169	0)
# color=ACCEURL.http://grs.icarda.org/accessions/?IG=76431::CW::rgb(255	170	0)
# color=ACCEURL.http://grs.icarda.org/accessions/?IG=76433::CW::rgb(255	170	0)
# color=ACCEURL.http://grs.icarda.org/accessions/?IG=76434::CW::rgb(255	170	0)
# color=ACCEURL.http://grs.icarda.org/accessions/?IG=76435::CW::rgb(255	170	0)
# color=ACCEURL.http://grs.icarda.org/accessions/?IG=76436::CW::rgb(255	170	0)
# color=ACCEURL.http://grs.icarda.org/accessions/?IG=76437::CW::rgb(255	170	0)
# color=ACCEURL.http://grs.icarda.org/accessions/?IG=76438::CW::rgb(255	170	0)
# color=ACCEURL.http://grs.icarda.org/accessions/?IG=76439::CW::rgb(255	170	0)
# color=ACCEURL.http://grs.icarda.org/accessions/?IG=76440::CW::rgb(255	170	0)
# color=ACCEURL.http://grs.icarda.org/accessions/?IG=76441::CW::rgb(255	171	0)
# color=ACCEURL.http://grs.icarda.org/accessions/?IG=76442::CW::rgb(255	171	0)
# color=ACCEURL.http://grs.icarda.org/accessions/?IG=76443::CW::rgb(255	171	0)
# color=ACCEURL.http://grs.icarda.org/accessions/?IG=76444::CW::rgb(255	171	0)
# color=ACCEURL.http://grs.icarda.org/accessions/?IG=76445::CW::rgb(255	171	0)
# color=ACCEURL.http://grs.icarda.org/accessions/?IG=76446::CW::rgb(255	171	0)
# color=ACCEURL.http://grs.icarda.org/accessions/?IG=76447::CW::rgb(255	171	0)
# color=ACCEURL.http://grs.icarda.org/accessions/?IG=76448::CW::rgb(255	171	0)
# color=ACCEURL.http://grs.icarda.org/accessions/?IG=76449::CW::rgb(255	171	0)
# color=ACCEURL.http://grs.icarda.org/accessions/?IG=76450::CW::rgb(255	172	0)
# color=ACCEURL.http://grs.icarda.org/accessions/?IG=76451::CW::rgb(255	172	0)
# color=ACCEURL.http://grs.icarda.org/accessions/?IG=76452::CW::rgb(255	172	0)
# color=ACCEURL.http://grs.icarda.org/accessions/?IG=76453::CW::rgb(255	172	0)
# color=ACCEURL.http://grs.icarda.org/accessions/?IG=76454::CW::rgb(255	172	0)
# color=ACCEURL.http://grs.icarda.org/accessions/?IG=76455::CW::rgb(255	172	0)
# color=ACCEURL.http://grs.icarda.org/accessions/?IG=76456::CW::rgb(255	172	0)
# color=ACCEURL.http://grs.icarda.org/accessions/?IG=76457::CW::rgb(255	172	0)
# color=ACCEURL.http://grs.icarda.org/accessions/?IG=76458::CW::rgb(255	172	0)
# color=ACCEURL.http://grs.icarda.org/accessions/?IG=76459::CW::rgb(255	173	0)
# color=ACCEURL.http://grs.icarda.org/accessions/?IG=76460::CW::rgb(255	173	0)
# color=ACCEURL.http://grs.icarda.org/accessions/?IG=76461::CW::rgb(255	173	0)
# color=ACCEURL.http://grs.icarda.org/accessions/?IG=76462::CW::rgb(255	173	0)
# color=ACCEURL.http://grs.icarda.org/accessions/?IG=76464::CW::rgb(255	173	0)
# color=ACCEURL.http://grs.icarda.org/accessions/?IG=76465::CW::rgb(255	173	0)
# color=ACCEURL.http://grs.icarda.org/accessions/?IG=76466::CW::rgb(255	173	0)
# color=ACCEURL.http://grs.icarda.org/accessions/?IG=76468::CW::rgb(255	173	0)
# color=ACCEURL.http://grs.icarda.org/accessions/?IG=76469::CW::rgb(255	173	0)
# color=ACCEURL.http://grs.icarda.org/accessions/?IG=76470::CW::rgb(255	174	0)
# color=ACCEURL.http://grs.icarda.org/accessions/?IG=76471::CW::rgb(255	174	0)
# color=ACCEURL.http://grs.icarda.org/accessions/?IG=76472::CW::rgb(255	174	0)
# color=ACCEURL.http://grs.icarda.org/accessions/?IG=76473::CW::rgb(255	174	0)
# color=ACCEURL.http://grs.icarda.org/accessions/?IG=76474::CW::rgb(255	174	0)
# color=ACCEURL.http://grs.icarda.org/accessions/?IG=76475::CW::rgb(255	174	0)
# color=ACCEURL.http://grs.icarda.org/accessions/?IG=76476::CW::rgb(255	174	0)
# color=ACCEURL.http://grs.icarda.org/accessions/?IG=76477::CW::rgb(255	174	0)
# color=ACCEURL.http://grs.icarda.org/accessions/?IG=76478::CW::rgb(255	174	0)
# color=ACCEURL.http://grs.icarda.org/accessions/?IG=76479::CW::rgb(255	174	0)
# color=ACCEURL.http://grs.icarda.org/accessions/?IG=76480::CW::rgb(255	175	0)
# color=ACCEURL.http://grs.icarda.org/accessions/?IG=76481::CW::rgb(255	175	0)
# color=ACCEURL.http://grs.icarda.org/accessions/?IG=76482::CW::rgb(255	175	0)
# color=ACCEURL.http://grs.icarda.org/accessions/?IG=76483::CW::rgb(255	175	0)
# color=ACCEURL.http://grs.icarda.org/accessions/?IG=76484::CW::rgb(255	175	0)
# color=ACCEURL.http://grs.icarda.org/accessions/?IG=76485::CW::rgb(255	175	0)
# color=ACCEURL.http://grs.icarda.org/accessions/?IG=76486::CW::rgb(255	175	0)
# color=ACCEURL.http://grs.icarda.org/accessions/?IG=76487::CW::rgb(255	175	0)
# color=ACCEURL.http://grs.icarda.org/accessions/?IG=76488::CW::rgb(255	175	0)
# color=ACCEURL.http://grs.icarda.org/accessions/?IG=76489::CW::rgb(255	176	0)
# color=ACCEURL.http://grs.icarda.org/accessions/?IG=76490::CW::rgb(255	176	0)
# color=ACCEURL.http://grs.icarda.org/accessions/?IG=76491::CW::rgb(255	176	0)
# color=ACCEURL.http://grs.icarda.org/accessions/?IG=76492::CW::rgb(255	176	0)
# color=ACCEURL.http://grs.icarda.org/accessions/?IG=76493::CW::rgb(255	176	0)
# color=ACCEURL.http://grs.icarda.org/accessions/?IG=76495::CW::rgb(255	176	0)
# color=ACCEURL.http://grs.icarda.org/accessions/?IG=76496::CW::rgb(255	176	0)
# color=ACCEURL.http://grs.icarda.org/accessions/?IG=76497::CW::rgb(255	176	0)
# color=ACCEURL.http://grs.icarda.org/accessions/?IG=76498::CW::rgb(255	177	0)
# color=ACCEURL.http://grs.icarda.org/accessions/?IG=76499::CW::rgb(255	177	0)
# color=ACCEURL.http://grs.icarda.org/accessions/?IG=76500::CW::rgb(255	177	0)
# color=ACCEURL.http://grs.icarda.org/accessions/?IG=76501::CW::rgb(255	177	0)
# color=ACCEURL.http://grs.icarda.org/accessions/?IG=76502::CW::rgb(255	177	0)
# color=ACCEURL.http://grs.icarda.org/accessions/?IG=76503::CW::rgb(255	177	0)
# color=ACCEURL.http://grs.icarda.org/accessions/?IG=76504::CW::rgb(255	177	0)
# color=ACCEURL.http://grs.icarda.org/accessions/?IG=76505::CW::rgb(255	177	0)
# color=ACCEURL.http://grs.icarda.org/accessions/?IG=76506::CW::rgb(255	177	0)
# color=ACCEURL.http://grs.icarda.org/accessions/?IG=76507::CW::rgb(255	178	0)
# color=ACCEURL.http://grs.icarda.org/accessions/?IG=76508::CW::rgb(255	178	0)
# color=ACCEURL.http://grs.icarda.org/accessions/?IG=76509::CW::rgb(255	178	0)
# color=ACCEURL.http://grs.icarda.org/accessions/?IG=76510::CW::rgb(255	178	0)
# color=ACCEURL.http://grs.icarda.org/accessions/?IG=76511::CW::rgb(255	178	0)
# color=ACCEURL.http://grs.icarda.org/accessions/?IG=76512::CW::rgb(255	178	0)
# color=ACCEURL.http://grs.icarda.org/accessions/?IG=76513::CW::rgb(255	178	0)
# color=ACCEURL.http://grs.icarda.org/accessions/?IG=76514::CW::rgb(255	178	0)
# color=ACCEURL.http://grs.icarda.org/accessions/?IG=76515::CW::rgb(255	178	0)
# color=ACCEURL.http://grs.icarda.org/accessions/?IG=76516::CW::rgb(255	179	0)
# color=ACCEURL.http://grs.icarda.org/accessions/?IG=76517::CW::rgb(255	179	0)
# color=ACCEURL.http://grs.icarda.org/accessions/?IG=76518::CW::rgb(255	179	0)
# color=ACCEURL.http://grs.icarda.org/accessions/?IG=76519::CW::rgb(255	179	0)
# color=ACCEURL.http://grs.icarda.org/accessions/?IG=76520::CW::rgb(255	179	0)
# color=ACCEURL.http://grs.icarda.org/accessions/?IG=76521::CW::rgb(255	179	0)
# color=ACCEURL.http://grs.icarda.org/accessions/?IG=76522::CW::rgb(255	179	0)
# color=ACCEURL.http://grs.icarda.org/accessions/?IG=76523::CW::rgb(255	179	0)
# color=ACCEURL.http://grs.icarda.org/accessions/?IG=76524::CW::rgb(255	179	0)
# color=ACCEURL.http://grs.icarda.org/accessions/?IG=76525::CW::rgb(255	180	0)
# color=ACCEURL.http://grs.icarda.org/accessions/?IG=76526::CW::rgb(255	180	0)
# color=ACCEURL.http://grs.icarda.org/accessions/?IG=76527::CW::rgb(255	180	0)
# color=ACCEURL.http://grs.icarda.org/accessions/?IG=76528::CW::rgb(255	180	0)
# color=ACCEURL.http://grs.icarda.org/accessions/?IG=76529::CW::rgb(255	180	0)
# color=ACCEURL.http://grs.icarda.org/accessions/?IG=76530::CW::rgb(255	180	0)
# color=ACCEURL.http://grs.icarda.org/accessions/?IG=76531::CW::rgb(255	180	0)
# color=ACCEURL.http://grs.icarda.org/accessions/?IG=76532::CW::rgb(255	180	0)
# color=ACCEURL.http://grs.icarda.org/accessions/?IG=76533::CW::rgb(255	180	0)
# color=ACCEURL.http://grs.icarda.org/accessions/?IG=76534::CW::rgb(255	180	0)
# color=ACCEURL.http://grs.icarda.org/accessions/?IG=76535::CW::rgb(255	181	0)
# color=ACCEURL.http://grs.icarda.org/accessions/?IG=76536::CW::rgb(255	181	0)
# color=ACCEURL.http://grs.icarda.org/accessions/?IG=76537::CW::rgb(255	181	0)
# color=ACCEURL.http://grs.icarda.org/accessions/?IG=76538::CW::rgb(255	181	0)
# color=ACCEURL.http://grs.icarda.org/accessions/?IG=76539::CW::rgb(255	181	0)
# color=ACCEURL.http://grs.icarda.org/accessions/?IG=76540::CW::rgb(255	181	0)
# color=ACCEURL.http://grs.icarda.org/accessions/?IG=76541::CW::rgb(255	181	0)
# color=ACCEURL.http://grs.icarda.org/accessions/?IG=76542::CW::rgb(255	181	0)
# color=ACCEURL.http://grs.icarda.org/accessions/?IG=76543::CW::rgb(255	181	0)
# color=ACCEURL.http://grs.icarda.org/accessions/?IG=76544::CW::rgb(255	182	0)
# color=ACCEURL.http://grs.icarda.org/accessions/?IG=76545::CW::rgb(255	182	0)
# color=ACCEURL.http://grs.icarda.org/accessions/?IG=76546::CW::rgb(255	182	0)
# color=ACCEURL.http://grs.icarda.org/accessions/?IG=76547::CW::rgb(255	182	0)
# color=ACCEURL.http://grs.icarda.org/accessions/?IG=76548::CW::rgb(255	182	0)
# color=ACCEURL.http://grs.icarda.org/accessions/?IG=76549::CW::rgb(255	182	0)
# color=ACCEURL.http://grs.icarda.org/accessions/?IG=76550::CW::rgb(255	182	0)
# color=ACCEURL.http://grs.icarda.org/accessions/?IG=76551::CW::rgb(255	182	0)
# color=ACCEURL.http://grs.icarda.org/accessions/?IG=76552::CW::rgb(255	182	0)
# color=ACCEURL.http://grs.icarda.org/accessions/?IG=76553::CW::rgb(255	183	0)
# color=ACCEURL.http://grs.icarda.org/accessions/?IG=76554::CW::rgb(255	183	0)
# color=ACCEURL.http://grs.icarda.org/accessions/?IG=76555::CW::rgb(255	183	0)
# color=ACCEURL.http://grs.icarda.org/accessions/?IG=76556::CW::rgb(255	183	0)
# color=ACCEURL.http://grs.icarda.org/accessions/?IG=76557::CW::rgb(255	183	0)
# color=ACCEURL.http://grs.icarda.org/accessions/?IG=76558::CW::rgb(255	183	0)
# color=ACCEURL.http://grs.icarda.org/accessions/?IG=76559::CW::rgb(255	183	0)
# color=ACCEURL.http://grs.icarda.org/accessions/?IG=76560::CW::rgb(255	183	0)
# color=ACCEURL.http://grs.icarda.org/accessions/?IG=76561::CW::rgb(255	183	0)
# color=ACCEURL.http://grs.icarda.org/accessions/?IG=76562::CW::rgb(255	184	0)
# color=ACCEURL.http://grs.icarda.org/accessions/?IG=76563::CW::rgb(255	184	0)
# color=ACCEURL.http://grs.icarda.org/accessions/?IG=76564::CW::rgb(255	184	0)
# color=ACCEURL.http://grs.icarda.org/accessions/?IG=76565::CW::rgb(255	184	0)
# color=ACCEURL.http://grs.icarda.org/accessions/?IG=76566::CW::rgb(255	184	0)
# color=ACCEURL.http://grs.icarda.org/accessions/?IG=76567::CW::rgb(255	184	0)
# color=ACCEURL.http://grs.icarda.org/accessions/?IG=76568::CW::rgb(255	184	0)
# color=ACCEURL.http://grs.icarda.org/accessions/?IG=76569::CW::rgb(255	184	0)
# color=ACCEURL.http://grs.icarda.org/accessions/?IG=76570::CW::rgb(255	184	0)
# color=ACCEURL.http://grs.icarda.org/accessions/?IG=76571::CW::rgb(255	185	0)
# color=ACCEURL.http://grs.icarda.org/accessions/?IG=76572::CW::rgb(255	185	0)
# color=ACCEURL.http://grs.icarda.org/accessions/?IG=76573::CW::rgb(255	185	0)
# color=ACCEURL.http://grs.icarda.org/accessions/?IG=76574::CW::rgb(255	185	0)
# color=ACCEURL.http://grs.icarda.org/accessions/?IG=76575::CW::rgb(255	185	0)
# color=ACCEURL.http://grs.icarda.org/accessions/?IG=76576::CW::rgb(255	185	0)
# color=ACCEURL.http://grs.icarda.org/accessions/?IG=76577::CW::rgb(255	185	0)
# color=ACCEURL.http://grs.icarda.org/accessions/?IG=76578::CW::rgb(255	185	0)
# color=ACCEURL.http://grs.icarda.org/accessions/?IG=76579::CW::rgb(255	185	0)
# color=ACCEURL.http://grs.icarda.org/accessions/?IG=76580::CW::rgb(255	186	0)
# color=ACCEURL.http://grs.icarda.org/accessions/?IG=76581::CW::rgb(255	186	0)
# color=ACCEURL.http://grs.icarda.org/accessions/?IG=76582::CW::rgb(255	186	0)
# color=ACCEURL.http://grs.icarda.org/accessions/?IG=76583::CW::rgb(255	186	0)
# color=ACCEURL.http://grs.icarda.org/accessions/?IG=76584::CW::rgb(255	186	0)
# color=ACCEURL.http://grs.icarda.org/accessions/?IG=76585::CW::rgb(255	186	0)
# color=ACCEURL.http://grs.icarda.org/accessions/?IG=76586::CW::rgb(255	186	0)
# color=ACCEURL.http://grs.icarda.org/accessions/?IG=76587::CW::rgb(255	186	0)
# color=ACCEURL.http://grs.icarda.org/accessions/?IG=76588::CW::rgb(255	186	0)
# color=ACCEURL.http://grs.icarda.org/accessions/?IG=76589::CW::rgb(255	186	0)
# color=ACCEURL.http://grs.icarda.org/accessions/?IG=76590::CW::rgb(255	187	0)
# color=ACCEURL.http://grs.icarda.org/accessions/?IG=76591::CW::rgb(255	187	0)
# color=ACCEURL.http://grs.icarda.org/accessions/?IG=76592::CW::rgb(255	187	0)
# color=ACCEURL.http://grs.icarda.org/accessions/?IG=76593::CW::rgb(255	187	0)
# color=ACCEURL.http://grs.icarda.org/accessions/?IG=76594::CW::rgb(255	187	0)
# color=ACCEURL.http://grs.icarda.org/accessions/?IG=76595::CW::rgb(255	187	0)
# color=ACCEURL.http://grs.icarda.org/accessions/?IG=76596::CW::rgb(255	187	0)
# color=ACCEURL.http://grs.icarda.org/accessions/?IG=76597::CW::rgb(255	187	0)
# color=ACCEURL.http://grs.icarda.org/accessions/?IG=76598::CW::rgb(255	187	0)
# color=ACCEURL.http://grs.icarda.org/accessions/?IG=76599::CW::rgb(255	188	0)
# color=ACCEURL.http://grs.icarda.org/accessions/?IG=76600::CW::rgb(255	188	0)
# color=ACCEURL.http://grs.icarda.org/accessions/?IG=76601::CW::rgb(255	188	0)
# color=ACCEURL.http://grs.icarda.org/accessions/?IG=76602::CW::rgb(255	188	0)
# color=ACCEURL.http://grs.icarda.org/accessions/?IG=76603::CW::rgb(255	188	0)
# color=ACCEURL.http://grs.icarda.org/accessions/?IG=76604::CW::rgb(255	188	0)
# color=ACCEURL.http://grs.icarda.org/accessions/?IG=76605::CW::rgb(255	188	0)
# color=ACCEURL.http://grs.icarda.org/accessions/?IG=76606::CW::rgb(255	188	0)
# color=ACCEURL.http://grs.icarda.org/accessions/?IG=76607::CW::rgb(255	188	0)
# color=ACCEURL.http://grs.icarda.org/accessions/?IG=76608::CW::rgb(255	189	0)
# color=ACCEURL.http://grs.icarda.org/accessions/?IG=76609::CW::rgb(255	189	0)
# color=ACCEURL.http://grs.icarda.org/accessions/?IG=76611::CW::rgb(255	189	0)
# color=ACCEURL.http://grs.icarda.org/accessions/?IG=76612::CW::rgb(255	189	0)
# color=ACCEURL.http://grs.icarda.org/accessions/?IG=76613::CW::rgb(255	189	0)
# color=ACCEURL.http://grs.icarda.org/accessions/?IG=76614::CW::rgb(255	189	0)
# color=ACCEURL.http://grs.icarda.org/accessions/?IG=76615::CW::rgb(255	189	0)
# color=ACCEURL.http://grs.icarda.org/accessions/?IG=76616::CW::rgb(255	189	0)
# color=ACCEURL.http://grs.icarda.org/accessions/?IG=76617::CW::rgb(255	190	0)
# color=ACCEURL.http://grs.icarda.org/accessions/?IG=76618::CW::rgb(255	190	0)
# color=ACCEURL.http://grs.icarda.org/accessions/?IG=76619::CW::rgb(255	190	0)
# color=ACCEURL.http://grs.icarda.org/accessions/?IG=76620::CW::rgb(255	190	0)
# color=ACCEURL.http://grs.icarda.org/accessions/?IG=76621::CW::rgb(255	190	0)
# color=ACCEURL.http://grs.icarda.org/accessions/?IG=76622::CW::rgb(255	190	0)
# color=ACCEURL.http://grs.icarda.org/accessions/?IG=76623::CW::rgb(255	190	0)
# color=ACCEURL.http://grs.icarda.org/accessions/?IG=76624::CW::rgb(255	190	0)
# color=ACCEURL.http://grs.icarda.org/accessions/?IG=76625::CW::rgb(255	190	0)
# color=ACCEURL.http://grs.icarda.org/accessions/?IG=76626::CW::rgb(255	191	0)
# color=ACCEURL.http://grs.icarda.org/accessions/?IG=76627::CW::rgb(255	191	0)
# color=ACCEURL.http://grs.icarda.org/accessions/?IG=76628::CW::rgb(255	191	0)
# color=ACCEURL.http://grs.icarda.org/accessions/?IG=76629::CW::rgb(255	191	0)
# color=ACCEURL.http://grs.icarda.org/accessions/?IG=76631::CW::rgb(255	191	0)
# color=ACCEURL.http://grs.icarda.org/accessions/?IG=76632::CW::rgb(255	191	0)
# color=ACCEURL.http://grs.icarda.org/accessions/?IG=76634::CW::rgb(255	191	0)
# color=ACCEURL.http://grs.icarda.org/accessions/?IG=76635::CW::rgb(255	191	0)
# color=ACCEURL.http://grs.icarda.org/accessions/?IG=76636::CW::rgb(255	191	0)
# color=ACCEURL.http://grs.icarda.org/accessions/?IG=76637::CW::rgb(255	192	0)
# color=ACCEURL.http://grs.icarda.org/accessions/?IG=76638::CW::rgb(255	192	0)
# color=ACCEURL.http://grs.icarda.org/accessions/?IG=76639::CW::rgb(255	192	0)
# color=ACCEURL.http://grs.icarda.org/accessions/?IG=76640::CW::rgb(255	192	0)
# color=ACCEURL.http://grs.icarda.org/accessions/?IG=76641::CW::rgb(255	192	0)
# color=ACCEURL.http://grs.icarda.org/accessions/?IG=76642::CW::rgb(255	192	0)
# color=ACCEURL.http://grs.icarda.org/accessions/?IG=76643::CW::rgb(255	192	0)
# color=ACCEURL.http://grs.icarda.org/accessions/?IG=76644::CW::rgb(255	192	0)
# color=ACCEURL.http://grs.icarda.org/accessions/?IG=76645::CW::rgb(255	192	0)
# color=ACCEURL.http://grs.icarda.org/accessions/?IG=76646::CW::rgb(255	192	0)
# color=ACCEURL.http://grs.icarda.org/accessions/?IG=76647::CW::rgb(255	193	0)
# color=ACCEURL.http://grs.icarda.org/accessions/?IG=76648::CW::rgb(255	193	0)
# color=ACCEURL.http://grs.icarda.org/accessions/?IG=76649::CW::rgb(255	193	0)
# color=ACCEURL.http://grs.icarda.org/accessions/?IG=76650::CW::rgb(255	193	0)
# color=ACCEURL.http://grs.icarda.org/accessions/?IG=76651::CW::rgb(255	193	0)
# color=ACCEURL.http://grs.icarda.org/accessions/?IG=76652::CW::rgb(255	193	0)
# color=ACCEURL.http://grs.icarda.org/accessions/?IG=76653::CW::rgb(255	193	0)
# color=ACCEURL.http://grs.icarda.org/accessions/?IG=76654::CW::rgb(255	193	0)
# color=ACCEURL.http://grs.icarda.org/accessions/?IG=76655::CW::rgb(255	193	0)
# color=ACCEURL.http://grs.icarda.org/accessions/?IG=76656::CW::rgb(255	194	0)
# color=ACCEURL.http://grs.icarda.org/accessions/?IG=76702::CW::rgb(255	194	0)
# color=ACCEURL.http://grs.icarda.org/accessions/?IG=76741::CW::rgb(255	194	0)
# color=ACCEURL.http://grs.icarda.org/accessions/?IG=76742::CW::rgb(255	194	0)
# color=ACCEURL.http://grs.icarda.org/accessions/?IG=76743::CW::rgb(255	194	0)
# color=ACCEURL.http://grs.icarda.org/accessions/?IG=76744::CW::rgb(255	194	0)
# color=ACCEURL.http://grs.icarda.org/accessions/?IG=76745::CW::rgb(255	194	0)
# color=ACCEURL.http://grs.icarda.org/accessions/?IG=76746::CW::rgb(255	194	0)
# color=ACCEURL.http://grs.icarda.org/accessions/?IG=76747::CW::rgb(255	194	0)
# color=ACCEURL.http://grs.icarda.org/accessions/?IG=76748::CW::rgb(255	195	0)
# color=ACCEURL.http://grs.icarda.org/accessions/?IG=76749::CW::rgb(255	195	0)
# color=ACCEURL.http://grs.icarda.org/accessions/?IG=76750::CW::rgb(255	195	0)
# color=ACCEURL.http://grs.icarda.org/accessions/?IG=76751::CW::rgb(255	195	0)
# color=ACCEURL.http://grs.icarda.org/accessions/?IG=76752::CW::rgb(255	195	0)
# color=ACCEURL.http://grs.icarda.org/accessions/?IG=76753::CW::rgb(255	195	0)
# color=ACCEURL.http://grs.icarda.org/accessions/?IG=76754::CW::rgb(255	195	0)
# color=ACCEURL.http://grs.icarda.org/accessions/?IG=76755::CW::rgb(255	195	0)
# color=ACCEURL.http://grs.icarda.org/accessions/?IG=76756::CW::rgb(255	195	0)
# color=ACCEURL.http://grs.icarda.org/accessions/?IG=76757::CW::rgb(255	196	0)
# color=ACCEURL.http://grs.icarda.org/accessions/?IG=76758::CW::rgb(255	196	0)
# color=ACCEURL.http://grs.icarda.org/accessions/?IG=76759::CW::rgb(255	196	0)
# color=ACCEURL.http://grs.icarda.org/accessions/?IG=76760::CW::rgb(255	196	0)
# color=ACCEURL.http://grs.icarda.org/accessions/?IG=76761::CW::rgb(255	196	0)
# color=ACCEURL.http://grs.icarda.org/accessions/?IG=76762::CW::rgb(255	196	0)
# color=ACCEURL.http://grs.icarda.org/accessions/?IG=76763::CW::rgb(255	196	0)
# color=ACCEURL.http://grs.icarda.org/accessions/?IG=76764::CW::rgb(255	196	0)
# color=ACCEURL.http://grs.icarda.org/accessions/?IG=76765::CW::rgb(255	196	0)
# color=ACCEURL.http://grs.icarda.org/accessions/?IG=76766::CW::rgb(255	197	0)
# color=ACCEURL.http://grs.icarda.org/accessions/?IG=76767::CW::rgb(255	197	0)
# color=ACCEURL.http://grs.icarda.org/accessions/?IG=76768::CW::rgb(255	197	0)
# color=ACCEURL.http://grs.icarda.org/accessions/?IG=76769::CW::rgb(255	197	0)
# color=ACCEURL.http://grs.icarda.org/accessions/?IG=76770::CW::rgb(255	197	0)
# color=ACCEURL.http://grs.icarda.org/accessions/?IG=76771::CW::rgb(255	197	0)
# color=ACCEURL.http://grs.icarda.org/accessions/?IG=76772::CW::rgb(255	197	0)
# color=ACCEURL.http://grs.icarda.org/accessions/?IG=76773::CW::rgb(255	197	0)
# color=ACCEURL.http://grs.icarda.org/accessions/?IG=76774::CW::rgb(255	197	0)
# color=ACCEURL.http://grs.icarda.org/accessions/?IG=76775::CW::rgb(255	198	0)
# color=ACCEURL.http://grs.icarda.org/accessions/?IG=76776::CW::rgb(255	198	0)
# color=ACCEURL.http://grs.icarda.org/accessions/?IG=76777::CW::rgb(255	198	0)
# color=ACCEURL.http://grs.icarda.org/accessions/?IG=76778::CW::rgb(255	198	0)
# color=ACCEURL.http://grs.icarda.org/accessions/?IG=76779::CW::rgb(255	198	0)
# color=ACCEURL.http://grs.icarda.org/accessions/?IG=76780::CW::rgb(255	198	0)
# color=ACCEURL.http://grs.icarda.org/accessions/?IG=76781::CW::rgb(255	198	0)
# color=ACCEURL.http://grs.icarda.org/accessions/?IG=76782::CW::rgb(255	198	0)
# color=ACCEURL.http://grs.icarda.org/accessions/?IG=76783::CW::rgb(255	198	0)
# color=ACCEURL.http://grs.icarda.org/accessions/?IG=76784::CW::rgb(255	198	0)
# color=ACCEURL.http://grs.icarda.org/accessions/?IG=76785::CW::rgb(255	199	0)
# color=ACCEURL.http://grs.icarda.org/accessions/?IG=76786::CW::rgb(255	199	0)
# color=ACCEURL.http://grs.icarda.org/accessions/?IG=76787::CW::rgb(255	199	0)
# color=ACCEURL.http://grs.icarda.org/accessions/?IG=76788::CW::rgb(255	199	0)
# color=ACCEURL.http://grs.icarda.org/accessions/?IG=76790::CW::rgb(255	199	0)
# color=ACCEURL.http://grs.icarda.org/accessions/?IG=76791::CW::rgb(255	199	0)
# color=ACCEURL.http://grs.icarda.org/accessions/?IG=76792::CW::rgb(255	199	0)
# color=ACCEURL.http://grs.icarda.org/accessions/?IG=76793::CW::rgb(255	199	0)
# color=ACCEURL.http://grs.icarda.org/accessions/?IG=76794::CW::rgb(255	200	0)
# color=ACCEURL.http://grs.icarda.org/accessions/?IG=76795::CW::rgb(255	200	0)
# color=ACCEURL.http://grs.icarda.org/accessions/?IG=76796::CW::rgb(255	200	0)
# color=ACCEURL.http://grs.icarda.org/accessions/?IG=76797::CW::rgb(255	200	0)
# color=ACCEURL.http://grs.icarda.org/accessions/?IG=76798::CW::rgb(255	200	0)
# color=ACCEURL.http://grs.icarda.org/accessions/?IG=76799::CW::rgb(255	200	0)
# color=ACCEURL.http://grs.icarda.org/accessions/?IG=76800::CW::rgb(255	200	0)
# color=ACCEURL.http://grs.icarda.org/accessions/?IG=76801::CW::rgb(255	200	0)
# color=ACCEURL.http://grs.icarda.org/accessions/?IG=76802::CW::rgb(255	200	0)
# color=ACCEURL.http://grs.icarda.org/accessions/?IG=76803::CW::rgb(255	201	0)
# color=ACCEURL.http://grs.icarda.org/accessions/?IG=76811::CW::rgb(255	201	0)
# color=ACCEURL.http://grs.icarda.org/accessions/?IG=76812::CW::rgb(255	201	0)
# color=ACCEURL.http://grs.icarda.org/accessions/?IG=76836::CW::rgb(255	201	0)
# color=ACCEURL.http://grs.icarda.org/accessions/?IG=76837::CW::rgb(255	201	0)
# color=ACCEURL.http://grs.icarda.org/accessions/?IG=76838::CW::rgb(255	201	0)
# color=ACCEURL.http://grs.icarda.org/accessions/?IG=76840::CW::rgb(255	201	0)
# color=ACCEURL.http://grs.icarda.org/accessions/?IG=76841::CW::rgb(255	201	0)
# color=ACCEURL.http://grs.icarda.org/accessions/?IG=76842::CW::rgb(255	201	0)
# color=ACCEURL.http://grs.icarda.org/accessions/?IG=76843::CW::rgb(255	202	0)
# color=ACCEURL.http://grs.icarda.org/accessions/?IG=76844::CW::rgb(255	202	0)
# color=ACCEURL.http://grs.icarda.org/accessions/?IG=76845::CW::rgb(255	202	0)
# color=ACCEURL.http://grs.icarda.org/accessions/?IG=76846::CW::rgb(255	202	0)
# color=ACCEURL.http://grs.icarda.org/accessions/?IG=76847::CW::rgb(255	202	0)
# color=ACCEURL.http://grs.icarda.org/accessions/?IG=76848::CW::rgb(255	202	0)
# color=ACCEURL.http://grs.icarda.org/accessions/?IG=76849::CW::rgb(255	202	0)
# color=ACCEURL.http://grs.icarda.org/accessions/?IG=76850::CW::rgb(255	202	0)
# color=ACCEURL.http://grs.icarda.org/accessions/?IG=76851::CW::rgb(255	202	0)
# color=ACCEURL.http://grs.icarda.org/accessions/?IG=76853::CW::rgb(255	203	0)
# color=ACCEURL.http://grs.icarda.org/accessions/?IG=76854::CW::rgb(255	203	0)
# color=ACCEURL.http://grs.icarda.org/accessions/?IG=76855::CW::rgb(255	203	0)
# color=ACCEURL.http://grs.icarda.org/accessions/?IG=76856::CW::rgb(255	203	0)
# color=ACCEURL.http://grs.icarda.org/accessions/?IG=76857::CW::rgb(255	203	0)
# color=ACCEURL.http://grs.icarda.org/accessions/?IG=76859::CW::rgb(255	203	0)
# color=ACCEURL.http://grs.icarda.org/accessions/?IG=76860::CW::rgb(255	203	0)
# color=ACCEURL.http://grs.icarda.org/accessions/?IG=76861::CW::rgb(255	203	0)
# color=ACCEURL.http://grs.icarda.org/accessions/?IG=76862::CW::rgb(255	203	0)
# color=ACCEURL.http://grs.icarda.org/accessions/?IG=76863::CW::rgb(255	204	0)
# color=ACCEURL.http://grs.icarda.org/accessions/?IG=76864::CW::rgb(255	204	0)
# color=ACCEURL.http://grs.icarda.org/accessions/?IG=76865::CW::rgb(255	204	0)
# color=ACCEURL.http://grs.icarda.org/accessions/?IG=76866::CW::rgb(255	204	0)
# color=ACCEURL.http://grs.icarda.org/accessions/?IG=76867::CW::rgb(255	204	0)
# color=ACCEURL.http://grs.icarda.org/accessions/?IG=76868::CW::rgb(255	204	0)
# color=ACCEURL.http://grs.icarda.org/accessions/?IG=76869::CW::rgb(255	204	0)
# color=ACCEURL.http://grs.icarda.org/accessions/?IG=76870::CW::rgb(255	204	0)
# color=ACCEURL.http://grs.icarda.org/accessions/?IG=76871::CW::rgb(255	204	0)
# color=ACCEURL.http://grs.icarda.org/accessions/?IG=76872::CW::rgb(255	204	0)
# color=ACCEURL.http://grs.icarda.org/accessions/?IG=76873::CW::rgb(255	205	0)
# color=ACCEURL.http://grs.icarda.org/accessions/?IG=76874::CW::rgb(255	205	0)
# color=ACCEURL.http://grs.icarda.org/accessions/?IG=76877::CW::rgb(255	205	0)
# color=ACCEURL.http://grs.icarda.org/accessions/?IG=76878::CW::rgb(255	205	0)
# color=ACCEURL.http://grs.icarda.org/accessions/?IG=76879::CW::rgb(255	205	0)
# color=ACCEURL.http://grs.icarda.org/accessions/?IG=76880::CW::rgb(255	205	0)
# color=ACCEURL.http://grs.icarda.org/accessions/?IG=76881::CW::rgb(255	205	0)
# color=ACCEURL.http://grs.icarda.org/accessions/?IG=76882::CW::rgb(255	205	0)
# color=ACCEURL.http://grs.icarda.org/accessions/?IG=76898::CW::rgb(255	205	0)
# color=ACCEURL.http://grs.icarda.org/accessions/?IG=76904::CW::rgb(255	206	0)
# color=ACCEURL.http://grs.icarda.org/accessions/?IG=76905::CW::rgb(255	206	0)
# color=ACCEURL.http://grs.icarda.org/accessions/?IG=76906::CW::rgb(255	206	0)
# color=ACCEURL.http://grs.icarda.org/accessions/?IG=76907::CW::rgb(255	206	0)
# color=ACCEURL.http://grs.icarda.org/accessions/?IG=76908::CW::rgb(255	206	0)
# color=ACCEURL.http://grs.icarda.org/accessions/?IG=76909::CW::rgb(255	206	0)
# color=ACCEURL.http://grs.icarda.org/accessions/?IG=76911::CW::rgb(255	206	0)
# color=ACCEURL.http://grs.icarda.org/accessions/?IG=76912::CW::rgb(255	206	0)
# color=ACCEURL.http://grs.icarda.org/accessions/?IG=76913::CW::rgb(255	206	0)
# color=ACCEURL.http://grs.icarda.org/accessions/?IG=76914::CW::rgb(255	207	0)
# color=ACCEURL.http://grs.icarda.org/accessions/?IG=76915::CW::rgb(255	207	0)
# color=ACCEURL.http://grs.icarda.org/accessions/?IG=76916::CW::rgb(255	207	0)
# color=ACCEURL.http://grs.icarda.org/accessions/?IG=76917::CW::rgb(255	207	0)
# color=ACCEURL.http://grs.icarda.org/accessions/?IG=76918::CW::rgb(255	207	0)
# color=ACCEURL.http://grs.icarda.org/accessions/?IG=76919::CW::rgb(255	207	0)
# color=ACCEURL.http://grs.icarda.org/accessions/?IG=76920::CW::rgb(255	207	0)
# color=ACCEURL.http://grs.icarda.org/accessions/?IG=76921::CW::rgb(255	207	0)
# color=ACCEURL.http://grs.icarda.org/accessions/?IG=76922::CW::rgb(255	207	0)
# color=ACCEURL.http://grs.icarda.org/accessions/?IG=76923::CW::rgb(255	208	0)
# color=ACCEURL.http://grs.icarda.org/accessions/?IG=76924::CW::rgb(255	208	0)
# color=ACCEURL.http://grs.icarda.org/accessions/?IG=76925::CW::rgb(255	208	0)
# color=ACCEURL.http://grs.icarda.org/accessions/?IG=76926::CW::rgb(255	208	0)
# color=ACCEURL.http://grs.icarda.org/accessions/?IG=76927::CW::rgb(255	208	0)
# color=ACCEURL.http://grs.icarda.org/accessions/?IG=76928::CW::rgb(255	208	0)
# color=ACCEURL.http://grs.icarda.org/accessions/?IG=76929::CW::rgb(255	208	0)
# color=ACCEURL.http://grs.icarda.org/accessions/?IG=76930::CW::rgb(255	208	0)
# color=ACCEURL.http://grs.icarda.org/accessions/?IG=76931::CW::rgb(255	208	0)
# color=ACCEURL.http://grs.icarda.org/accessions/?IG=76932::CW::rgb(255	209	0)
# color=ACCEURL.http://grs.icarda.org/accessions/?IG=76933::CW::rgb(255	209	0)
# color=ACCEURL.http://grs.icarda.org/accessions/?IG=76934::CW::rgb(255	209	0)
# color=ACCEURL.http://grs.icarda.org/accessions/?IG=76935::CW::rgb(255	209	0)
# color=ACCEURL.http://grs.icarda.org/accessions/?IG=76936::CW::rgb(255	209	0)
# color=ACCEURL.http://grs.icarda.org/accessions/?IG=76937::CW::rgb(255	209	0)
# color=ACCEURL.http://grs.icarda.org/accessions/?IG=76938::CW::rgb(255	209	0)
# color=ACCEURL.http://grs.icarda.org/accessions/?IG=76940::CW::rgb(255	209	0)
# color=ACCEURL.http://grs.icarda.org/accessions/?IG=76941::CW::rgb(255	210	0)
# color=ACCEURL.http://grs.icarda.org/accessions/?IG=76942::CW::rgb(255	210	0)
# color=ACCEURL.http://grs.icarda.org/accessions/?IG=76943::CW::rgb(255	210	0)
# color=ACCEURL.http://grs.icarda.org/accessions/?IG=76945::CW::rgb(255	210	0)
# color=ACCEURL.http://grs.icarda.org/accessions/?IG=76947::CW::rgb(255	210	0)
# color=ACCEURL.http://grs.icarda.org/accessions/?IG=76949::CW::rgb(255	210	0)
# color=ACCEURL.http://grs.icarda.org/accessions/?IG=76950::CW::rgb(255	210	0)
# color=ACCEURL.http://grs.icarda.org/accessions/?IG=76951::CW::rgb(255	210	0)
# color=ACCEURL.http://grs.icarda.org/accessions/?IG=76952::CW::rgb(255	210	0)
# color=ACCEURL.http://grs.icarda.org/accessions/?IG=76953::CW::rgb(255	210	0)
# color=ACCEURL.http://grs.icarda.org/accessions/?IG=76954::CW::rgb(255	211	0)
# color=ACCEURL.http://grs.icarda.org/accessions/?IG=76955::CW::rgb(255	211	0)
# color=ACCEURL.http://grs.icarda.org/accessions/?IG=76956::CW::rgb(255	211	0)
# color=ACCEURL.http://grs.icarda.org/accessions/?IG=76957::CW::rgb(255	211	0)
# color=ACCEURL.http://grs.icarda.org/accessions/?IG=76958::CW::rgb(255	211	0)
# color=ACCEURL.http://grs.icarda.org/accessions/?IG=76959::CW::rgb(255	211	0)
# color=ACCEURL.http://grs.icarda.org/accessions/?IG=76960::CW::rgb(255	211	0)
# color=ACCEURL.http://grs.icarda.org/accessions/?IG=76961::CW::rgb(255	211	0)
# color=ACCEURL.http://grs.icarda.org/accessions/?IG=76962::CW::rgb(255	211	0)
# color=ACCEURL.http://grs.icarda.org/accessions/?IG=76963::CW::rgb(255	212	0)
# color=ACCEURL.http://grs.icarda.org/accessions/?IG=76964::CW::rgb(255	212	0)
# color=ACCEURL.http://grs.icarda.org/accessions/?IG=76965::CW::rgb(255	212	0)
# color=ACCEURL.http://grs.icarda.org/accessions/?IG=76966::CW::rgb(255	212	0)
# color=ACCEURL.http://grs.icarda.org/accessions/?IG=76968::CW::rgb(255	212	0)
# color=ACCEURL.http://grs.icarda.org/accessions/?IG=76970::CW::rgb(255	212	0)
# color=ACCEURL.http://grs.icarda.org/accessions/?IG=76971::CW::rgb(255	212	0)
# color=ACCEURL.http://grs.icarda.org/accessions/?IG=76974::CW::rgb(255	212	0)
# color=ACCEURL.http://grs.icarda.org/accessions/?IG=76977::CW::rgb(255	212	0)
# color=ACCEURL.http://grs.icarda.org/accessions/?IG=76979::CW::rgb(255	213	0)
# color=ACCEURL.http://grs.icarda.org/accessions/?IG=76980::CW::rgb(255	213	0)
# color=ACCEURL.http://grs.icarda.org/accessions/?IG=76981::CW::rgb(255	213	0)
# color=ACCEURL.http://grs.icarda.org/accessions/?IG=76982::CW::rgb(255	213	0)
# color=ACCEURL.http://grs.icarda.org/accessions/?IG=76983::CW::rgb(255	213	0)
# color=ACCEURL.http://grs.icarda.org/accessions/?IG=76984::CW::rgb(255	213	0)
# color=ACCEURL.http://grs.icarda.org/accessions/?IG=76985::CW::rgb(255	213	0)
# color=ACCEURL.http://grs.icarda.org/accessions/?IG=76986::CW::rgb(255	213	0)
# color=ACCEURL.http://grs.icarda.org/accessions/?IG=76987::CW::rgb(255	213	0)
# color=ACCEURL.http://grs.icarda.org/accessions/?IG=76988::CW::rgb(255	214	0)
# color=ACCEURL.http://grs.icarda.org/accessions/?IG=76989::CW::rgb(255	214	0)
# color=ACCEURL.http://grs.icarda.org/accessions/?IG=76990::CW::rgb(255	214	0)
# color=ACCEURL.http://grs.icarda.org/accessions/?IG=76992::CW::rgb(255	214	0)
# color=ACCEURL.http://grs.icarda.org/accessions/?IG=76993::CW::rgb(255	214	0)
# color=ACCEURL.http://grs.icarda.org/accessions/?IG=76995::CW::rgb(255	214	0)
# color=ACCEURL.http://grs.icarda.org/accessions/?IG=76996::CW::rgb(255	214	0)
# color=ACCEURL.http://grs.icarda.org/accessions/?IG=76997::CW::rgb(255	214	0)
# color=ACCEURL.http://grs.icarda.org/accessions/?IG=76998::CW::rgb(255	214	0)
# color=ACCEURL.http://grs.icarda.org/accessions/?IG=76999::CW::rgb(255	215	0)
# color=ACCEURL.http://grs.icarda.org/accessions/?IG=77000::CW::rgb(255	215	0)
# color=ACCEURL.http://grs.icarda.org/accessions/?IG=77001::CW::rgb(255	215	0)
# color=ACCEURL.http://grs.icarda.org/accessions/?IG=77002::CW::rgb(255	215	0)
# color=ACCEURL.http://grs.icarda.org/accessions/?IG=77003::CW::rgb(255	215	0)
# color=ACCEURL.http://grs.icarda.org/accessions/?IG=77004::CW::rgb(255	215	0)
# color=ACCEURL.http://grs.icarda.org/accessions/?IG=77005::CW::rgb(255	215	0)
# color=ACCEURL.http://grs.icarda.org/accessions/?IG=77006::CW::rgb(255	215	0)
# color=ACCEURL.http://grs.icarda.org/accessions/?IG=77007::CW::rgb(255	215	0)
# color=ACCEURL.http://grs.icarda.org/accessions/?IG=77008::CW::rgb(255	216	0)
# color=ACCEURL.http://grs.icarda.org/accessions/?IG=77009::CW::rgb(255	216	0)
# color=ACCEURL.http://grs.icarda.org/accessions/?IG=77010::CW::rgb(255	216	0)
# color=ACCEURL.http://grs.icarda.org/accessions/?IG=77011::CW::rgb(255	216	0)
# color=ACCEURL.http://grs.icarda.org/accessions/?IG=77012::CW::rgb(255	216	0)
# color=ACCEURL.http://grs.icarda.org/accessions/?IG=77013::CW::rgb(255	216	0)
# color=ACCEURL.http://grs.icarda.org/accessions/?IG=77014::CW::rgb(255	216	0)
# color=ACCEURL.http://grs.icarda.org/accessions/?IG=77015::CW::rgb(255	216	0)
# color=ACCEURL.http://grs.icarda.org/accessions/?IG=77016::CW::rgb(255	216	0)
# color=ACCEURL.http://grs.icarda.org/accessions/?IG=77017::CW::rgb(255	216	0)
# color=ACCEURL.http://grs.icarda.org/accessions/?IG=77018::CW::rgb(255	217	0)
# color=ACCEURL.http://grs.icarda.org/accessions/?IG=77019::CW::rgb(255	217	0)
# color=ACCEURL.http://grs.icarda.org/accessions/?IG=77020::CW::rgb(255	217	0)
# color=ACCEURL.http://grs.icarda.org/accessions/?IG=77021::CW::rgb(255	217	0)
# color=ACCEURL.http://grs.icarda.org/accessions/?IG=77022::CW::rgb(255	217	0)
# color=ACCEURL.http://grs.icarda.org/accessions/?IG=77023::CW::rgb(255	217	0)
# color=ACCEURL.http://grs.icarda.org/accessions/?IG=77024::CW::rgb(255	217	0)
# color=ACCEURL.http://grs.icarda.org/accessions/?IG=77025::CW::rgb(255	217	0)
# color=ACCEURL.http://grs.icarda.org/accessions/?IG=77026::CW::rgb(255	217	0)
# color=ACCEURL.http://grs.icarda.org/accessions/?IG=77028::CW::rgb(255	218	0)
# color=ACCEURL.http://grs.icarda.org/accessions/?IG=77029::CW::rgb(255	218	0)
# color=ACCEURL.http://grs.icarda.org/accessions/?IG=77030::CW::rgb(255	218	0)
# color=ACCEURL.http://grs.icarda.org/accessions/?IG=77031::CW::rgb(255	218	0)
# color=ACCEURL.http://grs.icarda.org/accessions/?IG=77032::CW::rgb(255	218	0)
# color=ACCEURL.http://grs.icarda.org/accessions/?IG=77033::CW::rgb(255	218	0)
# color=ACCEURL.http://grs.icarda.org/accessions/?IG=77035::CW::rgb(255	218	0)
# color=ACCEURL.http://grs.icarda.org/accessions/?IG=77036::CW::rgb(255	218	0)
# color=ACCEURL.http://grs.icarda.org/accessions/?IG=77037::CW::rgb(255	218	0)
# color=ACCEURL.http://grs.icarda.org/accessions/?IG=77038::CW::rgb(255	219	0)
# color=ACCEURL.http://grs.icarda.org/accessions/?IG=77039::CW::rgb(255	219	0)
# color=ACCEURL.http://grs.icarda.org/accessions/?IG=77040::CW::rgb(255	219	0)
# color=ACCEURL.http://grs.icarda.org/accessions/?IG=77041::CW::rgb(255	219	0)
# color=ACCEURL.http://grs.icarda.org/accessions/?IG=77042::CW::rgb(255	219	0)
# color=ACCEURL.http://grs.icarda.org/accessions/?IG=77043::CW::rgb(255	219	0)
# color=ACCEURL.http://grs.icarda.org/accessions/?IG=77058::CW::rgb(255	219	0)
# color=ACCEURL.http://grs.icarda.org/accessions/?IG=77063::CW::rgb(255	219	0)
# color=ACCEURL.http://grs.icarda.org/accessions/?IG=77064::CW::rgb(255	220	0)
# color=ACCEURL.http://grs.icarda.org/accessions/?IG=77065::CW::rgb(255	220	0)
# color=ACCEURL.http://grs.icarda.org/accessions/?IG=77066::CW::rgb(255	220	0)
# color=ACCEURL.http://grs.icarda.org/accessions/?IG=77067::CW::rgb(255	220	0)
# color=ACCEURL.http://grs.icarda.org/accessions/?IG=77068::CW::rgb(255	220	0)
# color=ACCEURL.http://grs.icarda.org/accessions/?IG=77069::CW::rgb(255	220	0)
# color=ACCEURL.http://grs.icarda.org/accessions/?IG=77070::CW::rgb(255	220	0)
# color=ACCEURL.http://grs.icarda.org/accessions/?IG=77071::CW::rgb(255	220	0)
[truncated: 64,030 more rows]
[truncated: 18 more columns]
