# Supplementary material for: Diversity analysis of 80,000 wheat accessions reveals consequences and opportunities of selection footprints
Source: Nat Commun. 2020 Sep 11;11:4572. doi: 10.1038/s41467-020-18404-w (PMC7486412; doi:10.1038/s41467-020-18404-w)
Supplement: Supplementary file 10 — Supplementary Data 6 [file 41467_2020_18404_MOESM10_ESM.txt]

# cwDatabaseGroupPreview=http://germinate.cimmyt.org/wheat/?groupPreviewFile=$GROUP#group-preview
# cwDatabaseGroupUpload=http://germinate.cimmyt.org/wheat/germinate/upload
# color=Cimmyt.CIMMYT::CW::rgb(255	0	0)
# color=Cimmyt.ICARDA::CW::rgb(0	255	255)
# color=Core.Core::CW::rgb(51	0	255)
# color=Core.Uncategorised::CW::rgb(255	0	0)
# color=Country.-::CW::rgb(255	0	0)
# color=Country.AFGHANISTAN::CW::rgb(255	27	0)
# color=Country.ALGERIA::CW::rgb(255	82	0)
# color=Country.ARGENTINA::CW::rgb(255	109	0)
# color=Country.ARMENIA::CW::rgb(255	137	0)
# color=Country.AZERBAIJAN::CW::rgb(255	219	0)
# color=Country.BELGIUM::CW::rgb(255	246	0)
# color=Country.BULGARIA::CW::rgb(237	255	0)
# color=Country.CANADA::CW::rgb(209	255	0)
# color=Country.CHINA::CW::rgb(182	255	0)
# color=Country.CIS::CW::rgb(155	255	0)
# color=Country.CYPRUS::CW::rgb(127	255	0)
# color=Country.EGYPT::CW::rgb(100	255	0)
# color=Country.FRANCE::CW::rgb(73	255	0)
# color=Country.GEORGIA::CW::rgb(46	255	0)
# color=Country.GREECE::CW::rgb(0	255	9)
# color=Country.Hashemite Kingdom of Jordan::CW::rgb(0	255	36)
# color=Country.INDIA::CW::rgb(0	255	91)
# color=Country.IRAN::CW::rgb(0	255	118)
# color=Country.IRAQ::CW::rgb(0	255	146)
# color=Country.ISRAEL::CW::rgb(0	255	173)
# color=Country.JAPAN::CW::rgb(0	255	228)
# color=Country.JORDAN::CW::rgb(0	255	255)
# color=Country.KAZAKHSTAN::CW::rgb(0	228	255)
# color=Country.KYRGYZSTAN::CW::rgb(0	173	255)
# color=Country.LEBANON::CW::rgb(0	146	255)
# color=Country.LIBYAN::CW::rgb(0	118	255)
# color=Country.MOROCCO::CW::rgb(0	36	255)
# color=Country.PAKISTAN::CW::rgb(0	9	255)
# color=Country.PALESTINE::CW::rgb(18	0	255)
# color=Country.PORTUGAL::CW::rgb(73	0	255)
# color=Country.ROMANIA::CW::rgb(100	0	255)
# color=Country.RUSSIA::CW::rgb(127	0	255)
# color=Country.SWEDEN::CW::rgb(209	0	255)
# color=Country.SYRIA::CW::rgb(255	0	246)
# color=Country.TAJIKISTAN::CW::rgb(255	0	219)
# color=Country.TUNISIA::CW::rgb(255	0	191)
# color=Country.TURKEY::CW::rgb(255	0	164)
# color=Country.TURKMENISTAN::CW::rgb(255	0	137)
# color=Country.UNITED STATES::CW::rgb(255	0	55)
# color=Country.UZBEKISTAN::CW::rgb(255	0	27)
# color=DOI.0::CW::rgb(255	0	0)
# color=DOI.10.18730/6ZDDA::CW::rgb(255	0	0)
# color=DOI.10.18730/6ZN5U::CW::rgb(255	1	0)
# color=DOI.10.18730/6ZN60::CW::rgb(255	2	0)
# color=DOI.10.18730/6ZN71::CW::rgb(255	2	0)
# color=DOI.10.18730/6ZN82::CW::rgb(255	2	0)
# color=DOI.10.18730/6ZN93::CW::rgb(255	3	0)
# color=DOI.10.18730/6ZNA4::CW::rgb(255	3	0)
# color=DOI.10.18730/6ZNB5::CW::rgb(255	4	0)
# color=DOI.10.18730/6ZNC6::CW::rgb(255	4	0)
# color=DOI.10.18730/6ZND7::CW::rgb(255	4	0)
# color=DOI.10.18730/6ZNE8::CW::rgb(255	5	0)
# color=DOI.10.18730/6ZNF9::CW::rgb(255	5	0)
# color=DOI.10.18730/6ZNGA::CW::rgb(255	6	0)
# color=DOI.10.18730/6ZNHB::CW::rgb(255	6	0)
# color=DOI.10.18730/6ZNJC::CW::rgb(255	6	0)
# color=DOI.10.18730/6ZNKD::CW::rgb(255	7	0)
# color=DOI.10.18730/6ZNME::CW::rgb(255	7	0)
# color=DOI.10.18730/6ZNNF::CW::rgb(255	8	0)
# color=DOI.10.18730/6ZNPG::CW::rgb(255	8	0)
# color=DOI.10.18730/6ZNQH::CW::rgb(255	8	0)
# color=DOI.10.18730/6ZNRJ::CW::rgb(255	9	0)
# color=DOI.10.18730/6ZNSK::CW::rgb(255	9	0)
# color=DOI.10.18730/6ZNTM::CW::rgb(255	10	0)
# color=DOI.10.18730/6ZNVN::CW::rgb(255	10	0)
# color=DOI.10.18730/6ZNWP::CW::rgb(255	10	0)
# color=DOI.10.18730/6ZNXQ::CW::rgb(255	11	0)
# color=DOI.10.18730/6ZNYR::CW::rgb(255	11	0)
# color=DOI.10.18730/6ZNZS::CW::rgb(255	12	0)
# color=DOI.10.18730/6ZP0T::CW::rgb(255	12	0)
# color=DOI.10.18730/6ZP1V::CW::rgb(255	12	0)
# color=DOI.10.18730/6ZP2W::CW::rgb(255	13	0)
# color=DOI.10.18730/6ZP3X::CW::rgb(255	13	0)
# color=DOI.10.18730/6ZP4Y::CW::rgb(255	14	0)
# color=DOI.10.18730/6ZP5Z::CW::rgb(255	14	0)
# color=DOI.10.18730/6ZP6*::CW::rgb(255	14	0)
# color=DOI.10.18730/6ZP7~::CW::rgb(255	15	0)
# color=DOI.10.18730/6ZP8$::CW::rgb(255	15	0)
# color=DOI.10.18730/6ZP9=::CW::rgb(255	16	0)
# color=DOI.10.18730/6ZPAU::CW::rgb(255	16	0)
# color=DOI.10.18730/6ZPB0::CW::rgb(255	16	0)
# color=DOI.10.18730/6ZPC1::CW::rgb(255	17	0)
# color=DOI.10.18730/6ZPD2::CW::rgb(255	17	0)
# color=DOI.10.18730/6ZPE3::CW::rgb(255	18	0)
# color=DOI.10.18730/6ZPF4::CW::rgb(255	18	0)
# color=DOI.10.18730/6ZPG5::CW::rgb(255	18	0)
# color=DOI.10.18730/6ZPH6::CW::rgb(255	19	0)
# color=DOI.10.18730/6ZPJ7::CW::rgb(255	19	0)
# color=DOI.10.18730/6ZPK8::CW::rgb(255	20	0)
# color=DOI.10.18730/6ZPM9::CW::rgb(255	20	0)
# color=DOI.10.18730/6ZPNA::CW::rgb(255	20	0)
# color=DOI.10.18730/6ZPPB::CW::rgb(255	21	0)
# color=DOI.10.18730/6ZPQC::CW::rgb(255	21	0)
# color=DOI.10.18730/6ZPRD::CW::rgb(255	22	0)
# color=DOI.10.18730/6ZPSE::CW::rgb(255	22	0)
# color=DOI.10.18730/6ZPTF::CW::rgb(255	22	0)
# color=DOI.10.18730/6ZPVG::CW::rgb(255	23	0)
# color=DOI.10.18730/6ZPWH::CW::rgb(255	23	0)
# color=DOI.10.18730/6ZPXJ::CW::rgb(255	23	0)
# color=DOI.10.18730/6ZPYK::CW::rgb(255	24	0)
# color=DOI.10.18730/6ZPZM::CW::rgb(255	24	0)
# color=DOI.10.18730/6ZQ0N::CW::rgb(255	25	0)
# color=DOI.10.18730/6ZQ1P::CW::rgb(255	25	0)
# color=DOI.10.18730/6ZQ2Q::CW::rgb(255	25	0)
# color=DOI.10.18730/6ZQ3R::CW::rgb(255	26	0)
# color=DOI.10.18730/6ZQ4S::CW::rgb(255	26	0)
# color=DOI.10.18730/6ZQ5T::CW::rgb(255	27	0)
# color=DOI.10.18730/6ZQ6V::CW::rgb(255	27	0)
# color=DOI.10.18730/6ZQ7W::CW::rgb(255	27	0)
# color=DOI.10.18730/6ZQ8X::CW::rgb(255	28	0)
# color=DOI.10.18730/6ZQ9Y::CW::rgb(255	28	0)
# color=DOI.10.18730/6ZQAZ::CW::rgb(255	29	0)
# color=DOI.10.18730/6ZQB*::CW::rgb(255	29	0)
# color=DOI.10.18730/6ZQC~::CW::rgb(255	29	0)
# color=DOI.10.18730/6ZQD$::CW::rgb(255	30	0)
# color=DOI.10.18730/6ZQE=::CW::rgb(255	30	0)
# color=DOI.10.18730/6ZQFU::CW::rgb(255	31	0)
# color=DOI.10.18730/6ZQG0::CW::rgb(255	31	0)
# color=DOI.10.18730/6ZQH1::CW::rgb(255	31	0)
# color=DOI.10.18730/6ZQJ2::CW::rgb(255	32	0)
# color=DOI.10.18730/6ZQK3::CW::rgb(255	32	0)
# color=DOI.10.18730/6ZQM4::CW::rgb(255	33	0)
# color=DOI.10.18730/6ZQN5::CW::rgb(255	33	0)
# color=DOI.10.18730/6ZQP6::CW::rgb(255	33	0)
# color=DOI.10.18730/6ZQQ7::CW::rgb(255	34	0)
# color=DOI.10.18730/6ZQR8::CW::rgb(255	34	0)
# color=DOI.10.18730/6ZQS9::CW::rgb(255	35	0)
# color=DOI.10.18730/6ZQTA::CW::rgb(255	35	0)
# color=DOI.10.18730/6ZQVB::CW::rgb(255	35	0)
# color=DOI.10.18730/6ZQWC::CW::rgb(255	36	0)
# color=DOI.10.18730/6ZQXD::CW::rgb(255	36	0)
# color=DOI.10.18730/6ZQYE::CW::rgb(255	37	0)
# color=DOI.10.18730/6ZQZF::CW::rgb(255	37	0)
# color=DOI.10.18730/6ZR0G::CW::rgb(255	37	0)
# color=DOI.10.18730/6ZR1H::CW::rgb(255	38	0)
# color=DOI.10.18730/6ZR2J::CW::rgb(255	38	0)
# color=DOI.10.18730/6ZR3K::CW::rgb(255	39	0)
# color=DOI.10.18730/6ZR4M::CW::rgb(255	39	0)
# color=DOI.10.18730/6ZR5N::CW::rgb(255	39	0)
# color=DOI.10.18730/6ZR6P::CW::rgb(255	40	0)
# color=DOI.10.18730/6ZR7Q::CW::rgb(255	40	0)
# color=DOI.10.18730/6ZR8R::CW::rgb(255	41	0)
# color=DOI.10.18730/6ZR9S::CW::rgb(255	41	0)
# color=DOI.10.18730/6ZRAT::CW::rgb(255	41	0)
# color=DOI.10.18730/6ZRBV::CW::rgb(255	42	0)
# color=DOI.10.18730/6ZRCW::CW::rgb(255	42	0)
# color=DOI.10.18730/6ZRDX::CW::rgb(255	43	0)
# color=DOI.10.18730/6ZREY::CW::rgb(255	43	0)
# color=DOI.10.18730/6ZRFZ::CW::rgb(255	43	0)
# color=DOI.10.18730/6ZRG*::CW::rgb(255	44	0)
# color=DOI.10.18730/6ZRH~::CW::rgb(255	44	0)
# color=DOI.10.18730/6ZRJ$::CW::rgb(255	45	0)
# color=DOI.10.18730/6ZRK=::CW::rgb(255	45	0)
# color=DOI.10.18730/6ZRMU::CW::rgb(255	45	0)
# color=DOI.10.18730/6ZRN0::CW::rgb(255	46	0)
# color=DOI.10.18730/6ZRP1::CW::rgb(255	46	0)
# color=DOI.10.18730/6ZRQ2::CW::rgb(255	47	0)
# color=DOI.10.18730/6ZRR3::CW::rgb(255	47	0)
# color=DOI.10.18730/6ZRS4::CW::rgb(255	47	0)
# color=DOI.10.18730/6ZRT5::CW::rgb(255	48	0)
# color=DOI.10.18730/6ZRV6::CW::rgb(255	48	0)
# color=DOI.10.18730/6ZRW7::CW::rgb(255	49	0)
# color=DOI.10.18730/6ZRX8::CW::rgb(255	49	0)
# color=DOI.10.18730/6ZRY9::CW::rgb(255	49	0)
# color=DOI.10.18730/6ZRZA::CW::rgb(255	50	0)
# color=DOI.10.18730/6ZS0B::CW::rgb(255	50	0)
# color=DOI.10.18730/6ZS1C::CW::rgb(255	51	0)
# color=DOI.10.18730/6ZS2D::CW::rgb(255	51	0)
# color=DOI.10.18730/6ZS3E::CW::rgb(255	51	0)
# color=DOI.10.18730/6ZS4F::CW::rgb(255	52	0)
# color=DOI.10.18730/6ZS5G::CW::rgb(255	52	0)
# color=DOI.10.18730/6ZS6H::CW::rgb(255	53	0)
# color=DOI.10.18730/6ZS7J::CW::rgb(255	53	0)
# color=DOI.10.18730/6ZS8K::CW::rgb(255	53	0)
# color=DOI.10.18730/6ZS9M::CW::rgb(255	54	0)
# color=DOI.10.18730/6ZSAN::CW::rgb(255	54	0)
# color=DOI.10.18730/6ZSBP::CW::rgb(255	55	0)
# color=DOI.10.18730/6ZSCQ::CW::rgb(255	55	0)
# color=DOI.10.18730/6ZSDR::CW::rgb(255	55	0)
# color=DOI.10.18730/6ZSES::CW::rgb(255	56	0)
# color=DOI.10.18730/6ZSFT::CW::rgb(255	56	0)
# color=DOI.10.18730/6ZSGV::CW::rgb(255	57	0)
# color=DOI.10.18730/6ZSHW::CW::rgb(255	57	0)
# color=DOI.10.18730/6ZSJX::CW::rgb(255	57	0)
# color=DOI.10.18730/6ZSKY::CW::rgb(255	58	0)
# color=DOI.10.18730/6ZSMZ::CW::rgb(255	58	0)
# color=DOI.10.18730/6ZSN*::CW::rgb(255	59	0)
# color=DOI.10.18730/6ZSP~::CW::rgb(255	59	0)
# color=DOI.10.18730/6ZSQ$::CW::rgb(255	59	0)
# color=DOI.10.18730/6ZSR=::CW::rgb(255	60	0)
# color=DOI.10.18730/6ZSSU::CW::rgb(255	60	0)
# color=DOI.10.18730/6ZST0::CW::rgb(255	61	0)
# color=DOI.10.18730/6ZSV1::CW::rgb(255	61	0)
# color=DOI.10.18730/6ZSW2::CW::rgb(255	61	0)
# color=DOI.10.18730/6ZSX3::CW::rgb(255	62	0)
# color=DOI.10.18730/6ZSY4::CW::rgb(255	62	0)
# color=DOI.10.18730/6ZSZ5::CW::rgb(255	63	0)
# color=DOI.10.18730/6ZT06::CW::rgb(255	63	0)
# color=DOI.10.18730/6ZT17::CW::rgb(255	63	0)
# color=DOI.10.18730/6ZT28::CW::rgb(255	64	0)
# color=DOI.10.18730/6ZT39::CW::rgb(255	64	0)
# color=DOI.10.18730/6ZT4A::CW::rgb(255	65	0)
# color=DOI.10.18730/6ZT5B::CW::rgb(255	65	0)
# color=DOI.10.18730/6ZT6C::CW::rgb(255	65	0)
# color=DOI.10.18730/6ZT7D::CW::rgb(255	66	0)
# color=DOI.10.18730/6ZT8E::CW::rgb(255	66	0)
# color=DOI.10.18730/6ZT9F::CW::rgb(255	67	0)
# color=DOI.10.18730/6ZTAG::CW::rgb(255	67	0)
# color=DOI.10.18730/6ZTBH::CW::rgb(255	67	0)
# color=DOI.10.18730/6ZTCJ::CW::rgb(255	68	0)
# color=DOI.10.18730/6ZTDK::CW::rgb(255	68	0)
# color=DOI.10.18730/6ZTEM::CW::rgb(255	68	0)
# color=DOI.10.18730/6ZTFN::CW::rgb(255	69	0)
# color=DOI.10.18730/6ZTGP::CW::rgb(255	69	0)
# color=DOI.10.18730/6ZTHQ::CW::rgb(255	70	0)
# color=DOI.10.18730/6ZTKS::CW::rgb(255	70	0)
# color=DOI.10.18730/6ZTMT::CW::rgb(255	70	0)
# color=DOI.10.18730/6ZTNV::CW::rgb(255	71	0)
# color=DOI.10.18730/6ZTPW::CW::rgb(255	71	0)
# color=DOI.10.18730/6ZTQX::CW::rgb(255	72	0)
# color=DOI.10.18730/6ZTRY::CW::rgb(255	72	0)
# color=DOI.10.18730/6ZTSZ::CW::rgb(255	72	0)
# color=DOI.10.18730/6ZTT*::CW::rgb(255	73	0)
# color=DOI.10.18730/6ZTV~::CW::rgb(255	73	0)
# color=DOI.10.18730/6ZTW$::CW::rgb(255	74	0)
# color=DOI.10.18730/6ZTX=::CW::rgb(255	74	0)
# color=DOI.10.18730/6ZTYU::CW::rgb(255	74	0)
# color=DOI.10.18730/6ZTZ0::CW::rgb(255	75	0)
# color=DOI.10.18730/6ZV01::CW::rgb(255	75	0)
# color=DOI.10.18730/6ZV12::CW::rgb(255	76	0)
# color=DOI.10.18730/6ZV23::CW::rgb(255	76	0)
# color=DOI.10.18730/6ZV34::CW::rgb(255	76	0)
# color=DOI.10.18730/6ZV45::CW::rgb(255	77	0)
# color=DOI.10.18730/6ZV56::CW::rgb(255	77	0)
# color=DOI.10.18730/6ZV67::CW::rgb(255	78	0)
# color=DOI.10.18730/6ZV78::CW::rgb(255	78	0)
# color=DOI.10.18730/6ZV89::CW::rgb(255	78	0)
# color=DOI.10.18730/6ZV9A::CW::rgb(255	79	0)
# color=DOI.10.18730/6ZVAB::CW::rgb(255	79	0)
# color=DOI.10.18730/6ZVBC::CW::rgb(255	80	0)
# color=DOI.10.18730/6ZVCD::CW::rgb(255	80	0)
# color=DOI.10.18730/6ZVDE::CW::rgb(255	80	0)
# color=DOI.10.18730/6ZVEF::CW::rgb(255	81	0)
# color=DOI.10.18730/6ZVFG::CW::rgb(255	81	0)
# color=DOI.10.18730/6ZVGH::CW::rgb(255	82	0)
# color=DOI.10.18730/6ZVHJ::CW::rgb(255	82	0)
# color=DOI.10.18730/6ZVJK::CW::rgb(255	82	0)
# color=DOI.10.18730/6ZVKM::CW::rgb(255	83	0)
# color=DOI.10.18730/6ZVMN::CW::rgb(255	83	0)
# color=DOI.10.18730/6ZVNP::CW::rgb(255	84	0)
# color=DOI.10.18730/6ZVPQ::CW::rgb(255	84	0)
# color=DOI.10.18730/6ZVQR::CW::rgb(255	84	0)
# color=DOI.10.18730/6ZVRS::CW::rgb(255	85	0)
# color=DOI.10.18730/6ZVST::CW::rgb(255	85	0)
# color=DOI.10.18730/6ZVTV::CW::rgb(255	86	0)
# color=DOI.10.18730/6ZVVW::CW::rgb(255	86	0)
# color=DOI.10.18730/6ZVWX::CW::rgb(255	86	0)
# color=DOI.10.18730/6ZVXY::CW::rgb(255	87	0)
# color=DOI.10.18730/6ZVYZ::CW::rgb(255	87	0)
# color=DOI.10.18730/6ZVZ*::CW::rgb(255	88	0)
# color=DOI.10.18730/6ZW0~::CW::rgb(255	88	0)
# color=DOI.10.18730/6ZW1$::CW::rgb(255	88	0)
# color=DOI.10.18730/6ZW2=::CW::rgb(255	89	0)
# color=DOI.10.18730/6ZW3U::CW::rgb(255	89	0)
# color=DOI.10.18730/6ZW40::CW::rgb(255	90	0)
# color=DOI.10.18730/6ZW51::CW::rgb(255	90	0)
# color=DOI.10.18730/6ZW62::CW::rgb(255	90	0)
# color=DOI.10.18730/6ZW73::CW::rgb(255	91	0)
# color=DOI.10.18730/6ZW84::CW::rgb(255	91	0)
# color=DOI.10.18730/6ZW95::CW::rgb(255	92	0)
# color=DOI.10.18730/6ZWA6::CW::rgb(255	92	0)
# color=DOI.10.18730/6ZWB7::CW::rgb(255	92	0)
# color=DOI.10.18730/6ZWC8::CW::rgb(255	93	0)
# color=DOI.10.18730/6ZWD9::CW::rgb(255	93	0)
# color=DOI.10.18730/6ZWEA::CW::rgb(255	94	0)
# color=DOI.10.18730/6ZWFB::CW::rgb(255	94	0)
# color=DOI.10.18730/6ZWGC::CW::rgb(255	94	0)
# color=DOI.10.18730/6ZWHD::CW::rgb(255	95	0)
# color=DOI.10.18730/6ZWJE::CW::rgb(255	95	0)
# color=DOI.10.18730/6ZWKF::CW::rgb(255	96	0)
# color=DOI.10.18730/6ZWMG::CW::rgb(255	96	0)
# color=DOI.10.18730/6ZWNH::CW::rgb(255	96	0)
# color=DOI.10.18730/6ZWPJ::CW::rgb(255	97	0)
# color=DOI.10.18730/6ZWQK::CW::rgb(255	97	0)
# color=DOI.10.18730/6ZWRM::CW::rgb(255	98	0)
# color=DOI.10.18730/6ZWSN::CW::rgb(255	98	0)
# color=DOI.10.18730/6ZWTP::CW::rgb(255	98	0)
# color=DOI.10.18730/6ZWVQ::CW::rgb(255	99	0)
# color=DOI.10.18730/6ZWWR::CW::rgb(255	99	0)
# color=DOI.10.18730/6ZWXS::CW::rgb(255	100	0)
# color=DOI.10.18730/6ZWYT::CW::rgb(255	100	0)
# color=DOI.10.18730/6ZWZV::CW::rgb(255	100	0)
# color=DOI.10.18730/6ZX0W::CW::rgb(255	101	0)
# color=DOI.10.18730/6ZX1X::CW::rgb(255	101	0)
# color=DOI.10.18730/6ZX2Y::CW::rgb(255	102	0)
# color=DOI.10.18730/6ZX3Z::CW::rgb(255	102	0)
# color=DOI.10.18730/6ZX4*::CW::rgb(255	102	0)
# color=DOI.10.18730/6ZX5~::CW::rgb(255	103	0)
# color=DOI.10.18730/6ZX6$::CW::rgb(255	103	0)
# color=DOI.10.18730/6ZX7=::CW::rgb(255	104	0)
# color=DOI.10.18730/6ZX8U::CW::rgb(255	104	0)
# color=DOI.10.18730/6ZX90::CW::rgb(255	104	0)
# color=DOI.10.18730/6ZXA1::CW::rgb(255	105	0)
# color=DOI.10.18730/6ZXB2::CW::rgb(255	105	0)
# color=DOI.10.18730/6ZXC3::CW::rgb(255	106	0)
# color=DOI.10.18730/6ZXD4::CW::rgb(255	106	0)
# color=DOI.10.18730/6ZXE5::CW::rgb(255	106	0)
# color=DOI.10.18730/6ZXF6::CW::rgb(255	107	0)
# color=DOI.10.18730/6ZXG7::CW::rgb(255	107	0)
# color=DOI.10.18730/6ZXH8::CW::rgb(255	108	0)
# color=DOI.10.18730/6ZXJ9::CW::rgb(255	108	0)
# color=DOI.10.18730/6ZXKA::CW::rgb(255	108	0)
# color=DOI.10.18730/6ZXMB::CW::rgb(255	109	0)
# color=DOI.10.18730/6ZXNC::CW::rgb(255	109	0)
# color=DOI.10.18730/6ZXPD::CW::rgb(255	110	0)
# color=DOI.10.18730/6ZXQE::CW::rgb(255	110	0)
# color=DOI.10.18730/6ZXRF::CW::rgb(255	110	0)
# color=DOI.10.18730/6ZXSG::CW::rgb(255	111	0)
# color=DOI.10.18730/6ZXTH::CW::rgb(255	111	0)
# color=DOI.10.18730/6ZXVJ::CW::rgb(255	112	0)
# color=DOI.10.18730/6ZXWK::CW::rgb(255	112	0)
# color=DOI.10.18730/6ZXXM::CW::rgb(255	112	0)
# color=DOI.10.18730/6ZXYN::CW::rgb(255	113	0)
# color=DOI.10.18730/6ZXZP::CW::rgb(255	113	0)
# color=DOI.10.18730/6ZY0Q::CW::rgb(255	113	0)
# color=DOI.10.18730/6ZY1R::CW::rgb(255	114	0)
# color=DOI.10.18730/6ZY2S::CW::rgb(255	114	0)
# color=DOI.10.18730/6ZY3T::CW::rgb(255	115	0)
# color=DOI.10.18730/6ZY5W::CW::rgb(255	115	0)
# color=DOI.10.18730/6ZY6X::CW::rgb(255	115	0)
# color=DOI.10.18730/6ZY7Y::CW::rgb(255	116	0)
# color=DOI.10.18730/6ZY8Z::CW::rgb(255	116	0)
# color=DOI.10.18730/6ZY9*::CW::rgb(255	117	0)
# color=DOI.10.18730/6ZYA~::CW::rgb(255	117	0)
# color=DOI.10.18730/6ZYB$::CW::rgb(255	117	0)
# color=DOI.10.18730/6ZYC=::CW::rgb(255	118	0)
# color=DOI.10.18730/6ZYDU::CW::rgb(255	118	0)
# color=DOI.10.18730/6ZYE0::CW::rgb(255	119	0)
# color=DOI.10.18730/6ZYF1::CW::rgb(255	119	0)
# color=DOI.10.18730/6ZYG2::CW::rgb(255	119	0)
# color=DOI.10.18730/6ZYH3::CW::rgb(255	120	0)
# color=DOI.10.18730/6ZYJ4::CW::rgb(255	120	0)
# color=DOI.10.18730/6ZYK5::CW::rgb(255	121	0)
# color=DOI.10.18730/6ZYM6::CW::rgb(255	121	0)
# color=DOI.10.18730/6ZYN7::CW::rgb(255	121	0)
# color=DOI.10.18730/6ZYP8::CW::rgb(255	122	0)
# color=DOI.10.18730/6ZYQ9::CW::rgb(255	122	0)
# color=DOI.10.18730/6ZYRA::CW::rgb(255	123	0)
# color=DOI.10.18730/6ZYSB::CW::rgb(255	123	0)
# color=DOI.10.18730/6ZYTC::CW::rgb(255	123	0)
# color=DOI.10.18730/6ZYVD::CW::rgb(255	124	0)
# color=DOI.10.18730/6ZYWE::CW::rgb(255	124	0)
# color=DOI.10.18730/6ZYXF::CW::rgb(255	125	0)
# color=DOI.10.18730/6ZYYG::CW::rgb(255	125	0)
# color=DOI.10.18730/6ZYZH::CW::rgb(255	125	0)
# color=DOI.10.18730/6ZZ0J::CW::rgb(255	126	0)
# color=DOI.10.18730/6ZZ1K::CW::rgb(255	126	0)
# color=DOI.10.18730/6ZZ2M::CW::rgb(255	127	0)
# color=DOI.10.18730/6ZZ3N::CW::rgb(255	127	0)
# color=DOI.10.18730/6ZZ4P::CW::rgb(255	127	0)
# color=DOI.10.18730/6ZZ5Q::CW::rgb(255	128	0)
# color=DOI.10.18730/6ZZ6R::CW::rgb(255	128	0)
# color=DOI.10.18730/6ZZ7S::CW::rgb(255	129	0)
# color=DOI.10.18730/6ZZ8T::CW::rgb(255	129	0)
# color=DOI.10.18730/6ZZ9V::CW::rgb(255	129	0)
# color=DOI.10.18730/6ZZAW::CW::rgb(255	130	0)
# color=DOI.10.18730/6ZZBX::CW::rgb(255	130	0)
# color=DOI.10.18730/6ZZCY::CW::rgb(255	131	0)
# color=DOI.10.18730/6ZZDZ::CW::rgb(255	131	0)
# color=DOI.10.18730/6ZZE*::CW::rgb(255	131	0)
# color=DOI.10.18730/6ZZF~::CW::rgb(255	132	0)
# color=DOI.10.18730/6ZZG$::CW::rgb(255	132	0)
# color=DOI.10.18730/6ZZH=::CW::rgb(255	133	0)
# color=DOI.10.18730/6ZZJU::CW::rgb(255	133	0)
# color=DOI.10.18730/6ZZK0::CW::rgb(255	133	0)
# color=DOI.10.18730/6ZZM1::CW::rgb(255	134	0)
# color=DOI.10.18730/6ZZN2::CW::rgb(255	134	0)
# color=DOI.10.18730/6ZZP3::CW::rgb(255	135	0)
# color=DOI.10.18730/6ZZQ4::CW::rgb(255	135	0)
# color=DOI.10.18730/6ZZR5::CW::rgb(255	135	0)
# color=DOI.10.18730/6ZZS6::CW::rgb(255	136	0)
# color=DOI.10.18730/6ZZT7::CW::rgb(255	136	0)
# color=DOI.10.18730/6ZZV8::CW::rgb(255	137	0)
# color=DOI.10.18730/6ZZW9::CW::rgb(255	137	0)
# color=DOI.10.18730/6ZZXA::CW::rgb(255	137	0)
# color=DOI.10.18730/6ZZYB::CW::rgb(255	138	0)
# color=DOI.10.18730/6ZZZC::CW::rgb(255	138	0)
# color=DOI.10.18730/7000D::CW::rgb(255	139	0)
# color=DOI.10.18730/7001E::CW::rgb(255	139	0)
# color=DOI.10.18730/7002F::CW::rgb(255	139	0)
# color=DOI.10.18730/7003G::CW::rgb(255	140	0)
# color=DOI.10.18730/7004H::CW::rgb(255	140	0)
# color=DOI.10.18730/7005J::CW::rgb(255	141	0)
# color=DOI.10.18730/7006K::CW::rgb(255	141	0)
# color=DOI.10.18730/7007M::CW::rgb(255	141	0)
# color=DOI.10.18730/7008N::CW::rgb(255	142	0)
# color=DOI.10.18730/7009P::CW::rgb(255	142	0)
# color=DOI.10.18730/700AQ::CW::rgb(255	143	0)
# color=DOI.10.18730/700BR::CW::rgb(255	143	0)
# color=DOI.10.18730/700CS::CW::rgb(255	143	0)
# color=DOI.10.18730/700DT::CW::rgb(255	144	0)
# color=DOI.10.18730/700EV::CW::rgb(255	144	0)
# color=DOI.10.18730/700FW::CW::rgb(255	145	0)
# color=DOI.10.18730/700GX::CW::rgb(255	145	0)
# color=DOI.10.18730/700HY::CW::rgb(255	145	0)
# color=DOI.10.18730/700JZ::CW::rgb(255	146	0)
# color=DOI.10.18730/700K*::CW::rgb(255	146	0)
# color=DOI.10.18730/700M~::CW::rgb(255	147	0)
# color=DOI.10.18730/700N$::CW::rgb(255	147	0)
# color=DOI.10.18730/700P=::CW::rgb(255	147	0)
# color=DOI.10.18730/700QU::CW::rgb(255	148	0)
# color=DOI.10.18730/700R0::CW::rgb(255	148	0)
# color=DOI.10.18730/700S1::CW::rgb(255	149	0)
# color=DOI.10.18730/700T2::CW::rgb(255	149	0)
# color=DOI.10.18730/700V3::CW::rgb(255	149	0)
# color=DOI.10.18730/700W4::CW::rgb(255	150	0)
# color=DOI.10.18730/700X5::CW::rgb(255	150	0)
# color=DOI.10.18730/700Y6::CW::rgb(255	151	0)
# color=DOI.10.18730/700Z7::CW::rgb(255	151	0)
# color=DOI.10.18730/70108::CW::rgb(255	151	0)
# color=DOI.10.18730/70119::CW::rgb(255	152	0)
# color=DOI.10.18730/7012A::CW::rgb(255	152	0)
# color=DOI.10.18730/7013B::CW::rgb(255	153	0)
# color=DOI.10.18730/7014C::CW::rgb(255	153	0)
# color=DOI.10.18730/7015D::CW::rgb(255	153	0)
# color=DOI.10.18730/7016E::CW::rgb(255	154	0)
# color=DOI.10.18730/7017F::CW::rgb(255	154	0)
# color=DOI.10.18730/7018G::CW::rgb(255	155	0)
# color=DOI.10.18730/7019H::CW::rgb(255	155	0)
# color=DOI.10.18730/701AJ::CW::rgb(255	155	0)
# color=DOI.10.18730/701BK::CW::rgb(255	156	0)
# color=DOI.10.18730/701CM::CW::rgb(255	156	0)
# color=DOI.10.18730/701DN::CW::rgb(255	157	0)
# color=DOI.10.18730/701EP::CW::rgb(255	157	0)
# color=DOI.10.18730/701FQ::CW::rgb(255	157	0)
# color=DOI.10.18730/701GR::CW::rgb(255	158	0)
# color=DOI.10.18730/701HS::CW::rgb(255	158	0)
# color=DOI.10.18730/701JT::CW::rgb(255	158	0)
# color=DOI.10.18730/701KV::CW::rgb(255	159	0)
# color=DOI.10.18730/701MW::CW::rgb(255	159	0)
# color=DOI.10.18730/701NX::CW::rgb(255	160	0)
# color=DOI.10.18730/701PY::CW::rgb(255	160	0)
# color=DOI.10.18730/701R*::CW::rgb(255	160	0)
# color=DOI.10.18730/701S~::CW::rgb(255	161	0)
# color=DOI.10.18730/701T$::CW::rgb(255	161	0)
# color=DOI.10.18730/701V=::CW::rgb(255	162	0)
# color=DOI.10.18730/701WU::CW::rgb(255	162	0)
# color=DOI.10.18730/701X0::CW::rgb(255	162	0)
# color=DOI.10.18730/701Y1::CW::rgb(255	163	0)
# color=DOI.10.18730/701Z2::CW::rgb(255	163	0)
# color=DOI.10.18730/70203::CW::rgb(255	164	0)
# color=DOI.10.18730/70214::CW::rgb(255	164	0)
# color=DOI.10.18730/70225::CW::rgb(255	164	0)
# color=DOI.10.18730/70236::CW::rgb(255	165	0)
# color=DOI.10.18730/70247::CW::rgb(255	165	0)
# color=DOI.10.18730/70258::CW::rgb(255	166	0)
# color=DOI.10.18730/70269::CW::rgb(255	166	0)
# color=DOI.10.18730/7027A::CW::rgb(255	166	0)
# color=DOI.10.18730/7028B::CW::rgb(255	167	0)
# color=DOI.10.18730/7029C::CW::rgb(255	167	0)
# color=DOI.10.18730/702AD::CW::rgb(255	168	0)
# color=DOI.10.18730/702BE::CW::rgb(255	168	0)
# color=DOI.10.18730/702CF::CW::rgb(255	168	0)
# color=DOI.10.18730/702DG::CW::rgb(255	169	0)
# color=DOI.10.18730/702EH::CW::rgb(255	169	0)
# color=DOI.10.18730/702FJ::CW::rgb(255	170	0)
# color=DOI.10.18730/702GK::CW::rgb(255	170	0)
# color=DOI.10.18730/702HM::CW::rgb(255	170	0)
# color=DOI.10.18730/702JN::CW::rgb(255	171	0)
# color=DOI.10.18730/702KP::CW::rgb(255	171	0)
# color=DOI.10.18730/702MQ::CW::rgb(255	172	0)
# color=DOI.10.18730/702NR::CW::rgb(255	172	0)
# color=DOI.10.18730/702PS::CW::rgb(255	172	0)
# color=DOI.10.18730/702QT::CW::rgb(255	173	0)
# color=DOI.10.18730/702RV::CW::rgb(255	173	0)
# color=DOI.10.18730/702SW::CW::rgb(255	174	0)
# color=DOI.10.18730/702TX::CW::rgb(255	174	0)
# color=DOI.10.18730/702VY::CW::rgb(255	174	0)
# color=DOI.10.18730/702WZ::CW::rgb(255	175	0)
# color=DOI.10.18730/702X*::CW::rgb(255	175	0)
# color=DOI.10.18730/702Y~::CW::rgb(255	176	0)
# color=DOI.10.18730/702Z$::CW::rgb(255	176	0)
# color=DOI.10.18730/7031U::CW::rgb(255	176	0)
# color=DOI.10.18730/70320::CW::rgb(255	177	0)
# color=DOI.10.18730/70342::CW::rgb(255	177	0)
# color=DOI.10.18730/70353::CW::rgb(255	178	0)
# color=DOI.10.18730/70364::CW::rgb(255	178	0)
# color=DOI.10.18730/70375::CW::rgb(255	178	0)
# color=DOI.10.18730/70386::CW::rgb(255	179	0)
# color=DOI.10.18730/70397::CW::rgb(255	179	0)
# color=DOI.10.18730/703A8::CW::rgb(255	180	0)
# color=DOI.10.18730/703B9::CW::rgb(255	180	0)
# color=DOI.10.18730/703CA::CW::rgb(255	180	0)
# color=DOI.10.18730/703DB::CW::rgb(255	181	0)
# color=DOI.10.18730/703EC::CW::rgb(255	181	0)
# color=DOI.10.18730/703FD::CW::rgb(255	182	0)
# color=DOI.10.18730/703GE::CW::rgb(255	182	0)
# color=DOI.10.18730/703HF::CW::rgb(255	182	0)
# color=DOI.10.18730/703JG::CW::rgb(255	183	0)
# color=DOI.10.18730/703KH::CW::rgb(255	183	0)
# color=DOI.10.18730/703MJ::CW::rgb(255	184	0)
# color=DOI.10.18730/703NK::CW::rgb(255	184	0)
# color=DOI.10.18730/703PM::CW::rgb(255	184	0)
# color=DOI.10.18730/703QN::CW::rgb(255	185	0)
# color=DOI.10.18730/703RP::CW::rgb(255	185	0)
# color=DOI.10.18730/703SQ::CW::rgb(255	186	0)
# color=DOI.10.18730/703TR::CW::rgb(255	186	0)
# color=DOI.10.18730/703VS::CW::rgb(255	186	0)
# color=DOI.10.18730/703WT::CW::rgb(255	187	0)
# color=DOI.10.18730/703XV::CW::rgb(255	187	0)
# color=DOI.10.18730/703YW::CW::rgb(255	188	0)
# color=DOI.10.18730/703ZX::CW::rgb(255	188	0)
# color=DOI.10.18730/7040Y::CW::rgb(255	188	0)
# color=DOI.10.18730/7041Z::CW::rgb(255	189	0)
# color=DOI.10.18730/7042*::CW::rgb(255	189	0)
# color=DOI.10.18730/7043~::CW::rgb(255	190	0)
# color=DOI.10.18730/7044$::CW::rgb(255	190	0)
# color=DOI.10.18730/7045=::CW::rgb(255	190	0)
# color=DOI.10.18730/7046U::CW::rgb(255	191	0)
# color=DOI.10.18730/70470::CW::rgb(255	191	0)
# color=DOI.10.18730/70481::CW::rgb(255	192	0)
# color=DOI.10.18730/70492::CW::rgb(255	192	0)
# color=DOI.10.18730/704A3::CW::rgb(255	192	0)
# color=DOI.10.18730/704B4::CW::rgb(255	193	0)
# color=DOI.10.18730/704C5::CW::rgb(255	193	0)
# color=DOI.10.18730/704D6::CW::rgb(255	194	0)
# color=DOI.10.18730/704E7::CW::rgb(255	194	0)
# color=DOI.10.18730/704F8::CW::rgb(255	194	0)
# color=DOI.10.18730/704G9::CW::rgb(255	195	0)
# color=DOI.10.18730/704HA::CW::rgb(255	195	0)
# color=DOI.10.18730/704JB::CW::rgb(255	196	0)
# color=DOI.10.18730/704KC::CW::rgb(255	196	0)
# color=DOI.10.18730/704MD::CW::rgb(255	196	0)
# color=DOI.10.18730/704NE::CW::rgb(255	197	0)
# color=DOI.10.18730/704PF::CW::rgb(255	197	0)
# color=DOI.10.18730/704QG::CW::rgb(255	198	0)
# color=DOI.10.18730/704RH::CW::rgb(255	198	0)
# color=DOI.10.18730/704SJ::CW::rgb(255	198	0)
# color=DOI.10.18730/704TK::CW::rgb(255	199	0)
# color=DOI.10.18730/704VM::CW::rgb(255	199	0)
# color=DOI.10.18730/704WN::CW::rgb(255	200	0)
# color=DOI.10.18730/704XP::CW::rgb(255	200	0)
# color=DOI.10.18730/704YQ::CW::rgb(255	200	0)
# color=DOI.10.18730/704ZR::CW::rgb(255	201	0)
# color=DOI.10.18730/7050S::CW::rgb(255	201	0)
# color=DOI.10.18730/7054X::CW::rgb(255	202	0)
# color=DOI.10.18730/7055Y::CW::rgb(255	202	0)
# color=DOI.10.18730/7056Z::CW::rgb(255	202	0)
# color=DOI.10.18730/7057*::CW::rgb(255	203	0)
# color=DOI.10.18730/7058~::CW::rgb(255	203	0)
# color=DOI.10.18730/7059$::CW::rgb(255	203	0)
# color=DOI.10.18730/705A=::CW::rgb(255	204	0)
# color=DOI.10.18730/705BU::CW::rgb(255	204	0)
# color=DOI.10.18730/705C0::CW::rgb(255	205	0)
# color=DOI.10.18730/705D1::CW::rgb(255	205	0)
# color=DOI.10.18730/705E2::CW::rgb(255	205	0)
# color=DOI.10.18730/705F3::CW::rgb(255	206	0)
# color=DOI.10.18730/705G4::CW::rgb(255	206	0)
# color=DOI.10.18730/705H5::CW::rgb(255	207	0)
# color=DOI.10.18730/705J6::CW::rgb(255	207	0)
# color=DOI.10.18730/705K7::CW::rgb(255	207	0)
# color=DOI.10.18730/705M8::CW::rgb(255	208	0)
# color=DOI.10.18730/705N9::CW::rgb(255	208	0)
# color=DOI.10.18730/705PA::CW::rgb(255	209	0)
# color=DOI.10.18730/705QB::CW::rgb(255	209	0)
# color=DOI.10.18730/705RC::CW::rgb(255	209	0)
# color=DOI.10.18730/705SD::CW::rgb(255	210	0)
# color=DOI.10.18730/705TE::CW::rgb(255	210	0)
# color=DOI.10.18730/705VF::CW::rgb(255	211	0)
# color=DOI.10.18730/705XH::CW::rgb(255	211	0)
# color=DOI.10.18730/705YJ::CW::rgb(255	211	0)
# color=DOI.10.18730/705ZK::CW::rgb(255	212	0)
# color=DOI.10.18730/7060M::CW::rgb(255	212	0)
# color=DOI.10.18730/7061N::CW::rgb(255	213	0)
# color=DOI.10.18730/7062P::CW::rgb(255	213	0)
# color=DOI.10.18730/7063Q::CW::rgb(255	213	0)
# color=DOI.10.18730/7064R::CW::rgb(255	214	0)
# color=DOI.10.18730/7065S::CW::rgb(255	214	0)
# color=DOI.10.18730/7066T::CW::rgb(255	215	0)
# color=DOI.10.18730/7067V::CW::rgb(255	215	0)
# color=DOI.10.18730/7068W::CW::rgb(255	215	0)
# color=DOI.10.18730/7069X::CW::rgb(255	216	0)
# color=DOI.10.18730/706AY::CW::rgb(255	216	0)
# color=DOI.10.18730/706BZ::CW::rgb(255	217	0)
# color=DOI.10.18730/706C*::CW::rgb(255	217	0)
# color=DOI.10.18730/706D~::CW::rgb(255	217	0)
# color=DOI.10.18730/706E$::CW::rgb(255	218	0)
# color=DOI.10.18730/706F=::CW::rgb(255	218	0)
# color=DOI.10.18730/706GU::CW::rgb(255	219	0)
# color=DOI.10.18730/706H0::CW::rgb(255	219	0)
# color=DOI.10.18730/706J1::CW::rgb(255	219	0)
# color=DOI.10.18730/706K2::CW::rgb(255	220	0)
# color=DOI.10.18730/706M3::CW::rgb(255	220	0)
# color=DOI.10.18730/706N4::CW::rgb(255	221	0)
# color=DOI.10.18730/706Q6::CW::rgb(255	221	0)
# color=DOI.10.18730/706VA::CW::rgb(255	221	0)
# color=DOI.10.18730/706WB::CW::rgb(255	222	0)
# color=DOI.10.18730/706XC::CW::rgb(255	222	0)
# color=DOI.10.18730/706YD::CW::rgb(255	223	0)
# color=DOI.10.18730/706ZE::CW::rgb(255	223	0)
# color=DOI.10.18730/7070F::CW::rgb(255	223	0)
# color=DOI.10.18730/7071G::CW::rgb(255	224	0)
# color=DOI.10.18730/7072H::CW::rgb(255	224	0)
# color=DOI.10.18730/7073J::CW::rgb(255	225	0)
# color=DOI.10.18730/7074K::CW::rgb(255	225	0)
# color=DOI.10.18730/7075M::CW::rgb(255	225	0)
# color=DOI.10.18730/7076N::CW::rgb(255	226	0)
# color=DOI.10.18730/7077P::CW::rgb(255	226	0)
# color=DOI.10.18730/7078Q::CW::rgb(255	227	0)
# color=DOI.10.18730/7079R::CW::rgb(255	227	0)
# color=DOI.10.18730/707AS::CW::rgb(255	227	0)
# color=DOI.10.18730/707BT::CW::rgb(255	228	0)
# color=DOI.10.18730/707CV::CW::rgb(255	228	0)
# color=DOI.10.18730/707DW::CW::rgb(255	229	0)
# color=DOI.10.18730/707EX::CW::rgb(255	229	0)
# color=DOI.10.18730/707FY::CW::rgb(255	229	0)
# color=DOI.10.18730/707GZ::CW::rgb(255	230	0)
# color=DOI.10.18730/707H*::CW::rgb(255	230	0)
# color=DOI.10.18730/707J~::CW::rgb(255	231	0)
# color=DOI.10.18730/707K$::CW::rgb(255	231	0)
# color=DOI.10.18730/707M=::CW::rgb(255	231	0)
# color=DOI.10.18730/707NU::CW::rgb(255	232	0)
# color=DOI.10.18730/707P0::CW::rgb(255	232	0)
# color=DOI.10.18730/707Q1::CW::rgb(255	233	0)
# color=DOI.10.18730/707R2::CW::rgb(255	233	0)
# color=DOI.10.18730/707S3::CW::rgb(255	233	0)
# color=DOI.10.18730/707T4::CW::rgb(255	234	0)
# color=DOI.10.18730/707V5::CW::rgb(255	234	0)
# color=DOI.10.18730/707W6::CW::rgb(255	235	0)
# color=DOI.10.18730/707Y8::CW::rgb(255	235	0)
# color=DOI.10.18730/707Z9::CW::rgb(255	235	0)
# color=DOI.10.18730/7081B::CW::rgb(255	236	0)
# color=DOI.10.18730/7082C::CW::rgb(255	236	0)
# color=DOI.10.18730/7083D::CW::rgb(255	237	0)
# color=DOI.10.18730/7084E::CW::rgb(255	237	0)
# color=DOI.10.18730/7085F::CW::rgb(255	237	0)
# color=DOI.10.18730/7086G::CW::rgb(255	238	0)
# color=DOI.10.18730/7087H::CW::rgb(255	238	0)
# color=DOI.10.18730/7088J::CW::rgb(255	239	0)
# color=DOI.10.18730/7089K::CW::rgb(255	239	0)
# color=DOI.10.18730/708AM::CW::rgb(255	239	0)
# color=DOI.10.18730/708BN::CW::rgb(255	240	0)
# color=DOI.10.18730/708CP::CW::rgb(255	240	0)
# color=DOI.10.18730/708DQ::CW::rgb(255	241	0)
# color=DOI.10.18730/708ER::CW::rgb(255	241	0)
# color=DOI.10.18730/708FS::CW::rgb(255	241	0)
# color=DOI.10.18730/708GT::CW::rgb(255	242	0)
# color=DOI.10.18730/708HV::CW::rgb(255	242	0)
# color=DOI.10.18730/708JW::CW::rgb(255	243	0)
# color=DOI.10.18730/708KX::CW::rgb(255	243	0)
# color=DOI.10.18730/708MY::CW::rgb(255	243	0)
# color=DOI.10.18730/708NZ::CW::rgb(255	244	0)
# color=DOI.10.18730/708P*::CW::rgb(255	244	0)
# color=DOI.10.18730/708Q~::CW::rgb(255	245	0)
# color=DOI.10.18730/708R$::CW::rgb(255	245	0)
# color=DOI.10.18730/708S=::CW::rgb(255	245	0)
# color=DOI.10.18730/708V0::CW::rgb(255	246	0)
# color=DOI.10.18730/708W1::CW::rgb(255	246	0)
# color=DOI.10.18730/708X2::CW::rgb(255	247	0)
# color=DOI.10.18730/708Y3::CW::rgb(255	247	0)
# color=DOI.10.18730/708Z4::CW::rgb(255	247	0)
# color=DOI.10.18730/70905::CW::rgb(255	248	0)
# color=DOI.10.18730/70916::CW::rgb(255	248	0)
# color=DOI.10.18730/70927::CW::rgb(255	248	0)
# color=DOI.10.18730/70938::CW::rgb(255	249	0)
# color=DOI.10.18730/70949::CW::rgb(255	249	0)
# color=DOI.10.18730/7095A::CW::rgb(255	250	0)
# color=DOI.10.18730/7096B::CW::rgb(255	250	0)
# color=DOI.10.18730/7097C::CW::rgb(255	250	0)
# color=DOI.10.18730/7098D::CW::rgb(255	251	0)
# color=DOI.10.18730/7099E::CW::rgb(255	251	0)
# color=DOI.10.18730/709AF::CW::rgb(255	252	0)
# color=DOI.10.18730/709BG::CW::rgb(255	252	0)
# color=DOI.10.18730/709CH::CW::rgb(255	252	0)
# color=DOI.10.18730/709EK::CW::rgb(255	253	0)
# color=DOI.10.18730/709FM::CW::rgb(255	253	0)
# color=DOI.10.18730/709GN::CW::rgb(255	254	0)
# color=DOI.10.18730/709HP::CW::rgb(255	254	0)
# color=DOI.10.18730/709JQ::CW::rgb(255	254	0)
# color=DOI.10.18730/709KR::CW::rgb(255	255	0)
# color=DOI.10.18730/709MS::CW::rgb(255	255	0)
# color=DOI.10.18730/709NT::CW::rgb(254	255	0)
# color=DOI.10.18730/709PV::CW::rgb(254	255	0)
# color=DOI.10.18730/709QW::CW::rgb(254	255	0)
# color=DOI.10.18730/709RX::CW::rgb(253	255	0)
# color=DOI.10.18730/709SY::CW::rgb(253	255	0)
# color=DOI.10.18730/709TZ::CW::rgb(252	255	0)
# color=DOI.10.18730/709V*::CW::rgb(252	255	0)
# color=DOI.10.18730/709W~::CW::rgb(252	255	0)
# color=DOI.10.18730/709X$::CW::rgb(251	255	0)
# color=DOI.10.18730/709Y=::CW::rgb(251	255	0)
# color=DOI.10.18730/709ZU::CW::rgb(250	255	0)
# color=DOI.10.18730/70A00::CW::rgb(250	255	0)
# color=DOI.10.18730/70A11::CW::rgb(250	255	0)
# color=DOI.10.18730/70A22::CW::rgb(249	255	0)
# color=DOI.10.18730/70A33::CW::rgb(249	255	0)
# color=DOI.10.18730/70A44::CW::rgb(248	255	0)
# color=DOI.10.18730/70A55::CW::rgb(248	255	0)
# color=DOI.10.18730/70A66::CW::rgb(248	255	0)
# color=DOI.10.18730/70A77::CW::rgb(247	255	0)
# color=DOI.10.18730/70A88::CW::rgb(247	255	0)
# color=DOI.10.18730/70A99::CW::rgb(246	255	0)
# color=DOI.10.18730/70AAA::CW::rgb(246	255	0)
# color=DOI.10.18730/70ABB::CW::rgb(246	255	0)
# color=DOI.10.18730/70ACC::CW::rgb(245	255	0)
# color=DOI.10.18730/70ADD::CW::rgb(245	255	0)
# color=DOI.10.18730/70AEE::CW::rgb(244	255	0)
# color=DOI.10.18730/70AFF::CW::rgb(244	255	0)
# color=DOI.10.18730/70AGG::CW::rgb(244	255	0)
# color=DOI.10.18730/70AHH::CW::rgb(243	255	0)
# color=DOI.10.18730/70AJJ::CW::rgb(243	255	0)
# color=DOI.10.18730/70AKK::CW::rgb(242	255	0)
# color=DOI.10.18730/70AMM::CW::rgb(242	255	0)
# color=DOI.10.18730/70ANN::CW::rgb(242	255	0)
# color=DOI.10.18730/70APP::CW::rgb(241	255	0)
# color=DOI.10.18730/70AQQ::CW::rgb(241	255	0)
# color=DOI.10.18730/70ARR::CW::rgb(240	255	0)
# color=DOI.10.18730/70ASS::CW::rgb(240	255	0)
# color=DOI.10.18730/70ATT::CW::rgb(240	255	0)
# color=DOI.10.18730/70AVV::CW::rgb(239	255	0)
# color=DOI.10.18730/70AWW::CW::rgb(239	255	0)
# color=DOI.10.18730/70AXX::CW::rgb(238	255	0)
# color=DOI.10.18730/70AYY::CW::rgb(238	255	0)
# color=DOI.10.18730/70AZZ::CW::rgb(238	255	0)
# color=DOI.10.18730/70B0*::CW::rgb(237	255	0)
# color=DOI.10.18730/70B1~::CW::rgb(237	255	0)
# color=DOI.10.18730/70B2$::CW::rgb(236	255	0)
# color=DOI.10.18730/70B3=::CW::rgb(236	255	0)
# color=DOI.10.18730/70B4U::CW::rgb(236	255	0)
# color=DOI.10.18730/70B50::CW::rgb(235	255	0)
# color=DOI.10.18730/70B72::CW::rgb(235	255	0)
# color=DOI.10.18730/70B83::CW::rgb(234	255	0)
# color=DOI.10.18730/70B94::CW::rgb(234	255	0)
# color=DOI.10.18730/70BA5::CW::rgb(234	255	0)
# color=DOI.10.18730/70BB6::CW::rgb(233	255	0)
# color=DOI.10.18730/70BC7::CW::rgb(233	255	0)
# color=DOI.10.18730/70BD8::CW::rgb(232	255	0)
# color=DOI.10.18730/70BFA::CW::rgb(232	255	0)
# color=DOI.10.18730/70BGB::CW::rgb(232	255	0)
# color=DOI.10.18730/70BHC::CW::rgb(231	255	0)
# color=DOI.10.18730/70BJD::CW::rgb(231	255	0)
# color=DOI.10.18730/70BKE::CW::rgb(230	255	0)
# color=DOI.10.18730/70BMF::CW::rgb(230	255	0)
# color=DOI.10.18730/70BNG::CW::rgb(230	255	0)
# color=DOI.10.18730/70BPH::CW::rgb(229	255	0)
# color=DOI.10.18730/70BQJ::CW::rgb(229	255	0)
# color=DOI.10.18730/70BRK::CW::rgb(228	255	0)
# color=DOI.10.18730/70BSM::CW::rgb(228	255	0)
# color=DOI.10.18730/70BTN::CW::rgb(228	255	0)
# color=DOI.10.18730/70BVP::CW::rgb(227	255	0)
# color=DOI.10.18730/70BWQ::CW::rgb(227	255	0)
# color=DOI.10.18730/70BXR::CW::rgb(226	255	0)
# color=DOI.10.18730/70BYS::CW::rgb(226	255	0)
# color=DOI.10.18730/70BZT::CW::rgb(226	255	0)
# color=DOI.10.18730/70C0V::CW::rgb(225	255	0)
# color=DOI.10.18730/70C1W::CW::rgb(225	255	0)
# color=DOI.10.18730/70C2X::CW::rgb(224	255	0)
# color=DOI.10.18730/70C3Y::CW::rgb(224	255	0)
# color=DOI.10.18730/70C4Z::CW::rgb(224	255	0)
# color=DOI.10.18730/70C5*::CW::rgb(223	255	0)
# color=DOI.10.18730/70C6~::CW::rgb(223	255	0)
# color=DOI.10.18730/70C7$::CW::rgb(222	255	0)
# color=DOI.10.18730/70C8=::CW::rgb(222	255	0)
# color=DOI.10.18730/70C9U::CW::rgb(222	255	0)
# color=DOI.10.18730/70CA0::CW::rgb(221	255	0)
# color=DOI.10.18730/70CB1::CW::rgb(221	255	0)
# color=DOI.10.18730/70CC2::CW::rgb(220	255	0)
# color=DOI.10.18730/70CD3::CW::rgb(220	255	0)
# color=DOI.10.18730/70CE4::CW::rgb(220	255	0)
# color=DOI.10.18730/70CF5::CW::rgb(219	255	0)
# color=DOI.10.18730/70CG6::CW::rgb(219	255	0)
# color=DOI.10.18730/70CH7::CW::rgb(218	255	0)
# color=DOI.10.18730/70CJ8::CW::rgb(218	255	0)
# color=DOI.10.18730/70CK9::CW::rgb(218	255	0)
# color=DOI.10.18730/70CMA::CW::rgb(217	255	0)
# color=DOI.10.18730/70CNB::CW::rgb(217	255	0)
# color=DOI.10.18730/70CPC::CW::rgb(217	255	0)
# color=DOI.10.18730/70CQD::CW::rgb(216	255	0)
# color=DOI.10.18730/70CRE::CW::rgb(216	255	0)
# color=DOI.10.18730/70CSF::CW::rgb(215	255	0)
# color=DOI.10.18730/70CTG::CW::rgb(215	255	0)
# color=DOI.10.18730/70CVH::CW::rgb(215	255	0)
# color=DOI.10.18730/70CWJ::CW::rgb(214	255	0)
# color=DOI.10.18730/70CXK::CW::rgb(214	255	0)
# color=DOI.10.18730/70CYM::CW::rgb(213	255	0)
# color=DOI.10.18730/70CZN::CW::rgb(213	255	0)
# color=DOI.10.18730/70D0P::CW::rgb(213	255	0)
# color=DOI.10.18730/70D1Q::CW::rgb(212	255	0)
# color=DOI.10.18730/70D2R::CW::rgb(212	255	0)
# color=DOI.10.18730/70D3S::CW::rgb(211	255	0)
# color=DOI.10.18730/70D4T::CW::rgb(211	255	0)
# color=DOI.10.18730/70D5V::CW::rgb(211	255	0)
# color=DOI.10.18730/70D6W::CW::rgb(210	255	0)
# color=DOI.10.18730/70D7X::CW::rgb(210	255	0)
# color=DOI.10.18730/70D8Y::CW::rgb(209	255	0)
# color=DOI.10.18730/70D9Z::CW::rgb(209	255	0)
# color=DOI.10.18730/70DA*::CW::rgb(209	255	0)
# color=DOI.10.18730/70DB~::CW::rgb(208	255	0)
# color=DOI.10.18730/70DC$::CW::rgb(208	255	0)
# color=DOI.10.18730/70DD=::CW::rgb(207	255	0)
# color=DOI.10.18730/70DEU::CW::rgb(207	255	0)
# color=DOI.10.18730/70DF0::CW::rgb(207	255	0)
# color=DOI.10.18730/70DG1::CW::rgb(206	255	0)
# color=DOI.10.18730/70DH2::CW::rgb(206	255	0)
# color=DOI.10.18730/70DJ3::CW::rgb(205	255	0)
# color=DOI.10.18730/70DK4::CW::rgb(205	255	0)
# color=DOI.10.18730/70DM5::CW::rgb(205	255	0)
# color=DOI.10.18730/70DP7::CW::rgb(204	255	0)
# color=DOI.10.18730/70DQ8::CW::rgb(204	255	0)
# color=DOI.10.18730/70DR9::CW::rgb(203	255	0)
# color=DOI.10.18730/70DSA::CW::rgb(203	255	0)
# color=DOI.10.18730/70DTB::CW::rgb(203	255	0)
# color=DOI.10.18730/70DWD::CW::rgb(202	255	0)
# color=DOI.10.18730/70DXE::CW::rgb(202	255	0)
# color=DOI.10.18730/70DYF::CW::rgb(201	255	0)
# color=DOI.10.18730/70DZG::CW::rgb(201	255	0)
# color=DOI.10.18730/70E0H::CW::rgb(201	255	0)
# color=DOI.10.18730/70E1J::CW::rgb(200	255	0)
# color=DOI.10.18730/70E2K::CW::rgb(200	255	0)
# color=DOI.10.18730/70E3M::CW::rgb(199	255	0)
# color=DOI.10.18730/70E4N::CW::rgb(199	255	0)
# color=DOI.10.18730/70E5P::CW::rgb(199	255	0)
# color=DOI.10.18730/70E6Q::CW::rgb(198	255	0)
# color=DOI.10.18730/70E7R::CW::rgb(198	255	0)
# color=DOI.10.18730/70E8S::CW::rgb(197	255	0)
# color=DOI.10.18730/70E9T::CW::rgb(197	255	0)
# color=DOI.10.18730/70EAV::CW::rgb(197	255	0)
# color=DOI.10.18730/70EBW::CW::rgb(196	255	0)
# color=DOI.10.18730/70ECX::CW::rgb(196	255	0)
# color=DOI.10.18730/70EDY::CW::rgb(195	255	0)
# color=DOI.10.18730/70EEZ::CW::rgb(195	255	0)
# color=DOI.10.18730/70EF*::CW::rgb(195	255	0)
# color=DOI.10.18730/70EG~::CW::rgb(194	255	0)
# color=DOI.10.18730/70EH$::CW::rgb(194	255	0)
# color=DOI.10.18730/70EJ=::CW::rgb(193	255	0)
# color=DOI.10.18730/70EKU::CW::rgb(193	255	0)
# color=DOI.10.18730/70EM0::CW::rgb(193	255	0)
# color=DOI.10.18730/70EN1::CW::rgb(192	255	0)
# color=DOI.10.18730/70EP2::CW::rgb(192	255	0)
# color=DOI.10.18730/70EQ3::CW::rgb(191	255	0)
# color=DOI.10.18730/70ER4::CW::rgb(191	255	0)
# color=DOI.10.18730/70ES5::CW::rgb(191	255	0)
# color=DOI.10.18730/70ET6::CW::rgb(190	255	0)
# color=DOI.10.18730/70EV7::CW::rgb(190	255	0)
# color=DOI.10.18730/70EW8::CW::rgb(189	255	0)
# color=DOI.10.18730/70EX9::CW::rgb(189	255	0)
# color=DOI.10.18730/70EYA::CW::rgb(189	255	0)
# color=DOI.10.18730/70EZB::CW::rgb(188	255	0)
# color=DOI.10.18730/70F0C::CW::rgb(188	255	0)
# color=DOI.10.18730/70F1D::CW::rgb(187	255	0)
# color=DOI.10.18730/70F2E::CW::rgb(187	255	0)
# color=DOI.10.18730/70F3F::CW::rgb(187	255	0)
# color=DOI.10.18730/70F4G::CW::rgb(186	255	0)
# color=DOI.10.18730/70F5H::CW::rgb(186	255	0)
# color=DOI.10.18730/70F6J::CW::rgb(185	255	0)
# color=DOI.10.18730/70F7K::CW::rgb(185	255	0)
# color=DOI.10.18730/70F8M::CW::rgb(185	255	0)
# color=DOI.10.18730/70F9N::CW::rgb(184	255	0)
# color=DOI.10.18730/70FAP::CW::rgb(184	255	0)
# color=DOI.10.18730/70FBQ::CW::rgb(183	255	0)
# color=DOI.10.18730/70FCR::CW::rgb(183	255	0)
# color=DOI.10.18730/70FDS::CW::rgb(183	255	0)
# color=DOI.10.18730/70FET::CW::rgb(182	255	0)
# color=DOI.10.18730/70FFV::CW::rgb(182	255	0)
# color=DOI.10.18730/70FGW::CW::rgb(181	255	0)
# color=DOI.10.18730/70FHX::CW::rgb(181	255	0)
# color=DOI.10.18730/70FJY::CW::rgb(181	255	0)
# color=DOI.10.18730/70FKZ::CW::rgb(180	255	0)
# color=DOI.10.18730/70FM*::CW::rgb(180	255	0)
# color=DOI.10.18730/70FN~::CW::rgb(179	255	0)
# color=DOI.10.18730/70FP$::CW::rgb(179	255	0)
# color=DOI.10.18730/70FQ=::CW::rgb(179	255	0)
# color=DOI.10.18730/70FRU::CW::rgb(178	255	0)
# color=DOI.10.18730/70FS0::CW::rgb(178	255	0)
# color=DOI.10.18730/70FT1::CW::rgb(177	255	0)
# color=DOI.10.18730/70FV2::CW::rgb(177	255	0)
# color=DOI.10.18730/70FW3::CW::rgb(177	255	0)
# color=DOI.10.18730/70FX4::CW::rgb(176	255	0)
# color=DOI.10.18730/70FZ6::CW::rgb(176	255	0)
# color=DOI.10.18730/70G07::CW::rgb(175	255	0)
# color=DOI.10.18730/70G18::CW::rgb(175	255	0)
# color=DOI.10.18730/70G29::CW::rgb(175	255	0)
# color=DOI.10.18730/70G3A::CW::rgb(174	255	0)
# color=DOI.10.18730/70G4B::CW::rgb(174	255	0)
# color=DOI.10.18730/70G5C::CW::rgb(173	255	0)
# color=DOI.10.18730/70G6D::CW::rgb(173	255	0)
# color=DOI.10.18730/70G7E::CW::rgb(173	255	0)
# color=DOI.10.18730/70G8F::CW::rgb(172	255	0)
# color=DOI.10.18730/70G9G::CW::rgb(172	255	0)
# color=DOI.10.18730/70GAH::CW::rgb(172	255	0)
# color=DOI.10.18730/70GBJ::CW::rgb(171	255	0)
# color=DOI.10.18730/70GCK::CW::rgb(171	255	0)
# color=DOI.10.18730/70GDM::CW::rgb(170	255	0)
# color=DOI.10.18730/70GEN::CW::rgb(170	255	0)
# color=DOI.10.18730/70GFP::CW::rgb(170	255	0)
# color=DOI.10.18730/70GGQ::CW::rgb(169	255	0)
# color=DOI.10.18730/70GHR::CW::rgb(169	255	0)
# color=DOI.10.18730/70GJS::CW::rgb(168	255	0)
# color=DOI.10.18730/70GKT::CW::rgb(168	255	0)
# color=DOI.10.18730/70GMV::CW::rgb(168	255	0)
# color=DOI.10.18730/70GNW::CW::rgb(167	255	0)
# color=DOI.10.18730/70GPX::CW::rgb(167	255	0)
# color=DOI.10.18730/70GRZ::CW::rgb(166	255	0)
# color=DOI.10.18730/70GS*::CW::rgb(166	255	0)
# color=DOI.10.18730/70GT~::CW::rgb(166	255	0)
# color=DOI.10.18730/70GV$::CW::rgb(165	255	0)
# color=DOI.10.18730/70GW=::CW::rgb(165	255	0)
# color=DOI.10.18730/70GXU::CW::rgb(164	255	0)
# color=DOI.10.18730/70GY0::CW::rgb(164	255	0)
# color=DOI.10.18730/70H02::CW::rgb(164	255	0)
# color=DOI.10.18730/70H24::CW::rgb(163	255	0)
# color=DOI.10.18730/70H35::CW::rgb(163	255	0)
# color=DOI.10.18730/70H46::CW::rgb(162	255	0)
# color=DOI.10.18730/70H57::CW::rgb(162	255	0)
# color=DOI.10.18730/70H68::CW::rgb(162	255	0)
# color=DOI.10.18730/70H79::CW::rgb(161	255	0)
# color=DOI.10.18730/70H8A::CW::rgb(161	255	0)
# color=DOI.10.18730/70H9B::CW::rgb(160	255	0)
# color=DOI.10.18730/70HAC::CW::rgb(160	255	0)
# color=DOI.10.18730/70HBD::CW::rgb(160	255	0)
# color=DOI.10.18730/70HCE::CW::rgb(159	255	0)
# color=DOI.10.18730/70HDF::CW::rgb(159	255	0)
# color=DOI.10.18730/70HEG::CW::rgb(158	255	0)
# color=DOI.10.18730/70HFH::CW::rgb(158	255	0)
# color=DOI.10.18730/70HGJ::CW::rgb(158	255	0)
# color=DOI.10.18730/70HHK::CW::rgb(157	255	0)
# color=DOI.10.18730/70HJM::CW::rgb(157	255	0)
# color=DOI.10.18730/70HKN::CW::rgb(156	255	0)
# color=DOI.10.18730/70HMP::CW::rgb(156	255	0)
# color=DOI.10.18730/70HNQ::CW::rgb(156	255	0)
# color=DOI.10.18730/70HPR::CW::rgb(155	255	0)
# color=DOI.10.18730/70HQS::CW::rgb(155	255	0)
# color=DOI.10.18730/70HRT::CW::rgb(154	255	0)
# color=DOI.10.18730/70HSV::CW::rgb(154	255	0)
# color=DOI.10.18730/70HTW::CW::rgb(154	255	0)
# color=DOI.10.18730/70HVX::CW::rgb(153	255	0)
# color=DOI.10.18730/70HWY::CW::rgb(153	255	0)
# color=DOI.10.18730/70HY*::CW::rgb(152	255	0)
# color=DOI.10.18730/70HZ~::CW::rgb(152	255	0)
# color=DOI.10.18730/70J0$::CW::rgb(152	255	0)
# color=DOI.10.18730/70J1=::CW::rgb(151	255	0)
# color=DOI.10.18730/70J2U::CW::rgb(151	255	0)
# color=DOI.10.18730/70J30::CW::rgb(150	255	0)
# color=DOI.10.18730/70J41::CW::rgb(150	255	0)
# color=DOI.10.18730/70J52::CW::rgb(150	255	0)
# color=DOI.10.18730/70J63::CW::rgb(149	255	0)
# color=DOI.10.18730/70J74::CW::rgb(149	255	0)
# color=DOI.10.18730/70J85::CW::rgb(148	255	0)
# color=DOI.10.18730/70J96::CW::rgb(148	255	0)
# color=DOI.10.18730/70JA7::CW::rgb(148	255	0)
# color=DOI.10.18730/70JB8::CW::rgb(147	255	0)
# color=DOI.10.18730/70JC9::CW::rgb(147	255	0)
# color=DOI.10.18730/70JDA::CW::rgb(146	255	0)
# color=DOI.10.18730/70JEB::CW::rgb(146	255	0)
# color=DOI.10.18730/70JFC::CW::rgb(146	255	0)
# color=DOI.10.18730/70JGD::CW::rgb(145	255	0)
# color=DOI.10.18730/70JHE::CW::rgb(145	255	0)
# color=DOI.10.18730/70JJF::CW::rgb(144	255	0)
# color=DOI.10.18730/70JKG::CW::rgb(144	255	0)
# color=DOI.10.18730/70JMH::CW::rgb(144	255	0)
# color=DOI.10.18730/70JNJ::CW::rgb(143	255	0)
# color=DOI.10.18730/70JPK::CW::rgb(143	255	0)
# color=DOI.10.18730/70JQM::CW::rgb(142	255	0)
# color=DOI.10.18730/70JRN::CW::rgb(142	255	0)
# color=DOI.10.18730/70JSP::CW::rgb(142	255	0)
# color=DOI.10.18730/70JTQ::CW::rgb(141	255	0)
# color=DOI.10.18730/70JVR::CW::rgb(141	255	0)
# color=DOI.10.18730/70JWS::CW::rgb(140	255	0)
# color=DOI.10.18730/70JYV::CW::rgb(140	255	0)
# color=DOI.10.18730/70JZW::CW::rgb(140	255	0)
# color=DOI.10.18730/70K0X::CW::rgb(139	255	0)
# color=DOI.10.18730/70K1Y::CW::rgb(139	255	0)
# color=DOI.10.18730/70K2Z::CW::rgb(138	255	0)
# color=DOI.10.18730/70K3*::CW::rgb(138	255	0)
# color=DOI.10.18730/70K4~::CW::rgb(138	255	0)
# color=DOI.10.18730/70K5$::CW::rgb(137	255	0)
# color=DOI.10.18730/70K6=::CW::rgb(137	255	0)
# color=DOI.10.18730/70K7U::CW::rgb(136	255	0)
# color=DOI.10.18730/70K80::CW::rgb(136	255	0)
# color=DOI.10.18730/70K91::CW::rgb(136	255	0)
# color=DOI.10.18730/70KA2::CW::rgb(135	255	0)
# color=DOI.10.18730/70KB3::CW::rgb(135	255	0)
# color=DOI.10.18730/70KC4::CW::rgb(134	255	0)
# color=DOI.10.18730/70KD5::CW::rgb(134	255	0)
# color=DOI.10.18730/70KE6::CW::rgb(134	255	0)
# color=DOI.10.18730/70KF7::CW::rgb(133	255	0)
# color=DOI.10.18730/70KG8::CW::rgb(133	255	0)
# color=DOI.10.18730/70KH9::CW::rgb(132	255	0)
# color=DOI.10.18730/70KJA::CW::rgb(132	255	0)
# color=DOI.10.18730/70KKB::CW::rgb(132	255	0)
# color=DOI.10.18730/70KMC::CW::rgb(131	255	0)
# color=DOI.10.18730/70KND::CW::rgb(131	255	0)
# color=DOI.10.18730/70KPE::CW::rgb(130	255	0)
# color=DOI.10.18730/70KQF::CW::rgb(130	255	0)
# color=DOI.10.18730/70KRG::CW::rgb(130	255	0)
# color=DOI.10.18730/70KSH::CW::rgb(129	255	0)
# color=DOI.10.18730/70KTJ::CW::rgb(129	255	0)
# color=DOI.10.18730/70KVK::CW::rgb(128	255	0)
# color=DOI.10.18730/70KWM::CW::rgb(128	255	0)
# color=DOI.10.18730/70KXN::CW::rgb(128	255	0)
# color=DOI.10.18730/70KYP::CW::rgb(127	255	0)
# color=DOI.10.18730/70KZQ::CW::rgb(127	255	0)
# color=DOI.10.18730/70M0R::CW::rgb(127	255	0)
# color=DOI.10.18730/70M1S::CW::rgb(126	255	0)
# color=DOI.10.18730/70M2T::CW::rgb(126	255	0)
# color=DOI.10.18730/70M3V::CW::rgb(125	255	0)
# color=DOI.10.18730/70M4W::CW::rgb(125	255	0)
# color=DOI.10.18730/70M5X::CW::rgb(125	255	0)
# color=DOI.10.18730/70M6Y::CW::rgb(124	255	0)
# color=DOI.10.18730/70M7Z::CW::rgb(124	255	0)
# color=DOI.10.18730/70M8*::CW::rgb(123	255	0)
# color=DOI.10.18730/70M9~::CW::rgb(123	255	0)
# color=DOI.10.18730/70MA$::CW::rgb(123	255	0)
# color=DOI.10.18730/70MB=::CW::rgb(122	255	0)
# color=DOI.10.18730/70MCU::CW::rgb(122	255	0)
# color=DOI.10.18730/70MD0::CW::rgb(121	255	0)
# color=DOI.10.18730/70ME1::CW::rgb(121	255	0)
# color=DOI.10.18730/70MF2::CW::rgb(121	255	0)
# color=DOI.10.18730/70MG3::CW::rgb(120	255	0)
# color=DOI.10.18730/70MH4::CW::rgb(120	255	0)
# color=DOI.10.18730/70MJ5::CW::rgb(119	255	0)
# color=DOI.10.18730/70MK6::CW::rgb(119	255	0)
# color=DOI.10.18730/70MM7::CW::rgb(119	255	0)
# color=DOI.10.18730/70MN8::CW::rgb(118	255	0)
# color=DOI.10.18730/70MP9::CW::rgb(118	255	0)
# color=DOI.10.18730/70MQA::CW::rgb(117	255	0)
# color=DOI.10.18730/70MRB::CW::rgb(117	255	0)
# color=DOI.10.18730/70MSC::CW::rgb(117	255	0)
# color=DOI.10.18730/70MTD::CW::rgb(116	255	0)
# color=DOI.10.18730/70MVE::CW::rgb(116	255	0)
# color=DOI.10.18730/70MWF::CW::rgb(115	255	0)
# color=DOI.10.18730/70MXG::CW::rgb(115	255	0)
# color=DOI.10.18730/70MYH::CW::rgb(115	255	0)
# color=DOI.10.18730/70MZJ::CW::rgb(114	255	0)
# color=DOI.10.18730/70N0K::CW::rgb(114	255	0)
# color=DOI.10.18730/70N1M::CW::rgb(113	255	0)
# color=DOI.10.18730/70N2N::CW::rgb(113	255	0)
# color=DOI.10.18730/70N3P::CW::rgb(113	255	0)
# color=DOI.10.18730/70N4Q::CW::rgb(112	255	0)
# color=DOI.10.18730/70N5R::CW::rgb(112	255	0)
# color=DOI.10.18730/70N6S::CW::rgb(111	255	0)
# color=DOI.10.18730/70N7T::CW::rgb(111	255	0)
# color=DOI.10.18730/70N8V::CW::rgb(111	255	0)
# color=DOI.10.18730/70N9W::CW::rgb(110	255	0)
# color=DOI.10.18730/70NAX::CW::rgb(110	255	0)
# color=DOI.10.18730/70NBY::CW::rgb(109	255	0)
# color=DOI.10.18730/70NCZ::CW::rgb(109	255	0)
# color=DOI.10.18730/70ND*::CW::rgb(109	255	0)
# color=DOI.10.18730/70NE~::CW::rgb(108	255	0)
# color=DOI.10.18730/70NF$::CW::rgb(108	255	0)
# color=DOI.10.18730/70NG=::CW::rgb(107	255	0)
# color=DOI.10.18730/70NHU::CW::rgb(107	255	0)
# color=DOI.10.18730/70NJ0::CW::rgb(107	255	0)
# color=DOI.10.18730/70NK1::CW::rgb(106	255	0)
# color=DOI.10.18730/70NM2::CW::rgb(106	255	0)
# color=DOI.10.18730/70NN3::CW::rgb(105	255	0)
# color=DOI.10.18730/70NP4::CW::rgb(105	255	0)
# color=DOI.10.18730/70NQ5::CW::rgb(105	255	0)
# color=DOI.10.18730/70NR6::CW::rgb(104	255	0)
# color=DOI.10.18730/70NS7::CW::rgb(104	255	0)
# color=DOI.10.18730/70NT8::CW::rgb(103	255	0)
# color=DOI.10.18730/70NV9::CW::rgb(103	255	0)
# color=DOI.10.18730/70NWA::CW::rgb(103	255	0)
# color=DOI.10.18730/70NXB::CW::rgb(102	255	0)
# color=DOI.10.18730/70NYC::CW::rgb(102	255	0)
# color=DOI.10.18730/70NZD::CW::rgb(101	255	0)
# color=DOI.10.18730/70P0E::CW::rgb(101	255	0)
# color=DOI.10.18730/70P1F::CW::rgb(101	255	0)
# color=DOI.10.18730/70P2G::CW::rgb(100	255	0)
# color=DOI.10.18730/70P3H::CW::rgb(100	255	0)
# color=DOI.10.18730/70P4J::CW::rgb(99	255	0)
# color=DOI.10.18730/70P5K::CW::rgb(99	255	0)
# color=DOI.10.18730/70P6M::CW::rgb(99	255	0)
# color=DOI.10.18730/70P7N::CW::rgb(98	255	0)
# color=DOI.10.18730/70P8P::CW::rgb(98	255	0)
# color=DOI.10.18730/70P9Q::CW::rgb(97	255	0)
# color=DOI.10.18730/70PAR::CW::rgb(97	255	0)
# color=DOI.10.18730/70PBS::CW::rgb(97	255	0)
# color=DOI.10.18730/70PCT::CW::rgb(96	255	0)
# color=DOI.10.18730/70PDV::CW::rgb(96	255	0)
# color=DOI.10.18730/70PEW::CW::rgb(95	255	0)
# color=DOI.10.18730/70PFX::CW::rgb(95	255	0)
# color=DOI.10.18730/70PGY::CW::rgb(95	255	0)
# color=DOI.10.18730/70PHZ::CW::rgb(94	255	0)
# color=DOI.10.18730/70PJ*::CW::rgb(94	255	0)
# color=DOI.10.18730/70PK~::CW::rgb(93	255	0)
# color=DOI.10.18730/70PM$::CW::rgb(93	255	0)
# color=DOI.10.18730/70PN=::CW::rgb(93	255	0)
# color=DOI.10.18730/70PPU::CW::rgb(92	255	0)
# color=DOI.10.18730/70PR1::CW::rgb(92	255	0)
# color=DOI.10.18730/70PS2::CW::rgb(91	255	0)
# color=DOI.10.18730/70PT3::CW::rgb(91	255	0)
# color=DOI.10.18730/70PV4::CW::rgb(91	255	0)
# color=DOI.10.18730/70PW5::CW::rgb(90	255	0)
# color=DOI.10.18730/70PX6::CW::rgb(90	255	0)
# color=DOI.10.18730/70PY7::CW::rgb(89	255	0)
# color=DOI.10.18730/70PZ8::CW::rgb(89	255	0)
# color=DOI.10.18730/70Q09::CW::rgb(89	255	0)
# color=DOI.10.18730/70Q1A::CW::rgb(88	255	0)
# color=DOI.10.18730/70Q2B::CW::rgb(88	255	0)
# color=DOI.10.18730/70Q3C::CW::rgb(87	255	0)
# color=DOI.10.18730/70Q4D::CW::rgb(87	255	0)
# color=DOI.10.18730/70Q5E::CW::rgb(87	255	0)
# color=DOI.10.18730/70Q6F::CW::rgb(86	255	0)
# color=DOI.10.18730/70Q7G::CW::rgb(86	255	0)
# color=DOI.10.18730/70Q8H::CW::rgb(85	255	0)
# color=DOI.10.18730/70Q9J::CW::rgb(85	255	0)
# color=DOI.10.18730/70QAK::CW::rgb(85	255	0)
# color=DOI.10.18730/70QBM::CW::rgb(84	255	0)
# color=DOI.10.18730/70QCN::CW::rgb(84	255	0)
# color=DOI.10.18730/70QDP::CW::rgb(83	255	0)
# color=DOI.10.18730/70QEQ::CW::rgb(83	255	0)
# color=DOI.10.18730/70QFR::CW::rgb(83	255	0)
# color=DOI.10.18730/70QGS::CW::rgb(82	255	0)
# color=DOI.10.18730/70QHT::CW::rgb(82	255	0)
# color=DOI.10.18730/70QJV::CW::rgb(82	255	0)
# color=DOI.10.18730/70QKW::CW::rgb(81	255	0)
# color=DOI.10.18730/70QMX::CW::rgb(81	255	0)
# color=DOI.10.18730/70QNY::CW::rgb(80	255	0)
# color=DOI.10.18730/70QPZ::CW::rgb(80	255	0)
# color=DOI.10.18730/70QQ*::CW::rgb(80	255	0)
# color=DOI.10.18730/70QR~::CW::rgb(79	255	0)
# color=DOI.10.18730/70QS$::CW::rgb(79	255	0)
# color=DOI.10.18730/70QVU::CW::rgb(78	255	0)
# color=DOI.10.18730/70QW0::CW::rgb(78	255	0)
# color=DOI.10.18730/70QY2::CW::rgb(78	255	0)
# color=DOI.10.18730/70QZ3::CW::rgb(77	255	0)
# color=DOI.10.18730/70R04::CW::rgb(77	255	0)
# color=DOI.10.18730/70R15::CW::rgb(76	255	0)
# color=DOI.10.18730/70R26::CW::rgb(76	255	0)
# color=DOI.10.18730/70R37::CW::rgb(76	255	0)
# color=DOI.10.18730/70R48::CW::rgb(75	255	0)
# color=DOI.10.18730/70R59::CW::rgb(75	255	0)
# color=DOI.10.18730/70R6A::CW::rgb(74	255	0)
# color=DOI.10.18730/70R7B::CW::rgb(74	255	0)
# color=DOI.10.18730/70R8C::CW::rgb(74	255	0)
# color=DOI.10.18730/70R9D::CW::rgb(73	255	0)
# color=DOI.10.18730/70RBF::CW::rgb(73	255	0)
# color=DOI.10.18730/70RCG::CW::rgb(72	255	0)
# color=DOI.10.18730/70RDH::CW::rgb(72	255	0)
# color=DOI.10.18730/70REJ::CW::rgb(72	255	0)
# color=DOI.10.18730/70RFK::CW::rgb(71	255	0)
# color=DOI.10.18730/70RGM::CW::rgb(71	255	0)
# color=DOI.10.18730/70RHN::CW::rgb(70	255	0)
# color=DOI.10.18730/70RJP::CW::rgb(70	255	0)
# color=DOI.10.18730/70RMR::CW::rgb(70	255	0)
# color=DOI.10.18730/70RNS::CW::rgb(69	255	0)
# color=DOI.10.18730/70RPT::CW::rgb(69	255	0)
# color=DOI.10.18730/70RQV::CW::rgb(68	255	0)
# color=DOI.10.18730/70RRW::CW::rgb(68	255	0)
# color=DOI.10.18730/70RSX::CW::rgb(68	255	0)
# color=DOI.10.18730/70RTY::CW::rgb(67	255	0)
# color=DOI.10.18730/70RVZ::CW::rgb(67	255	0)
# color=DOI.10.18730/70RW*::CW::rgb(66	255	0)
# color=DOI.10.18730/70RX~::CW::rgb(66	255	0)
# color=DOI.10.18730/70RY$::CW::rgb(66	255	0)
# color=DOI.10.18730/70RZ=::CW::rgb(65	255	0)
# color=DOI.10.18730/70S0U::CW::rgb(65	255	0)
# color=DOI.10.18730/70S10::CW::rgb(64	255	0)
# color=DOI.10.18730/70S21::CW::rgb(64	255	0)
# color=DOI.10.18730/70S32::CW::rgb(64	255	0)
# color=DOI.10.18730/70S43::CW::rgb(63	255	0)
# color=DOI.10.18730/70S54::CW::rgb(63	255	0)
# color=DOI.10.18730/70S65::CW::rgb(62	255	0)
# color=DOI.10.18730/70S76::CW::rgb(62	255	0)
# color=DOI.10.18730/70S87::CW::rgb(62	255	0)
# color=DOI.10.18730/70S98::CW::rgb(61	255	0)
# color=DOI.10.18730/70SA9::CW::rgb(61	255	0)
# color=DOI.10.18730/70SBA::CW::rgb(60	255	0)
# color=DOI.10.18730/70SCB::CW::rgb(60	255	0)
# color=DOI.10.18730/70SDC::CW::rgb(60	255	0)
# color=DOI.10.18730/70SED::CW::rgb(59	255	0)
# color=DOI.10.18730/70SFE::CW::rgb(59	255	0)
# color=DOI.10.18730/70SGF::CW::rgb(58	255	0)
# color=DOI.10.18730/70SHG::CW::rgb(58	255	0)
# color=DOI.10.18730/70SJH::CW::rgb(58	255	0)
# color=DOI.10.18730/70SKJ::CW::rgb(57	255	0)
# color=DOI.10.18730/70SMK::CW::rgb(57	255	0)
# color=DOI.10.18730/70SNM::CW::rgb(56	255	0)
# color=DOI.10.18730/70SPN::CW::rgb(56	255	0)
# color=DOI.10.18730/70SQP::CW::rgb(56	255	0)
# color=DOI.10.18730/70SRQ::CW::rgb(55	255	0)
# color=DOI.10.18730/70SSR::CW::rgb(55	255	0)
# color=DOI.10.18730/70STS::CW::rgb(54	255	0)
# color=DOI.10.18730/70SVT::CW::rgb(54	255	0)
# color=DOI.10.18730/70SWV::CW::rgb(54	255	0)
# color=DOI.10.18730/70SXW::CW::rgb(53	255	0)
# color=DOI.10.18730/70SYX::CW::rgb(53	255	0)
# color=DOI.10.18730/70SZY::CW::rgb(52	255	0)
# color=DOI.10.18730/70T0Z::CW::rgb(52	255	0)
# color=DOI.10.18730/70T1*::CW::rgb(52	255	0)
# color=DOI.10.18730/70T2~::CW::rgb(51	255	0)
# color=DOI.10.18730/70T3$::CW::rgb(51	255	0)
# color=DOI.10.18730/70T4=::CW::rgb(50	255	0)
# color=DOI.10.18730/70T5U::CW::rgb(50	255	0)
# color=DOI.10.18730/70T60::CW::rgb(50	255	0)
# color=DOI.10.18730/70T71::CW::rgb(49	255	0)
# color=DOI.10.18730/70T82::CW::rgb(49	255	0)
# color=DOI.10.18730/70T93::CW::rgb(48	255	0)
# color=DOI.10.18730/70TA4::CW::rgb(48	255	0)
# color=DOI.10.18730/70TB5::CW::rgb(48	255	0)
# color=DOI.10.18730/70TC6::CW::rgb(47	255	0)
# color=DOI.10.18730/70TD7::CW::rgb(47	255	0)
# color=DOI.10.18730/70TE8::CW::rgb(46	255	0)
# color=DOI.10.18730/70TF9::CW::rgb(46	255	0)
# color=DOI.10.18730/70TGA::CW::rgb(46	255	0)
# color=DOI.10.18730/70THB::CW::rgb(45	255	0)
# color=DOI.10.18730/70TJC::CW::rgb(45	255	0)
# color=DOI.10.18730/70TKD::CW::rgb(44	255	0)
# color=DOI.10.18730/70TME::CW::rgb(44	255	0)
# color=DOI.10.18730/70TNF::CW::rgb(44	255	0)
# color=DOI.10.18730/70TPG::CW::rgb(43	255	0)
# color=DOI.10.18730/70TQH::CW::rgb(43	255	0)
# color=DOI.10.18730/70TRJ::CW::rgb(42	255	0)
# color=DOI.10.18730/70TSK::CW::rgb(42	255	0)
# color=DOI.10.18730/70TTM::CW::rgb(42	255	0)
# color=DOI.10.18730/70TVN::CW::rgb(41	255	0)
# color=DOI.10.18730/70TWP::CW::rgb(41	255	0)
# color=DOI.10.18730/70TXQ::CW::rgb(40	255	0)
# color=DOI.10.18730/70TYR::CW::rgb(40	255	0)
# color=DOI.10.18730/70TZS::CW::rgb(40	255	0)
# color=DOI.10.18730/70V0T::CW::rgb(39	255	0)
# color=DOI.10.18730/70V1V::CW::rgb(39	255	0)
# color=DOI.10.18730/70V3X::CW::rgb(38	255	0)
# color=DOI.10.18730/70V4Y::CW::rgb(38	255	0)
# color=DOI.10.18730/70V5Z::CW::rgb(38	255	0)
# color=DOI.10.18730/70V6*::CW::rgb(37	255	0)
# color=DOI.10.18730/70V7~::CW::rgb(37	255	0)
# color=DOI.10.18730/70V8$::CW::rgb(37	255	0)
# color=DOI.10.18730/70V9=::CW::rgb(36	255	0)
# color=DOI.10.18730/70VAU::CW::rgb(36	255	0)
# color=DOI.10.18730/70VB0::CW::rgb(35	255	0)
# color=DOI.10.18730/70VC1::CW::rgb(35	255	0)
# color=DOI.10.18730/70VE3::CW::rgb(35	255	0)
# color=DOI.10.18730/70VF4::CW::rgb(34	255	0)
# color=DOI.10.18730/70VG5::CW::rgb(34	255	0)
# color=DOI.10.18730/70VH6::CW::rgb(33	255	0)
# color=DOI.10.18730/70VJ7::CW::rgb(33	255	0)
# color=DOI.10.18730/70VK8::CW::rgb(33	255	0)
# color=DOI.10.18730/70VM9::CW::rgb(32	255	0)
# color=DOI.10.18730/70VNA::CW::rgb(32	255	0)
# color=DOI.10.18730/70VPB::CW::rgb(31	255	0)
# color=DOI.10.18730/70VQC::CW::rgb(31	255	0)
# color=DOI.10.18730/70VRD::CW::rgb(31	255	0)
# color=DOI.10.18730/70VSE::CW::rgb(30	255	0)
# color=DOI.10.18730/70VTF::CW::rgb(30	255	0)
# color=DOI.10.18730/70VVG::CW::rgb(29	255	0)
# color=DOI.10.18730/70VWH::CW::rgb(29	255	0)
# color=DOI.10.18730/70VXJ::CW::rgb(29	255	0)
# color=DOI.10.18730/70VYK::CW::rgb(28	255	0)
# color=DOI.10.18730/70VZM::CW::rgb(28	255	0)
# color=DOI.10.18730/70W0N::CW::rgb(27	255	0)
# color=DOI.10.18730/70W1P::CW::rgb(27	255	0)
# color=DOI.10.18730/70W2Q::CW::rgb(27	255	0)
# color=DOI.10.18730/70W3R::CW::rgb(26	255	0)
# color=DOI.10.18730/70W4S::CW::rgb(26	255	0)
# color=DOI.10.18730/70W5T::CW::rgb(25	255	0)
# color=DOI.10.18730/70W7W::CW::rgb(25	255	0)
# color=DOI.10.18730/70W8X::CW::rgb(25	255	0)
# color=DOI.10.18730/70W9Y::CW::rgb(24	255	0)
# color=DOI.10.18730/70WAZ::CW::rgb(24	255	0)
# color=DOI.10.18730/70WB*::CW::rgb(23	255	0)
# color=DOI.10.18730/70WC~::CW::rgb(23	255	0)
# color=DOI.10.18730/70WD$::CW::rgb(23	255	0)
# color=DOI.10.18730/70WE=::CW::rgb(22	255	0)
# color=DOI.10.18730/70WFU::CW::rgb(22	255	0)
# color=DOI.10.18730/70WG0::CW::rgb(21	255	0)
# color=DOI.10.18730/70WH1::CW::rgb(21	255	0)
# color=DOI.10.18730/70WJ2::CW::rgb(21	255	0)
# color=DOI.10.18730/70WK3::CW::rgb(20	255	0)
# color=DOI.10.18730/70WM4::CW::rgb(20	255	0)
# color=DOI.10.18730/70WN5::CW::rgb(19	255	0)
# color=DOI.10.18730/70WP6::CW::rgb(19	255	0)
# color=DOI.10.18730/70WQ7::CW::rgb(19	255	0)
# color=DOI.10.18730/70WR8::CW::rgb(18	255	0)
# color=DOI.10.18730/70WS9::CW::rgb(18	255	0)
# color=DOI.10.18730/70WTA::CW::rgb(17	255	0)
# color=DOI.10.18730/70WVB::CW::rgb(17	255	0)
# color=DOI.10.18730/70WWC::CW::rgb(17	255	0)
# color=DOI.10.18730/70WXD::CW::rgb(16	255	0)
# color=DOI.10.18730/70WYE::CW::rgb(16	255	0)
# color=DOI.10.18730/70WZF::CW::rgb(15	255	0)
# color=DOI.10.18730/70X0G::CW::rgb(15	255	0)
# color=DOI.10.18730/70X1H::CW::rgb(15	255	0)
# color=DOI.10.18730/70X2J::CW::rgb(14	255	0)
# color=DOI.10.18730/70X3K::CW::rgb(14	255	0)
# color=DOI.10.18730/70X4M::CW::rgb(13	255	0)
# color=DOI.10.18730/70X5N::CW::rgb(13	255	0)
# color=DOI.10.18730/70X6P::CW::rgb(13	255	0)
# color=DOI.10.18730/70X7Q::CW::rgb(12	255	0)
# color=DOI.10.18730/70X8R::CW::rgb(12	255	0)
# color=DOI.10.18730/70X9S::CW::rgb(11	255	0)
# color=DOI.10.18730/70XAT::CW::rgb(11	255	0)
# color=DOI.10.18730/70XBV::CW::rgb(11	255	0)
# color=DOI.10.18730/70XCW::CW::rgb(10	255	0)
# color=DOI.10.18730/70XDX::CW::rgb(10	255	0)
# color=DOI.10.18730/70XEY::CW::rgb(9	255	0)
# color=DOI.10.18730/70XFZ::CW::rgb(9	255	0)
# color=DOI.10.18730/70XG*::CW::rgb(9	255	0)
# color=DOI.10.18730/70XH~::CW::rgb(8	255	0)
# color=DOI.10.18730/70XJ$::CW::rgb(8	255	0)
# color=DOI.10.18730/70XK=::CW::rgb(7	255	0)
# color=DOI.10.18730/70XMU::CW::rgb(7	255	0)
# color=DOI.10.18730/70XN0::CW::rgb(7	255	0)
# color=DOI.10.18730/70XP1::CW::rgb(6	255	0)
# color=DOI.10.18730/70XQ2::CW::rgb(6	255	0)
# color=DOI.10.18730/70XR3::CW::rgb(5	255	0)
# color=DOI.10.18730/70XS4::CW::rgb(5	255	0)
# color=DOI.10.18730/70XT5::CW::rgb(5	255	0)
# color=DOI.10.18730/70XV6::CW::rgb(4	255	0)
# color=DOI.10.18730/70XW7::CW::rgb(4	255	0)
# color=DOI.10.18730/70XX8::CW::rgb(3	255	0)
# color=DOI.10.18730/70XY9::CW::rgb(3	255	0)
# color=DOI.10.18730/70XZA::CW::rgb(3	255	0)
# color=DOI.10.18730/70Y0B::CW::rgb(2	255	0)
# color=DOI.10.18730/70Y1C::CW::rgb(2	255	0)
# color=DOI.10.18730/70Y2D::CW::rgb(1	255	0)
# color=DOI.10.18730/70Y3E::CW::rgb(1	255	0)
# color=DOI.10.18730/70Y4F::CW::rgb(1	255	0)
# color=DOI.10.18730/70Y5G::CW::rgb(0	255	0)
# color=DOI.10.18730/70Y6H::CW::rgb(0	255	0)
# color=DOI.10.18730/70Y7J::CW::rgb(0	255	1)
# color=DOI.10.18730/70Y8K::CW::rgb(0	255	1)
# color=DOI.10.18730/70Y9M::CW::rgb(0	255	1)
# color=DOI.10.18730/70YAN::CW::rgb(0	255	2)
# color=DOI.10.18730/70YBP::CW::rgb(0	255	2)
# color=DOI.10.18730/70YCQ::CW::rgb(0	255	3)
# color=DOI.10.18730/70YDR::CW::rgb(0	255	3)
# color=DOI.10.18730/70YES::CW::rgb(0	255	3)
# color=DOI.10.18730/70YFT::CW::rgb(0	255	4)
# color=DOI.10.18730/70YHW::CW::rgb(0	255	4)
# color=DOI.10.18730/70YJX::CW::rgb(0	255	5)
# color=DOI.10.18730/70YKY::CW::rgb(0	255	5)
# color=DOI.10.18730/70YMZ::CW::rgb(0	255	5)
# color=DOI.10.18730/70YN*::CW::rgb(0	255	6)
# color=DOI.10.18730/70YP~::CW::rgb(0	255	6)
# color=DOI.10.18730/70YQ$::CW::rgb(0	255	7)
# color=DOI.10.18730/70YR=::CW::rgb(0	255	7)
# color=DOI.10.18730/70YSU::CW::rgb(0	255	7)
# color=DOI.10.18730/70YT0::CW::rgb(0	255	8)
# color=DOI.10.18730/70YV1::CW::rgb(0	255	8)
# color=DOI.10.18730/70YW2::CW::rgb(0	255	8)
# color=DOI.10.18730/70YX3::CW::rgb(0	255	9)
# color=DOI.10.18730/70YY4::CW::rgb(0	255	9)
# color=DOI.10.18730/70YZ5::CW::rgb(0	255	10)
# color=DOI.10.18730/70Z06::CW::rgb(0	255	10)
# color=DOI.10.18730/70Z17::CW::rgb(0	255	10)
# color=DOI.10.18730/70Z28::CW::rgb(0	255	11)
# color=DOI.10.18730/70Z39::CW::rgb(0	255	11)
# color=DOI.10.18730/70Z4A::CW::rgb(0	255	12)
# color=DOI.10.18730/70Z5B::CW::rgb(0	255	12)
# color=DOI.10.18730/70Z6C::CW::rgb(0	255	12)
# color=DOI.10.18730/70Z7D::CW::rgb(0	255	13)
# color=DOI.10.18730/70Z8E::CW::rgb(0	255	13)
# color=DOI.10.18730/70Z9F::CW::rgb(0	255	14)
# color=DOI.10.18730/70ZAG::CW::rgb(0	255	14)
# color=DOI.10.18730/70ZBH::CW::rgb(0	255	14)
# color=DOI.10.18730/70ZCJ::CW::rgb(0	255	15)
# color=DOI.10.18730/70ZDK::CW::rgb(0	255	15)
# color=DOI.10.18730/70ZEM::CW::rgb(0	255	16)
# color=DOI.10.18730/70ZFN::CW::rgb(0	255	16)
# color=DOI.10.18730/70ZGP::CW::rgb(0	255	16)
# color=DOI.10.18730/70ZHQ::CW::rgb(0	255	17)
# color=DOI.10.18730/70ZJR::CW::rgb(0	255	17)
# color=DOI.10.18730/70ZKS::CW::rgb(0	255	18)
# color=DOI.10.18730/70ZMT::CW::rgb(0	255	18)
# color=DOI.10.18730/70ZNV::CW::rgb(0	255	18)
# color=DOI.10.18730/70ZPW::CW::rgb(0	255	19)
# color=DOI.10.18730/70ZQX::CW::rgb(0	255	19)
# color=DOI.10.18730/70ZRY::CW::rgb(0	255	20)
# color=DOI.10.18730/70ZSZ::CW::rgb(0	255	20)
# color=DOI.10.18730/70ZT*::CW::rgb(0	255	20)
# color=DOI.10.18730/70ZV~::CW::rgb(0	255	21)
# color=DOI.10.18730/70ZW$::CW::rgb(0	255	21)
# color=DOI.10.18730/70ZX=::CW::rgb(0	255	22)
# color=DOI.10.18730/70ZYU::CW::rgb(0	255	22)
# color=DOI.10.18730/70ZZ0::CW::rgb(0	255	22)
# color=DOI.10.18730/71001::CW::rgb(0	255	23)
# color=DOI.10.18730/71012::CW::rgb(0	255	23)
# color=DOI.10.18730/71023::CW::rgb(0	255	24)
# color=DOI.10.18730/71034::CW::rgb(0	255	24)
# color=DOI.10.18730/71045::CW::rgb(0	255	24)
# color=DOI.10.18730/71056::CW::rgb(0	255	25)
# color=DOI.10.18730/71067::CW::rgb(0	255	25)
# color=DOI.10.18730/71078::CW::rgb(0	255	26)
# color=DOI.10.18730/71089::CW::rgb(0	255	26)
# color=DOI.10.18730/7109A::CW::rgb(0	255	26)
# color=DOI.10.18730/710BC::CW::rgb(0	255	27)
# color=DOI.10.18730/710CD::CW::rgb(0	255	27)
# color=DOI.10.18730/710DE::CW::rgb(0	255	28)
# color=DOI.10.18730/710EF::CW::rgb(0	255	28)
# color=DOI.10.18730/710FG::CW::rgb(0	255	28)
# color=DOI.10.18730/710GH::CW::rgb(0	255	29)
# color=DOI.10.18730/710HJ::CW::rgb(0	255	29)
# color=DOI.10.18730/710JK::CW::rgb(0	255	30)
# color=DOI.10.18730/710KM::CW::rgb(0	255	30)
# color=DOI.10.18730/710MN::CW::rgb(0	255	30)
# color=DOI.10.18730/710NP::CW::rgb(0	255	31)
# color=DOI.10.18730/710PQ::CW::rgb(0	255	31)
# color=DOI.10.18730/710QR::CW::rgb(0	255	32)
# color=DOI.10.18730/710RS::CW::rgb(0	255	32)
# color=DOI.10.18730/710ST::CW::rgb(0	255	32)
# color=DOI.10.18730/710TV::CW::rgb(0	255	33)
# color=DOI.10.18730/710VW::CW::rgb(0	255	33)
# color=DOI.10.18730/710WX::CW::rgb(0	255	34)
# color=DOI.10.18730/710XY::CW::rgb(0	255	34)
# color=DOI.10.18730/710YZ::CW::rgb(0	255	34)
# color=DOI.10.18730/710Z*::CW::rgb(0	255	35)
# color=DOI.10.18730/7110~::CW::rgb(0	255	35)
# color=DOI.10.18730/7111$::CW::rgb(0	255	36)
# color=DOI.10.18730/7112=::CW::rgb(0	255	36)
# color=DOI.10.18730/7113U::CW::rgb(0	255	36)
# color=DOI.10.18730/71140::CW::rgb(0	255	37)
# color=DOI.10.18730/71151::CW::rgb(0	255	37)
# color=DOI.10.18730/71162::CW::rgb(0	255	38)
# color=DOI.10.18730/71173::CW::rgb(0	255	38)
# color=DOI.10.18730/71184::CW::rgb(0	255	38)
# color=DOI.10.18730/71195::CW::rgb(0	255	39)
# color=DOI.10.18730/711A6::CW::rgb(0	255	39)
# color=DOI.10.18730/711C8::CW::rgb(0	255	40)
# color=DOI.10.18730/711D9::CW::rgb(0	255	40)
# color=DOI.10.18730/711EA::CW::rgb(0	255	40)
# color=DOI.10.18730/711FB::CW::rgb(0	255	41)
# color=DOI.10.18730/711GC::CW::rgb(0	255	41)
# color=DOI.10.18730/711HD::CW::rgb(0	255	42)
# color=DOI.10.18730/711JE::CW::rgb(0	255	42)
# color=DOI.10.18730/711KF::CW::rgb(0	255	42)
# color=DOI.10.18730/711MG::CW::rgb(0	255	43)
# color=DOI.10.18730/711NH::CW::rgb(0	255	43)
# color=DOI.10.18730/711PJ::CW::rgb(0	255	44)
# color=DOI.10.18730/711QK::CW::rgb(0	255	44)
# color=DOI.10.18730/711RM::CW::rgb(0	255	44)
# color=DOI.10.18730/711SN::CW::rgb(0	255	45)
# color=DOI.10.18730/711TP::CW::rgb(0	255	45)
# color=DOI.10.18730/711VQ::CW::rgb(0	255	46)
# color=DOI.10.18730/711WR::CW::rgb(0	255	46)
# color=DOI.10.18730/711XS::CW::rgb(0	255	46)
# color=DOI.10.18730/711YT::CW::rgb(0	255	47)
# color=DOI.10.18730/711ZV::CW::rgb(0	255	47)
# color=DOI.10.18730/7120W::CW::rgb(0	255	48)
# color=DOI.10.18730/7121X::CW::rgb(0	255	48)
# color=DOI.10.18730/7122Y::CW::rgb(0	255	48)
# color=DOI.10.18730/7123Z::CW::rgb(0	255	49)
# color=DOI.10.18730/7124*::CW::rgb(0	255	49)
# color=DOI.10.18730/7125~::CW::rgb(0	255	50)
# color=DOI.10.18730/7126$::CW::rgb(0	255	50)
# color=DOI.10.18730/7127=::CW::rgb(0	255	50)
# color=DOI.10.18730/7128U::CW::rgb(0	255	51)
# color=DOI.10.18730/71290::CW::rgb(0	255	51)
# color=DOI.10.18730/712A1::CW::rgb(0	255	52)
# color=DOI.10.18730/712B2::CW::rgb(0	255	52)
# color=DOI.10.18730/712C3::CW::rgb(0	255	52)
# color=DOI.10.18730/712D4::CW::rgb(0	255	53)
# color=DOI.10.18730/712E5::CW::rgb(0	255	53)
# color=DOI.10.18730/712F6::CW::rgb(0	255	54)
# color=DOI.10.18730/712G7::CW::rgb(0	255	54)
# color=DOI.10.18730/712H8::CW::rgb(0	255	54)
# color=DOI.10.18730/712J9::CW::rgb(0	255	55)
# color=DOI.10.18730/712KA::CW::rgb(0	255	55)
# color=DOI.10.18730/712MB::CW::rgb(0	255	55)
# color=DOI.10.18730/712NC::CW::rgb(0	255	56)
# color=DOI.10.18730/712PD::CW::rgb(0	255	56)
# color=DOI.10.18730/712QE::CW::rgb(0	255	57)
# color=DOI.10.18730/712RF::CW::rgb(0	255	57)
# color=DOI.10.18730/712SG::CW::rgb(0	255	57)
# color=DOI.10.18730/712TH::CW::rgb(0	255	58)
# color=DOI.10.18730/712VJ::CW::rgb(0	255	58)
# color=DOI.10.18730/712WK::CW::rgb(0	255	59)
# color=DOI.10.18730/712XM::CW::rgb(0	255	59)
# color=DOI.10.18730/712YN::CW::rgb(0	255	59)
# color=DOI.10.18730/7130Q::CW::rgb(0	255	60)
# color=DOI.10.18730/7131R::CW::rgb(0	255	60)
# color=DOI.10.18730/7132S::CW::rgb(0	255	61)
# color=DOI.10.18730/7133T::CW::rgb(0	255	61)
# color=DOI.10.18730/7134V::CW::rgb(0	255	61)
# color=DOI.10.18730/7135W::CW::rgb(0	255	62)
# color=DOI.10.18730/7136X::CW::rgb(0	255	62)
# color=DOI.10.18730/7137Y::CW::rgb(0	255	63)
# color=DOI.10.18730/7138Z::CW::rgb(0	255	63)
# color=DOI.10.18730/7139*::CW::rgb(0	255	63)
# color=DOI.10.18730/713A~::CW::rgb(0	255	64)
# color=DOI.10.18730/713B$::CW::rgb(0	255	64)
# color=DOI.10.18730/713C=::CW::rgb(0	255	65)
# color=DOI.10.18730/713DU::CW::rgb(0	255	65)
# color=DOI.10.18730/713E0::CW::rgb(0	255	65)
# color=DOI.10.18730/713F1::CW::rgb(0	255	66)
# color=DOI.10.18730/713G2::CW::rgb(0	255	66)
# color=DOI.10.18730/713H3::CW::rgb(0	255	67)
# color=DOI.10.18730/713J4::CW::rgb(0	255	67)
# color=DOI.10.18730/713K5::CW::rgb(0	255	67)
# color=DOI.10.18730/713M6::CW::rgb(0	255	68)
# color=DOI.10.18730/713N7::CW::rgb(0	255	68)
# color=DOI.10.18730/713P8::CW::rgb(0	255	69)
# color=DOI.10.18730/713Q9::CW::rgb(0	255	69)
# color=DOI.10.18730/713RA::CW::rgb(0	255	69)
# color=DOI.10.18730/713SB::CW::rgb(0	255	70)
# color=DOI.10.18730/713TC::CW::rgb(0	255	70)
# color=DOI.10.18730/713VD::CW::rgb(0	255	71)
# color=DOI.10.18730/713WE::CW::rgb(0	255	71)
# color=DOI.10.18730/713XF::CW::rgb(0	255	71)
# color=DOI.10.18730/713YG::CW::rgb(0	255	72)
# color=DOI.10.18730/713ZH::CW::rgb(0	255	72)
# color=DOI.10.18730/7140J::CW::rgb(0	255	73)
# color=DOI.10.18730/7141K::CW::rgb(0	255	73)
# color=DOI.10.18730/7142M::CW::rgb(0	255	73)
# color=DOI.10.18730/7143N::CW::rgb(0	255	74)
# color=DOI.10.18730/7144P::CW::rgb(0	255	74)
# color=DOI.10.18730/7145Q::CW::rgb(0	255	75)
# color=DOI.10.18730/7146R::CW::rgb(0	255	75)
# color=DOI.10.18730/7147S::CW::rgb(0	255	75)
# color=DOI.10.18730/7148T::CW::rgb(0	255	76)
# color=DOI.10.18730/7149V::CW::rgb(0	255	76)
# color=DOI.10.18730/714AW::CW::rgb(0	255	77)
# color=DOI.10.18730/714BX::CW::rgb(0	255	77)
# color=DOI.10.18730/714CY::CW::rgb(0	255	77)
# color=DOI.10.18730/714DZ::CW::rgb(0	255	78)
# color=DOI.10.18730/714E*::CW::rgb(0	255	78)
# color=DOI.10.18730/714F~::CW::rgb(0	255	79)
# color=DOI.10.18730/714G$::CW::rgb(0	255	79)
# color=DOI.10.18730/714H=::CW::rgb(0	255	79)
# color=DOI.10.18730/714JU::CW::rgb(0	255	80)
# color=DOI.10.18730/714K0::CW::rgb(0	255	80)
# color=DOI.10.18730/714M1::CW::rgb(0	255	81)
# color=DOI.10.18730/714N2::CW::rgb(0	255	81)
# color=DOI.10.18730/714P3::CW::rgb(0	255	81)
# color=DOI.10.18730/714Q4::CW::rgb(0	255	82)
# color=DOI.10.18730/714R5::CW::rgb(0	255	82)
# color=DOI.10.18730/714S6::CW::rgb(0	255	83)
# color=DOI.10.18730/714T7::CW::rgb(0	255	83)
# color=DOI.10.18730/714V8::CW::rgb(0	255	83)
# color=DOI.10.18730/714W9::CW::rgb(0	255	84)
# color=DOI.10.18730/714XA::CW::rgb(0	255	84)
# color=DOI.10.18730/714YB::CW::rgb(0	255	85)
# color=DOI.10.18730/714ZC::CW::rgb(0	255	85)
# color=DOI.10.18730/7151E::CW::rgb(0	255	85)
# color=DOI.10.18730/7152F::CW::rgb(0	255	86)
# color=DOI.10.18730/7153G::CW::rgb(0	255	86)
# color=DOI.10.18730/7154H::CW::rgb(0	255	87)
# color=DOI.10.18730/7156K::CW::rgb(0	255	87)
# color=DOI.10.18730/7157M::CW::rgb(0	255	87)
# color=DOI.10.18730/7158N::CW::rgb(0	255	88)
# color=DOI.10.18730/7159P::CW::rgb(0	255	88)
# color=DOI.10.18730/715AQ::CW::rgb(0	255	89)
# color=DOI.10.18730/715BR::CW::rgb(0	255	89)
# color=DOI.10.18730/715CS::CW::rgb(0	255	89)
# color=DOI.10.18730/715DT::CW::rgb(0	255	90)
# color=DOI.10.18730/715EV::CW::rgb(0	255	90)
# color=DOI.10.18730/715FW::CW::rgb(0	255	91)
# color=DOI.10.18730/715GX::CW::rgb(0	255	91)
# color=DOI.10.18730/715HY::CW::rgb(0	255	91)
# color=DOI.10.18730/715JZ::CW::rgb(0	255	92)
# color=DOI.10.18730/715K*::CW::rgb(0	255	92)
# color=DOI.10.18730/715M~::CW::rgb(0	255	93)
# color=DOI.10.18730/715N$::CW::rgb(0	255	93)
# color=DOI.10.18730/715P=::CW::rgb(0	255	93)
# color=DOI.10.18730/715R0::CW::rgb(0	255	94)
# color=DOI.10.18730/715S1::CW::rgb(0	255	94)
# color=DOI.10.18730/715T2::CW::rgb(0	255	95)
# color=DOI.10.18730/715V3::CW::rgb(0	255	95)
# color=DOI.10.18730/715W4::CW::rgb(0	255	95)
# color=DOI.10.18730/715X5::CW::rgb(0	255	96)
# color=DOI.10.18730/715Y6::CW::rgb(0	255	96)
# color=DOI.10.18730/715Z7::CW::rgb(0	255	97)
# color=DOI.10.18730/71608::CW::rgb(0	255	97)
# color=DOI.10.18730/71619::CW::rgb(0	255	97)
# color=DOI.10.18730/7162A::CW::rgb(0	255	98)
# color=DOI.10.18730/7163B::CW::rgb(0	255	98)
# color=DOI.10.18730/7164C::CW::rgb(0	255	99)
# color=DOI.10.18730/7165D::CW::rgb(0	255	99)
# color=DOI.10.18730/7166E::CW::rgb(0	255	99)
# color=DOI.10.18730/7167F::CW::rgb(0	255	100)
# color=DOI.10.18730/7168G::CW::rgb(0	255	100)
# color=DOI.10.18730/7169H::CW::rgb(0	255	100)
# color=DOI.10.18730/716BK::CW::rgb(0	255	101)
# color=DOI.10.18730/716CM::CW::rgb(0	255	101)
# color=DOI.10.18730/716DN::CW::rgb(0	255	102)
# color=DOI.10.18730/716EP::CW::rgb(0	255	102)
# color=DOI.10.18730/716FQ::CW::rgb(0	255	102)
# color=DOI.10.18730/716GR::CW::rgb(0	255	103)
# color=DOI.10.18730/716HS::CW::rgb(0	255	103)
# color=DOI.10.18730/716JT::CW::rgb(0	255	104)
# color=DOI.10.18730/716KV::CW::rgb(0	255	104)
# color=DOI.10.18730/716MW::CW::rgb(0	255	104)
# color=DOI.10.18730/716NX::CW::rgb(0	255	105)
# color=DOI.10.18730/716PY::CW::rgb(0	255	105)
# color=DOI.10.18730/716QZ::CW::rgb(0	255	106)
# color=DOI.10.18730/716R*::CW::rgb(0	255	106)
# color=DOI.10.18730/716S~::CW::rgb(0	255	106)
# color=DOI.10.18730/716T$::CW::rgb(0	255	107)
# color=DOI.10.18730/716V=::CW::rgb(0	255	107)
# color=DOI.10.18730/716WU::CW::rgb(0	255	108)
# color=DOI.10.18730/716Z2::CW::rgb(0	255	108)
# color=DOI.10.18730/7177A::CW::rgb(0	255	108)
# color=DOI.10.18730/7178B::CW::rgb(0	255	109)
# color=DOI.10.18730/7179C::CW::rgb(0	255	109)
# color=DOI.10.18730/717AD::CW::rgb(0	255	110)
# color=DOI.10.18730/717BE::CW::rgb(0	255	110)
# color=DOI.10.18730/717CF::CW::rgb(0	255	110)
# color=DOI.10.18730/717DG::CW::rgb(0	255	111)
# color=DOI.10.18730/717EH::CW::rgb(0	255	111)
# color=DOI.10.18730/717FJ::CW::rgb(0	255	112)
# color=DOI.10.18730/717GK::CW::rgb(0	255	112)
# color=DOI.10.18730/717HM::CW::rgb(0	255	112)
# color=DOI.10.18730/717JN::CW::rgb(0	255	113)
# color=DOI.10.18730/717KP::CW::rgb(0	255	113)
# color=DOI.10.18730/717MQ::CW::rgb(0	255	114)
# color=DOI.10.18730/717NR::CW::rgb(0	255	114)
# color=DOI.10.18730/717PS::CW::rgb(0	255	114)
# color=DOI.10.18730/717QT::CW::rgb(0	255	115)
# color=DOI.10.18730/717RV::CW::rgb(0	255	115)
# color=DOI.10.18730/717SW::CW::rgb(0	255	116)
# color=DOI.10.18730/717TX::CW::rgb(0	255	116)
# color=DOI.10.18730/717VY::CW::rgb(0	255	116)
# color=DOI.10.18730/717WZ::CW::rgb(0	255	117)
# color=DOI.10.18730/717X*::CW::rgb(0	255	117)
# color=DOI.10.18730/717Y~::CW::rgb(0	255	118)
# color=DOI.10.18730/717Z$::CW::rgb(0	255	118)
# color=DOI.10.18730/7180=::CW::rgb(0	255	118)
# color=DOI.10.18730/7181U::CW::rgb(0	255	119)
# color=DOI.10.18730/71820::CW::rgb(0	255	119)
# color=DOI.10.18730/71831::CW::rgb(0	255	120)
# color=DOI.10.18730/71842::CW::rgb(0	255	120)
# color=DOI.10.18730/71853::CW::rgb(0	255	120)
# color=DOI.10.18730/71864::CW::rgb(0	255	121)
# color=DOI.10.18730/71875::CW::rgb(0	255	121)
# color=DOI.10.18730/71886::CW::rgb(0	255	122)
# color=DOI.10.18730/71897::CW::rgb(0	255	122)
# color=DOI.10.18730/718A8::CW::rgb(0	255	122)
# color=DOI.10.18730/718B9::CW::rgb(0	255	123)
# color=DOI.10.18730/718CA::CW::rgb(0	255	123)
# color=DOI.10.18730/718EC::CW::rgb(0	255	124)
# color=DOI.10.18730/718FD::CW::rgb(0	255	124)
# color=DOI.10.18730/718GE::CW::rgb(0	255	124)
# color=DOI.10.18730/718HF::CW::rgb(0	255	125)
# color=DOI.10.18730/718JG::CW::rgb(0	255	125)
# color=DOI.10.18730/718KH::CW::rgb(0	255	126)
# color=DOI.10.18730/718MJ::CW::rgb(0	255	126)
# color=DOI.10.18730/718NK::CW::rgb(0	255	126)
# color=DOI.10.18730/718QN::CW::rgb(0	255	127)
# color=DOI.10.18730/718RP::CW::rgb(0	255	127)
# color=DOI.10.18730/718SQ::CW::rgb(0	255	128)
# color=DOI.10.18730/718TR::CW::rgb(0	255	128)
# color=DOI.10.18730/718VS::CW::rgb(0	255	128)
# color=DOI.10.18730/718WT::CW::rgb(0	255	129)
# color=DOI.10.18730/718XV::CW::rgb(0	255	129)
# color=DOI.10.18730/718YW::CW::rgb(0	255	130)
# color=DOI.10.18730/718ZX::CW::rgb(0	255	130)
# color=DOI.10.18730/7190Y::CW::rgb(0	255	130)
# color=DOI.10.18730/7191Z::CW::rgb(0	255	131)
# color=DOI.10.18730/7192*::CW::rgb(0	255	131)
# color=DOI.10.18730/7193~::CW::rgb(0	255	132)
# color=DOI.10.18730/7194$::CW::rgb(0	255	132)
# color=DOI.10.18730/7195=::CW::rgb(0	255	132)
# color=DOI.10.18730/7196U::CW::rgb(0	255	133)
# color=DOI.10.18730/71970::CW::rgb(0	255	133)
# color=DOI.10.18730/71981::CW::rgb(0	255	134)
# color=DOI.10.18730/71992::CW::rgb(0	255	134)
# color=DOI.10.18730/719A3::CW::rgb(0	255	134)
# color=DOI.10.18730/719B4::CW::rgb(0	255	135)
# color=DOI.10.18730/719C5::CW::rgb(0	255	135)
# color=DOI.10.18730/719D6::CW::rgb(0	255	136)
# color=DOI.10.18730/719E7::CW::rgb(0	255	136)
# color=DOI.10.18730/719F8::CW::rgb(0	255	136)
# color=DOI.10.18730/719G9::CW::rgb(0	255	137)
# color=DOI.10.18730/719HA::CW::rgb(0	255	137)
# color=DOI.10.18730/719JB::CW::rgb(0	255	138)
# color=DOI.10.18730/719KC::CW::rgb(0	255	138)
# color=DOI.10.18730/719MD::CW::rgb(0	255	138)
# color=DOI.10.18730/719NE::CW::rgb(0	255	139)
# color=DOI.10.18730/719PF::CW::rgb(0	255	139)
# color=DOI.10.18730/719QG::CW::rgb(0	255	140)
# color=DOI.10.18730/719RH::CW::rgb(0	255	140)
# color=DOI.10.18730/719SJ::CW::rgb(0	255	140)
# color=DOI.10.18730/719TK::CW::rgb(0	255	141)
# color=DOI.10.18730/719VM::CW::rgb(0	255	141)
# color=DOI.10.18730/719WN::CW::rgb(0	255	142)
# color=DOI.10.18730/719XP::CW::rgb(0	255	142)
# color=DOI.10.18730/719YQ::CW::rgb(0	255	142)
# color=DOI.10.18730/719ZR::CW::rgb(0	255	143)
# color=DOI.10.18730/71A0S::CW::rgb(0	255	143)
# color=DOI.10.18730/71A1T::CW::rgb(0	255	144)
# color=DOI.10.18730/71A2V::CW::rgb(0	255	144)
# color=DOI.10.18730/71A3W::CW::rgb(0	255	144)
# color=DOI.10.18730/71A4X::CW::rgb(0	255	145)
# color=DOI.10.18730/71A5Y::CW::rgb(0	255	145)
# color=DOI.10.18730/71A6Z::CW::rgb(0	255	145)
# color=DOI.10.18730/71A7*::CW::rgb(0	255	146)
# color=DOI.10.18730/71A8~::CW::rgb(0	255	146)
# color=DOI.10.18730/71A9$::CW::rgb(0	255	147)
# color=DOI.10.18730/71AA=::CW::rgb(0	255	147)
# color=DOI.10.18730/71ABU::CW::rgb(0	255	147)
# color=DOI.10.18730/71AC0::CW::rgb(0	255	148)
# color=DOI.10.18730/71AD1::CW::rgb(0	255	148)
# color=DOI.10.18730/71AE2::CW::rgb(0	255	149)
# color=DOI.10.18730/71AF3::CW::rgb(0	255	149)
# color=DOI.10.18730/71AG4::CW::rgb(0	255	149)
# color=DOI.10.18730/71AH5::CW::rgb(0	255	150)
# color=DOI.10.18730/71AJ6::CW::rgb(0	255	150)
# color=DOI.10.18730/71AK7::CW::rgb(0	255	151)
# color=DOI.10.18730/71AM8::CW::rgb(0	255	151)
# color=DOI.10.18730/71AN9::CW::rgb(0	255	151)
# color=DOI.10.18730/71APA::CW::rgb(0	255	152)
# color=DOI.10.18730/71AQB::CW::rgb(0	255	152)
# color=DOI.10.18730/71ARC::CW::rgb(0	255	153)
# color=DOI.10.18730/71ASD::CW::rgb(0	255	153)
# color=DOI.10.18730/71ATE::CW::rgb(0	255	153)
# color=DOI.10.18730/71AVF::CW::rgb(0	255	154)
# color=DOI.10.18730/71AWG::CW::rgb(0	255	154)
# color=DOI.10.18730/71AXH::CW::rgb(0	255	155)
# color=DOI.10.18730/71AYJ::CW::rgb(0	255	155)
# color=DOI.10.18730/71AZK::CW::rgb(0	255	155)
# color=DOI.10.18730/71B0M::CW::rgb(0	255	156)
# color=DOI.10.18730/71B1N::CW::rgb(0	255	156)
# color=DOI.10.18730/71B2P::CW::rgb(0	255	157)
# color=DOI.10.18730/71B3Q::CW::rgb(0	255	157)
# color=DOI.10.18730/71B4R::CW::rgb(0	255	157)
# color=DOI.10.18730/71B5S::CW::rgb(0	255	158)
# color=DOI.10.18730/71B6T::CW::rgb(0	255	158)
# color=DOI.10.18730/71B7V::CW::rgb(0	255	159)
# color=DOI.10.18730/71B8W::CW::rgb(0	255	159)
# color=DOI.10.18730/71B9X::CW::rgb(0	255	159)
# color=DOI.10.18730/71BAY::CW::rgb(0	255	160)
# color=DOI.10.18730/71BBZ::CW::rgb(0	255	160)
# color=DOI.10.18730/71BC*::CW::rgb(0	255	161)
# color=DOI.10.18730/71BD~::CW::rgb(0	255	161)
# color=DOI.10.18730/71BE$::CW::rgb(0	255	161)
# color=DOI.10.18730/71BF=::CW::rgb(0	255	162)
# color=DOI.10.18730/71BGU::CW::rgb(0	255	162)
# color=DOI.10.18730/71BH0::CW::rgb(0	255	163)
# color=DOI.10.18730/71BJ1::CW::rgb(0	255	163)
# color=DOI.10.18730/71BK2::CW::rgb(0	255	163)
# color=DOI.10.18730/71BM3::CW::rgb(0	255	164)
# color=DOI.10.18730/71BN4::CW::rgb(0	255	164)
# color=DOI.10.18730/71BP5::CW::rgb(0	255	165)
# color=DOI.10.18730/71BQ6::CW::rgb(0	255	165)
# color=DOI.10.18730/71BR7::CW::rgb(0	255	165)
# color=DOI.10.18730/71BS8::CW::rgb(0	255	166)
# color=DOI.10.18730/71BT9::CW::rgb(0	255	166)
# color=DOI.10.18730/71BVA::CW::rgb(0	255	167)
# color=DOI.10.18730/71BWB::CW::rgb(0	255	167)
# color=DOI.10.18730/71BXC::CW::rgb(0	255	167)
# color=DOI.10.18730/71BYD::CW::rgb(0	255	168)
# color=DOI.10.18730/71BZE::CW::rgb(0	255	168)
# color=DOI.10.18730/71C0F::CW::rgb(0	255	169)
# color=DOI.10.18730/71C1G::CW::rgb(0	255	169)
# color=DOI.10.18730/71C2H::CW::rgb(0	255	169)
# color=DOI.10.18730/71C3J::CW::rgb(0	255	170)
# color=DOI.10.18730/71C4K::CW::rgb(0	255	170)
# color=DOI.10.18730/71C5M::CW::rgb(0	255	171)
# color=DOI.10.18730/71C6N::CW::rgb(0	255	171)
# color=DOI.10.18730/71C7P::CW::rgb(0	255	171)
# color=DOI.10.18730/71C8Q::CW::rgb(0	255	172)
# color=DOI.10.18730/71C9R::CW::rgb(0	255	172)
# color=DOI.10.18730/71CAS::CW::rgb(0	255	173)
# color=DOI.10.18730/71CBT::CW::rgb(0	255	173)
# color=DOI.10.18730/71CCV::CW::rgb(0	255	173)
# color=DOI.10.18730/71CDW::CW::rgb(0	255	174)
# color=DOI.10.18730/71CEX::CW::rgb(0	255	174)
# color=DOI.10.18730/71CFY::CW::rgb(0	255	175)
# color=DOI.10.18730/71CGZ::CW::rgb(0	255	175)
# color=DOI.10.18730/71CH*::CW::rgb(0	255	175)
# color=DOI.10.18730/71CJ~::CW::rgb(0	255	176)
# color=DOI.10.18730/71CK$::CW::rgb(0	255	176)
# color=DOI.10.18730/71CM=::CW::rgb(0	255	177)
# color=DOI.10.18730/71CNU::CW::rgb(0	255	177)
# color=DOI.10.18730/71CP0::CW::rgb(0	255	177)
# color=DOI.10.18730/71CQ1::CW::rgb(0	255	178)
# color=DOI.10.18730/71CR2::CW::rgb(0	255	178)
# color=DOI.10.18730/71CS3::CW::rgb(0	255	179)
# color=DOI.10.18730/71CT4::CW::rgb(0	255	179)
# color=DOI.10.18730/71CW6::CW::rgb(0	255	179)
# color=DOI.10.18730/71CX7::CW::rgb(0	255	180)
# color=DOI.10.18730/71CY8::CW::rgb(0	255	180)
# color=DOI.10.18730/71CZ9::CW::rgb(0	255	181)
# color=DOI.10.18730/71D0A::CW::rgb(0	255	181)
# color=DOI.10.18730/71D1B::CW::rgb(0	255	181)
# color=DOI.10.18730/71D2C::CW::rgb(0	255	182)
# color=DOI.10.18730/71D3D::CW::rgb(0	255	182)
# color=DOI.10.18730/71D4E::CW::rgb(0	255	183)
# color=DOI.10.18730/71D5F::CW::rgb(0	255	183)
# color=DOI.10.18730/71D6G::CW::rgb(0	255	183)
# color=DOI.10.18730/71D7H::CW::rgb(0	255	184)
# color=DOI.10.18730/71D8J::CW::rgb(0	255	184)
# color=DOI.10.18730/71D9K::CW::rgb(0	255	185)
# color=DOI.10.18730/71DAM::CW::rgb(0	255	185)
# color=DOI.10.18730/71DBN::CW::rgb(0	255	185)
# color=DOI.10.18730/71DCP::CW::rgb(0	255	186)
# color=DOI.10.18730/71DDQ::CW::rgb(0	255	186)
# color=DOI.10.18730/71DER::CW::rgb(0	255	187)
# color=DOI.10.18730/71DFS::CW::rgb(0	255	187)
# color=DOI.10.18730/71DGT::CW::rgb(0	255	187)
# color=DOI.10.18730/71DHV::CW::rgb(0	255	188)
# color=DOI.10.18730/71DJW::CW::rgb(0	255	188)
# color=DOI.10.18730/71DKX::CW::rgb(0	255	189)
# color=DOI.10.18730/71DMY::CW::rgb(0	255	189)
# color=DOI.10.18730/71DNZ::CW::rgb(0	255	189)
# color=DOI.10.18730/71DP*::CW::rgb(0	255	190)
# color=DOI.10.18730/71DQ~::CW::rgb(0	255	190)
# color=DOI.10.18730/71DR$::CW::rgb(0	255	190)
# color=DOI.10.18730/71DS=::CW::rgb(0	255	191)
# color=DOI.10.18730/71DTU::CW::rgb(0	255	191)
# color=DOI.10.18730/71DV0::CW::rgb(0	255	192)
# color=DOI.10.18730/71DW1::CW::rgb(0	255	192)
# color=DOI.10.18730/71DX2::CW::rgb(0	255	192)
# color=DOI.10.18730/71DY3::CW::rgb(0	255	193)
# color=DOI.10.18730/71DZ4::CW::rgb(0	255	193)
# color=DOI.10.18730/71E05::CW::rgb(0	255	194)
# color=DOI.10.18730/71E16::CW::rgb(0	255	194)
# color=DOI.10.18730/71E27::CW::rgb(0	255	194)
# color=DOI.10.18730/71E38::CW::rgb(0	255	195)
# color=DOI.10.18730/71E49::CW::rgb(0	255	195)
# color=DOI.10.18730/71E5A::CW::rgb(0	255	196)
# color=DOI.10.18730/71E6B::CW::rgb(0	255	196)
# color=DOI.10.18730/71E7C::CW::rgb(0	255	196)
# color=DOI.10.18730/71E8D::CW::rgb(0	255	197)
# color=DOI.10.18730/71E9E::CW::rgb(0	255	197)
# color=DOI.10.18730/71EAF::CW::rgb(0	255	198)
# color=DOI.10.18730/71EBG::CW::rgb(0	255	198)
# color=DOI.10.18730/71EDJ::CW::rgb(0	255	198)
# color=DOI.10.18730/71EEK::CW::rgb(0	255	199)
# color=DOI.10.18730/71EFM::CW::rgb(0	255	199)
# color=DOI.10.18730/71EGN::CW::rgb(0	255	200)
# color=DOI.10.18730/71EHP::CW::rgb(0	255	200)
# color=DOI.10.18730/71EJQ::CW::rgb(0	255	200)
# color=DOI.10.18730/71EKR::CW::rgb(0	255	201)
# color=DOI.10.18730/71EMS::CW::rgb(0	255	201)
# color=DOI.10.18730/71ENT::CW::rgb(0	255	202)
# color=DOI.10.18730/71EPV::CW::rgb(0	255	202)
# color=DOI.10.18730/71EQW::CW::rgb(0	255	202)
# color=DOI.10.18730/71ERX::CW::rgb(0	255	203)
# color=DOI.10.18730/71ESY::CW::rgb(0	255	203)
# color=DOI.10.18730/71ETZ::CW::rgb(0	255	204)
# color=DOI.10.18730/71EV*::CW::rgb(0	255	204)
# color=DOI.10.18730/71EW~::CW::rgb(0	255	204)
# color=DOI.10.18730/71EX$::CW::rgb(0	255	205)
# color=DOI.10.18730/71EY=::CW::rgb(0	255	205)
# color=DOI.10.18730/71EZU::CW::rgb(0	255	206)
# color=DOI.10.18730/71F00::CW::rgb(0	255	206)
# color=DOI.10.18730/71F11::CW::rgb(0	255	206)
# color=DOI.10.18730/71F22::CW::rgb(0	255	207)
# color=DOI.10.18730/71F33::CW::rgb(0	255	207)
# color=DOI.10.18730/71F44::CW::rgb(0	255	208)
# color=DOI.10.18730/71F55::CW::rgb(0	255	208)
# color=DOI.10.18730/71F66::CW::rgb(0	255	208)
# color=DOI.10.18730/71F77::CW::rgb(0	255	209)
# color=DOI.10.18730/71F88::CW::rgb(0	255	209)
# color=DOI.10.18730/71F99::CW::rgb(0	255	210)
# color=DOI.10.18730/71FAA::CW::rgb(0	255	210)
# color=DOI.10.18730/71FBB::CW::rgb(0	255	210)
# color=DOI.10.18730/71FCC::CW::rgb(0	255	211)
# color=DOI.10.18730/71FDD::CW::rgb(0	255	211)
# color=DOI.10.18730/71FEE::CW::rgb(0	255	212)
# color=DOI.10.18730/71FFF::CW::rgb(0	255	212)
# color=DOI.10.18730/71FGG::CW::rgb(0	255	212)
# color=DOI.10.18730/71FHH::CW::rgb(0	255	213)
# color=DOI.10.18730/71FJJ::CW::rgb(0	255	213)
# color=DOI.10.18730/71FKK::CW::rgb(0	255	214)
# color=DOI.10.18730/71FMM::CW::rgb(0	255	214)
# color=DOI.10.18730/71FNN::CW::rgb(0	255	214)
# color=DOI.10.18730/71FPP::CW::rgb(0	255	215)
# color=DOI.10.18730/71FQQ::CW::rgb(0	255	215)
# color=DOI.10.18730/71FRR::CW::rgb(0	255	216)
# color=DOI.10.18730/71FSS::CW::rgb(0	255	216)
# color=DOI.10.18730/71FTT::CW::rgb(0	255	216)
# color=DOI.10.18730/71FVV::CW::rgb(0	255	217)
# color=DOI.10.18730/71FWW::CW::rgb(0	255	217)
# color=DOI.10.18730/71FXX::CW::rgb(0	255	218)
# color=DOI.10.18730/71FYY::CW::rgb(0	255	218)
# color=DOI.10.18730/71FZZ::CW::rgb(0	255	218)
# color=DOI.10.18730/71G0*::CW::rgb(0	255	219)
# color=DOI.10.18730/71G1~::CW::rgb(0	255	219)
# color=DOI.10.18730/71G2$::CW::rgb(0	255	220)
# color=DOI.10.18730/71G3=::CW::rgb(0	255	220)
# color=DOI.10.18730/71G4U::CW::rgb(0	255	220)
# color=DOI.10.18730/71G50::CW::rgb(0	255	221)
# color=DOI.10.18730/71G61::CW::rgb(0	255	221)
# color=DOI.10.18730/71G72::CW::rgb(0	255	222)
# color=DOI.10.18730/71G83::CW::rgb(0	255	222)
# color=DOI.10.18730/71G94::CW::rgb(0	255	222)
# color=DOI.10.18730/71GA5::CW::rgb(0	255	223)
# color=DOI.10.18730/71GB6::CW::rgb(0	255	223)
# color=DOI.10.18730/71GD8::CW::rgb(0	255	224)
# color=DOI.10.18730/71GHC::CW::rgb(0	255	224)
# color=DOI.10.18730/71GJD::CW::rgb(0	255	224)
# color=DOI.10.18730/71GKE::CW::rgb(0	255	225)
# color=DOI.10.18730/71GMF::CW::rgb(0	255	225)
# color=DOI.10.18730/71GNG::CW::rgb(0	255	226)
# color=DOI.10.18730/71GPH::CW::rgb(0	255	226)
# color=DOI.10.18730/71GQJ::CW::rgb(0	255	226)
# color=DOI.10.18730/71GRK::CW::rgb(0	255	227)
# color=DOI.10.18730/71GSM::CW::rgb(0	255	227)
# color=DOI.10.18730/71GTN::CW::rgb(0	255	228)
# color=DOI.10.18730/71GVP::CW::rgb(0	255	228)
# color=DOI.10.18730/71GWQ::CW::rgb(0	255	228)
# color=DOI.10.18730/71GXR::CW::rgb(0	255	229)
# color=DOI.10.18730/71GYS::CW::rgb(0	255	229)
# color=DOI.10.18730/71GZT::CW::rgb(0	255	230)
# color=DOI.10.18730/71H0V::CW::rgb(0	255	230)
# color=DOI.10.18730/71H1W::CW::rgb(0	255	230)
# color=DOI.10.18730/71H2X::CW::rgb(0	255	231)
# color=DOI.10.18730/71H3Y::CW::rgb(0	255	231)
# color=DOI.10.18730/71H4Z::CW::rgb(0	255	232)
# color=DOI.10.18730/71H5*::CW::rgb(0	255	232)
# color=DOI.10.18730/71H6~::CW::rgb(0	255	232)
# color=DOI.10.18730/71H7$::CW::rgb(0	255	233)
# color=DOI.10.18730/71H8=::CW::rgb(0	255	233)
# color=DOI.10.18730/71H9U::CW::rgb(0	255	234)
# color=DOI.10.18730/71HA0::CW::rgb(0	255	234)
# color=DOI.10.18730/71HB1::CW::rgb(0	255	234)
# color=DOI.10.18730/71HC2::CW::rgb(0	255	235)
# color=DOI.10.18730/71HD3::CW::rgb(0	255	235)
# color=DOI.10.18730/71HE4::CW::rgb(0	255	236)
# color=DOI.10.18730/71HF5::CW::rgb(0	255	236)
# color=DOI.10.18730/71HG6::CW::rgb(0	255	236)
# color=DOI.10.18730/71HH7::CW::rgb(0	255	237)
# color=DOI.10.18730/71HJ8::CW::rgb(0	255	237)
# color=DOI.10.18730/71HK9::CW::rgb(0	255	237)
# color=DOI.10.18730/71HMA::CW::rgb(0	255	238)
# color=DOI.10.18730/71HNB::CW::rgb(0	255	238)
# color=DOI.10.18730/71HPC::CW::rgb(0	255	239)
# color=DOI.10.18730/71HQD::CW::rgb(0	255	239)
# color=DOI.10.18730/71HRE::CW::rgb(0	255	239)
# color=DOI.10.18730/71HSF::CW::rgb(0	255	240)
# color=DOI.10.18730/71HTG::CW::rgb(0	255	240)
# color=DOI.10.18730/71HVH::CW::rgb(0	255	241)
# color=DOI.10.18730/71HWJ::CW::rgb(0	255	241)
# color=DOI.10.18730/71HXK::CW::rgb(0	255	241)
# color=DOI.10.18730/71HYM::CW::rgb(0	255	242)
# color=DOI.10.18730/71HZN::CW::rgb(0	255	242)
# color=DOI.10.18730/71J0P::CW::rgb(0	255	243)
# color=DOI.10.18730/71J1Q::CW::rgb(0	255	243)
# color=DOI.10.18730/71J2R::CW::rgb(0	255	243)
# color=DOI.10.18730/71J3S::CW::rgb(0	255	244)
# color=DOI.10.18730/71J4T::CW::rgb(0	255	244)
# color=DOI.10.18730/71J5V::CW::rgb(0	255	245)
# color=DOI.10.18730/71J6W::CW::rgb(0	255	245)
# color=DOI.10.18730/71J7X::CW::rgb(0	255	245)
# color=DOI.10.18730/71J8Y::CW::rgb(0	255	246)
# color=DOI.10.18730/71J9Z::CW::rgb(0	255	246)
# color=DOI.10.18730/71JA*::CW::rgb(0	255	247)
# color=DOI.10.18730/71JB~::CW::rgb(0	255	247)
# color=DOI.10.18730/71JC$::CW::rgb(0	255	247)
# color=DOI.10.18730/71JD=::CW::rgb(0	255	248)
# color=DOI.10.18730/71JEU::CW::rgb(0	255	248)
# color=DOI.10.18730/71JG1::CW::rgb(0	255	249)
# color=DOI.10.18730/71JH2::CW::rgb(0	255	249)
# color=DOI.10.18730/71JJ3::CW::rgb(0	255	249)
# color=DOI.10.18730/71JK4::CW::rgb(0	255	250)
# color=DOI.10.18730/71JM5::CW::rgb(0	255	250)
# color=DOI.10.18730/71JN6::CW::rgb(0	255	251)
# color=DOI.10.18730/71JP7::CW::rgb(0	255	251)
# color=DOI.10.18730/71JQ8::CW::rgb(0	255	251)
# color=DOI.10.18730/71JR9::CW::rgb(0	255	252)
# color=DOI.10.18730/71JSA::CW::rgb(0	255	252)
# color=DOI.10.18730/71JTB::CW::rgb(0	255	253)
# color=DOI.10.18730/71JVC::CW::rgb(0	255	253)
# color=DOI.10.18730/71JWD::CW::rgb(0	255	253)
# color=DOI.10.18730/71JXE::CW::rgb(0	255	254)
# color=DOI.10.18730/71JYF::CW::rgb(0	255	254)
# color=DOI.10.18730/71JZG::CW::rgb(0	255	255)
# color=DOI.10.18730/71K0H::CW::rgb(0	255	255)
# color=DOI.10.18730/71K1J::CW::rgb(0	255	255)
# color=DOI.10.18730/71K2K::CW::rgb(0	254	255)
# color=DOI.10.18730/71K3M::CW::rgb(0	254	255)
# color=DOI.10.18730/71K4N::CW::rgb(0	253	255)
# color=DOI.10.18730/71K5P::CW::rgb(0	253	255)
# color=DOI.10.18730/71K6Q::CW::rgb(0	253	255)
# color=DOI.10.18730/71K7R::CW::rgb(0	252	255)
# color=DOI.10.18730/71K8S::CW::rgb(0	252	255)
# color=DOI.10.18730/71K9T::CW::rgb(0	251	255)
# color=DOI.10.18730/71KAV::CW::rgb(0	251	255)
# color=DOI.10.18730/71KBW::CW::rgb(0	251	255)
# color=DOI.10.18730/71KCX::CW::rgb(0	250	255)
# color=DOI.10.18730/71KDY::CW::rgb(0	250	255)
# color=DOI.10.18730/71KEZ::CW::rgb(0	249	255)
# color=DOI.10.18730/71KF*::CW::rgb(0	249	255)
# color=DOI.10.18730/71KG~::CW::rgb(0	249	255)
# color=DOI.10.18730/71KH$::CW::rgb(0	248	255)
# color=DOI.10.18730/71KJ=::CW::rgb(0	248	255)
# color=DOI.10.18730/71KKU::CW::rgb(0	247	255)
# color=DOI.10.18730/71KM0::CW::rgb(0	247	255)
# color=DOI.10.18730/71KN1::CW::rgb(0	247	255)
# color=DOI.10.18730/71KP2::CW::rgb(0	246	255)
# color=DOI.10.18730/71KQ3::CW::rgb(0	246	255)
# color=DOI.10.18730/71KR4::CW::rgb(0	245	255)
# color=DOI.10.18730/71KS5::CW::rgb(0	245	255)
# color=DOI.10.18730/71KT6::CW::rgb(0	245	255)
# color=DOI.10.18730/71KV7::CW::rgb(0	244	255)
# color=DOI.10.18730/71KW8::CW::rgb(0	244	255)
# color=DOI.10.18730/71KX9::CW::rgb(0	243	255)
# color=DOI.10.18730/71KYA::CW::rgb(0	243	255)
# color=DOI.10.18730/71KZB::CW::rgb(0	243	255)
# color=DOI.10.18730/71M0C::CW::rgb(0	242	255)
[truncated: 9,750 more rows]
[truncated: 13 more columns]
