# Supplementary material for: Diversity analysis of 80,000 wheat accessions reveals consequences and opportunities of selection footprints
Source: Nat Commun. 2020 Sep 11;11:4572. doi: 10.1038/s41467-020-18404-w (PMC7486412; doi:10.1038/s41467-020-18404-w)
Supplement: Supplementary file 16 — Source Data [file 41467_2020_18404_MOESM16_ESM.xlsx]

## Sheet: Figure 1a
Sample ID	dim1	dim2	dim3	DOI	biological status	Spp	Accession_url
SEEDDIV18515	-0.0033288	-0.001608	0.001646	10.18730/DEKHG	Landrace	Triticum aestivum L. aestivum	http://wgb.cimmyt.org/gringlobal/accessiondetail.aspx?id=63571
SEEDDIV18516	-0.0033369	-0.0016534	0.0016653	10.18730/DEKJH	Landrace	Triticum aestivum L. aestivum	http://wgb.cimmyt.org/gringlobal/accessiondetail.aspx?id=63572
SEEDDIV18513	0.001524	0.0022408	-0.008212	10.18730/DEK98	Landrace	Triticum aestivum L. aestivum	http://wgb.cimmyt.org/gringlobal/accessiondetail.aspx?id=63563
SEEDDIV18514	-0.0032979	-0.0016602	0.0019534	10.18730/DEKGF	Landrace	Triticum aestivum L. aestivum	http://wgb.cimmyt.org/gringlobal/accessiondetail.aspx?id=63570
SEEDDIV18519	-0.0034052	-0.0020747	0.0014266	10.18730/DEKNM	Landrace	Triticum aestivum L. aestivum	http://wgb.cimmyt.org/gringlobal/accessiondetail.aspx?id=63575
SEEDDIV18517	-0.0031317	-0.0018454	0.0018238	10.18730/DEKKJ	Landrace	Triticum aestivum L. aestivum	http://wgb.cimmyt.org/gringlobal/accessiondetail.aspx?id=63573
SEEDDIV18518	-0.0032015	-0.0016758	0.0018816	10.18730/DEKMK	Landrace	Triticum aestivum L. aestivum	http://wgb.cimmyt.org/gringlobal/accessiondetail.aspx?id=63574
SEEDDIV18511	0.0012905	0.0016498	-0.0078001	10.18730/DEK10	Landrace	Triticum aestivum L. aestivum	http://wgb.cimmyt.org/gringlobal/accessiondetail.aspx?id=63555
SEEDDIV18512	-0.0021024	-0.0019368	-0.000766	10.18730/DEK21	Landrace	Triticum aestivum L. aestivum	http://wgb.cimmyt.org/gringlobal/accessiondetail.aspx?id=63556
SEEDDIV18510	-0.0031865	-0.0018912	0.001563	10.18730/DEG5K	Landrace	Triticum aestivum L. aestivum	http://wgb.cimmyt.org/gringlobal/accessiondetail.aspx?id=63463
SEEDDIV18504	0.0018704	0.0022595	-0.0087526	10.18730/DEHW0	Landrace	Triticum aestivum L. aestivum	http://wgb.cimmyt.org/gringlobal/accessiondetail.aspx?id=63518
SEEDDIV18505	0.0018155	0.0021935	-0.0087037	10.18730/DEHY2	Landrace	Triticum aestivum L. aestivum	http://wgb.cimmyt.org/gringlobal/accessiondetail.aspx?id=63520
SEEDDIV18502	0.0017878	0.0022472	-0.0087533	10.18730/DEHDP	Landrace	Triticum aestivum L. aestivum	http://wgb.cimmyt.org/gringlobal/accessiondetail.aspx?id=63503
SEEDDIV18503	0.0017755	0.0022056	-0.0087436	10.18730/DEHT=	Landrace	Triticum aestivum L. aestivum	http://wgb.cimmyt.org/gringlobal/accessiondetail.aspx?id=63516
SEEDDIV18508	0.0015178	0.0022156	-0.0081836	10.18730/DEJCG	Landrace	Triticum aestivum L. aestivum	http://wgb.cimmyt.org/gringlobal/accessiondetail.aspx?id=63534
SEEDDIV18509	0.0021006	0.0016736	-0.0084565	10.18730/DEJDH	Landrace	Triticum aestivum L. aestivum	http://wgb.cimmyt.org/gringlobal/accessiondetail.aspx?id=63535
SEEDDIV18506	0.0016761	0.0020088	-0.0084333	10.18730/DEJ6A	Landrace	Triticum aestivum L. aestivum	http://wgb.cimmyt.org/gringlobal/accessiondetail.aspx?id=63528
SEEDDIV18507	0.002084	0.001599	-0.0084845	10.18730/DEJBF	Landrace	Triticum aestivum L. aestivum	http://wgb.cimmyt.org/gringlobal/accessiondetail.aspx?id=63533
SEEDDIV18500	-0.0021121	-0.0019565	-0.000816	10.18730/DEHAK	Landrace	Triticum aestivum L. aestivum	http://wgb.cimmyt.org/gringlobal/accessiondetail.aspx?id=63500
SEEDDIV18501	-0.0014751	-0.001273	-0.0018999	10.18730/DEHBM	Landrace	Triticum aestivum L. aestivum	http://wgb.cimmyt.org/gringlobal/accessiondetail.aspx?id=63501
SEEDDIV18537	-0.0027926	-0.0027933	0.000861	10.18730/DEMGA	Landrace	Triticum aestivum L. aestivum	http://wgb.cimmyt.org/gringlobal/accessiondetail.aspx?id=63602
SEEDDIV18538	-0.0035139	-0.0020097	0.0017178	10.18730/DEMHB	Landrace	Triticum aestivum L. aestivum	http://wgb.cimmyt.org/gringlobal/accessiondetail.aspx?id=63603
SEEDDIV18535	-0.0033172	-0.0018902	0.001963	10.18730/DEM82	Landrace	Triticum aestivum L. aestivum	http://wgb.cimmyt.org/gringlobal/accessiondetail.aspx?id=63594
SEEDDIV18536	-0.0026935	-0.0021763	0.0011907	10.18730/DEMF9	Landrace	Triticum aestivum L. aestivum	http://wgb.cimmyt.org/gringlobal/accessiondetail.aspx?id=63601
SEEDDIV18539	-0.0029666	-0.0019346	0.0018604	10.18730/DEMJC	Landrace	Triticum aestivum L. aestivum	http://wgb.cimmyt.org/gringlobal/accessiondetail.aspx?id=63604
SEEDDIV18530	-0.0030204	-0.0017436	0.0010749	10.18730/DEG8P	Landrace	Triticum aestivum L. aestivum	http://wgb.cimmyt.org/gringlobal/accessiondetail.aspx?id=63466
SEEDDIV18533	-0.0023213	-0.0024165	0.000692	10.18730/DEM60	Landrace	Triticum aestivum L. aestivum	http://wgb.cimmyt.org/gringlobal/accessiondetail.aspx?id=63592
SEEDDIV18534	-0.0034768	-0.0022793	0.0010133	10.18730/DEM71	Landrace	Triticum aestivum L. aestivum	http://wgb.cimmyt.org/gringlobal/accessiondetail.aspx?id=63593
SEEDDIV18531	-0.003199	-0.0026917	0.0012849	10.18730/DEM4=	Landrace	Triticum aestivum L. aestivum	http://wgb.cimmyt.org/gringlobal/accessiondetail.aspx?id=63590
SEEDDIV18532	-0.0034886	-0.0022913	0.0013671	10.18730/DEM5U	Landrace	Triticum aestivum L. aestivum	http://wgb.cimmyt.org/gringlobal/accessiondetail.aspx?id=63591
SEEDDIV18526	-0.003412	-0.0018508	0.0026534	10.18730/DEKYX	Landrace	Triticum aestivum L. aestivum	http://wgb.cimmyt.org/gringlobal/accessiondetail.aspx?id=63584
SEEDDIV18527	-0.002397	-0.0013802	2.56e-05	10.18730/DEKZY	Landrace	Triticum aestivum L. aestivum	http://wgb.cimmyt.org/gringlobal/accessiondetail.aspx?id=63585
SEEDDIV18524	-0.0038028	-0.0017412	0.0017104	10.18730/DEKTS	Landrace	Triticum aestivum L. aestivum	http://wgb.cimmyt.org/gringlobal/accessiondetail.aspx?id=63580
SEEDDIV18525	-0.0030142	-0.0018192	0.0012437	10.18730/DEKVT	Landrace	Triticum aestivum L. aestivum	http://wgb.cimmyt.org/gringlobal/accessiondetail.aspx?id=63581
SEEDDIV18528	-0.0029859	-0.0026536	0.000939	10.18730/DEM0Z	Landrace	Triticum aestivum L. aestivum	http://wgb.cimmyt.org/gringlobal/accessiondetail.aspx?id=63586
SEEDDIV18529	-0.0035215	-0.0022121	0.000969	10.18730/DEM1*	Landrace	Triticum aestivum L. aestivum	http://wgb.cimmyt.org/gringlobal/accessiondetail.aspx?id=63587
SEEDDIV18522	-0.0026932	-0.0015601	0.000221	10.18730/DEKRQ	Landrace	Triticum aestivum L. aestivum	http://wgb.cimmyt.org/gringlobal/accessiondetail.aspx?id=63578
SEEDDIV18523	-0.0036653	-0.0023304	0.0012951	10.18730/DEKSR	Landrace	Triticum aestivum L. aestivum	http://wgb.cimmyt.org/gringlobal/accessiondetail.aspx?id=63579
SEEDDIV18520	-0.002507	-0.0017486	-1.46e-05	10.18730/DEKPN	Landrace	Triticum aestivum L. aestivum	http://wgb.cimmyt.org/gringlobal/accessiondetail.aspx?id=63576
SEEDDIV18521	-0.0027807	-0.0026926	0.000587	10.18730/DEG7N	Landrace	Triticum aestivum L. aestivum	http://wgb.cimmyt.org/gringlobal/accessiondetail.aspx?id=63465
SEEDDIV18559	-0.0024339	-0.0019903	-0.0017139	10.18730/DF0X0	Landrace	Triticum aestivum L. aestivum	http://wgb.cimmyt.org/gringlobal/accessiondetail.aspx?id=64005
SEEDDIV18557	-0.0015974	-0.0012922	-0.0019408	10.18730/DEXWE	Landrace	Triticum aestivum L. aestivum	http://wgb.cimmyt.org/gringlobal/accessiondetail.aspx?id=63903
SEEDDIV18558	-0.003383	-0.0033037	0.0010672	10.18730/DF0KV	Landrace	Triticum aestivum L. aestivum	http://wgb.cimmyt.org/gringlobal/accessiondetail.aspx?id=63995
SEEDDIV18551	-0.0028377	-0.0025012	0.0017257	10.18730/DEMA4	Landrace	Triticum aestivum L. aestivum	http://wgb.cimmyt.org/gringlobal/accessiondetail.aspx?id=63596
SEEDDIV18552	-0.0026345	-0.0020781	0.0012808	10.18730/DEMC6	Landrace	Triticum aestivum L. aestivum	http://wgb.cimmyt.org/gringlobal/accessiondetail.aspx?id=63598
SEEDDIV18550	0.0024818	0.0015217	-0.0072155	10.18730/DEM93	Landrace	Triticum aestivum L. aestivum	http://wgb.cimmyt.org/gringlobal/accessiondetail.aspx?id=63595
SEEDDIV18555	-0.0034997	-0.0022383	0.00229	10.18730/DEME8	Landrace	Triticum aestivum L. aestivum	http://wgb.cimmyt.org/gringlobal/accessiondetail.aspx?id=63600
SEEDDIV18556	-0.003412	-0.0035465	0.000645	10.18730/DEXVD	Landrace	Triticum aestivum L. aestivum	http://wgb.cimmyt.org/gringlobal/accessiondetail.aspx?id=63902
SEEDDIV18553	-0.0033182	-0.0016083	0.0015126	10.18730/DEMD7	Landrace	Triticum aestivum L. aestivum	http://wgb.cimmyt.org/gringlobal/accessiondetail.aspx?id=63599
SEEDDIV18554	-0.0040519	-0.0023182	0.0018865	10.18730/DEG9Q	Landrace	Triticum aestivum L. aestivum	http://wgb.cimmyt.org/gringlobal/accessiondetail.aspx?id=63467
SEEDDIV18548	0.0032639	0.000312	-0.0048571	10.18730/DENG5	Landrace	Triticum aestivum L. aestivum	http://wgb.cimmyt.org/gringlobal/accessiondetail.aspx?id=63634
SEEDDIV18549	0.0033098	0.000492	-0.0048935	10.18730/DENH6	Landrace	Triticum aestivum L. aestivum	http://wgb.cimmyt.org/gringlobal/accessiondetail.aspx?id=63635
SEEDDIV18546	-0.0021334	-0.0020494	-0.000708	10.18730/DEND2	Landrace	Triticum aestivum L. aestivum	http://wgb.cimmyt.org/gringlobal/accessiondetail.aspx?id=63631
SEEDDIV18547	0.003587	3.21e-05	-0.0049513	10.18730/DENF4	Landrace	Triticum aestivum L. aestivum	http://wgb.cimmyt.org/gringlobal/accessiondetail.aspx?id=63633
SEEDDIV18540	-0.004242	-0.003069	0.0022789	10.18730/DEMKD	Landrace	Triticum aestivum L. aestivum	http://wgb.cimmyt.org/gringlobal/accessiondetail.aspx?id=63605
SEEDDIV18541	-0.0039595	-0.0023608	0.0017967	10.18730/DEGAR	Landrace	Triticum aestivum L. aestivum	http://wgb.cimmyt.org/gringlobal/accessiondetail.aspx?id=63468
SEEDDIV18544	-0.0040523	-0.0020559	0.0015864	10.18730/DEMME	Landrace	Triticum aestivum L. aestivum	http://wgb.cimmyt.org/gringlobal/accessiondetail.aspx?id=63606
SEEDDIV18545	0.0026357	0.000829	-0.0052641	10.18730/DENC1	Landrace	Triticum aestivum L. aestivum	http://wgb.cimmyt.org/gringlobal/accessiondetail.aspx?id=63630
SEEDDIV18542	-0.0040009	-0.0024236	0.0017943	10.18730/DEGBS	Landrace	Triticum aestivum L. aestivum	http://wgb.cimmyt.org/gringlobal/accessiondetail.aspx?id=63469
SEEDDIV18543	-0.0033643	-0.0016611	0.0018518	10.18730/DESMT	Landrace	Triticum aestivum L. aestivum	http://wgb.cimmyt.org/gringlobal/accessiondetail.aspx?id=63766
SEEDDIV18579	-0.0029082	-0.0021183	0.0010864	10.18730/DF1FJ	Landrace	Triticum aestivum L. aestivum	http://wgb.cimmyt.org/gringlobal/accessiondetail.aspx?id=64024
SEEDDIV18573	-0.0018172	-0.0028765	-0.0012442	10.18730/DF19C	Landrace	Triticum aestivum L. aestivum	http://wgb.cimmyt.org/gringlobal/accessiondetail.aspx?id=64018
SEEDDIV18574	-0.0017923	-0.0024875	-0.00092	10.18730/DF1AD	Landrace	Triticum aestivum L. aestivum	http://wgb.cimmyt.org/gringlobal/accessiondetail.aspx?id=64019
SEEDDIV18571	-0.003999	-0.0036094	0.0016069	10.18730/DF17A	Landrace	Triticum aestivum L. aestivum	http://wgb.cimmyt.org/gringlobal/accessiondetail.aspx?id=64015
SEEDDIV18572	-0.0018044	-0.0025111	-0.00088	10.18730/DF18B	Landrace	Triticum aestivum L. aestivum	http://wgb.cimmyt.org/gringlobal/accessiondetail.aspx?id=64017
SEEDDIV18577	-0.0032904	-0.0016972	0.0019493	10.18730/DF1DG	Landrace	Triticum aestivum L. aestivum	http://wgb.cimmyt.org/gringlobal/accessiondetail.aspx?id=64022
SEEDDIV18578	-0.0040372	-0.002365	0.0011144	10.18730/DF1EH	Landrace	Triticum aestivum L. aestivum	http://wgb.cimmyt.org/gringlobal/accessiondetail.aspx?id=64023
SEEDDIV18575	-0.0040791	-0.0036618	0.0012576	10.18730/DF1BE	Landrace	Triticum aestivum L. aestivum	http://wgb.cimmyt.org/gringlobal/accessiondetail.aspx?id=64020
SEEDDIV18576	-0.0037613	-0.0027227	0.0011405	10.18730/DF1CF	Landrace	Triticum aestivum L. aestivum	http://wgb.cimmyt.org/gringlobal/accessiondetail.aspx?id=64021
SEEDDIV18570	-0.0034391	-0.0028057	-0.000374	10.18730/DF0MW	Landrace	Triticum aestivum L. aestivum	http://wgb.cimmyt.org/gringlobal/accessiondetail.aspx?id=63996
SEEDDIV18568	-0.0029226	-0.0021856	0.000983	10.18730/DF158	Landrace	Triticum aestivum L. aestivum	http://wgb.cimmyt.org/gringlobal/accessiondetail.aspx?id=64013
SEEDDIV18569	-0.0038552	-0.0028681	0.0016963	10.18730/DF169	Landrace	Triticum aestivum L. aestivum	http://wgb.cimmyt.org/gringlobal/accessiondetail.aspx?id=64014
SEEDDIV18562	0.000506	-0.00037	-0.0076281	10.18730/DF0Z2	Landrace	Triticum aestivum L. aestivum	http://wgb.cimmyt.org/gringlobal/accessiondetail.aspx?id=64007
SEEDDIV18563	-0.0041645	-0.0033845	0.0013776	10.18730/DF103	Landrace	Triticum aestivum L. aestivum	http://wgb.cimmyt.org/gringlobal/accessiondetail.aspx?id=64008
SEEDDIV18560	0.000533	0.000446	-0.0077297	10.18730/DHK77	Landrace	Triticum aestivum L. aestivum	http://wgb.cimmyt.org/gringlobal/accessiondetail.aspx?id=61768
SEEDDIV18561	0.000509	-0.000289	-0.0076555	10.18730/DF0Y1	Landrace	Triticum aestivum L. aestivum	http://wgb.cimmyt.org/gringlobal/accessiondetail.aspx?id=64006
SEEDDIV18566	0.0012565	0.0025737	-0.0071267	10.18730/DF136	Landrace	Triticum aestivum L. aestivum	http://wgb.cimmyt.org/gringlobal/accessiondetail.aspx?id=64011
SEEDDIV18567	0.001241	0.002602	-0.0070605	10.18730/DF147	Landrace	Triticum aestivum L. aestivum	http://wgb.cimmyt.org/gringlobal/accessiondetail.aspx?id=64012
SEEDDIV18564	0.0012921	0.0025526	-0.0071618	10.18730/DF114	Landrace	Triticum aestivum L. aestivum	http://wgb.cimmyt.org/gringlobal/accessiondetail.aspx?id=64009
SEEDDIV18565	0.0012616	0.0026268	-0.0071296	10.18730/DF125	Landrace	Triticum aestivum L. aestivum	http://wgb.cimmyt.org/gringlobal/accessiondetail.aspx?id=64010
SEEDDIV2610	0.0087984	-0.0011698	0.0063462	10.18730/DNHVT	Landrace	Triticum aestivum L. aestivum	http://wgb.cimmyt.org/gringlobal/accessiondetail.aspx?id=98974
SEEDDIV2611	0.0084957	-0.0012405	0.0061938	10.18730/DNHXW	Landrace	Triticum aestivum L. aestivum	http://wgb.cimmyt.org/gringlobal/accessiondetail.aspx?id=98976
SEEDDIV2612	-0.000592	0.0200386	0.00085	10.18730/DNJ1*	Landrace	Triticum aestivum L. aestivum	http://wgb.cimmyt.org/gringlobal/accessiondetail.aspx?id=98980
SEEDMIX1997	-0.0036992	-0.0024424	-0.000185	10.18730/B6RM7	Breeder Elite Line	Triticum aestivum L. aestivum	http://wgb.cimmyt.org/gringlobal/accessiondetail.aspx?id=9059
SEEDDIV2613	0.0080921	-0.0013333	0.0056389	10.18730/DNJ2~	Landrace	Triticum aestivum L. aestivum	http://wgb.cimmyt.org/gringlobal/accessiondetail.aspx?id=98981
SEEDDIV2614	0.0034451	-0.0015708	-0.0057831	10.18730/DNJ3$	Landrace	Triticum aestivum L. aestivum	http://wgb.cimmyt.org/gringlobal/accessiondetail.aspx?id=98982
SEEDMIX1999	-0.0035992	-0.0028924	0.0020127	10.18730/BEG7C	Cultivar	Triticum aestivum L. aestivum	http://wgb.cimmyt.org/gringlobal/accessiondetail.aspx?id=11934
SEEDDIV2615	0.0059304	-0.0012363	0.000567	10.18730/DNJ4=	Landrace	Triticum aestivum L. aestivum	http://wgb.cimmyt.org/gringlobal/accessiondetail.aspx?id=98983
SEEDICAR19033	0.0056976	-0.001777	0.0017222	10.18730/961XB	Landrace	Triticum aestivum L. aestivum	http://grs.icarda.org/accessions/?IG=126264
SEEDDIV2616	-0.0015111	0.0215289	0.0024296	10.18730/DNJ5U	Landrace	Triticum aestivum L. aestivum	http://wgb.cimmyt.org/gringlobal/accessiondetail.aspx?id=98984
SEEDICAR19034	0.0051221	-0.0018888	0.000851	10.18730/9620E	Landrace	Triticum aestivum L. aestivum	http://grs.icarda.org/accessions/?IG=126267
SEEDDIV2617	0.0083413	-0.0016659	0.0062501	10.18730/DNJ82	Landrace	Triticum aestivum L. aestivum	http://wgb.cimmyt.org/gringlobal/accessiondetail.aspx?id=98987
SEEDICAR19035	0.006148	-0.0017745	0.0017689	10.18730/962N=	Landrace	Triticum aestivum L. aestivum	http://grs.icarda.org/accessions/?IG=126290
SEEDDIV2618	0.0041602	-0.0015793	-0.005769	10.18730/DNJ93	Landrace	Triticum aestivum L. aestivum	http://wgb.cimmyt.org/gringlobal/accessiondetail.aspx?id=98988
SEEDICAR19036	-0.000581	-0.0013037	-0.0041627	10.18730/9637G	Landrace	Triticum aestivum L. aestivum	http://grs.icarda.org/accessions/?IG=126309
SEEDDIV2619	0.0088266	-0.0014025	0.0062199	10.18730/DNJE8	Landrace	Triticum aestivum L. aestivum	http://wgb.cimmyt.org/gringlobal/accessiondetail.aspx?id=98993
SEEDICAR19030	0.0012152	0.0014416	-0.0074618	10.18730/95RA0	Landrace	Triticum aestivum L. aestivum	http://grs.icarda.org/accessions/?IG=125946
SEEDICAR19031	0.0014606	0.001565	-0.0077417	10.18730/95RB1	Landrace	Triticum aestivum L. aestivum	http://grs.icarda.org/accessions/?IG=125947
SEEDICAR19032	0.0026637	-0.00086	-0.0011894	10.18730/961K1	Landrace	Triticum aestivum L. aestivum	http://grs.icarda.org/accessions/?IG=126252
SEEDICAR19037	0.0053435	-0.0016829	0.000908	10.18730/963Q*	Landrace	Triticum aestivum L. aestivum	http://grs.icarda.org/accessions/?IG=126329
SEEDICAR19038	0.0058858	-0.0014804	0.0019525	10.18730/963W0	Landrace	Triticum aestivum L. aestivum	http://grs.icarda.org/accessions/?IG=126335
SEEDICAR19039	0.0053722	-0.0021137	0.000936	10.18730/963Y2	Landrace	Triticum aestivum L. aestivum	http://grs.icarda.org/accessions/?IG=126338
SEEDMIX1992	-0.0041079	-0.0030809	0.0013924	10.18730/B139D	Cultivar	Triticum aestivum L. aestivum	http://wgb.cimmyt.org/gringlobal/accessiondetail.aspx?id=7938
SEEDMIX1993	-0.000779	4.12e-05	-0.0014237	10.18730/B5MS7	Cultivar	Triticum aestivum L. aestivum	http://wgb.cimmyt.org/gringlobal/accessiondetail.aspx?id=84914
SEEDMIX1995	0.001994	-0.0011709	0.000894	10.18730/B3N12	Cultivar	Triticum aestivum L. aestivum	http://wgb.cimmyt.org/gringlobal/accessiondetail.aspx?id=1849
SEEDMIX1991	-0.0036182	-0.0027973	0.0021181	10.18730/BEG7C	Cultivar	Triticum aestivum L. aestivum	http://wgb.cimmyt.org/gringlobal/accessiondetail.aspx?id=11934
SEEDMIX1989	-0.0037027	-0.002466	-0.000148	10.18730/B6RM7	Breeder Elite Line	Triticum aestivum L. aestivum	http://wgb.cimmyt.org/gringlobal/accessiondetail.aspx?id=9059
SEEDDIV2620	0.0083482	-0.0011799	0.0053903	10.18730/DNJGA	Landrace	Triticum aestivum L. aestivum	http://wgb.cimmyt.org/gringlobal/accessiondetail.aspx?id=98995
SEEDDIV2621	0.0075237	-0.0010315	0.0037188	10.18730/DNJJC	Landrace	Triticum aestivum L. aestivum	http://wgb.cimmyt.org/gringlobal/accessiondetail.aspx?id=98997
SEEDDIV2622	0.0084449	-0.0011282	0.0058597	10.18730/DNJNF	Landrace	Triticum aestivum L. aestivum	http://wgb.cimmyt.org/gringlobal/accessiondetail.aspx?id=99000
SEEDDIV2623	0.0032387	-0.0017761	-0.0049089	10.18730/DNJSK	Landrace	Triticum aestivum L. aestivum	http://wgb.cimmyt.org/gringlobal/accessiondetail.aspx?id=99004
SEEDDIV2624	0.0032047	-0.0018151	-0.004867	10.18730/DNJTM	Landrace	Triticum aestivum L. aestivum	http://wgb.cimmyt.org/gringlobal/accessiondetail.aspx?id=99005
SEEDDIV2625	0.0085523	-0.0015026	0.0061831	10.18730/DNJWP	Landrace	Triticum aestivum L. aestivum	http://wgb.cimmyt.org/gringlobal/accessiondetail.aspx?id=99007
SEEDDIV2626	0.0078883	-0.000984	0.0048767	10.18730/DNJYR	Landrace	Triticum aestivum L. aestivum	http://wgb.cimmyt.org/gringlobal/accessiondetail.aspx?id=99009
SEEDICAR19022	-0.0028624	-0.0025487	0.00016	10.18730/94VK6	Breeder Elite Line	Triticum aestivum L. aestivum	http://grs.icarda.org/accessions/?IG=124998
SEEDDIV2627	0.0040294	-0.0018558	-0.0055884	10.18730/DNK0T	Landrace	Triticum aestivum L. aestivum	http://wgb.cimmyt.org/gringlobal/accessiondetail.aspx?id=99011
SEEDICAR19023	-0.001758	-0.0015383	-0.0020282	10.18730/94VM7	Breeder Elite Line	Triticum aestivum L. aestivum	http://grs.icarda.org/accessions/?IG=124999
SEEDDIV2628	0.0041078	-0.0017709	-0.0054384	10.18730/DNK3X	Landrace	Triticum aestivum L. aestivum	http://wgb.cimmyt.org/gringlobal/accessiondetail.aspx?id=99014
SEEDICAR19024	-0.000649	-0.0018849	-0.0017759	10.18730/94VN8	Breeder Elite Line	Triticum aestivum L. aestivum	http://grs.icarda.org/accessions/?IG=125000
SEEDDIV2629	0.0042074	-0.0018524	-0.0054992	10.18730/DNK4Y	Landrace	Triticum aestivum L. aestivum	http://wgb.cimmyt.org/gringlobal/accessiondetail.aspx?id=99015
SEEDICAR19025	-0.0033364	-0.0028131	0.0016182	10.18730/94VP9	Breeder Elite Line	Triticum aestivum L. aestivum	http://grs.icarda.org/accessions/?IG=125001
SEEDICAR19020	-0.0029415	-0.0024645	-0.000671	10.18730/94VH4	Breeder Elite Line	Triticum aestivum L. aestivum	http://grs.icarda.org/accessions/?IG=124996
SEEDICAR19021	-0.000939	-0.0014733	-0.0029181	10.18730/94VJ5	Breeder Elite Line	Triticum aestivum L. aestivum	http://grs.icarda.org/accessions/?IG=124997
SEEDICAR19026	-0.0019343	-0.0013481	-0.0029858	10.18730/94VQA	Breeder Elite Line	Triticum aestivum L. aestivum	http://grs.icarda.org/accessions/?IG=125002
SEEDICAR19027	-0.0012512	-0.000953	-0.0027119	10.18730/94VRB	Breeder Elite Line	Triticum aestivum L. aestivum	http://grs.icarda.org/accessions/?IG=125003
SEEDICAR19028	-0.005043	-0.0027607	0.0024497	10.18730/94VSC	Breeder Elite Line	Triticum aestivum L. aestivum	http://grs.icarda.org/accessions/?IG=125004
SEEDICAR19029	-0.0027179	-0.0021493	0.000297	10.18730/94VTD	Breeder Elite Line	Triticum aestivum L. aestivum	http://grs.icarda.org/accessions/?IG=125005
SEEDICAR19050	-0.0042528	-0.0024071	0.000197	10.18730/9681P	Landrace	Triticum aestivum L. aestivum	http://grs.icarda.org/accessions/?IG=126496
SEEDICAR19055	-0.0035773	-0.0025894	-0.000106	10.18730/983Q8	Breeder Elite Line	Triticum aestivum L. aestivum	http://grs.icarda.org/accessions/?IG=129085
SEEDICAR19056	-0.0041898	-0.0032631	0.0016227	10.18730/983R9	Breeder Elite Line	Triticum aestivum L. aestivum	http://grs.icarda.org/accessions/?IG=129086
SEEDICAR19057	-0.0042778	-0.0032924	0.000275	10.18730/9852E	Cultivar	Triticum aestivum L. aestivum	http://grs.icarda.org/accessions/?IG=129149
SEEDICAR19058	0.0021244	-0.0011166	-0.000221	10.18730/9A6Q6	Unknown	Triticum aestivum L. aestivum	http://grs.icarda.org/accessions/?IG=131322
SEEDICAR19051	0.0077621	-0.001237	0.006824	10.18730/9682Q	Landrace	Triticum aestivum L. aestivum	http://grs.icarda.org/accessions/?IG=126497
SEEDICAR19052	-5.51e-05	-0.0018557	-0.000927	10.18730/9683R	Landrace	Triticum aestivum L. aestivum	http://grs.icarda.org/accessions/?IG=126498
SEEDICAR19053	0.0044065	-0.0012856	-0.0011438	10.18730/96AY4	Landrace	Triticum aestivum L. aestivum	http://grs.icarda.org/accessions/?IG=127027
SEEDICAR19054	-0.0016816	-0.0017223	-0.0015025	10.18730/983N6	Cultivar	Triticum aestivum L. aestivum	http://grs.icarda.org/accessions/?IG=129083
SEEDICAR19059	-0.0013968	-0.0016185	-0.0035552	10.18730/9A8NZ	Landrace	Triticum aestivum L. aestivum	http://grs.icarda.org/accessions/?IG=131402
SEEDDIV2600	0.0085688	-0.0010367	0.0059156	10.18730/DNHFE	Landrace	Triticum aestivum L. aestivum	http://wgb.cimmyt.org/gringlobal/accessiondetail.aspx?id=98962
SEEDDIV2601	0.0038024	-0.0016096	-0.0055814	10.18730/DNHGF	Landrace	Triticum aestivum L. aestivum	http://wgb.cimmyt.org/gringlobal/accessiondetail.aspx?id=98963
SEEDDIV2602	0.0065868	-0.000539	0.0055751	10.18730/DNHJH	Landrace	Triticum aestivum L. aestivum	http://wgb.cimmyt.org/gringlobal/accessiondetail.aspx?id=98965
SEEDDIV2603	0.0055903	0.000618	0.0019745	10.18730/DNHKJ	Landrace	Triticum aestivum L. aestivum	http://wgb.cimmyt.org/gringlobal/accessiondetail.aspx?id=98966
SEEDDIV2604	0.0065575	-0.000627	0.0055464	10.18730/DNHMK	Landrace	Triticum aestivum L. aestivum	http://wgb.cimmyt.org/gringlobal/accessiondetail.aspx?id=98967
SEEDICAR19044	0.0079688	-0.0011482	0.0056398	10.18730/964SX	Landrace	Triticum aestivum L. aestivum	http://grs.icarda.org/accessions/?IG=126369
SEEDDIV2605	0.0084305	-0.0013824	0.0060495	10.18730/DNHNM	Landrace	Triticum aestivum L. aestivum	http://wgb.cimmyt.org/gringlobal/accessiondetail.aspx?id=98968
SEEDICAR19045	0.0039341	-0.0014377	0.0019488	10.18730/964TY	Landrace	Triticum aestivum L. aestivum	http://grs.icarda.org/accessions/?IG=126370
SEEDDIV2606	-0.0012797	0.0096899	0.0015021	10.18730/DNHPN	Landrace	Triticum aestivum L. aestivum	http://wgb.cimmyt.org/gringlobal/accessiondetail.aspx?id=98969
SEEDICAR19046	0.0019978	-0.0011094	-0.0015316	10.18730/964W*	Landrace	Triticum aestivum L. aestivum	http://grs.icarda.org/accessions/?IG=126372
SEEDDIV2607	0.0081727	-0.001204	0.006066	10.18730/DNHQP	Landrace	Triticum aestivum L. aestivum	http://wgb.cimmyt.org/gringlobal/accessiondetail.aspx?id=98970
SEEDICAR19047	0.0052915	-0.0014733	0.003867	10.18730/9650U	Landrace	Triticum aestivum L. aestivum	http://grs.icarda.org/accessions/?IG=126376
SEEDDIV2608	0.0089766	-0.000958	0.0064864	10.18730/DNHRQ	Landrace	Triticum aestivum L. aestivum	http://wgb.cimmyt.org/gringlobal/accessiondetail.aspx?id=98971
SEEDICAR19040	0.0027343	-0.000992	-0.0010093	10.18730/96448	Landrace	Triticum aestivum L. aestivum	http://grs.icarda.org/accessions/?IG=126344
SEEDDIV2609	0.00484	-0.0014652	-0.0025714	10.18730/DNHTS	Landrace	Triticum aestivum L. aestivum	http://wgb.cimmyt.org/gringlobal/accessiondetail.aspx?id=98973
SEEDICAR19041	0.0042664	0.000159	-0.000902	10.18730/96459	Landrace	Triticum aestivum L. aestivum	http://grs.icarda.org/accessions/?IG=126345
SEEDICAR19042	0.0024656	-0.0012747	-0.001576	10.18730/9646A	Landrace	Triticum aestivum L. aestivum	http://grs.icarda.org/accessions/?IG=126346
SEEDICAR19043	0.0080463	-0.0015466	0.0074474	10.18730/964RW	Landrace	Triticum aestivum L. aestivum	http://grs.icarda.org/accessions/?IG=126368
SEEDICAR19048	0.0078356	-0.0012438	0.0055102	10.18730/965ZY	Landrace	Triticum aestivum L. aestivum	http://grs.icarda.org/accessions/?IG=126415
SEEDICAR19049	0.0067532	-0.0011627	0.0050861	10.18730/967NA	Cultivar	Triticum aestivum L. aestivum	http://grs.icarda.org/accessions/?IG=126482
SEEDICAR19070	-0.0026363	-0.0020912	-0.0018581	10.18730/9AHHK	Landrace	Triticum aestivum L. aestivum	http://grs.icarda.org/accessions/?IG=131723
SEEDICAR19071	0.0068565	-0.0012118	0.0043177	10.18730/9AHMP	Landrace	Triticum aestivum L. aestivum	http://grs.icarda.org/accessions/?IG=131726
SEEDICAR19072	0.0042261	-0.000456	0.000266	10.18730/9AHNQ	Landrace	Triticum aestivum L. aestivum	http://grs.icarda.org/accessions/?IG=131727
SEEDICAR19077	0.001581	-0.0014021	-0.0010571	10.18730/9AJ30	Landrace	Triticum aestivum L. aestivum	http://grs.icarda.org/accessions/?IG=131741
SEEDICAR19078	0.0050255	1.74e-05	0.0022353	10.18730/9AJ41	Landrace	Triticum aestivum L. aestivum	http://grs.icarda.org/accessions/?IG=131742
SEEDICAR19079	-0.001291	-0.0013492	-0.0036277	10.18730/9AJ52	Landrace	Triticum aestivum L. aestivum	http://grs.icarda.org/accessions/?IG=131743
SEEDICAR19073	-0.001232	-0.0015514	-0.0033171	10.18730/9AHPR	Landrace	Triticum aestivum L. aestivum	http://grs.icarda.org/accessions/?IG=131728
SEEDICAR19074	0.000887	-0.0016621	-0.000753	10.18730/9AHWY	Landrace	Triticum aestivum L. aestivum	http://grs.icarda.org/accessions/?IG=131734
SEEDICAR19075	-0.002783	-0.0023431	-0.0015392	10.18730/9AHXZ	Landrace	Triticum aestivum L. aestivum	http://grs.icarda.org/accessions/?IG=131735
SEEDICAR19076	-0.000429	-0.0014526	-0.000133	10.18730/9AHY*	Landrace	Triticum aestivum L. aestivum	http://grs.icarda.org/accessions/?IG=131736
SEEDICAR19060	5.86e-05	-0.0013775	-0.0012161	10.18730/9A8R$	Unknown	Triticum aestivum L. aestivum	http://grs.icarda.org/accessions/?IG=131405
SEEDICAR19061	0.0015914	-0.00128	-0.000932	10.18730/9AF6J	Landrace	Triticum aestivum L. aestivum	http://grs.icarda.org/accessions/?IG=131645
SEEDICAR19066	0.0015769	-0.001422	-0.00117	10.18730/9AGY0	Landrace	Triticum aestivum L. aestivum	http://grs.icarda.org/accessions/?IG=131703
SEEDICAR19067	0.0067948	-0.000913	0.0047313	10.18730/9AH57	Landrace	Triticum aestivum L. aestivum	http://grs.icarda.org/accessions/?IG=131710
SEEDICAR19068	0.0054263	-0.000623	0.0025938	10.18730/9AHBD	Landrace	Triticum aestivum L. aestivum	http://grs.icarda.org/accessions/?IG=131717
SEEDICAR19069	0.0033184	-0.0017034	0.0025383	10.18730/9AHGJ	Landrace	Triticum aestivum L. aestivum	http://grs.icarda.org/accessions/?IG=131722
SEEDICAR19062	0.0020222	-0.0013252	9.09e-05	10.18730/9AF7K	Landrace	Triticum aestivum L. aestivum	http://grs.icarda.org/accessions/?IG=131646
SEEDICAR19063	-0.000301	-0.0012155	-0.0025303	10.18730/9AF8M	Landrace	Triticum aestivum L. aestivum	http://grs.icarda.org/accessions/?IG=131647
SEEDICAR19064	0.000835	-0.000709	-0.0036158	10.18730/9AGW=	Landrace	Triticum aestivum L. compactum	http://grs.icarda.org/accessions/?IG=131701
SEEDICAR19065	-0.0014125	-0.0015988	-0.003479	10.18730/9AGXU	Landrace	Triticum aestivum L. aestivum	http://grs.icarda.org/accessions/?IG=131702
SEEDICAR19091	-0.0033597	-0.0025017	0.000533	10.18730/9AWG0	Cultivar	Triticum aestivum L. aestivum	http://grs.icarda.org/accessions/?IG=132158
SEEDICAR19092	-0.0021574	-0.0033089	0.00049	10.18730/9AWH1	Cultivar	Triticum aestivum L. aestivum	http://grs.icarda.org/accessions/?IG=132159
SEEDICAR19093	-0.0047844	-0.0031067	0.0025412	10.18730/9AWJ2	Cultivar	Triticum aestivum L. aestivum	http://grs.icarda.org/accessions/?IG=132160
SEEDICAR19094	-0.0026298	-0.0029773	0.000234	10.18730/9AWK3	Cultivar	Triticum aestivum L. aestivum	http://grs.icarda.org/accessions/?IG=132161
SEEDICAR19090	-0.0054171	-0.0033572	0.0029024	10.18730/9AWFU	Cultivar	Triticum aestivum L. aestivum	http://grs.icarda.org/accessions/?IG=132157
SEEDICAR19099	-0.0050323	-0.0033201	0.0023876	10.18730/9AWR8	Cultivar	Triticum aestivum L. aestivum	http://grs.icarda.org/accessions/?IG=132166
SEEDICAR19095	-0.0048057	-0.0038691	0.0021162	10.18730/9AWM4	Cultivar	Triticum aestivum L. aestivum	http://grs.icarda.org/accessions/?IG=132162
SEEDICAR19096	-0.0042927	-0.0026325	0.0015907	10.18730/9AWN5	Cultivar	Triticum aestivum L. aestivum	http://grs.icarda.org/accessions/?IG=132163
SEEDICAR19097	-0.0040648	-0.002787	0.000294	10.18730/9AWP6	Cultivar	Triticum aestivum L. aestivum	http://grs.icarda.org/accessions/?IG=132164
SEEDICAR19098	-0.0028148	-0.0022991	-3.52e-05	10.18730/9AWQ7	Cultivar	Triticum aestivum L. aestivum	http://grs.icarda.org/accessions/?IG=132165
SEEDICAR19080	0.0068169	-0.001235	0.0044141	10.18730/9AJC9	Landrace	Triticum aestivum L. aestivum	http://grs.icarda.org/accessions/?IG=131750
SEEDICAR19081	-0.0026037	-0.0020046	-0.0019488	10.18730/9AJDA	Landrace	Triticum aestivum L. aestivum	http://grs.icarda.org/accessions/?IG=131751
SEEDICAR19082	0.000509	-0.000738	-0.0042666	10.18730/9AJSP	Landrace	Triticum aestivum L. aestivum	http://grs.icarda.org/accessions/?IG=131763
SEEDICAR19083	0.0076212	-0.001425	0.0053118	10.18730/9AK2Z	Landrace	Triticum aestivum L. aestivum	http://grs.icarda.org/accessions/?IG=131772
SEEDICAR19088	-0.0037713	-0.0031786	-0.000446	10.18730/9AWD$	Cultivar	Triticum aestivum L. aestivum	http://grs.icarda.org/accessions/?IG=132155
SEEDICAR19089	-0.000802	-0.0023917	-0.0024344	10.18730/9AWE=	Cultivar	Triticum aestivum L. aestivum	http://grs.icarda.org/accessions/?IG=132156
SEEDICAR19084	0.0064342	-0.0012556	0.0041458	10.18730/9AK3*	Landrace	Triticum aestivum L. aestivum	http://grs.icarda.org/accessions/?IG=131773
SEEDICAR19085	0.001947	-0.001049	-0.000454	10.18730/9AK6=	Landrace	Triticum aestivum L. aestivum	http://grs.icarda.org/accessions/?IG=131776
SEEDICAR19086	-0.000816	-0.0015496	-0.004092	10.18730/9AKA2	Landrace	Triticum aestivum L. aestivum	http://grs.icarda.org/accessions/?IG=131780
SEEDICAR19087	-0.0035959	-0.0026001	0.000249	10.18730/9AWC~	Cultivar	Triticum aestivum L. aestivum	http://grs.icarda.org/accessions/?IG=132154
SEEDDIV2574	0.0082272	-0.0010401	0.0053589	10.18730/DNGAE	Landrace	Triticum aestivum L. aestivum	http://wgb.cimmyt.org/gringlobal/accessiondetail.aspx?id=98923
SEEDDIV2575	0.0078495	-0.0007	0.0040509	10.18730/DNGBF	Landrace	Triticum aestivum L. aestivum	http://wgb.cimmyt.org/gringlobal/accessiondetail.aspx?id=98924
SEEDDIV2576	0.0075396	-0.0010059	0.0044879	10.18730/DNGEJ	Landrace	Triticum aestivum L. aestivum	http://wgb.cimmyt.org/gringlobal/accessiondetail.aspx?id=98927
SEEDDIV2577	0.0049519	-0.0013054	-0.0020996	10.18730/DNGFK	Landrace	Triticum aestivum L. aestivum	http://wgb.cimmyt.org/gringlobal/accessiondetail.aspx?id=98928
SEEDDIV2578	0.0083282	-0.0013971	0.0069252	10.18730/DNGHN	Landrace	Triticum aestivum L. aestivum	http://wgb.cimmyt.org/gringlobal/accessiondetail.aspx?id=98931
SEEDDIV2579	0.0090151	-0.000911	0.0065561	10.18730/DNGJP	Landrace	Triticum aestivum L. aestivum	http://wgb.cimmyt.org/gringlobal/accessiondetail.aspx?id=98932
SEEDYT&N2157	-0.004389	-0.0027674	-0.000254	10.18730/BBG04	Breeder Elite Line	Triticum aestivum L. aestivum	http://wgb.cimmyt.org/gringlobal/accessiondetail.aspx?id=13022
SEEDYT&N2158	-0.0046875	-0.0032956	0.0017019	10.18730/BEFV0	Breeder Elite Line	Triticum aestivum L. aestivum	http://wgb.cimmyt.org/gringlobal/accessiondetail.aspx?id=11825
SEEDYT&N2159	-0.0051989	-0.0028451	0.0028194	10.18730/B2AQH	Cultivar	Triticum aestivum L. aestivum	http://wgb.cimmyt.org/gringlobal/accessiondetail.aspx?id=8725
SEEDYT&N2152	-0.002771	-0.0025471	0.0012111	10.18730/BKYJ4	Cultivar	Triticum aestivum L. aestivum	http://wgb.cimmyt.org/gringlobal/accessiondetail.aspx?id=2302
SEEDYT&N2153	-0.003708	-0.0030333	0.000646	10.18730/BEY09	Breeder Elite Line	Triticum aestivum L. aestivum	http://wgb.cimmyt.org/gringlobal/accessiondetail.aspx?id=11736
SEEDYT&N2154	-0.0045061	-0.002935	0.0022083	10.18730/BEEQ1	Breeder Elite Line	Triticum aestivum L. aestivum	http://wgb.cimmyt.org/gringlobal/accessiondetail.aspx?id=11407
SEEDYT&N2155	-0.0040424	-0.0034293	0.000482	10.18730/BG2M$	Breeder Elite Line	Triticum aestivum L. aestivum	http://wgb.cimmyt.org/gringlobal/accessiondetail.aspx?id=11715
SEEDDIV2580	0.0083444	-0.0013675	0.0069746	10.18730/DNGKQ	Landrace	Triticum aestivum L. aestivum	http://wgb.cimmyt.org/gringlobal/accessiondetail.aspx?id=98933
SEEDDIV2581	0.0079517	-0.0015904	0.007057	10.18730/DNGMR	Landrace	Triticum aestivum L. aestivum	http://wgb.cimmyt.org/gringlobal/accessiondetail.aspx?id=98934
SEEDDIV2582	0.0035125	-0.0015276	-0.0056912	10.18730/DNGSX	Landrace	Triticum aestivum L. aestivum	http://wgb.cimmyt.org/gringlobal/accessiondetail.aspx?id=98940
SEEDDIV2583	0.0078914	-0.0013055	0.0053548	10.18730/DNGVZ	Landrace	Triticum aestivum L. aestivum	http://wgb.cimmyt.org/gringlobal/accessiondetail.aspx?id=98942
SEEDDIV2584	0.0083418	-0.0013554	0.0067863	10.18730/DNGW*	Landrace	Triticum aestivum L. aestivum	http://wgb.cimmyt.org/gringlobal/accessiondetail.aspx?id=98943
SEEDDIV2585	0.008729	-0.0014485	0.0064758	10.18730/DNGX~	Landrace	Triticum aestivum L. aestivum	http://wgb.cimmyt.org/gringlobal/accessiondetail.aspx?id=98944
SEEDDIV2586	0.0082248	-0.0015337	0.0057054	10.18730/DNGY$	Landrace	Triticum aestivum L. aestivum	http://wgb.cimmyt.org/gringlobal/accessiondetail.aspx?id=98945
SEEDDIV2587	0.0051309	-0.0014655	-0.0023571	10.18730/DNGZ=	Landrace	Triticum aestivum L. aestivum	http://wgb.cimmyt.org/gringlobal/accessiondetail.aspx?id=98946
SEEDDIV2588	0.0081962	-0.0011419	0.0059397	10.18730/DNH0U	Landrace	Triticum aestivum L. aestivum	http://wgb.cimmyt.org/gringlobal/accessiondetail.aspx?id=98947
SEEDDIV2589	0.0085022	-0.0014132	0.0062545	10.18730/DNH10	Landrace	Triticum aestivum L. aestivum	http://wgb.cimmyt.org/gringlobal/accessiondetail.aspx?id=98948
SEEDYT&N2160	-0.0053792	-0.0030133	0.0024124	10.18730/BG2S2	Breeder Elite Line	Triticum aestivum L. aestivum	http://wgb.cimmyt.org/gringlobal/accessiondetail.aspx?id=17358
SEEDYT&N2161	-0.0053394	-0.0027171	0.0012693	10.18730/BEP8M	Breeder Elite Line	Triticum aestivum L. aestivum	http://wgb.cimmyt.org/gringlobal/accessiondetail.aspx?id=11806
SEEDYT&N2162	-0.0045437	-0.0027658	0.0013099	10.18730/BEGKR	Breeder Elite Line	Triticum aestivum L. aestivum	http://wgb.cimmyt.org/gringlobal/accessiondetail.aspx?id=12030
SEEDYT&N2167	-0.0051641	-0.0032749	0.0010259	10.18730/BEG16	Breeder Elite Line	Triticum aestivum L. aestivum	http://wgb.cimmyt.org/gringlobal/accessiondetail.aspx?id=18685
SEEDYT&N2168	-0.0039965	-0.003378	0.0018178	10.18730/BC4J~	Breeder Elite Line	Triticum aestivum L. aestivum	http://wgb.cimmyt.org/gringlobal/accessiondetail.aspx?id=14658
SEEDYT&N2169	-0.0042487	-0.0032714	0.0014941	10.18730/BEG7C	Breeder Elite Line	Triticum aestivum L. aestivum	http://wgb.cimmyt.org/gringlobal/accessiondetail.aspx?id=11934
SEEDYT&N2163	-0.0051119	-0.0032502	0.0020635	10.18730/D6B2T	Breeder Elite Line	Triticum aestivum L. aestivum	http://wgb.cimmyt.org/gringlobal/accessiondetail.aspx?id=7935
SEEDYT&N2164	-0.0023722	-0.0029639	0.000924	10.18730/BFVFV	Breeder Elite Line	Triticum aestivum L. aestivum	http://wgb.cimmyt.org/gringlobal/accessiondetail.aspx?id=17365
SEEDYT&N2165	-0.0044327	-0.0028575	0.00011	10.18730/BEX3H	Breeder Elite Line	Triticum aestivum L. aestivum	http://wgb.cimmyt.org/gringlobal/accessiondetail.aspx?id=11395
SEEDYT&N2166	-0.0048044	-0.0027573	0.0028708	10.18730/BF42J	Breeder Elite Line	Triticum aestivum L. aestivum	http://wgb.cimmyt.org/gringlobal/accessiondetail.aspx?id=11916
SEEDDIV2590	0.0085018	-0.001415	0.0062982	10.18730/DNH21	Landrace	Triticum aestivum L. aestivum	http://wgb.cimmyt.org/gringlobal/accessiondetail.aspx?id=98949
SEEDDIV2591	0.0078224	-0.0013136	0.0053451	10.18730/DNH43	Landrace	Triticum aestivum L. aestivum	http://wgb.cimmyt.org/gringlobal/accessiondetail.aspx?id=98951
SEEDDIV2592	0.0059875	-0.0018725	0.000215	10.18730/DNH65	Landrace	Triticum aestivum L. aestivum	http://wgb.cimmyt.org/gringlobal/accessiondetail.aspx?id=98953
SEEDDIV2593	0.0078756	-0.001294	0.0052647	10.18730/DNH76	Landrace	Triticum aestivum L. aestivum	http://wgb.cimmyt.org/gringlobal/accessiondetail.aspx?id=98954
SEEDDIV2594	0.007873	-0.001317	0.0053317	10.18730/DNH87	Landrace	Triticum aestivum L. aestivum	http://wgb.cimmyt.org/gringlobal/accessiondetail.aspx?id=98955
SEEDDIV2595	0.0031062	-0.0016701	-0.0060587	10.18730/DNHBA	Landrace	Triticum aestivum L. aestivum	http://wgb.cimmyt.org/gringlobal/accessiondetail.aspx?id=98958
SEEDDIV2552	-0.0033331	-0.0030316	0.0014527	10.18730/DNDE~	Landrace	Triticum aestivum L. aestivum	http://wgb.cimmyt.org/gringlobal/accessiondetail.aspx?id=98825
SEEDDIV2553	0.0082968	-0.0010229	0.0055896	10.18730/DNDF$	Landrace	Triticum aestivum L. aestivum	http://wgb.cimmyt.org/gringlobal/accessiondetail.aspx?id=98826
SEEDDIV2554	0.0087037	-0.0010481	0.0056703	10.18730/DNDK1	Landrace	Triticum aestivum L. aestivum	http://wgb.cimmyt.org/gringlobal/accessiondetail.aspx?id=98830
SEEDDIV2555	0.0085595	-0.0010632	0.006044	10.18730/DNDM2	Landrace	Triticum aestivum L. aestivum	http://wgb.cimmyt.org/gringlobal/accessiondetail.aspx?id=98831
SEEDDIV2556	0.0086929	-0.0010675	0.0059194	10.18730/DNE3H	Landrace	Triticum aestivum L. aestivum	http://wgb.cimmyt.org/gringlobal/accessiondetail.aspx?id=98847
SEEDDIV2557	0.0086419	-0.0010088	0.0058112	10.18730/DNE4J	Landrace	Triticum aestivum L. aestivum	http://wgb.cimmyt.org/gringlobal/accessiondetail.aspx?id=98848
SEEDDIV2558	0.0085774	-0.000957	0.0059759	10.18730/DNECT	Landrace	Triticum aestivum L. aestivum	http://wgb.cimmyt.org/gringlobal/accessiondetail.aspx?id=98856
SEEDDIV2559	0.0085277	-0.000953	0.0058949	10.18730/DNEDV	Landrace	Triticum aestivum L. aestivum	http://wgb.cimmyt.org/gringlobal/accessiondetail.aspx?id=98857
SEEDYT&N2131	-0.0045602	-0.0035934	0.0013974	10.18730/B2N9P	Cultivar	Triticum aestivum L. aestivum	http://wgb.cimmyt.org/gringlobal/accessiondetail.aspx?id=8593
SEEDDIV2560	0.0088035	-0.000995	0.0064778	10.18730/DNEFX	Landrace	Triticum aestivum L. aestivum	http://wgb.cimmyt.org/gringlobal/accessiondetail.aspx?id=98859
SEEDDIV2561	0.0086377	-0.0015346	0.0058381	10.18730/DNEGY	Landrace	Triticum aestivum L. aestivum	http://wgb.cimmyt.org/gringlobal/accessiondetail.aspx?id=98860
SEEDDIV2562	0.0088407	-0.001066	0.0064067	10.18730/DNEJ*	Landrace	Triticum aestivum L. aestivum	http://wgb.cimmyt.org/gringlobal/accessiondetail.aspx?id=98862
SEEDDIV2563	-0.0066545	-0.0019167	0.0033552	10.18730/DNEK~	Landrace	Triticum aestivum L. aestivum	http://wgb.cimmyt.org/gringlobal/accessiondetail.aspx?id=98863
SEEDDIV2564	-0.0024482	-0.0018447	-0.0011908	10.18730/DNEN=	Landrace	Triticum aestivum L. aestivum	http://wgb.cimmyt.org/gringlobal/accessiondetail.aspx?id=98868
SEEDDIV2565	0.0083873	-0.0013543	0.0067475	10.18730/DNFKW	Landrace	Triticum aestivum L. aestivum	http://wgb.cimmyt.org/gringlobal/accessiondetail.aspx?id=98899
SEEDDIV2566	0.0086141	-0.0011072	0.0062025	10.18730/DNFR~	Landrace	Triticum aestivum L. aestivum	http://wgb.cimmyt.org/gringlobal/accessiondetail.aspx?id=98904
SEEDDIV2567	0.0085256	-0.0012663	0.0060746	10.18730/DNFT=	Landrace	Triticum aestivum L. aestivum	http://wgb.cimmyt.org/gringlobal/accessiondetail.aspx?id=98907
SEEDDIV2568	0.0082716	-0.0015015	0.0061636	10.18730/DNFX1	Landrace	Triticum aestivum L. aestivum	http://wgb.cimmyt.org/gringlobal/accessiondetail.aspx?id=98910
SEEDDIV2569	0.0078284	-0.0012939	0.0043919	10.18730/DNFY2	Landrace	Triticum aestivum L. aestivum	http://wgb.cimmyt.org/gringlobal/accessiondetail.aspx?id=98911
SEEDDIV2570	-0.0017305	0.0063451	0.0014003	10.18730/DNG04	Landrace	Triticum aestivum L. aestivum	http://wgb.cimmyt.org/gringlobal/accessiondetail.aspx?id=98913
SEEDDIV2571	0.0083796	-0.0010277	0.0067857	10.18730/DNG15	Landrace	Triticum aestivum L. aestivum	http://wgb.cimmyt.org/gringlobal/accessiondetail.aspx?id=98914
SEEDDIV2572	0.0081054	-0.0013001	0.0056419	10.18730/DNG26	Landrace	Triticum aestivum L. aestivum	http://wgb.cimmyt.org/gringlobal/accessiondetail.aspx?id=98915
SEEDDIV2573	0.0087194	-0.000999	0.0056242	10.18730/DNG59	Landrace	Triticum aestivum L. aestivum	http://wgb.cimmyt.org/gringlobal/accessiondetail.aspx?id=98918
SEEDDIV2530	0.0064673	-0.000977	0.0035805	10.18730/DTNG9	Landrace	Triticum aestivum L. aestivum	http://wgb.cimmyt.org/gringlobal/accessiondetail.aspx?id=127472
SEEDDIV2531	0.0082877	-0.001287	0.0072045	10.18730/DTNJB	Landrace	Triticum aestivum L. aestivum	http://wgb.cimmyt.org/gringlobal/accessiondetail.aspx?id=127474
SEEDDIV2532	0.0078159	-0.0015257	0.0064728	10.18730/DTNKC	Landrace	Triticum aestivum L. aestivum	http://wgb.cimmyt.org/gringlobal/accessiondetail.aspx?id=127475
SEEDDIV2533	0.0065575	-0.0011954	0.0041603	10.18730/DTNNE	Landrace	Triticum aestivum L. aestivum	http://wgb.cimmyt.org/gringlobal/accessiondetail.aspx?id=127477
SEEDDIV2534	0.0074531	-0.000946	0.006168	NULL	Landrace	Triticum aestivum L. aestivum	http://wgb.cimmyt.org/gringlobal/accessiondetail.aspx?id=127479
SEEDDIV2535	0.0079624	-0.000959	0.0070246	NULL	Landrace	Triticum aestivum L. aestivum	http://wgb.cimmyt.org/gringlobal/accessiondetail.aspx?id=127481
SEEDDIV2536	0.0083594	-0.0014293	0.0069981	10.18730/DTNXP	Landrace	Triticum aestivum L. aestivum	http://wgb.cimmyt.org/gringlobal/accessiondetail.aspx?id=127487
SEEDDIV2537	0.0048723	0.000289	0.0014201	10.18730/DN116	Landrace	Triticum aestivum L. aestivum	http://wgb.cimmyt.org/gringlobal/accessiondetail.aspx?id=98416
SEEDDIV2538	0.0081039	-0.001272	0.0065336	10.18730/DN15A	Landrace	Triticum aestivum L. aestivum	http://wgb.cimmyt.org/gringlobal/accessiondetail.aspx?id=98422
SEEDICAR19110	-0.0021917	-0.0015326	-0.000639	10.18730/9B5AQ	Cultivar	Triticum aestivum L. aestivum	http://grs.icarda.org/accessions/?IG=132447
SEEDYT&N2192	-0.0050265	-0.0037946	0.0013841	10.18730/BF42J	Breeder Elite Line	Triticum aestivum L. aestivum	http://wgb.cimmyt.org/gringlobal/accessiondetail.aspx?id=11916
SEEDDIV2539	0.0049279	0.000455	0.0010972	10.18730/DN16B	Landrace	Triticum aestivum L. aestivum	http://wgb.cimmyt.org/gringlobal/accessiondetail.aspx?id=98423
SEEDYT&N2193	-0.0044822	-0.0033816	0.0011843	10.18730/BFV3F	Breeder Elite Line	Triticum aestivum L. aestivum	http://wgb.cimmyt.org/gringlobal/accessiondetail.aspx?id=11637
SEEDYT&N2194	-0.0038012	-0.003045	0.0011931	10.18730/BF7JK	Breeder Elite Line	Triticum aestivum L. aestivum	http://wgb.cimmyt.org/gringlobal/accessiondetail.aspx?id=14222
SEEDICAR19113	-0.0023341	-0.0018323	-0.0021777	10.18730/9BCDW	Landrace	Triticum aestivum L. aestivum	http://grs.icarda.org/accessions/?IG=132731
SEEDYT&N2195	-0.0041138	-0.0033494	0.000378	10.18730/BF7KM	Breeder Elite Line	Triticum aestivum L. aestivum	http://wgb.cimmyt.org/gringlobal/accessiondetail.aspx?id=11920
SEEDYT&N2190	-0.0046549	-0.0033968	0.001166	10.18730/BF7HJ	Breeder Elite Line	Triticum aestivum L. aestivum	http://wgb.cimmyt.org/gringlobal/accessiondetail.aspx?id=17360
SEEDYT&N2191	-0.0028824	-0.0025712	0.0014017	10.18730/BCCZ6	Cultivar	Triticum aestivum L. aestivum	http://wgb.cimmyt.org/gringlobal/accessiondetail.aspx?id=14254
SEEDICAR19118	0.0012978	-0.0012438	-0.0044298	10.18730/8DAS3	Unknown	Triticum aestivum L. aestivum	http://grs.icarda.org/accessions/?IG=96455
SEEDICAR19119	0.0017885	0.000655	-0.0049919	10.18730/8DAT4	Unknown	Triticum aestivum L. aestivum	http://grs.icarda.org/accessions/?IG=96456
SEEDICAR19114	-0.0011397	-0.0015663	-0.0037884	10.18730/9BCW6	Landrace	Triticum aestivum L. aestivum	http://grs.icarda.org/accessions/?IG=132751
SEEDYT&N2196	-0.0043048	-0.0032609	0.000755	10.18730/BF7MN	Breeder Elite Line	Triticum aestivum L. aestivum	http://wgb.cimmyt.org/gringlobal/accessiondetail.aspx?id=14265
SEEDICAR19115	0.0043768	-0.0015053	-0.001335	10.18730/9BDCP	Landrace	Triticum aestivum L. aestivum	http://grs.icarda.org/accessions/?IG=132772
SEEDYT&N2197	-0.0051631	-0.0040208	0.0020145	10.18730/BCD07	Breeder Elite Line	Triticum aestivum L. aestivum	http://wgb.cimmyt.org/gringlobal/accessiondetail.aspx?id=14266
SEEDICAR19116	0.004641	-0.0015566	-0.0019267	10.18730/9BF33	Landrace	Triticum aestivum L. aestivum	http://grs.icarda.org/accessions/?IG=132844
SEEDYT&N2198	-0.0046936	-0.003577	0.001478	10.18730/BF7NP	Unknown	Triticum aestivum L. aestivum	http://wgb.cimmyt.org/gringlobal/accessiondetail.aspx?id=13664
SEEDICAR19117	0.004835	-0.0015141	-0.0018034	10.18730/9BFYY	Unknown	Triticum aestivum L. aestivum	http://grs.icarda.org/accessions/?IG=132871
SEEDYT&N2199	-0.0049853	-0.0029571	0.000797	10.18730/BF7PQ	Breeder Elite Line	Triticum aestivum L. aestivum	http://wgb.cimmyt.org/gringlobal/accessiondetail.aspx?id=14389
SEEDDIV2540	0.0015864	0.0012479	-0.0070151	10.18730/DN17C	Landrace	Triticum aestivum L. aestivum	http://wgb.cimmyt.org/gringlobal/accessiondetail.aspx?id=98424
SEEDDIV2541	-0.000446	-0.0013263	0.000306	10.18730/DN1AF	Landrace	Triticum aestivum L. aestivum	http://wgb.cimmyt.org/gringlobal/accessiondetail.aspx?id=98427
SEEDDIV2542	0.0087431	-0.0010041	0.0057544	10.18730/DNC8*	Landrace	Triticum aestivum L. aestivum	http://wgb.cimmyt.org/gringlobal/accessiondetail.aspx?id=98789
SEEDDIV2543	0.0085925	-0.000513	0.0062863	10.18730/DNC9~	Landrace	Triticum aestivum L. aestivum	http://wgb.cimmyt.org/gringlobal/accessiondetail.aspx?id=98790
SEEDDIV2544	0.008676	-0.0014495	0.0066306	10.18730/DNCA$	Landrace	Triticum aestivum L. aestivum	http://wgb.cimmyt.org/gringlobal/accessiondetail.aspx?id=98791
SEEDDIV2545	0.0085171	-0.0010676	0.0060969	10.18730/DNCB=	Landrace	Triticum aestivum L. aestivum	http://wgb.cimmyt.org/gringlobal/accessiondetail.aspx?id=98792
SEEDDIV2546	0.008193	-0.0015788	0.0058864	10.18730/DNCE1	Landrace	Triticum aestivum L. aestivum	http://wgb.cimmyt.org/gringlobal/accessiondetail.aspx?id=98794
SEEDDIV2547	0.008512	-0.000741	0.0063457	10.18730/DNCG3	Landrace	Triticum aestivum L. aestivum	http://wgb.cimmyt.org/gringlobal/accessiondetail.aspx?id=98796
SEEDDIV2548	0.0084517	-0.000954	0.0056866	NULL	Landrace	Triticum aestivum L. aestivum	http://wgb.cimmyt.org/gringlobal/accessiondetail.aspx?id=98807
SEEDDIV2549	0.0084817	-0.0010346	0.0059876	10.18730/DNCVE	Landrace	Triticum aestivum L. aestivum	http://wgb.cimmyt.org/gringlobal/accessiondetail.aspx?id=98808
SEEDICAR19100	-0.002503	-0.0028022	0.0015221	10.18730/9AWS9	Cultivar	Triticum aestivum L. aestivum	http://grs.icarda.org/accessions/?IG=132167
SEEDICAR19101	-0.003579	-0.0025273	0.000309	10.18730/9AWTA	Cultivar	Triticum aestivum L. aestivum	http://grs.icarda.org/accessions/?IG=132168
SEEDICAR19102	-0.0027768	-0.0028393	0.0017379	10.18730/9AWVB	Cultivar	Triticum aestivum L. aestivum	http://grs.icarda.org/accessions/?IG=132169
SEEDICAR19107	-0.0042343	-0.002283	0.001679	10.18730/9AX0G	Breeder Elite Line	Triticum aestivum L. aestivum	http://grs.icarda.org/accessions/?IG=132174
SEEDICAR19108	-0.0048823	-0.002456	0.0029511	10.18730/9AX1H	Breeder Elite Line	Triticum aestivum L. aestivum	http://grs.icarda.org/accessions/?IG=132175
SEEDICAR19109	-0.0039577	-0.0023053	-0.000165	10.18730/9AX2J	Breeder Elite Line	Triticum aestivum L. aestivum	http://grs.icarda.org/accessions/?IG=132176
SEEDICAR19103	-0.0069662	-0.0021286	0.0041119	10.18730/9AWWC	Cultivar	Triticum aestivum L. aestivum	http://grs.icarda.org/accessions/?IG=132170
SEEDICAR19104	-0.0040671	-0.0022951	-4.43e-05	10.18730/9AWXD	Cultivar	Triticum aestivum L. aestivum	http://grs.icarda.org/accessions/?IG=132171
SEEDICAR19105	-0.0024048	-0.0029561	0.0015581	10.18730/9AWYE	Cultivar	Triticum aestivum L. aestivum	http://grs.icarda.org/accessions/?IG=132172
SEEDICAR19106	-0.0032896	-0.0029148	0.0017603	10.18730/9AWZF	Breeder Elite Line	Triticum aestivum L. aestivum	http://grs.icarda.org/accessions/?IG=132173
SEEDDIV2550	0.0085184	-0.000975	0.0059595	10.18730/DND3P	Landrace	Triticum aestivum L. aestivum	http://wgb.cimmyt.org/gringlobal/accessiondetail.aspx?id=98815
SEEDDIV2551	0.0084127	-0.0016451	0.0060808	10.18730/DND5R	Landrace	Triticum aestivum L. aestivum	http://wgb.cimmyt.org/gringlobal/accessiondetail.aspx?id=98817
SEEDDIV2510	0.0060573	-0.0012372	0.0024724	10.18730/DTM20	Landrace	Triticum aestivum L. aestivum	http://wgb.cimmyt.org/gringlobal/accessiondetail.aspx?id=127426
SEEDDIV2511	0.0046164	-0.0010388	-0.0041198	10.18730/DTM31	Landrace	Triticum aestivum L. aestivum	http://wgb.cimmyt.org/gringlobal/accessiondetail.aspx?id=127427
SEEDDIV2512	0.0055604	-0.0011251	-0.0016014	10.18730/DTM42	Landrace	Triticum aestivum L. aestivum	http://wgb.cimmyt.org/gringlobal/accessiondetail.aspx?id=127428
SEEDDIV2513	0.0046847	-0.000979	-0.0040381	10.18730/DTM53	Landrace	Triticum aestivum L. aestivum	http://wgb.cimmyt.org/gringlobal/accessiondetail.aspx?id=127429
SEEDDIV2514	0.0082959	-0.0011638	0.0059415	10.18730/DTM75	Landrace	Triticum aestivum L. aestivum	http://wgb.cimmyt.org/gringlobal/accessiondetail.aspx?id=127431
SEEDDIV2515	0.004696	-0.0009	-0.0042346	10.18730/DTM97	Landrace	Triticum aestivum L. aestivum	http://wgb.cimmyt.org/gringlobal/accessiondetail.aspx?id=127433
SEEDDIV2516	0.0049432	-0.0013206	-0.0030655	10.18730/DTMA8	Landrace	Triticum aestivum L. aestivum	http://wgb.cimmyt.org/gringlobal/accessiondetail.aspx?id=127434
SEEDICAR19132	0.0078808	-0.0015142	0.0072778	10.18730/9232P	Landrace	Triticum aestivum L. aestivum	http://grs.icarda.org/accessions/?IG=122105
SEEDYT&N2170	-0.004362	-0.0031057	0.000792	10.18730/BEPAP	Breeder Elite Line	Triticum aestivum L. aestivum	http://wgb.cimmyt.org/gringlobal/accessiondetail.aspx?id=8978
SEEDDIV2517	0.0081035	-0.001561	0.0069426	10.18730/DTMFD	Landrace	Triticum aestivum L. aestivum	http://wgb.cimmyt.org/gringlobal/accessiondetail.aspx?id=127439
SEEDICAR19133	0.0037223	0.000826	0.002346	10.18730/928D8	Landrace	Triticum aestivum L. aestivum	http://grs.icarda.org/accessions/?IG=122276
SEEDYT&N2171	-0.005069	-0.0029378	0.0026543	10.18730/BC3E$	Breeder Elite Line	Triticum aestivum L. aestivum	http://wgb.cimmyt.org/gringlobal/accessiondetail.aspx?id=15033
SEEDDIV2518	0.0070613	-0.0014061	0.0060295	10.18730/DTMGE	Landrace	Triticum aestivum L. aestivum	http://wgb.cimmyt.org/gringlobal/accessiondetail.aspx?id=127440
SEEDICAR19134	0.0078257	-0.0016027	0.0065977	10.18730/9291W	Landrace	Triticum aestivum L. aestivum	http://grs.icarda.org/accessions/?IG=122296
SEEDYT&N2172	-0.0042211	-0.0023258	0.0016531	10.18730/BEXGY	Breeder Elite Line	Triticum aestivum L. aestivum	http://wgb.cimmyt.org/gringlobal/accessiondetail.aspx?id=13032
SEEDDIV2519	0.0047038	-0.00098	-0.004055	10.18730/DTMJG	Landrace	Triticum aestivum L. aestivum	http://wgb.cimmyt.org/gringlobal/accessiondetail.aspx?id=127442
SEEDICAR19135	0.0067736	-0.0016203	0.0049233	10.18730/92BEZ	Landrace	Triticum aestivum L. aestivum	http://grs.icarda.org/accessions/?IG=122373
SEEDICAR19130	0.0075632	-0.0015005	0.0063473	10.18730/92086	Landrace	Triticum aestivum L. aestivum	http://grs.icarda.org/accessions/?IG=122014
SEEDICAR19131	0.0035611	-0.0014885	-0.0037735	10.18730/922XH	Landrace	Triticum aestivum L. aestivum	http://grs.icarda.org/accessions/?IG=122100
SEEDYT&N2178	-0.0052406	-0.0040271	0.0012696	10.18730/BF2VG	Breeder Elite Line	Triticum aestivum L. aestivum	http://wgb.cimmyt.org/gringlobal/accessiondetail.aspx?id=12459
SEEDICAR19136	0.0054281	-0.0014442	0.0040929	10.18730/92DV$	Landrace	Triticum aestivum L. aestivum	http://grs.icarda.org/accessions/?IG=122450
SEEDICAR19137	-0.000647	-0.0013016	-0.0012472	10.18730/92EWY	Landrace	Triticum aestivum L. aestivum	http://grs.icarda.org/accessions/?IG=122483
SEEDYT&N2175	-0.0043885	-0.0030095	-0.000137	10.18730/B99QC	Breeder Elite Line	Triticum aestivum L. aestivum	http://wgb.cimmyt.org/gringlobal/accessiondetail.aspx?id=19482
SEEDICAR19138	0.0060291	-0.0014343	0.0048657	10.18730/92F74	Landrace	Triticum aestivum L. aestivum	http://grs.icarda.org/accessions/?IG=122494
SEEDYT&N2176	-0.004528	-0.003025	0.0027504	10.18730/BEES3	Breeder Elite Line	Triticum aestivum L. aestivum	http://wgb.cimmyt.org/gringlobal/accessiondetail.aspx?id=12995
SEEDICAR19139	0.0078128	-0.0017008	0.0068368	10.18730/92GJA	Landrace	Triticum aestivum L. aestivum	http://grs.icarda.org/accessions/?IG=122537
SEEDYT&N2177	-0.0043278	-0.0032573	0.0014689	10.18730/BC2F3	Breeder Elite Line	Triticum aestivum L. aestivum	http://wgb.cimmyt.org/gringlobal/accessiondetail.aspx?id=14726
SEEDDIV2520	0.0068497	-0.0012495	0.005133	10.18730/DTMQN	Landrace	Triticum aestivum L. aestivum	http://wgb.cimmyt.org/gringlobal/accessiondetail.aspx?id=127447
SEEDDIV2521	0.0071776	-0.0010703	0.0046047	10.18730/DTMRP	Landrace	Triticum aestivum L. aestivum	http://wgb.cimmyt.org/gringlobal/accessiondetail.aspx?id=127448
SEEDDIV2522	0.0078374	-0.0015422	0.0064308	10.18730/DTMSQ	Landrace	Triticum aestivum L. aestivum	http://wgb.cimmyt.org/gringlobal/accessiondetail.aspx?id=127449
SEEDDIV2523	0.0067827	-0.0012046	0.0056611	10.18730/DTMTR	Landrace	Triticum aestivum L. aestivum	http://wgb.cimmyt.org/gringlobal/accessiondetail.aspx?id=127450
SEEDDIV2524	0.0071493	-0.0010789	0.0049443	10.18730/DTMVS	Landrace	Triticum aestivum L. aestivum	http://wgb.cimmyt.org/gringlobal/accessiondetail.aspx?id=127451
SEEDDIV2525	0.0057402	-0.0012044	-0.000704	10.18730/DTMWT	Landrace	Triticum aestivum L. aestivum	http://wgb.cimmyt.org/gringlobal/accessiondetail.aspx?id=127452
SEEDDIV2526	0.0071241	-0.0012718	0.0048779	10.18730/DTMYW	Landrace	Triticum aestivum L. aestivum	http://wgb.cimmyt.org/gringlobal/accessiondetail.aspx?id=127454
SEEDDIV2527	-0.0013396	0.0206061	0.0026636	10.18730/DTNC5	Landrace	Triticum aestivum L. aestivum	http://wgb.cimmyt.org/gringlobal/accessiondetail.aspx?id=127468
SEEDICAR19121	0.0065414	-0.0018648	0.0054452	10.18730/8DCCH	Unknown	Triticum aestivum L. aestivum	http://grs.icarda.org/accessions/?IG=96506
SEEDYT&N2181	-0.004737	-0.0033102	0.000701	10.18730/B7HCP	Breeder Elite Line	Triticum aestivum L. aestivum	http://wgb.cimmyt.org/gringlobal/accessiondetail.aspx?id=9720
SEEDDIV2528	0.0082923	-0.0011141	0.0069412	10.18730/DTNE7	Landrace	Triticum aestivum L. aestivum	http://wgb.cimmyt.org/gringlobal/accessiondetail.aspx?id=127470
SEEDICAR19122	0.000427	0.000138	-0.0033264	10.18730/8DCKR	Unknown	Triticum aestivum L. aestivum	http://grs.icarda.org/accessions/?IG=96513
SEEDYT&N2182	-0.0046398	-0.0034098	0.0015987	10.18730/BEK5*	Cultivar	Triticum aestivum L. aestivum	http://wgb.cimmyt.org/gringlobal/accessiondetail.aspx?id=8969
SEEDDIV2529	0.0067772	-0.001108	0.0041217	10.18730/DTNF8	Landrace	Triticum aestivum L. aestivum	http://wgb.cimmyt.org/gringlobal/accessiondetail.aspx?id=127471
SEEDICAR19123	0.0034015	0.000312	-0.000218	10.18730/8DD22	Unknown	Triticum aestivum L. aestivum	http://grs.icarda.org/accessions/?IG=96528
SEEDYT&N2183	-0.0044497	-0.0028102	0.0017537	10.18730/BF2VG	Breeder Elite Line	Triticum aestivum L. aestivum	http://wgb.cimmyt.org/gringlobal/accessiondetail.aspx?id=12459
SEEDICAR19124	5.43e-05	-0.000846	-0.00064	10.18730/8DDCC	Unknown	Triticum aestivum L. aestivum	http://grs.icarda.org/accessions/?IG=96538
SEEDYT&N2184	-0.004173	-0.0035921	0.0012647	10.18730/BEX9Q	Breeder Elite Line	Triticum aestivum L. aestivum	http://wgb.cimmyt.org/gringlobal/accessiondetail.aspx?id=10594
SEEDICAR19120	0.0041787	-0.000299	-0.000666	10.18730/8DBKX	Unknown	Triticum aestivum L. aestivum	http://grs.icarda.org/accessions/?IG=96481
SEEDYT&N2180	-0.0051699	-0.0029338	0.0016397	10.18730/B2AQH	Cultivar	Triticum aestivum L. aestivum	http://wgb.cimmyt.org/gringlobal/accessiondetail.aspx?id=8725
SEEDICAR19129	0.0078893	-0.0013986	0.0068947	10.18730/92064	Landrace	Triticum aestivum L. aestivum	http://grs.icarda.org/accessions/?IG=122012
SEEDYT&N2189	-0.0050815	-0.0030771	0.0021495	10.18730/BF7GH	Breeder Elite Line	Triticum aestivum L. aestivum	http://wgb.cimmyt.org/gringlobal/accessiondetail.aspx?id=11619
SEEDICAR19125	-0.0016133	0.0086102	-0.000399	10.18730/8DDEE	Unknown	Triticum aestivum L. aestivum	http://grs.icarda.org/accessions/?IG=96540
SEEDYT&N2185	-0.0055835	-0.0028474	0.0019132	10.18730/BF7EF	Breeder Elite Line	Triticum aestivum L. aestivum	http://wgb.cimmyt.org/gringlobal/accessiondetail.aspx?id=13002
SEEDYT&N2186	-0.0047313	-0.0034663	0.0014083	10.18730/BF7FG	Breeder Elite Line	Triticum aestivum L. aestivum	http://wgb.cimmyt.org/gringlobal/accessiondetail.aspx?id=15067
SEEDICAR19127	0.0039155	-0.0013117	0.0037521	10.18730/8DDPP	Unknown	Triticum aestivum L. aestivum	http://grs.icarda.org/accessions/?IG=96548
SEEDYT&N2187	-0.0045785	-0.0028653	0.0022776	10.18730/BAXSD	Breeder Elite Line	Triticum aestivum L. aestivum	http://wgb.cimmyt.org/gringlobal/accessiondetail.aspx?id=12253
SEEDICAR19128	-0.000171	0.0083763	0.0013142	10.18730/8PTM*	Landrace	Triticum aestivum L. aestivum	http://grs.icarda.org/accessions/?IG=108672
SEEDYT&N2188	-0.0044818	-0.0027055	0.0011182	10.18730/BCVDR	Breeder Elite Line	Triticum aestivum L. aestivum	http://wgb.cimmyt.org/gringlobal/accessiondetail.aspx?id=20197
SEEDDIV18595	-0.0033947	-0.0031087	0.0012676	10.18730/DF1X*	Landrace	Triticum aestivum L. aestivum	http://wgb.cimmyt.org/gringlobal/accessiondetail.aspx?id=64039
SEEDDIV18596	-0.0031357	-0.003305	0.0015938	10.18730/DF1Y~	Landrace	Triticum aestivum L. aestivum	http://wgb.cimmyt.org/gringlobal/accessiondetail.aspx?id=64040
SEEDDIV18593	-0.0034566	-0.0027584	0.000602	10.18730/DF1VY	Landrace	Triticum aestivum L. aestivum	http://wgb.cimmyt.org/gringlobal/accessiondetail.aspx?id=64037
SEEDDIV18594	-0.0034123	-0.0032665	0.0013961	10.18730/DF1WZ	Landrace	Triticum aestivum L. aestivum	http://wgb.cimmyt.org/gringlobal/accessiondetail.aspx?id=64038
SEEDDIV18599	-0.0042397	-0.0038292	0.0014565	10.18730/DF21U	Landrace	Triticum aestivum L. aestivum	http://wgb.cimmyt.org/gringlobal/accessiondetail.aspx?id=64043
SEEDDIV18597	-0.0021109	-0.0021074	-0.000743	10.18730/DF1Z$	Landrace	Triticum aestivum L. aestivum	http://wgb.cimmyt.org/gringlobal/accessiondetail.aspx?id=64041
SEEDDIV18598	-0.0031958	-0.0030986	0.0011253	10.18730/DF20=	Landrace	Triticum aestivum L. aestivum	http://wgb.cimmyt.org/gringlobal/accessiondetail.aspx?id=64042
SEEDDIV18591	-0.0020996	-0.0020578	-0.000798	10.18730/DF1TX	Landrace	Triticum aestivum L. aestivum	http://wgb.cimmyt.org/gringlobal/accessiondetail.aspx?id=64035
SEEDDIV18592	-0.0031756	-0.0033698	0.000488	10.18730/DF0QZ	Landrace	Triticum aestivum L. aestivum	http://wgb.cimmyt.org/gringlobal/accessiondetail.aspx?id=63999
SEEDDIV18590	-0.0030166	-0.0034745	0.0016211	10.18730/DF1SW	Landrace	Triticum aestivum L. aestivum	http://wgb.cimmyt.org/gringlobal/accessiondetail.aspx?id=64034
SEEDDIV18584	-0.0034525	-0.0028603	-0.000424	10.18730/DF1KP	Landrace	Triticum aestivum L. aestivum	http://wgb.cimmyt.org/gringlobal/accessiondetail.aspx?id=64028
SEEDDIV18585	-0.0031423	-0.0032517	0.0016888	10.18730/DF1MQ	Landrace	Triticum aestivum L. aestivum	http://wgb.cimmyt.org/gringlobal/accessiondetail.aspx?id=64029
SEEDDIV18582	-0.0034294	-0.0027833	0.0010723	10.18730/DF1HM	Landrace	Triticum aestivum L. aestivum	http://wgb.cimmyt.org/gringlobal/accessiondetail.aspx?id=64026
SEEDDIV18583	0.0023445	0.0020867	-0.0097265	10.18730/DF1JN	Landrace	Triticum aestivum L. aestivum	http://wgb.cimmyt.org/gringlobal/accessiondetail.aspx?id=64027
SEEDDIV18588	-0.0033293	-0.0030853	0.000593	10.18730/DF1QT	Landrace	Triticum aestivum L. aestivum	http://wgb.cimmyt.org/gringlobal/accessiondetail.aspx?id=64032
SEEDDIV18589	-0.000873	-0.002067	-0.000592	10.18730/DEH5E	Landrace	Triticum aestivum L. aestivum	http://wgb.cimmyt.org/gringlobal/accessiondetail.aspx?id=63495
SEEDDIV18586	-0.0030943	-0.0033382	0.001784	10.18730/DF1NR	Landrace	Triticum aestivum L. aestivum	http://wgb.cimmyt.org/gringlobal/accessiondetail.aspx?id=64030
SEEDDIV18587	-0.0037191	-0.003381	0.000813	10.18730/DF1PS	Landrace	Triticum aestivum L. aestivum	http://wgb.cimmyt.org/gringlobal/accessiondetail.aspx?id=64031
SEEDDIV18580	-0.0040492	-0.0036643	0.0016263	10.18730/DF1GK	Landrace	Triticum aestivum L. aestivum	http://wgb.cimmyt.org/gringlobal/accessiondetail.aspx?id=64025
SEEDDIV18581	-0.0037645	-0.0034016	0.0015368	10.18730/DF0PY	Landrace	Triticum aestivum L. aestivum	http://wgb.cimmyt.org/gringlobal/accessiondetail.aspx?id=63998
SEEDDIV2596	0.0041414	-0.0018851	-0.005591	10.18730/DNHCB	Landrace	Triticum aestivum L. aestivum	http://wgb.cimmyt.org/gringlobal/accessiondetail.aspx?id=98959
SEEDDIV2598	0.0075788	-0.000922	0.0038043	10.18730/DNHDC	Landrace	Triticum aestivum L. aestivum	http://wgb.cimmyt.org/gringlobal/accessiondetail.aspx?id=98960
SEEDDIV2599	0.0060979	0.000344	0.0022155	10.18730/DNHED	Landrace	Triticum aestivum L. aestivum	http://wgb.cimmyt.org/gringlobal/accessiondetail.aspx?id=98961
SEEDDIV18416	-0.0033192	-0.00171	0.0019286	10.18730/DE9Q=	Landrace	Triticum aestivum L. aestivum	http://wgb.cimmyt.org/gringlobal/accessiondetail.aspx?id=63256
SEEDDIV18417	-0.0034248	-0.0030076	0.0013741	10.18730/DESQX	Landrace	Triticum aestivum L. aestivum	http://wgb.cimmyt.org/gringlobal/accessiondetail.aspx?id=63769
SEEDDIV18414	-0.0034915	-0.0026783	0.0016684	10.18730/DE7EU	Landrace	Triticum aestivum L. aestivum	http://wgb.cimmyt.org/gringlobal/accessiondetail.aspx?id=63181
SEEDDIV18415	-0.0011986	-0.000858	-0.003502	10.18730/DE7F0	Landrace	Triticum aestivum L. aestivum	http://wgb.cimmyt.org/gringlobal/accessiondetail.aspx?id=63182
SEEDDIV18418	-0.0032819	-0.0016605	0.0019214	10.18730/DE9RU	Landrace	Triticum aestivum L. aestivum	http://wgb.cimmyt.org/gringlobal/accessiondetail.aspx?id=63257
SEEDDIV18419	-0.0033052	-0.0016792	0.0019658	10.18730/DESSZ	Landrace	Triticum aestivum L. aestivum	http://wgb.cimmyt.org/gringlobal/accessiondetail.aspx?id=63771
SEEDDIV18412	-0.0033764	-0.0016186	0.0018966	10.18730/DE9N~	Landrace	Triticum aestivum L. aestivum	http://wgb.cimmyt.org/gringlobal/accessiondetail.aspx?id=63254
SEEDDIV18413	-0.0033021	-0.0016494	0.0019745	10.18730/DE9P$	Landrace	Triticum aestivum L. aestivum	http://wgb.cimmyt.org/gringlobal/accessiondetail.aspx?id=63255
SEEDDIV18410	-0.0032925	-0.0016217	0.001949	10.18730/DE9KZ	Landrace	Triticum aestivum L. aestivum	http://wgb.cimmyt.org/gringlobal/accessiondetail.aspx?id=63252
SEEDDIV18411	-0.0033103	-0.0016574	0.0019549	10.18730/DE9M*	Landrace	Triticum aestivum L. aestivum	http://wgb.cimmyt.org/gringlobal/accessiondetail.aspx?id=63253
SEEDDIV18405	-0.0034412	-0.0017769	0.0016884	10.18730/DE9ET	Landrace	Triticum aestivum L. aestivum	http://wgb.cimmyt.org/gringlobal/accessiondetail.aspx?id=63247
SEEDDIV18406	-0.0035633	-0.0035165	0.0011489	10.18730/DE9FV	Landrace	Triticum aestivum L. aestivum	http://wgb.cimmyt.org/gringlobal/accessiondetail.aspx?id=63248
SEEDDIV18403	-0.0034852	-0.0034982	0.0011147	10.18730/DE9BQ	Landrace	Triticum aestivum L. aestivum	http://wgb.cimmyt.org/gringlobal/accessiondetail.aspx?id=63244
SEEDDIV18404	-0.0034659	-0.0017106	0.0019875	10.18730/DE9CR	Landrace	Triticum aestivum L. aestivum	http://wgb.cimmyt.org/gringlobal/accessiondetail.aspx?id=63245
SEEDDIV18409	-0.003302	-0.0016974	0.0018895	10.18730/DE9JY	Landrace	Triticum aestivum L. aestivum	http://wgb.cimmyt.org/gringlobal/accessiondetail.aspx?id=63251
SEEDDIV18407	-0.0035319	-0.0035108	0.0011584	10.18730/DE9GW	Landrace	Triticum aestivum L. aestivum	http://wgb.cimmyt.org/gringlobal/accessiondetail.aspx?id=63249
SEEDDIV18408	-0.0033729	-0.0017592	0.0017608	10.18730/DE9HX	Landrace	Triticum aestivum L. aestivum	http://wgb.cimmyt.org/gringlobal/accessiondetail.aspx?id=63250
SEEDDIV18401	-0.0031574	-0.0016503	0.0017848	10.18730/DE99N	Landrace	Triticum aestivum L. aestivum	http://wgb.cimmyt.org/gringlobal/accessiondetail.aspx?id=63242
SEEDDIV18402	-0.0033477	-0.0016285	0.0019252	10.18730/DE9AP	Landrace	Triticum aestivum L. aestivum	http://wgb.cimmyt.org/gringlobal/accessiondetail.aspx?id=63243
SEEDDIV18400	-0.0031858	-0.0018006	0.0018411	10.18730/DE98M	Landrace	Triticum aestivum L. aestivum	http://wgb.cimmyt.org/gringlobal/accessiondetail.aspx?id=63241
SEEDDIV18439	-0.003506	-0.0032033	0.000927	10.18730/DEBSV	Landrace	Triticum aestivum L. aestivum	http://wgb.cimmyt.org/gringlobal/accessiondetail.aspx?id=63322
SEEDDIV18436	-0.0021187	-0.002043	-0.000867	10.18730/DEBQS	Landrace	Triticum aestivum L. aestivum	http://wgb.cimmyt.org/gringlobal/accessiondetail.aspx?id=63320
SEEDDIV18437	-0.0033332	-0.0030052	0.0011866	10.18730/DEBRT	Landrace	Triticum aestivum L. aestivum	http://wgb.cimmyt.org/gringlobal/accessiondetail.aspx?id=63321
SEEDDIV18430	-0.0026481	-0.0019767	0.00018	10.18730/DEBBD	Landrace	Triticum aestivum L. aestivum	http://wgb.cimmyt.org/gringlobal/accessiondetail.aspx?id=63308
SEEDDIV18431	-0.0037571	-0.0028147	0.0011621	10.18730/DEBFH	Landrace	Triticum aestivum L. aestivum	http://wgb.cimmyt.org/gringlobal/accessiondetail.aspx?id=63312
SEEDDIV18434	-0.0021467	-0.0020708	-0.000671	10.18730/DEBMP	Landrace	Triticum aestivum L. aestivum	http://wgb.cimmyt.org/gringlobal/accessiondetail.aspx?id=63317
SEEDDIV18435	-0.0021278	-0.0020403	-0.000796	10.18730/DEBPR	Landrace	Triticum aestivum L. aestivum	http://wgb.cimmyt.org/gringlobal/accessiondetail.aspx?id=63319
SEEDDIV18432	0.0021635	0.001895	-0.0095227	10.18730/DEBGJ	Landrace	Triticum aestivum L. aestivum	http://wgb.cimmyt.org/gringlobal/accessiondetail.aspx?id=63313
SEEDDIV18433	-0.0020815	-0.001953	-0.000787	10.18730/DEBKN	Landrace	Triticum aestivum L. aestivum	http://wgb.cimmyt.org/gringlobal/accessiondetail.aspx?id=63316
SEEDDIV18427	-0.0015776	0.0218772	0.0028966	10.18730/DEN7~	Landrace	Triticum aestivum L. aestivum	http://wgb.cimmyt.org/gringlobal/accessiondetail.aspx?id=63625
SEEDDIV18428	-0.0023843	-0.0018837	-9.51e-05	10.18730/DEB9B	Landrace	Triticum aestivum L. aestivum	http://wgb.cimmyt.org/gringlobal/accessiondetail.aspx?id=63306
SEEDDIV18425	0.000443	-0.0016091	0.0022346	10.18730/DESX=	Landrace	Triticum aestivum L. aestivum	http://wgb.cimmyt.org/gringlobal/accessiondetail.aspx?id=63775
SEEDDIV18426	-0.0032494	-0.0017829	0.0019636	10.18730/DESYU	Landrace	Triticum aestivum L. aestivum	http://wgb.cimmyt.org/gringlobal/accessiondetail.aspx?id=63776
SEEDDIV18429	-0.0012088	-0.00106	-0.0035314	10.18730/DEBAC	Landrace	Triticum aestivum L. aestivum	http://wgb.cimmyt.org/gringlobal/accessiondetail.aspx?id=63307
SEEDDIV18420	-0.0034432	-0.0016704	0.0017969	10.18730/DEST*	Landrace	Triticum aestivum L. aestivum	http://wgb.cimmyt.org/gringlobal/accessiondetail.aspx?id=63772
SEEDDIV18423	-0.0033294	-0.001654	0.0020249	10.18730/DE9S0	Landrace	Triticum aestivum L. aestivum	http://wgb.cimmyt.org/gringlobal/accessiondetail.aspx?id=63258
SEEDDIV18424	-0.0035295	-0.0026448	0.0016708	10.18730/DESW$	Landrace	Triticum aestivum L. aestivum	http://wgb.cimmyt.org/gringlobal/accessiondetail.aspx?id=63774
SEEDDIV18421	0.0010077	0.0024527	-0.0080803	10.18730/DHK66	Landrace	Triticum aestivum L. aestivum	http://wgb.cimmyt.org/gringlobal/accessiondetail.aspx?id=61767
SEEDDIV18422	-0.0029145	-0.0015757	0.0016922	10.18730/DESV~	Landrace	Triticum aestivum L. aestivum	http://wgb.cimmyt.org/gringlobal/accessiondetail.aspx?id=63773
SEEDDIV18458	0.0021807	0.0019741	-0.0094853	10.18730/DECZW	Landrace	Triticum aestivum L. aestivum	http://wgb.cimmyt.org/gringlobal/accessiondetail.aspx?id=63360
SEEDDIV18459	0.0013248	0.0018139	-0.0080171	10.18730/DED0X	Landrace	Triticum aestivum L. aestivum	http://wgb.cimmyt.org/gringlobal/accessiondetail.aspx?id=63361
SEEDDIV18452	-0.0025455	-0.0017808	-0.00111	10.18730/DECPK	Landrace	Triticum aestivum L. aestivum	http://wgb.cimmyt.org/gringlobal/accessiondetail.aspx?id=63351
SEEDDIV18453	-0.0022066	-0.0020534	-0.000694	10.18730/DECQM	Landrace	Triticum aestivum L. aestivum	http://wgb.cimmyt.org/gringlobal/accessiondetail.aspx?id=63352
SEEDDIV18450	-0.000236	-0.0016021	-0.0007	10.18730/DECFC	Landrace	Triticum aestivum L. aestivum	http://wgb.cimmyt.org/gringlobal/accessiondetail.aspx?id=63344
SEEDDIV18451	-0.002229	-0.0020326	-0.000789	10.18730/DECGD	Landrace	Triticum aestivum L. aestivum	http://wgb.cimmyt.org/gringlobal/accessiondetail.aspx?id=63345
SEEDDIV18456	-0.002085	-0.0019652	-0.00082	10.18730/DECXT	Landrace	Triticum aestivum L. aestivum	http://wgb.cimmyt.org/gringlobal/accessiondetail.aspx?id=63358
SEEDDIV18457	-0.0023265	-0.0020877	0.000938	10.18730/DECYV	Landrace	Triticum aestivum L. aestivum	http://wgb.cimmyt.org/gringlobal/accessiondetail.aspx?id=63359
SEEDDIV18454	-0.0012119	-0.000132	-0.0046091	10.18730/DECSP	Landrace	Triticum aestivum L. aestivum	http://wgb.cimmyt.org/gringlobal/accessiondetail.aspx?id=63354
SEEDDIV18449	-0.0021608	-0.0020274	-0.000705	10.18730/DECB8	Landrace	Triticum aestivum L. aestivum	http://wgb.cimmyt.org/gringlobal/accessiondetail.aspx?id=63340
SEEDDIV18447	-0.0026365	-0.0020424	0.000244	10.18730/DECA7	Landrace	Triticum aestivum L. aestivum	http://wgb.cimmyt.org/gringlobal/accessiondetail.aspx?id=63339
SEEDDIV18448	-0.0035314	-0.0035142	0.0012169	10.18730/DE9W3	Landrace	Triticum aestivum L. aestivum	http://wgb.cimmyt.org/gringlobal/accessiondetail.aspx?id=63261
SEEDDIV18441	-0.002473	-0.0013807	-0.0010623	10.18730/DEBVX	Landrace	Triticum aestivum L. aestivum	http://wgb.cimmyt.org/gringlobal/accessiondetail.aspx?id=63324
SEEDDIV18442	-0.0040584	-0.0030098	0.0010239	10.18730/DEBWY	Landrace	Triticum aestivum L. aestivum	http://wgb.cimmyt.org/gringlobal/accessiondetail.aspx?id=63325
SEEDDIV18440	-0.002243	-0.0020648	-0.000481	10.18730/DEBTW	Landrace	Triticum aestivum L. aestivum	http://wgb.cimmyt.org/gringlobal/accessiondetail.aspx?id=63323
SEEDDIV18445	-0.0013983	-0.0023654	0.0015763	10.18730/DEC1=	Landrace	Triticum aestivum L. aestivum	http://wgb.cimmyt.org/gringlobal/accessiondetail.aspx?id=63330
SEEDDIV18446	-0.0023213	-0.0012416	-0.0011628	10.18730/DEC41	Landrace	Triticum aestivum L. aestivum	http://wgb.cimmyt.org/gringlobal/accessiondetail.aspx?id=63333
SEEDDIV18443	-0.0021402	-0.0021371	-0.00079	10.18730/DEBY*	Landrace	Triticum aestivum L. aestivum	http://wgb.cimmyt.org/gringlobal/accessiondetail.aspx?id=63327
SEEDDIV18444	0.0017645	0.0026029	-0.0090646	10.18730/DEBZ~	Landrace	Triticum aestivum L. aestivum	http://wgb.cimmyt.org/gringlobal/accessiondetail.aspx?id=63328
SEEDDIV2730	-0.000389	-0.000337	-0.0028643	10.18730/BRS2V	Cultivar	Triticum aestivum L. aestivum	http://wgb.cimmyt.org/gringlobal/accessiondetail.aspx?id=132459
SEEDDIV2731	-0.0046125	-0.0027064	0.0014226	10.18730/BRS3W	Breeder Elite Line	Triticum aestivum L. aestivum	http://wgb.cimmyt.org/gringlobal/accessiondetail.aspx?id=12242
SEEDDIV2732	-0.0037017	-0.002161	0.000602	10.18730/BRS4X	Breeder Elite Line	Triticum aestivum L. aestivum	http://wgb.cimmyt.org/gringlobal/accessiondetail.aspx?id=8966
SEEDDIV2733	-0.0043499	-0.0032173	-0.000533	10.18730/BRS5Y	Breeder Elite Line	Triticum aestivum L. aestivum	http://wgb.cimmyt.org/gringlobal/accessiondetail.aspx?id=18631
SEEDDIV2734	-0.0038114	-0.0023998	0.0017253	10.18730/D6BK6	Cultivar	Triticum aestivum L. aestivum	http://wgb.cimmyt.org/gringlobal/accessiondetail.aspx?id=34211
SEEDDIV2735	-0.0047989	-0.0026581	0.0016214	10.18730/BR4HU	Breeder Elite Line	Triticum aestivum L. aestivum	http://wgb.cimmyt.org/gringlobal/accessiondetail.aspx?id=122873
SEEDDIV2736	-0.0042666	-0.0024356	0.000852	10.18730/BRS7*	Breeder Elite Line	Triticum aestivum L. aestivum	http://wgb.cimmyt.org/gringlobal/accessiondetail.aspx?id=14450
SEEDICAR19154	-0.000386	-0.0014261	-0.0025455	10.18730/9EF12	Landrace	Triticum aestivum L. aestivum	http://grs.icarda.org/accessions/?IG=135973
SEEDDIV2737	-0.0041427	-0.0031533	0.000256	10.18730/BRS8~	Breeder Elite Line	Triticum aestivum L. aestivum	http://wgb.cimmyt.org/gringlobal/accessiondetail.aspx?id=11698
SEEDICAR19155	-0.0011461	-0.001882	-0.0018038	10.18730/9EF23	Landrace	Triticum aestivum L. aestivum	http://grs.icarda.org/accessions/?IG=135974
SEEDICAR19156	0.0018233	-0.0012955	-0.0012018	10.18730/9FRZC	Landrace	Triticum aestivum L. aestivum	http://grs.icarda.org/accessions/?IG=137347
SEEDICAR19157	0.0026727	-0.001424	0.000325	10.18730/9FS4H	Landrace	Triticum aestivum L. aestivum	http://grs.icarda.org/accessions/?IG=137352
SEEDICAR19151	-0.0010059	-0.0017937	-0.0019143	10.18730/9EEMT	Landrace	Triticum aestivum L. aestivum	http://grs.icarda.org/accessions/?IG=135957
SEEDICAR19152	-0.0011252	-0.0017233	-0.002159	10.18730/9EEZ0	Landrace	Triticum aestivum L. aestivum	http://grs.icarda.org/accessions/?IG=135971
SEEDICAR19153	-0.000355	-0.0012213	-0.0020329	10.18730/9EF01	Landrace	Triticum aestivum L. aestivum	http://grs.icarda.org/accessions/?IG=135972
SEEDICAR19158	0.0056928	-0.0019559	0.0012077	10.18730/9FS6K	Landrace	Triticum aestivum L. aestivum	http://grs.icarda.org/accessions/?IG=137354
SEEDICAR19159	0.0018986	-0.0012871	-0.0012059	10.18730/9FS7M	Landrace	Triticum aestivum L. aestivum	http://grs.icarda.org/accessions/?IG=137355
SEEDDIV2740	-0.000794	-0.000675	-0.0012255	10.18730/BRSBU	Breeder Elite Line	Triticum aestivum L. aestivum	http://wgb.cimmyt.org/gringlobal/accessiondetail.aspx?id=146312
SEEDDIV2741	-0.0020609	-0.000582	9.7e-05	10.18730/DYXY9	Cultivar	Triticum aestivum L. aestivum	http://wgb.cimmyt.org/gringlobal/accessiondetail.aspx?id=81240
SEEDDIV2742	-0.0047303	-0.0029579	0.000332	10.18730/BQYW3	Breeder Elite Line	Triticum aestivum L. aestivum	http://wgb.cimmyt.org/gringlobal/accessiondetail.aspx?id=113787
SEEDDIV2743	-0.0010388	-0.0010474	-0.0012444	10.18730/BRSD1	Cultivar	Triticum aestivum L. aestivum	http://wgb.cimmyt.org/gringlobal/accessiondetail.aspx?id=146313
SEEDDIV2744	-0.000273	-0.00011	-0.0010492	10.18730/BRSE2	Cultivar	Triticum aestivum L. aestivum	http://wgb.cimmyt.org/gringlobal/accessiondetail.aspx?id=44944
SEEDDIV2745	-0.0025169	-0.000963	0.000134	10.18730/BRSF3	Cultivar	Triticum aestivum L. aestivum	http://wgb.cimmyt.org/gringlobal/accessiondetail.aspx?id=131430
SEEDDIV2746	-0.0036885	-0.0029001	-0.000438	10.18730/BQ4HB	Breeder Elite Line	Triticum aestivum L. aestivum	http://wgb.cimmyt.org/gringlobal/accessiondetail.aspx?id=136699
SEEDDIV2747	-0.0041857	-0.0028709	0.0010707	10.18730/BRSH5	Cultivar	Triticum aestivum L. aestivum	http://wgb.cimmyt.org/gringlobal/accessiondetail.aspx?id=146314
SEEDICAR19143	0.006963	-0.0013525	0.0050853	10.18730/9DRY=	Cultivar	Triticum aestivum L. aestivum	http://grs.icarda.org/accessions/?IG=135221
SEEDDIV2748	0.000515	-0.000955	-0.0037335	10.18730/DY0T2	Cultivar	Triticum aestivum L. aestivum	http://wgb.cimmyt.org/gringlobal/accessiondetail.aspx?id=1964
SEEDICAR19144	-0.000944	-0.0024049	-0.0024364	10.18730/9E7EJ	Landrace	Triticum aestivum L. aestivum	http://grs.icarda.org/accessions/?IG=135719
SEEDDIV2749	0.000134	-0.000683	-0.0028087	10.18730/BRSJ6	Cultivar	Triticum aestivum L. aestivum	http://wgb.cimmyt.org/gringlobal/accessiondetail.aspx?id=89209
SEEDICAR19145	-0.0011566	-0.0015551	-0.0022489	10.18730/9EE28	Landrace	Triticum aestivum L. aestivum	http://grs.icarda.org/accessions/?IG=135937
SEEDICAR19146	-0.0013119	-0.0015412	-0.0020579	10.18730/9EE39	Landrace	Triticum aestivum L. aestivum	http://grs.icarda.org/accessions/?IG=135938
SEEDICAR19140	0.0079559	-0.0012793	0.0069287	10.18730/92HQA	Landrace	Triticum aestivum L. aestivum	http://grs.icarda.org/accessions/?IG=122574
SEEDICAR19141	0.0030787	-0.0015289	0.000779	10.18730/93TCG	Landrace	Triticum aestivum L. aestivum	http://grs.icarda.org/accessions/?IG=123886
SEEDICAR19142	0.0061953	-0.0018001	0.0013718	10.18730/9623H	Landrace	Triticum aestivum L. aestivum	http://grs.icarda.org/accessions/?IG=126271
SEEDYT&N2200	-0.0041293	-0.0026543	0.0013824	10.18730/BF054	Breeder Elite Line	Triticum aestivum L. aestivum	http://wgb.cimmyt.org/gringlobal/accessiondetail.aspx?id=14686
SEEDYT&N2201	-0.0043486	-0.0027169	0.000695	10.18730/BF7QR	Breeder Elite Line	Triticum aestivum L. aestivum	http://wgb.cimmyt.org/gringlobal/accessiondetail.aspx?id=14354
SEEDYT&N2202	-0.005088	-0.0028024	0.0016968	10.18730/BF7RS	Breeder Elite Line	Triticum aestivum L. aestivum	http://wgb.cimmyt.org/gringlobal/accessiondetail.aspx?id=14716
SEEDYT&N2203	-0.0052837	-0.0028875	0.0022013	10.18730/BF7ST	Breeder Elite Line	Triticum aestivum L. aestivum	http://wgb.cimmyt.org/gringlobal/accessiondetail.aspx?id=14206
SEEDICAR19147	-0.000356	-0.0011519	-0.0024451	10.18730/9EE4A	Landrace	Triticum aestivum L. aestivum	http://grs.icarda.org/accessions/?IG=135940
SEEDICAR19148	-0.0010506	-0.001867	-0.0020983	10.18730/9EE9F	Landrace	Triticum aestivum L. aestivum	http://grs.icarda.org/accessions/?IG=135945
SEEDICAR19149	-0.0010899	-0.0017745	-0.0021119	10.18730/9EEBH	Landrace	Triticum aestivum L. aestivum	http://grs.icarda.org/accessions/?IG=135947
SEEDYT&N2208	-0.0047975	-0.0029254	0.001907	10.18730/BF7XY	Breeder Elite Line	Triticum aestivum L. aestivum	http://wgb.cimmyt.org/gringlobal/accessiondetail.aspx?id=13531
SEEDYT&N2209	-0.0037285	-0.0023892	0.000898	10.18730/BCVES	Breeder Elite Line	Triticum aestivum L. aestivum	http://wgb.cimmyt.org/gringlobal/accessiondetail.aspx?id=14383
SEEDYT&N2204	-0.0052759	-0.0031617	0.000887	10.18730/BF7TV	Breeder Elite Line	Triticum aestivum L. aestivum	http://wgb.cimmyt.org/gringlobal/accessiondetail.aspx?id=14327
SEEDYT&N2205	-0.0054358	-0.0032917	0.0023036	10.18730/BF0YX	Breeder Elite Line	Triticum aestivum L. aestivum	http://wgb.cimmyt.org/gringlobal/accessiondetail.aspx?id=14329
SEEDYT&N2206	-0.0044202	-0.0036803	0.0014509	10.18730/BF7VW	Breeder Elite Line	Triticum aestivum L. aestivum	http://wgb.cimmyt.org/gringlobal/accessiondetail.aspx?id=14365
SEEDYT&N2207	-0.0039415	-0.0037215	0.0018013	10.18730/BF7WX	Breeder Elite Line	Triticum aestivum L. aestivum	http://wgb.cimmyt.org/gringlobal/accessiondetail.aspx?id=13530
SEEDICAR19170	0.0055788	-0.000985	0.0018135	10.18730/9G1Y3	Cultivar	Triticum aestivum L. aestivum	http://grs.icarda.org/accessions/?IG=137672
SEEDICAR19171	-0.002647	-0.0026777	-0.0023307	10.18730/9G1Z4	Unknown	Triticum aestivum L. aestivum	http://grs.icarda.org/accessions/?IG=137673
SEEDDIV2710	0.0083131	-0.0010736	0.0061044	10.18730/DT7YK	Landrace	Triticum aestivum L. aestivum	http://wgb.cimmyt.org/gringlobal/accessiondetail.aspx?id=127024
SEEDDIV2711	0.0076242	-0.0013427	0.0060563	10.18730/DT7ZM	Landrace	Triticum aestivum L. aestivum	http://wgb.cimmyt.org/gringlobal/accessiondetail.aspx?id=127025
SEEDDIV2712	0.0083072	-0.0013982	0.0069265	10.18730/DT80N	Landrace	Triticum aestivum L. aestivum	http://wgb.cimmyt.org/gringlobal/accessiondetail.aspx?id=127026
SEEDDIV2713	0.0086113	-0.0015708	0.0069316	10.18730/DT81P	Landrace	Triticum aestivum L. aestivum	http://wgb.cimmyt.org/gringlobal/accessiondetail.aspx?id=127027
SEEDDIV2714	0.0087482	-0.0010741	0.0060415	10.18730/DT82Q	Landrace	Triticum aestivum L. aestivum	http://wgb.cimmyt.org/gringlobal/accessiondetail.aspx?id=127028
SEEDICAR19176	0.000582	-0.000786	-0.003985	10.18730/9G4JD	Cultivar	Triticum aestivum L. aestivum	http://grs.icarda.org/accessions/?IG=137759
SEEDDIV2715	0.0083279	-0.0011573	0.0060898	10.18730/DT83R	Landrace	Triticum aestivum L. aestivum	http://wgb.cimmyt.org/gringlobal/accessiondetail.aspx?id=127029
SEEDICAR19177	0.0057756	-0.001321	0.0026288	10.18730/9G4SM	Cultivar	Triticum aestivum L. aestivum	http://grs.icarda.org/accessions/?IG=137766
SEEDDIV2716	0.0081513	-0.0014515	0.006435	10.18730/DT84S	Landrace	Triticum aestivum L. aestivum	http://wgb.cimmyt.org/gringlobal/accessiondetail.aspx?id=127030
SEEDICAR19178	0.0055829	-0.0013112	0.0030533	10.18730/9G52X	Cultivar	Triticum aestivum L. aestivum	http://grs.icarda.org/accessions/?IG=137775
SEEDDIV2717	0.0083178	-0.0010861	0.0060656	10.18730/DT87W	Landrace	Triticum aestivum L. aestivum	http://wgb.cimmyt.org/gringlobal/accessiondetail.aspx?id=127033
SEEDICAR19179	0.0058699	-0.0013606	0.0026358	10.18730/9G53Y	Cultivar	Triticum aestivum L. aestivum	http://grs.icarda.org/accessions/?IG=137776
SEEDDIV2718	0.0082877	-0.0011553	0.0061752	10.18730/DT8B*	Landrace	Triticum aestivum L. aestivum	http://wgb.cimmyt.org/gringlobal/accessiondetail.aspx?id=127037
SEEDICAR19172	-0.0022569	-0.0026591	-0.002302	10.18730/9G227	Cultivar	Triticum aestivum L. aestivum	http://grs.icarda.org/accessions/?IG=137676
SEEDDIV2719	-0.001493	0.0215612	0.0024268	10.18730/DT8D$	Landrace	Triticum aestivum L. aestivum	http://wgb.cimmyt.org/gringlobal/accessiondetail.aspx?id=127039
SEEDICAR19173	0.006675	-0.0015927	0.0053574	10.18730/9G2PV	Cultivar	Triticum aestivum L. aestivum	http://grs.icarda.org/accessions/?IG=137698
SEEDICAR19174	0.0042265	-0.0014408	0.0016555	10.18730/9G3JJ	Cultivar	Triticum aestivum L. aestivum	http://grs.icarda.org/accessions/?IG=137727
SEEDICAR19175	0.0059521	-0.0018324	0.0046731	10.18730/9G4C7	Cultivar	Triticum aestivum L. aestivum	http://grs.icarda.org/accessions/?IG=137753
SEEDDIV2720	0.007415	-0.0010371	0.0054328	10.18730/DT8E=	Landrace	Triticum aestivum L. aestivum	http://wgb.cimmyt.org/gringlobal/accessiondetail.aspx?id=127040
SEEDICAR19160	0.0012227	-0.000746	-0.0021953	10.18730/9FSR0	Landrace	Triticum aestivum L. aestivum	http://grs.icarda.org/accessions/?IG=137375
SEEDDIV2721	0.0077109	-0.0018355	0.006207	10.18730/DT8FU	Landrace	Triticum aestivum L. aestivum	http://wgb.cimmyt.org/gringlobal/accessiondetail.aspx?id=127041
SEEDDIV2722	0.0075011	-0.0014167	0.0056475	10.18730/DT8G0	Landrace	Triticum aestivum L. aestivum	http://wgb.cimmyt.org/gringlobal/accessiondetail.aspx?id=127042
SEEDDIV2723	0.0080938	-0.0014964	0.0066525	10.18730/DT8H1	Landrace	Triticum aestivum L. aestivum	http://wgb.cimmyt.org/gringlobal/accessiondetail.aspx?id=127043
SEEDDIV2724	0.0077001	-0.0012153	0.005502	10.18730/DT8J2	Landrace	Triticum aestivum L. aestivum	http://wgb.cimmyt.org/gringlobal/accessiondetail.aspx?id=127044
SEEDDIV2725	-0.00077	-0.0011199	-0.0021853	10.18730/D6QWX	Cultivar	Triticum aestivum L. aestivum	http://wgb.cimmyt.org/gringlobal/accessiondetail.aspx?id=36995
SEEDICAR19165	-0.0023878	-0.002598	-0.0023589	10.18730/9G0V5	Landrace	Triticum aestivum L. aestivum	http://grs.icarda.org/accessions/?IG=137633
SEEDDIV2726	-0.004514	-0.003658	0.0006	10.18730/BR0HK	Breeder Elite Line	Triticum aestivum L. aestivum	http://wgb.cimmyt.org/gringlobal/accessiondetail.aspx?id=124602
SEEDICAR19166	0.0055051	-0.000668	0.0017489	10.18730/9G0X7	Cultivar	Triticum aestivum L. aestivum	http://grs.icarda.org/accessions/?IG=137635
SEEDDIV2727	-0.0025147	-0.0016108	-8.23e-05	10.18730/BRS0S	Cultivar	Triticum aestivum L. aestivum	http://wgb.cimmyt.org/gringlobal/accessiondetail.aspx?id=133986
SEEDICAR19167	-0.0026214	-0.0026034	-0.002121	10.18730/9G10A	Cultivar	Triticum aestivum L. aestivum	http://grs.icarda.org/accessions/?IG=137638
SEEDDIV2728	-0.0027283	-0.0022729	-0.0021269	10.18730/BSNPJ	Breeder Elite Line	Triticum aestivum L. aestivum	http://wgb.cimmyt.org/gringlobal/accessiondetail.aspx?id=136583
SEEDDIV2729	-0.0017228	-0.0017718	-0.000859	10.18730/DYXX8	Cultivar	Triticum aestivum L. aestivum	http://wgb.cimmyt.org/gringlobal/accessiondetail.aspx?id=122799
SEEDICAR19161	0.001955	-0.0021483	-0.0027082	10.18730/9G0BT	Landrace	Triticum aestivum L. aestivum	http://grs.icarda.org/accessions/?IG=137617
SEEDICAR19162	0.0016038	-0.0015028	-0.000953	10.18730/9G0H*	Landrace	Triticum aestivum L. aestivum	http://grs.icarda.org/accessions/?IG=137623
SEEDICAR19163	-0.0011257	-0.001981	-0.0020734	10.18730/9G0K$	Cultivar	Triticum aestivum L. aestivum	http://grs.icarda.org/accessions/?IG=137625
SEEDICAR19164	0.0053383	4.97e-05	0.0025879	10.18730/9G0M=	Landrace	Triticum aestivum L. aestivum	http://grs.icarda.org/accessions/?IG=137626
SEEDICAR19169	0.0016418	-6.63e-05	-0.0012796	10.18730/9G1MY	Cultivar	Triticum aestivum L. aestivum	http://grs.icarda.org/accessions/?IG=137662
SEEDICAR19190	-0.0023721	-0.0026801	-0.0023585	10.18730/9G6C$	Cultivar	Triticum aestivum L. aestivum	http://grs.icarda.org/accessions/?IG=137818
SEEDICAR19191	0.0061516	-0.0017229	0.0049934	10.18730/9G73M	Cultivar	Triticum aestivum L. aestivum	http://grs.icarda.org/accessions/?IG=137841
SEEDICAR19192	0.0012677	-0.0027909	0.000761	10.18730/9G7P2	Cultivar	Triticum aestivum L. aestivum	http://grs.icarda.org/accessions/?IG=137860
SEEDICAR19193	-0.0024656	-0.0026842	-0.0023831	10.18730/9G7Q3	Cultivar	Triticum aestivum L. aestivum	http://grs.icarda.org/accessions/?IG=137861
SEEDICAR19198	-0.000287	-0.0013784	-0.0050964	10.18730/9G8BQ	Cultivar	Triticum aestivum L. aestivum	http://grs.icarda.org/accessions/?IG=137882
SEEDICAR19199	-4.83e-05	-0.0013866	-0.0056742	10.18730/9G8DS	Cultivar	Triticum aestivum L. aestivum	http://grs.icarda.org/accessions/?IG=137884
SEEDICAR19194	-0.0025802	-0.0027266	-0.0023156	10.18730/9G7R4	Cultivar	Triticum aestivum L. aestivum	http://grs.icarda.org/accessions/?IG=137862
SEEDICAR19195	-0.0025568	-0.0026676	-0.002471	10.18730/9G7T6	Cultivar	Triticum aestivum L. aestivum	http://grs.icarda.org/accessions/?IG=137864
SEEDICAR19196	-0.0023151	-0.0027811	-0.0027466	10.18730/9G83F	Cultivar	Triticum aestivum L. aestivum	http://grs.icarda.org/accessions/?IG=137873
SEEDICAR19197	-0.0029934	-0.0033209	-0.000791	10.18730/9G89N	Cultivar	Triticum aestivum L. aestivum	http://grs.icarda.org/accessions/?IG=137880
SEEDYT&N2233	-0.005486	-0.0028842	0.0019784	10.18730/BFZTJ	Breeder Elite Line	Triticum aestivum L. aestivum	http://wgb.cimmyt.org/gringlobal/accessiondetail.aspx?id=13024
SEEDYT&N2234	-0.003408	-0.0028534	-0.000346	10.18730/BFZVK	Breeder Elite Line	Triticum aestivum L. aestivum	http://wgb.cimmyt.org/gringlobal/accessiondetail.aspx?id=13040
SEEDYT&N2235	-0.0048125	-0.0026816	0.0018395	10.18730/BFZWM	Breeder Elite Line	Triticum aestivum L. aestivum	http://wgb.cimmyt.org/gringlobal/accessiondetail.aspx?id=14609
SEEDYT&N2236	-0.0052637	-0.0029488	0.0013542	10.18730/BFF0=	Breeder Elite Line	Triticum aestivum L. aestivum	http://wgb.cimmyt.org/gringlobal/accessiondetail.aspx?id=11744
SEEDYT&N2230	-0.003731	-0.0035775	0.0016832	10.18730/BF2VG	Breeder Elite Line	Triticum aestivum L. aestivum	http://wgb.cimmyt.org/gringlobal/accessiondetail.aspx?id=12459
SEEDYT&N2231	-0.0047545	-0.0027541	0.0022818	10.18730/BFZRG	Breeder Elite Line	Triticum aestivum L. aestivum	http://wgb.cimmyt.org/gringlobal/accessiondetail.aspx?id=10597
SEEDYT&N2232	-0.0045422	-0.0031668	-1.83e-05	10.18730/BFZSH	Unknown	Triticum aestivum L. aestivum	http://wgb.cimmyt.org/gringlobal/accessiondetail.aspx?id=15068
SEEDYT&N2237	-0.005041	-0.0032936	0.0023276	10.18730/BFZXN	Breeder Elite Line	Triticum aestivum L. aestivum	http://wgb.cimmyt.org/gringlobal/accessiondetail.aspx?id=11798
SEEDYT&N2238	-0.0040932	-0.002729	0.0016814	10.18730/BFZYP	Breeder Elite Line	Triticum aestivum L. aestivum	http://wgb.cimmyt.org/gringlobal/accessiondetail.aspx?id=17361
SEEDYT&N2239	-0.0053215	-0.0038776	0.0019901	10.18730/BFZZQ	Breeder Elite Line	Triticum aestivum L. aestivum	http://wgb.cimmyt.org/gringlobal/accessiondetail.aspx?id=11932
SEEDICAR19180	0.0061698	-0.001697	0.0050621	10.18730/9G57$	Cultivar	Triticum aestivum L. aestivum	http://grs.icarda.org/accessions/?IG=137780
SEEDICAR19181	-0.0022478	-0.0026438	-0.0026705	10.18730/9G58=	Cultivar	Triticum aestivum L. aestivum	http://grs.icarda.org/accessions/?IG=137781
SEEDICAR19182	-0.0013429	-0.0015973	-0.0038961	10.18730/9G59U	Cultivar	Triticum aestivum L. aestivum	http://grs.icarda.org/accessions/?IG=137782
SEEDDIV2700	0.008087	-0.0015016	0.0059652	10.18730/DT73X	Landrace	Triticum aestivum L. aestivum	http://wgb.cimmyt.org/gringlobal/accessiondetail.aspx?id=126996
SEEDDIV2701	0.0080185	-0.0014964	0.0063708	10.18730/DT75Z	Landrace	Triticum aestivum L. aestivum	http://wgb.cimmyt.org/gringlobal/accessiondetail.aspx?id=126998
SEEDDIV2702	0.0075791	-0.0011331	0.0055451	10.18730/DT78$	Landrace	Triticum aestivum L. aestivum	http://wgb.cimmyt.org/gringlobal/accessiondetail.aspx?id=127001
SEEDDIV2703	0.0080813	-0.0014412	0.0062403	10.18730/DT7B0	Landrace	Triticum aestivum L. aestivum	http://wgb.cimmyt.org/gringlobal/accessiondetail.aspx?id=127004
SEEDICAR19187	0.0055713	-0.0016771	0.0041044	10.18730/9G63S	Cultivar	Triticum aestivum L. aestivum	http://grs.icarda.org/accessions/?IG=137809
SEEDDIV2704	0.007955	-0.0014424	0.0067252	10.18730/DT7E3	Landrace	Triticum aestivum L. aestivum	http://wgb.cimmyt.org/gringlobal/accessiondetail.aspx?id=127008
SEEDICAR19188	0.0057919	-0.0013706	0.0025933	10.18730/9G64T	Cultivar	Triticum aestivum L. aestivum	http://grs.icarda.org/accessions/?IG=137810
SEEDDIV2705	0.0086642	-0.00091	0.005981	10.18730/DT7K8	Landrace	Triticum aestivum L. aestivum	http://wgb.cimmyt.org/gringlobal/accessiondetail.aspx?id=127013
SEEDICAR19189	-0.0016628	-0.0025596	-0.0027336	10.18730/9G6B~	Cultivar	Triticum aestivum L. aestivum	http://grs.icarda.org/accessions/?IG=137817
SEEDDIV2706	0.0079749	-0.001337	0.0062489	10.18730/DT7NA	Landrace	Triticum aestivum L. aestivum	http://wgb.cimmyt.org/gringlobal/accessiondetail.aspx?id=127015
SEEDDIV2707	0.0083189	-0.0010504	0.0060965	10.18730/DT7PB	Landrace	Triticum aestivum L. aestivum	http://wgb.cimmyt.org/gringlobal/accessiondetail.aspx?id=127016
SEEDICAR19183	0.0021914	-0.001305	-0.0045478	10.18730/9G5B1	Cultivar	Triticum aestivum L. aestivum	http://grs.icarda.org/accessions/?IG=137784
SEEDDIV2708	0.0077102	-0.0013218	0.0060523	10.18730/DT7QC	Landrace	Triticum aestivum L. aestivum	http://wgb.cimmyt.org/gringlobal/accessiondetail.aspx?id=127017
SEEDICAR19184	-0.0016485	-0.0011355	-0.0033313	10.18730/9G5D3	Cultivar	Triticum aestivum L. aestivum	http://grs.icarda.org/accessions/?IG=137786
SEEDDIV2709	0.0086133	-0.000991	0.0058563	10.18730/DT7XJ	Landrace	Triticum aestivum L. aestivum	http://wgb.cimmyt.org/gringlobal/accessiondetail.aspx?id=127023
SEEDICAR19185	0.0060588	-0.0018277	0.0046924	10.18730/9G5QD	Cultivar	Triticum aestivum L. aestivum	http://grs.icarda.org/accessions/?IG=137796
SEEDICAR19186	0.0065392	-0.0017057	0.0054628	10.18730/9G5XK	Cultivar	Triticum aestivum L. aestivum	http://grs.icarda.org/accessions/?IG=137803
SEEDYT&N2244	-0.0056325	-0.0023694	0.00311	10.18730/BG03V	Breeder Elite Line	Triticum aestivum L. aestivum	http://wgb.cimmyt.org/gringlobal/accessiondetail.aspx?id=14298
SEEDYT&N2245	-0.0053559	-0.0033905	0.000651	10.18730/BF7RS	Breeder Elite Line	Triticum aestivum L. aestivum	http://wgb.cimmyt.org/gringlobal/accessiondetail.aspx?id=14716
SEEDYT&N2246	-0.0043275	-0.0030246	0.000898	10.18730/BF0YX	Breeder Elite Line	Triticum aestivum L. aestivum	http://wgb.cimmyt.org/gringlobal/accessiondetail.aspx?id=14329
SEEDYT&N2247	-0.0042554	-0.0028424	0.000325	10.18730/BG04W	Breeder Elite Line	Triticum aestivum L. aestivum	http://wgb.cimmyt.org/gringlobal/accessiondetail.aspx?id=14364
SEEDYT&N2240	-0.0048316	-0.0032127	0.000834	10.18730/BG00R	Cultivar	Triticum aestivum L. aestivum	http://wgb.cimmyt.org/gringlobal/accessiondetail.aspx?id=11705
SEEDYT&N2241	-0.004542	-0.0032593	0.0010845	10.18730/BMN7T	Breeder Elite Line	Triticum aestivum L. aestivum	http://wgb.cimmyt.org/gringlobal/accessiondetail.aspx?id=14229
SEEDYT&N2242	-0.0043797	-0.0033904	0.0017436	10.18730/BG01S	Breeder Elite Line	Triticum aestivum L. aestivum	http://wgb.cimmyt.org/gringlobal/accessiondetail.aspx?id=13667
SEEDYT&N2243	-0.0047394	-0.0027868	0.0018945	10.18730/BG02T	Breeder Elite Line	Triticum aestivum L. aestivum	http://wgb.cimmyt.org/gringlobal/accessiondetail.aspx?id=14390
SEEDYT&N2248	-0.0032401	-0.0025172	0.0021565	10.18730/BG05X	Breeder Elite Line	Triticum aestivum L. aestivum	http://wgb.cimmyt.org/gringlobal/accessiondetail.aspx?id=13541
SEEDYT&N2249	-0.0048269	-0.0035388	0.000207	10.18730/BG06Y	Breeder Elite Line	Triticum aestivum L. aestivum	http://wgb.cimmyt.org/gringlobal/accessiondetail.aspx?id=13900
SEEDYT&N2211	-0.0052689	-0.0024619	0.0021797	10.18730/BF7YZ	Breeder Elite Line	Triticum aestivum L. aestivum	http://wgb.cimmyt.org/gringlobal/accessiondetail.aspx?id=14451
SEEDYT&N2212	-0.0056604	-0.002199	0.0030613	10.18730/BCVFT	Breeder Elite Line	Triticum aestivum L. aestivum	http://wgb.cimmyt.org/gringlobal/accessiondetail.aspx?id=10752
SEEDYT&N2213	-0.0050489	-0.0034746	8.52e-05	10.18730/BF7Z*	Breeder Elite Line	Triticum aestivum L. aestivum	http://wgb.cimmyt.org/gringlobal/accessiondetail.aspx?id=17699
SEEDYT&N2214	-0.0048332	-0.003731	0.000751	10.18730/BAFN5	Breeder Elite Line	Triticum aestivum L. aestivum	http://wgb.cimmyt.org/gringlobal/accessiondetail.aspx?id=10789
SEEDYT&N2210	-0.0054791	-0.0029614	0.0021083	10.18730/BF1ZS	Breeder Elite Line	Triticum aestivum L. aestivum	http://wgb.cimmyt.org/gringlobal/accessiondetail.aspx?id=14087
SEEDYT&N2219	-0.0053451	-0.0029161	0.0029491	10.18730/BFZH9	Breeder Elite Line	Triticum aestivum L. aestivum	http://wgb.cimmyt.org/gringlobal/accessiondetail.aspx?id=34388
SEEDYT&N2216	-0.0036753	-0.0022902	0.00076	10.18730/BCBN1	Cultivar	Triticum aestivum L. aestivum	http://wgb.cimmyt.org/gringlobal/accessiondetail.aspx?id=7091
SEEDYT&N2217	-0.0048512	-0.0037198	0.0014952	10.18730/BFZG8	Cultivar	Triticum aestivum L. aestivum	http://wgb.cimmyt.org/gringlobal/accessiondetail.aspx?id=29698
SEEDYT&N2218	-0.004096	-0.003362	0.0018748	10.18730/B2N9P	Cultivar	Triticum aestivum L. aestivum	http://wgb.cimmyt.org/gringlobal/accessiondetail.aspx?id=8593
SEEDYT&N2222	-0.0048814	-0.0024479	0.0028101	10.18730/BGQS8	Breeder Elite Line	Triticum aestivum L. aestivum	http://wgb.cimmyt.org/gringlobal/accessiondetail.aspx?id=13842
SEEDYT&N2223	-0.0052816	-0.0041375	0.0021835	10.18730/BFZMC	Unknown	Triticum aestivum L. aestivum	http://wgb.cimmyt.org/gringlobal/accessiondetail.aspx?id=10748
SEEDYT&N2224	-0.0046056	-0.0036791	0.000632	10.18730/BFZND	Breeder Elite Line	Triticum aestivum L. aestivum	http://wgb.cimmyt.org/gringlobal/accessiondetail.aspx?id=11703
SEEDYT&N2225	-0.0049042	-0.0035761	0.000719	10.18730/BFZPE	Breeder Elite Line	Triticum aestivum L. aestivum	http://wgb.cimmyt.org/gringlobal/accessiondetail.aspx?id=14391
SEEDYT&N2220	-0.005092	-0.0027469	0.0023804	10.18730/BFZJA	Cultivar	Triticum aestivum L. aestivum	http://wgb.cimmyt.org/gringlobal/accessiondetail.aspx?id=34924
SEEDYT&N2221	-0.0044709	-0.0030719	0.000752	10.18730/BFZKB	Breeder Elite Line	Triticum aestivum L. aestivum	http://wgb.cimmyt.org/gringlobal/accessiondetail.aspx?id=17357
SEEDYT&N2226	-0.0044423	-0.0030865	0.0027996	10.18730/BFZQF	Breeder Elite Line	Triticum aestivum L. aestivum	http://wgb.cimmyt.org/gringlobal/accessiondetail.aspx?id=13537
SEEDDIV2695	0.0085301	-0.0010771	0.0066496	10.18730/DT6RJ	Landrace	Triticum aestivum L. aestivum	http://wgb.cimmyt.org/gringlobal/accessiondetail.aspx?id=126984
SEEDDIV2696	0.0080355	-0.0015422	0.0062428	10.18730/DT6SK	Landrace	Triticum aestivum L. aestivum	http://wgb.cimmyt.org/gringlobal/accessiondetail.aspx?id=126986
SEEDDIV2697	0.0079445	-0.0013625	0.0062702	10.18730/DT6VN	Landrace	Triticum aestivum L. aestivum	http://wgb.cimmyt.org/gringlobal/accessiondetail.aspx?id=126988
SEEDDIV2698	0.00747	-0.001385	0.0058212	10.18730/DT6XQ	Landrace	Triticum aestivum L. aestivum	http://wgb.cimmyt.org/gringlobal/accessiondetail.aspx?id=126990
SEEDDIV2699	0.0078681	-0.0011066	0.0057991	10.18730/DT6ZS	Landrace	Triticum aestivum L. aestivum	http://wgb.cimmyt.org/gringlobal/accessiondetail.aspx?id=126992
SEEDYT&N2270	-0.0048452	-0.0022663	0.0024355	10.18730/BFK9R	Breeder Elite Line	Triticum aestivum L. aestivum	http://wgb.cimmyt.org/gringlobal/accessiondetail.aspx?id=11832
SEEDYT&N2271	-0.0043	-0.0032654	-7.51e-05	10.18730/BG00R	Cultivar	Triticum aestivum L. aestivum	http://wgb.cimmyt.org/gringlobal/accessiondetail.aspx?id=11705
SEEDYT&N2272	-0.0045262	-0.0033822	0.000374	10.18730/BG5A9	Breeder Elite Line	Triticum aestivum L. aestivum	http://wgb.cimmyt.org/gringlobal/accessiondetail.aspx?id=14652
SEEDYT&N2277	-0.0031652	-0.0021382	-0.0013212	10.18730/BG309	Breeder Elite Line	Triticum aestivum L. aestivum	http://wgb.cimmyt.org/gringlobal/accessiondetail.aspx?id=14305
SEEDYT&N2278	-0.0051162	-0.0025731	0.000698	10.18730/BC4J~	Breeder Elite Line	Triticum aestivum L. aestivum	http://wgb.cimmyt.org/gringlobal/accessiondetail.aspx?id=14658
SEEDYT&N2279	-0.0045671	-0.0023686	0.000371	10.18730/BG32B	Breeder Elite Line	Triticum aestivum L. aestivum	http://wgb.cimmyt.org/gringlobal/accessiondetail.aspx?id=14369
SEEDYT&N2273	-0.0038166	-0.0022998	0.0007	10.18730/BEZX~	Breeder Elite Line	Triticum aestivum L. aestivum	http://wgb.cimmyt.org/gringlobal/accessiondetail.aspx?id=13665
SEEDYT&N2274	-0.0018702	-0.0015472	-0.0015166	10.18730/BXHMS	Breeder Elite Line	Triticum aestivum L. aestivum	http://wgb.cimmyt.org/gringlobal/accessiondetail.aspx?id=14687
SEEDYT&N2275	-0.0039776	-0.0027265	0.000402	10.18730/BXHNT	Breeder Elite Line	Triticum aestivum L. aestivum	http://wgb.cimmyt.org/gringlobal/accessiondetail.aspx?id=17784
SEEDYT&N2276	-0.0053667	-0.0017218	0.0028416	10.18730/BF0GF	Breeder Elite Line	Triticum aestivum L. aestivum	http://wgb.cimmyt.org/gringlobal/accessiondetail.aspx?id=14292
SEEDYT&N2280	-0.0042669	-0.0030507	0.000347	10.18730/BFZQF	Breeder Elite Line	Triticum aestivum L. aestivum	http://wgb.cimmyt.org/gringlobal/accessiondetail.aspx?id=13537
SEEDYT&N2281	-0.0045256	-0.0022095	0.002036	10.18730/BF59M	Breeder Elite Line	Triticum aestivum L. aestivum	http://wgb.cimmyt.org/gringlobal/accessiondetail.aspx?id=12079
SEEDYT&N2282	-0.0044385	-0.0031419	0.001736	10.18730/BMN8V	Breeder Elite Line	Triticum aestivum L. aestivum	http://wgb.cimmyt.org/gringlobal/accessiondetail.aspx?id=14038
SEEDYT&N2283	-0.0053849	-0.0044616	0.0023575	10.18730/BE947	Breeder Elite Line	Triticum aestivum L. aestivum	http://wgb.cimmyt.org/gringlobal/accessiondetail.aspx?id=12039
SEEDYT&N2288	-0.0048402	-0.0037745	0.001288	10.18730/BXHTZ	Breeder Elite Line	Triticum aestivum L. aestivum	http://wgb.cimmyt.org/gringlobal/accessiondetail.aspx?id=18616
SEEDYT&N2289	-0.0054247	-0.0018818	0.0013549	10.18730/BXHV*	Breeder Elite Line	Triticum aestivum L. aestivum	http://wgb.cimmyt.org/gringlobal/accessiondetail.aspx?id=18632
SEEDYT&N2284	-0.0060559	-0.0015839	0.00273	10.18730/BXHQW	Breeder Elite Line	Triticum aestivum L. aestivum	http://wgb.cimmyt.org/gringlobal/accessiondetail.aspx?id=18612
SEEDYT&N2285	-0.00484	-0.0035811	0.0019065	10.18730/BXHRX	Breeder Elite Line	Triticum aestivum L. aestivum	http://wgb.cimmyt.org/gringlobal/accessiondetail.aspx?id=18613
SEEDYT&N2286	-0.0043169	-0.0026365	0.000904	0	Genetic stock	Triticum aestivum L. aestivum	0
SEEDYT&N2287	-0.0047657	-0.0038052	0.0019999	10.18730/BXHSY	Breeder Elite Line	Triticum aestivum L. aestivum	http://wgb.cimmyt.org/gringlobal/accessiondetail.aspx?id=18615
SEEDDIV2673	0.000703	0.000107	-0.005565	10.18730/DT521	Landrace	Triticum aestivum L. aestivum	http://wgb.cimmyt.org/gringlobal/accessiondetail.aspx?id=126929
SEEDDIV2674	0.0085539	-0.0010783	0.0060585	10.18730/DT543	Landrace	Triticum aestivum L. aestivum	http://wgb.cimmyt.org/gringlobal/accessiondetail.aspx?id=126931
SEEDDIV2675	0.0082015	-0.0016207	0.0070101	10.18730/DT554	Landrace	Triticum aestivum L. aestivum	http://wgb.cimmyt.org/gringlobal/accessiondetail.aspx?id=126932
SEEDDIV2676	0.0079764	-0.0012162	0.006768	10.18730/DT565	Landrace	Triticum aestivum L. aestivum	http://wgb.cimmyt.org/gringlobal/accessiondetail.aspx?id=126933
SEEDDIV2677	0.0085271	-0.0011933	0.0064969	10.18730/DT576	Landrace	Triticum aestivum L. aestivum	http://wgb.cimmyt.org/gringlobal/accessiondetail.aspx?id=126934
SEEDDIV2678	0.000904	8.26e-05	-0.0053238	10.18730/DT587	Landrace	Triticum aestivum L. aestivum	http://wgb.cimmyt.org/gringlobal/accessiondetail.aspx?id=126935
SEEDDIV2679	0.0084351	-0.000915	0.0070909	10.18730/DT5A9	Landrace	Triticum aestivum L. aestivum	http://wgb.cimmyt.org/gringlobal/accessiondetail.aspx?id=126937
SEEDICAR19210	-0.000565	-0.0013526	-0.004196	10.18730/9G9NW	Cultivar	Triticum aestivum L. aestivum	http://grs.icarda.org/accessions/?IG=137926
SEEDICAR19211	0.0057439	-0.0013058	0.0026052	10.18730/9G9RZ	Cultivar	Triticum aestivum L. aestivum	http://grs.icarda.org/accessions/?IG=137929
SEEDICAR19212	0.0016654	-0.0011629	-0.0050217	10.18730/9G9T~	Cultivar	Triticum aestivum L. aestivum	http://grs.icarda.org/accessions/?IG=137931
SEEDYT&N2250	-0.0039775	-0.0031323	0.000436	10.18730/BG07Z	Breeder Elite Line	Triticum aestivum L. aestivum	http://wgb.cimmyt.org/gringlobal/accessiondetail.aspx?id=14449
SEEDICAR19217	0.0042358	-0.000118	0.000136	10.18730/9H41N	Landrace	Triticum aestivum L. aestivum	http://grs.icarda.org/accessions/?IG=138785
SEEDICAR19218	0.0022115	-0.000168	-0.0019767	10.18730/9H42P	Landrace	Triticum aestivum L. aestivum	http://grs.icarda.org/accessions/?IG=138786
SEEDYT&N2256	-0.0044225	-0.0033454	0.0013818	10.18730/BF2VG	Breeder Elite Line	Triticum aestivum L. aestivum	http://wgb.cimmyt.org/gringlobal/accessiondetail.aspx?id=12459
SEEDICAR19219	0.0026748	0.000418	-0.0043597	10.18730/9H43Q	Landrace	Triticum aestivum L. aestivum	http://grs.icarda.org/accessions/?IG=138787
SEEDYT&N2258	-0.0055229	-0.0031684	0.0031613	10.18730/BF34S	Cultivar	Triticum aestivum L. aestivum	http://wgb.cimmyt.org/gringlobal/accessiondetail.aspx?id=11711
SEEDICAR19213	-0.002367	-0.0026646	-0.0024408	10.18730/9GA02	Cultivar	Triticum aestivum L. aestivum	http://grs.icarda.org/accessions/?IG=137938
SEEDYT&N2251	-0.0052146	-0.0033849	0.0010209	10.18730/BGZ9T	Cultivar	Triticum aestivum L. aestivum	http://wgb.cimmyt.org/gringlobal/accessiondetail.aspx?id=13789
SEEDICAR19214	0.0015339	-0.00055	-0.0049973	10.18730/9H3YJ	Landrace	Triticum aestivum L. aestivum	http://grs.icarda.org/accessions/?IG=138782
SEEDYT&N2252	-0.0034828	-0.0025327	0.0013433	10.18730/BG08*	Breeder Elite Line	Triticum aestivum L. aestivum	http://wgb.cimmyt.org/gringlobal/accessiondetail.aspx?id=18554
SEEDICAR19215	0.0042008	-0.000208	0.00029	10.18730/9H3ZK	Landrace	Triticum aestivum L. aestivum	http://grs.icarda.org/accessions/?IG=138783
SEEDYT&N2253	-0.0035163	-0.0027734	0.0012616	10.18730/BBWYB	Breeder Elite Line	Triticum aestivum L. aestivum	http://wgb.cimmyt.org/gringlobal/accessiondetail.aspx?id=12951
SEEDICAR19216	0.004922	-0.000394	0.000388	10.18730/9H40M	Landrace	Triticum aestivum L. aestivum	http://grs.icarda.org/accessions/?IG=138784
SEEDYT&N2254	-0.0047726	-0.0025319	0.000887	10.18730/BFXEG	Breeder Elite Line	Triticum aestivum L. aestivum	http://wgb.cimmyt.org/gringlobal/accessiondetail.aspx?id=13096
SEEDDIV2680	0.0082363	-0.0014833	0.0069669	10.18730/DT5BA	Landrace	Triticum aestivum L. aestivum	http://wgb.cimmyt.org/gringlobal/accessiondetail.aspx?id=126938
SEEDDIV2681	0.0088582	-0.0015343	0.0067775	10.18730/DT5FE	Landrace	Triticum aestivum L. aestivum	http://wgb.cimmyt.org/gringlobal/accessiondetail.aspx?id=126942
SEEDDIV2682	0.0084557	-0.0012607	0.0059788	10.18730/DT5NM	Landrace	Triticum aestivum L. aestivum	http://wgb.cimmyt.org/gringlobal/accessiondetail.aspx?id=126948
SEEDDIV2683	0.0079901	-0.001456	0.00718	10.18730/DT5RQ	Landrace	Triticum aestivum L. aestivum	http://wgb.cimmyt.org/gringlobal/accessiondetail.aspx?id=126951
SEEDDIV2684	0.0053271	-0.000794	-0.0013069	10.18730/DT5SR	Landrace	Triticum aestivum L. aestivum	http://wgb.cimmyt.org/gringlobal/accessiondetail.aspx?id=126952
SEEDDIV2685	0.0085392	-0.000997	0.0059572	10.18730/DT5VT	Landrace	Triticum aestivum L. aestivum	http://wgb.cimmyt.org/gringlobal/accessiondetail.aspx?id=126954
SEEDDIV2686	0.0084043	-0.0013446	0.0067263	10.18730/DT5WV	Landrace	Triticum aestivum L. aestivum	http://wgb.cimmyt.org/gringlobal/accessiondetail.aspx?id=126955
SEEDDIV2687	0.0079189	-0.0010825	0.0050794	10.18730/DT5YX	Landrace	Triticum aestivum L. aestivum	http://wgb.cimmyt.org/gringlobal/accessiondetail.aspx?id=126957
SEEDDIV2688	0.0041099	-0.001873	-0.0054385	10.18730/DT6B5	Landrace	Triticum aestivum L. aestivum	http://wgb.cimmyt.org/gringlobal/accessiondetail.aspx?id=126971
SEEDDIV2689	0.0080779	-0.0015354	0.0061616	10.18730/DT6F9	Landrace	Triticum aestivum L. aestivum	http://wgb.cimmyt.org/gringlobal/accessiondetail.aspx?id=126975
SEEDICAR19200	-0.0031672	-0.0032403	0.000462	10.18730/9G8KZ	Cultivar	Triticum aestivum L. aestivum	http://grs.icarda.org/accessions/?IG=137891
SEEDYT&N2260	-0.0062318	-0.0024083	0.0029258	10.18730/BEPAP	Breeder Elite Line	Triticum aestivum L. aestivum	http://wgb.cimmyt.org/gringlobal/accessiondetail.aspx?id=8978
SEEDICAR19201	0.0058812	-0.0013802	0.0026621	10.18730/9G8M*	Cultivar	Triticum aestivum L. aestivum	http://grs.icarda.org/accessions/?IG=137892
SEEDYT&N2261	-0.0044689	-0.0024801	0.0013691	10.18730/BFSQ8	Breeder Elite Line	Triticum aestivum L. aestivum	http://wgb.cimmyt.org/gringlobal/accessiondetail.aspx?id=10441
SEEDICAR19206	-0.0026053	-0.0026586	-0.0022129	10.18730/9G95C	Cultivar	Triticum aestivum L. aestivum	http://grs.icarda.org/accessions/?IG=137910
SEEDYT&N2266	-0.0048583	-0.0035519	0.0018692	10.18730/BHBNF	Breeder Elite Line	Triticum aestivum L. aestivum	http://wgb.cimmyt.org/gringlobal/accessiondetail.aspx?id=20203
SEEDICAR19207	-0.0024818	-0.0027	-0.0024859	10.18730/9G9DM	Cultivar	Triticum aestivum L. aestivum	http://grs.icarda.org/accessions/?IG=137918
SEEDYT&N2267	-0.0038049	-0.0020729	0.0020617	10.18730/BFF0=	Breeder Elite Line	Triticum aestivum L. aestivum	http://wgb.cimmyt.org/gringlobal/accessiondetail.aspx?id=11744
SEEDICAR19208	-0.0010547	-0.0015518	-0.0032986	10.18730/9G9EN	Cultivar	Triticum aestivum L. aestivum	http://grs.icarda.org/accessions/?IG=137919
SEEDYT&N2268	-0.0052828	-0.0038352	0.000808	10.18730/BCV2D	Breeder Elite Line	Triticum aestivum L. aestivum	http://wgb.cimmyt.org/gringlobal/accessiondetail.aspx?id=11606
SEEDICAR19209	-0.0021887	-0.0027212	-0.0025968	10.18730/9G9MV	Cultivar	Triticum aestivum L. aestivum	http://grs.icarda.org/accessions/?IG=137925
SEEDYT&N2269	-0.0032775	-0.0023258	0.000343	10.18730/BDTW*	Breeder Elite Line	Triticum aestivum L. aestivum	http://wgb.cimmyt.org/gringlobal/accessiondetail.aspx?id=11623
SEEDICAR19202	0.000363	-0.0014002	-0.0043291	10.18730/9G8N~	Cultivar	Triticum aestivum L. aestivum	http://grs.icarda.org/accessions/?IG=137893
SEEDYT&N2262	-0.0033583	-0.0012771	0.000289	10.18730/BEX9Q	Breeder Elite Line	Triticum aestivum L. aestivum	http://wgb.cimmyt.org/gringlobal/accessiondetail.aspx?id=10594
SEEDICAR19203	-0.000154	-0.0010738	-0.0047495	10.18730/9G907	Cultivar	Triticum aestivum L. aestivum	http://grs.icarda.org/accessions/?IG=137905
SEEDYT&N2263	-0.0046295	-0.0031723	0.0024918	10.18730/BFZSH	Unknown	Triticum aestivum L. aestivum	http://wgb.cimmyt.org/gringlobal/accessiondetail.aspx?id=15068
SEEDICAR19204	-0.0029656	-0.0031828	0.000454	10.18730/9G918	Cultivar	Triticum aestivum L. aestivum	http://grs.icarda.org/accessions/?IG=137906
SEEDYT&N2264	-0.0060984	-0.0023355	0.0029789	10.18730/BMND*	Breeder Elite Line	Triticum aestivum L. aestivum	http://wgb.cimmyt.org/gringlobal/accessiondetail.aspx?id=13026
SEEDICAR19205	0.0020337	-0.001455	-0.0044479	10.18730/9G93A	Cultivar	Triticum aestivum L. aestivum	http://grs.icarda.org/accessions/?IG=137908
SEEDYT&N2265	-0.0037986	-0.0025443	0.000712	10.18730/BJK0G	Breeder Elite Line	Triticum aestivum L. aestivum	http://wgb.cimmyt.org/gringlobal/accessiondetail.aspx?id=12263
SEEDDIV2690	0.0078239	-0.0017788	0.0064613	10.18730/DT6GA	Landrace	Triticum aestivum L. aestivum	http://wgb.cimmyt.org/gringlobal/accessiondetail.aspx?id=126976
SEEDDIV2691	0.0083179	-0.0012971	0.00607	10.18730/DT6KD	Landrace	Triticum aestivum L. aestivum	http://wgb.cimmyt.org/gringlobal/accessiondetail.aspx?id=126979
SEEDDIV2692	0.0079683	-0.0013265	0.0062392	10.18730/DT6ME	Landrace	Triticum aestivum L. aestivum	http://wgb.cimmyt.org/gringlobal/accessiondetail.aspx?id=126980
SEEDDIV2693	0.0077389	-0.0013702	0.0058631	10.18730/DT6NF	Landrace	Triticum aestivum L. aestivum	http://wgb.cimmyt.org/gringlobal/accessiondetail.aspx?id=126981
SEEDDIV2694	0.0080744	-0.0011269	0.00509	10.18730/DT6PG	Landrace	Triticum aestivum L. aestivum	http://wgb.cimmyt.org/gringlobal/accessiondetail.aspx?id=126982
SEEDDIV2651	0.0084637	-0.0012362	0.0063351	10.18730/DT35E	Landrace	Triticum aestivum L. aestivum	http://wgb.cimmyt.org/gringlobal/accessiondetail.aspx?id=126868
SEEDDIV2652	0.0087573	-0.0011741	0.0064342	10.18730/DT36F	Landrace	Triticum aestivum L. aestivum	http://wgb.cimmyt.org/gringlobal/accessiondetail.aspx?id=126869
SEEDDIV2653	0.0087627	-0.0011382	0.0064325	10.18730/DT37G	Landrace	Triticum aestivum L. aestivum	http://wgb.cimmyt.org/gringlobal/accessiondetail.aspx?id=126870
SEEDDIV2654	0.0078783	-0.0013691	0.005241	10.18730/DT38H	Landrace	Triticum aestivum L. aestivum	http://wgb.cimmyt.org/gringlobal/accessiondetail.aspx?id=126871
SEEDDIV2655	0.0085432	-0.0010519	0.0059216	10.18730/DT3BM	Landrace	Triticum aestivum L. aestivum	http://wgb.cimmyt.org/gringlobal/accessiondetail.aspx?id=126874
SEEDYT&N190	-0.0042925	-0.0024021	0.0011851	10.18730/B1YF*	Breeder Elite Line	Triticum aestivum L. aestivum	http://wgb.cimmyt.org/gringlobal/accessiondetail.aspx?id=9008
SEEDDIV2656	0.0085266	-0.000818	0.0066026	10.18730/DT3HT	Landrace	Triticum aestivum L. aestivum	http://wgb.cimmyt.org/gringlobal/accessiondetail.aspx?id=126880
SEEDYT&N191	-0.0039718	-0.0025463	0.000296	NULL	Cultivar	Triticum aestivum L. aestivum	http://wgb.cimmyt.org/gringlobal/accessiondetail.aspx?id=6550
SEEDDIV2657	0.0086993	-0.0012912	0.0058685	10.18730/DT3JV	Landrace	Triticum aestivum L. aestivum	http://wgb.cimmyt.org/gringlobal/accessiondetail.aspx?id=126881
SEEDYT&N192	-0.0013007	-0.000425	-0.0016295	10.18730/B3NMN	Cultivar	Triticum aestivum L. aestivum	http://wgb.cimmyt.org/gringlobal/accessiondetail.aspx?id=6918
SEEDDIV2658	0.00801	-0.0014453	0.0059066	10.18730/DT3Q*	Landrace	Triticum aestivum L. aestivum	http://wgb.cimmyt.org/gringlobal/accessiondetail.aspx?id=126886
SEEDYT&N193	-0.0036728	-0.0031616	0.001471	10.18730/B07FB	Cultivar	Triticum aestivum L. aestivum	http://wgb.cimmyt.org/gringlobal/accessiondetail.aspx?id=4853
SEEDDIV2659	0.0081825	-0.001046	0.0060827	10.18730/DT3R~	Landrace	Triticum aestivum L. aestivum	http://wgb.cimmyt.org/gringlobal/accessiondetail.aspx?id=126887
SEEDICAR19231	0.0051686	-0.0013168	0.0046089	10.18730/9H4R7	Landrace	Triticum aestivum L. aestivum	http://grs.icarda.org/accessions/?IG=138808
SEEDYT&N194	-0.00057	-0.000591	-0.0010596	NULL	Cultivar	Triticum aestivum L. aestivum	http://wgb.cimmyt.org/gringlobal/accessiondetail.aspx?id=6230
SEEDICAR19232	0.0055178	-0.000289	0.0014041	10.18730/9H4S8	Landrace	Triticum aestivum L. aestivum	http://grs.icarda.org/accessions/?IG=138809
SEEDYT&N195	-0.0038944	-0.0028434	0.0025657	10.18730/B3N23	Cultivar	Triticum aestivum L. aestivum	http://wgb.cimmyt.org/gringlobal/accessiondetail.aspx?id=34984
SEEDICAR19233	0.0064272	-0.0014047	0.0067724	10.18730/9H4T9	Landrace	Triticum aestivum L. aestivum	http://grs.icarda.org/accessions/?IG=138810
SEEDYT&N196	-0.0025953	-0.0015167	2.38e-05	10.18730/B3NDE	Breeder Elite Line	Triticum aestivum L. aestivum	http://wgb.cimmyt.org/gringlobal/accessiondetail.aspx?id=15171
SEEDICAR19234	0.0077977	-0.0014793	0.0077894	10.18730/9H4VA	Landrace	Triticum aestivum L. aestivum	http://grs.icarda.org/accessions/?IG=138811
SEEDICAR19230	0.0062875	-0.0013745	0.0068648	10.18730/9H4Q6	Landrace	Triticum aestivum L. aestivum	http://grs.icarda.org/accessions/?IG=138807
SEEDICAR19239	0.0037298	-0.000281	-0.000249	10.18730/9H51G	Landrace	Triticum aestivum L. aestivum	http://grs.icarda.org/accessions/?IG=138817
SEEDICAR19235	0.003861	-0.000775	0.0014635	10.18730/9H4XC	Landrace	Triticum aestivum L. aestivum	http://grs.icarda.org/accessions/?IG=138813
SEEDICAR19236	0.003561	0.000107	-0.000674	10.18730/9H4YD	Landrace	Triticum aestivum L. aestivum	http://grs.icarda.org/accessions/?IG=138814
SEEDICAR19237	0.0029781	0.000247	-0.0016903	10.18730/9H4ZE	Landrace	Triticum aestivum L. aestivum	http://grs.icarda.org/accessions/?IG=138815
SEEDDIV2660	0.0088824	-0.0014151	0.006109	10.18730/DT3S$	Landrace	Triticum aestivum L. aestivum	http://wgb.cimmyt.org/gringlobal/accessiondetail.aspx?id=126888
SEEDDIV2661	0.0083736	-0.0013545	0.0068399	10.18730/DT3Z3	Landrace	Triticum aestivum L. aestivum	http://wgb.cimmyt.org/gringlobal/accessiondetail.aspx?id=126894
SEEDDIV2662	0.0083983	-0.0015157	0.0068063	10.18730/DT437	Landrace	Triticum aestivum L. aestivum	http://wgb.cimmyt.org/gringlobal/accessiondetail.aspx?id=126898
SEEDDIV2663	0.0083739	-0.0010967	0.0070691	10.18730/DT4EJ	Landrace	Triticum aestivum L. aestivum	http://wgb.cimmyt.org/gringlobal/accessiondetail.aspx?id=126909
SEEDDIV2664	0.0081657	-0.0015065	0.0053952	10.18730/DT4GM	Landrace	Triticum aestivum L. aestivum	http://wgb.cimmyt.org/gringlobal/accessiondetail.aspx?id=126911
SEEDDIV2665	0.0081264	-0.0015515	0.0065629	10.18730/DT4KQ	Landrace	Triticum aestivum L. aestivum	http://wgb.cimmyt.org/gringlobal/accessiondetail.aspx?id=126914
SEEDDIV2666	0.0085446	-0.0010311	0.0073363	10.18730/DT4QV	Landrace	Triticum aestivum L. aestivum	http://wgb.cimmyt.org/gringlobal/accessiondetail.aspx?id=126918
SEEDDIV2668	0.007949	-0.0013524	0.0053221	10.18730/DT4TY	Landrace	Triticum aestivum L. aestivum	http://wgb.cimmyt.org/gringlobal/accessiondetail.aspx?id=126921
SEEDDIV2669	0.007944	-0.001425	0.005157	10.18730/DT4W*	Landrace	Triticum aestivum L. aestivum	http://wgb.cimmyt.org/gringlobal/accessiondetail.aspx?id=126923
SEEDICAR19220	0.000872	0.0010412	-0.0047635	10.18730/9H44R	Landrace	Triticum aestivum L. aestivum	http://grs.icarda.org/accessions/?IG=138788
SEEDICAR19221	0.0024326	0.000444	-0.0050594	10.18730/9H47V	Landrace	Triticum aestivum L. aestivum	http://grs.icarda.org/accessions/?IG=138791
SEEDICAR19222	0.0034434	-0.0021041	-0.0049825	10.18730/9H48W	Unknown	Triticum aestivum L. aestivum	http://grs.icarda.org/accessions/?IG=138792
SEEDICAR19223	-0.000692	0.000439	-0.0029933	10.18730/9H49X	Unknown	Triticum aestivum L. aestivum	http://grs.icarda.org/accessions/?IG=138793
SEEDICAR19228	0.0062543	-0.000902	0.0054949	10.18730/9H4N4	Landrace	Triticum aestivum L. aestivum	http://grs.icarda.org/accessions/?IG=138805
SEEDICAR19229	0.0063185	-0.0011227	0.0064134	10.18730/9H4P5	Landrace	Triticum aestivum L. aestivum	http://grs.icarda.org/accessions/?IG=138806
SEEDICAR19224	0.000274	-0.001434	-0.0049332	10.18730/9H4BZ	Unknown	Triticum aestivum L. aestivum	http://grs.icarda.org/accessions/?IG=138795
SEEDICAR19225	0.0057652	-0.0012434	0.0057993	10.18730/9H4D~	Landrace	Triticum aestivum L. aestivum	http://grs.icarda.org/accessions/?IG=138797
SEEDICAR19226	0.008003	-0.0014009	0.0074319	10.18730/9H4H0	Landrace	Triticum aestivum L. aestivum	http://grs.icarda.org/accessions/?IG=138801
SEEDICAR19227	0.0073011	-0.0014496	0.0063869	10.18730/9H4M3	Landrace	Triticum aestivum L. aestivum	http://grs.icarda.org/accessions/?IG=138804
SEEDDIV2670	0.0085559	-0.0012368	0.0062453	10.18730/DT4X~	Landrace	Triticum aestivum L. aestivum	http://wgb.cimmyt.org/gringlobal/accessiondetail.aspx?id=126924
SEEDDIV2671	0.0083914	-0.0011191	0.0054136	10.18730/DT4Z=	Landrace	Triticum aestivum L. aestivum	http://wgb.cimmyt.org/gringlobal/accessiondetail.aspx?id=126926
SEEDDIV2672	0.000677	0.000106	-0.0055222	10.18730/DT510	Landrace	Triticum aestivum L. aestivum	http://wgb.cimmyt.org/gringlobal/accessiondetail.aspx?id=126928
SEEDDIV2630	0.0046455	-0.0016172	-0.0052589	10.18730/DNK6*	Landrace	Triticum aestivum L. aestivum	http://wgb.cimmyt.org/gringlobal/accessiondetail.aspx?id=99017
SEEDDIV2631	0.0055393	0.000675	0.0019465	10.18730/DNK9=	Landrace	Triticum aestivum L. aestivum	http://wgb.cimmyt.org/gringlobal/accessiondetail.aspx?id=99020
SEEDDIV2632	0.0046528	-0.0014207	-0.0052993	10.18730/DNKAU	Landrace	Triticum aestivum L. aestivum	http://wgb.cimmyt.org/gringlobal/accessiondetail.aspx?id=99022
SEEDDIV2633	0.0082849	-0.0011052	0.0059902	10.18730/DNKD2	Landrace	Triticum aestivum L. aestivum	http://wgb.cimmyt.org/gringlobal/accessiondetail.aspx?id=99025
SEEDDIV2634	0.004349	-0.000595	-0.0054824	10.18730/DNKF4	Landrace	Triticum aestivum L. aestivum	http://wgb.cimmyt.org/gringlobal/accessiondetail.aspx?id=99027
SEEDDIV2636	0.0082857	-0.000866	0.0067318	10.18730/DNKH6	Landrace	Triticum aestivum L. aestivum	http://wgb.cimmyt.org/gringlobal/accessiondetail.aspx?id=99030
SEEDDIV2637	0.0056409	0.000729	0.0020036	10.18730/DNKPB	Landrace	Triticum aestivum L. aestivum	http://wgb.cimmyt.org/gringlobal/accessiondetail.aspx?id=99035
SEEDICAR19253	0.0067066	-0.000901	0.0062238	10.18730/9H5NU	Landrace	Triticum aestivum L. aestivum	http://grs.icarda.org/accessions/?IG=138838
SEEDYT&N2291	-0.0059911	-0.0022966	0.0029703	10.18730/BG7C1	Breeder Elite Line	Triticum aestivum L. aestivum	http://wgb.cimmyt.org/gringlobal/accessiondetail.aspx?id=21899
SEEDDIV2638	0.0055579	0.000625	0.001898	10.18730/DNKQC	Landrace	Triticum aestivum L. aestivum	http://wgb.cimmyt.org/gringlobal/accessiondetail.aspx?id=99036
SEEDICAR19254	0.0014063	0.0010944	-0.0047966	10.18730/9H5P0	Landrace	Triticum aestivum L. aestivum	http://grs.icarda.org/accessions/?IG=138839
SEEDYT&N2292	-0.0031966	-0.0025717	0.0023561	10.18730/BG3R~	Breeder Elite Line	Triticum aestivum L. aestivum	http://wgb.cimmyt.org/gringlobal/accessiondetail.aspx?id=18540
SEEDDIV2639	0.0085358	-0.000974	0.0059251	10.18730/DNKSE	Landrace	Triticum aestivum L. aestivum	http://wgb.cimmyt.org/gringlobal/accessiondetail.aspx?id=99038
SEEDICAR19255	0.0041941	-0.000436	0.0019741	10.18730/9H5Q1	Landrace	Triticum aestivum L. aestivum	http://grs.icarda.org/accessions/?IG=138840
SEEDYT&N2293	-0.004448	-0.0023469	0.0011043	10.18730/BG8J2	Breeder Elite Line	Triticum aestivum L. aestivum	http://wgb.cimmyt.org/gringlobal/accessiondetail.aspx?id=18591
SEEDICAR19256	0.0070346	-0.0016872	0.0063153	10.18730/9H5R2	Landrace	Triticum aestivum L. aestivum	http://grs.icarda.org/accessions/?IG=138841
SEEDYT&N2294	-0.003945	-0.0026557	0.001225	10.18730/BFXEG	Breeder Elite Line	Triticum aestivum L. aestivum	http://wgb.cimmyt.org/gringlobal/accessiondetail.aspx?id=13096
SEEDICAR19250	0.002385	-0.000634	-0.0015252	10.18730/9H5GZ	Landrace	Triticum aestivum L. aestivum	http://grs.icarda.org/accessions/?IG=138833
SEEDICAR19251	0.000806	0.0013818	-0.0048614	10.18730/9H5H*	Landrace	Triticum aestivum L. aestivum	http://grs.icarda.org/accessions/?IG=138834
SEEDICAR19252	0.0074437	-0.0016185	0.0068386	10.18730/9H5K$	Landrace	Triticum aestivum L. aestivum	http://grs.icarda.org/accessions/?IG=138836
SEEDYT&N2290	-0.0036808	-0.0022824	0.000726	10.18730/BMN9W	Breeder Elite Line	Triticum aestivum L. aestivum	http://wgb.cimmyt.org/gringlobal/accessiondetail.aspx?id=18633
SEEDYT&N2299	-0.0037362	-0.0022595	0.000479	10.18730/BDV21	Breeder Elite Line	Triticum aestivum L. aestivum	http://wgb.cimmyt.org/gringlobal/accessiondetail.aspx?id=13668
SEEDICAR19257	0.006833	-0.0013208	0.0041575	10.18730/9H5S3	Landrace	Triticum aestivum L. aestivum	http://grs.icarda.org/accessions/?IG=138842
SEEDYT&N2295	-0.0053055	-0.0019804	0.0019254	10.18730/BF2RD	Breeder Elite Line	Triticum aestivum L. aestivum	http://wgb.cimmyt.org/gringlobal/accessiondetail.aspx?id=15078
SEEDICAR19258	0.0060546	-0.0011361	0.0034373	10.18730/9H5V5	Landrace	Triticum aestivum L. aestivum	http://grs.icarda.org/accessions/?IG=138844
SEEDYT&N2296	-0.000481	-0.0016756	0.0012357	10.18730/BFXSV	Breeder Elite Line	Triticum aestivum L. aestivum	http://wgb.cimmyt.org/gringlobal/accessiondetail.aspx?id=15039
SEEDICAR19259	0.0056259	-0.000666	0.0037807	10.18730/9H5W6	Landrace	Triticum aestivum L. aestivum	http://grs.icarda.org/accessions/?IG=138845
SEEDYT&N2297	-0.0053359	-0.0040167	0.000989	10.18730/BEY8H	Breeder Elite Line	Triticum aestivum L. aestivum	http://wgb.cimmyt.org/gringlobal/accessiondetail.aspx?id=12026
SEEDYT&N2298	-0.0029776	-0.0026761	0.0012662	10.18730/BF42J	Breeder Elite Line	Triticum aestivum L. aestivum	http://wgb.cimmyt.org/gringlobal/accessiondetail.aspx?id=11916
SEEDDIV2640	0.0039814	-0.0013957	-0.0052366	10.18730/DNKWH	Landrace	Triticum aestivum L. aestivum	http://wgb.cimmyt.org/gringlobal/accessiondetail.aspx?id=99041
SEEDDIV2641	0.0083925	-0.0012283	0.0056404	10.18730/DT2DV	Landrace	Triticum aestivum L. aestivum	http://wgb.cimmyt.org/gringlobal/accessiondetail.aspx?id=126844
SEEDDIV2642	-0.0013429	0.0217622	0.0025	10.18730/DT2EW	Landrace	Triticum aestivum L. aestivum	http://wgb.cimmyt.org/gringlobal/accessiondetail.aspx?id=126845
SEEDDIV2643	0.0079532	-0.00078	0.0057946	10.18730/DT2GY	Landrace	Triticum aestivum L. aestivum	http://wgb.cimmyt.org/gringlobal/accessiondetail.aspx?id=126847
SEEDDIV2644	0.0080098	-0.0010844	0.0048415	10.18730/DT2HZ	Landrace	Triticum aestivum L. aestivum	http://wgb.cimmyt.org/gringlobal/accessiondetail.aspx?id=126848
SEEDDIV2645	0.0080586	-0.000884	0.0058601	10.18730/DT2J*	Landrace	Triticum aestivum L. aestivum	http://wgb.cimmyt.org/gringlobal/accessiondetail.aspx?id=126849
SEEDDIV2646	0.0083362	-0.0010768	0.006066	10.18730/DT2N=	Landrace	Triticum aestivum L. aestivum	http://wgb.cimmyt.org/gringlobal/accessiondetail.aspx?id=126852
SEEDDIV2647	0.0081687	-0.0013445	0.0060501	10.18730/DT2PU	Landrace	Triticum aestivum L. aestivum	http://wgb.cimmyt.org/gringlobal/accessiondetail.aspx?id=126853
SEEDDIV2648	0.0082537	-0.0010598	0.0060147	10.18730/DT2X6	Landrace	Triticum aestivum L. aestivum	http://wgb.cimmyt.org/gringlobal/accessiondetail.aspx?id=126860
SEEDICAR19242	0.0052807	-0.000907	0.0023876	10.18730/9H54K	Landrace	Triticum aestivum L. aestivum	http://grs.icarda.org/accessions/?IG=138821
SEEDDIV2649	0.0081687	-0.0010066	0.005933	10.18730/DT33C	Landrace	Triticum aestivum L. aestivum	http://wgb.cimmyt.org/gringlobal/accessiondetail.aspx?id=126866
SEEDICAR19243	0.0039537	-2.76e-05	0.0015297	10.18730/9H56N	Landrace	Triticum aestivum L. aestivum	http://grs.icarda.org/accessions/?IG=138823
SEEDICAR19244	0.0042982	0.000789	-0.000352	10.18730/9H57P	Landrace	Triticum aestivum L. aestivum	http://grs.icarda.org/accessions/?IG=138824
SEEDICAR19245	0.0051785	-0.000886	0.0026028	10.18730/9H58Q	Landrace	Triticum aestivum L. aestivum	http://grs.icarda.org/accessions/?IG=138825
SEEDICAR19240	0.0047319	0.000897	0.000351	10.18730/9H52H	Landrace	Triticum aestivum L. aestivum	http://grs.icarda.org/accessions/?IG=138818
SEEDYT&N189	-0.0052621	-0.0035497	0.0027897	10.18730/B3NPQ	Cultivar	Triticum aestivum L. aestivum	http://wgb.cimmyt.org/gringlobal/accessiondetail.aspx?id=19465
SEEDICAR19241	0.0032394	-0.000994	-0.0018744	10.18730/9H53J	Landrace	Triticum aestivum L. aestivum	http://grs.icarda.org/accessions/?IG=138819
SEEDICAR19246	0.0057127	-0.0012494	0.0062296	10.18730/9H5AS	Landrace	Triticum aestivum L. aestivum	http://grs.icarda.org/accessions/?IG=138827
SEEDICAR19247	0.0051052	-0.000184	0.0020278	10.18730/9H5DW	Landrace	Triticum aestivum L. aestivum	http://grs.icarda.org/accessions/?IG=138830
SEEDICAR19248	0.0012593	0.0012806	-0.0062297	10.18730/9H5EX	Landrace	Triticum aestivum L. aestivum	http://grs.icarda.org/accessions/?IG=138831
SEEDICAR19249	0.0010093	0.000713	-0.0058971	10.18730/9H5FY	Landrace	Triticum aestivum L. aestivum	http://grs.icarda.org/accessions/?IG=138832
SEEDDIV2650	0.0081495	-0.0011104	0.0062685	10.18730/DT34D	Landrace	Triticum aestivum L. aestivum	http://wgb.cimmyt.org/gringlobal/accessiondetail.aspx?id=126867
SEEDDIV18474	-0.002169	-0.0020019	-0.000735	10.18730/DEDXN	Landrace	Triticum aestivum L. aestivum	http://wgb.cimmyt.org/gringlobal/accessiondetail.aspx?id=63390
SEEDDIV18475	-0.0023511	-0.0019526	-0.0016204	10.18730/DEDZQ	Landrace	Triticum aestivum L. aestivum	http://wgb.cimmyt.org/gringlobal/accessiondetail.aspx?id=63392
SEEDDIV18472	0.000259	0.000912	-0.0065711	10.18730/DEDVK	Landrace	Triticum aestivum L. aestivum	http://wgb.cimmyt.org/gringlobal/accessiondetail.aspx?id=63388
SEEDDIV18473	-0.002919	-0.0021962	0.000436	10.18730/DEDWM	Landrace	Triticum aestivum L. aestivum	http://wgb.cimmyt.org/gringlobal/accessiondetail.aspx?id=63389
SEEDDIV18478	-0.002687	-0.0016052	0.0016937	10.18730/DEG2G	Landrace	Triticum aestivum L. aestivum	http://wgb.cimmyt.org/gringlobal/accessiondetail.aspx?id=63460
SEEDDIV18479	-0.0031459	-0.0018401	0.0015173	10.18730/DEGCT	Landrace	Triticum aestivum L. aestivum	http://wgb.cimmyt.org/gringlobal/accessiondetail.aspx?id=63470
SEEDDIV18476	-0.0015252	-0.0017786	-0.000507	10.18730/DEDJA	Landrace	Triticum aestivum L. aestivum	http://wgb.cimmyt.org/gringlobal/accessiondetail.aspx?id=63379
SEEDDIV18477	0.0021297	0.0019629	-0.0095287	10.18730/DEDMC	Landrace	Triticum aestivum L. aestivum	http://wgb.cimmyt.org/gringlobal/accessiondetail.aspx?id=63381
SEEDDIV18470	-0.0035479	-0.0018147	0.0021037	10.18730/DHHTU	Landrace	Triticum aestivum L. aestivum	http://wgb.cimmyt.org/gringlobal/accessiondetail.aspx?id=61723
SEEDDIV18471	0.0014763	0.002611	-0.0074608	10.18730/DEDTJ	Landrace	Triticum aestivum L. aestivum	http://wgb.cimmyt.org/gringlobal/accessiondetail.aspx?id=63387
SEEDDIV18469	-0.0033542	-0.0032873	0.000903	10.18730/DEDSH	Landrace	Triticum aestivum L. aestivum	http://wgb.cimmyt.org/gringlobal/accessiondetail.aspx?id=63386
SEEDDIV18463	0.0021842	0.0018737	-0.0094669	10.18730/DED80	Landrace	Triticum aestivum L. aestivum	http://wgb.cimmyt.org/gringlobal/accessiondetail.aspx?id=63369
SEEDDIV18464	-0.0032961	-0.0017054	0.001651	10.18730/DE9Z6	Landrace	Triticum aestivum L. aestivum	http://wgb.cimmyt.org/gringlobal/accessiondetail.aspx?id=63264
SEEDDIV18461	0.0021915	0.0020025	-0.0094355	10.18730/DED4~	Landrace	Triticum aestivum L. aestivum	http://wgb.cimmyt.org/gringlobal/accessiondetail.aspx?id=63365
SEEDDIV18462	-0.000563	-0.0010543	-0.0035718	10.18730/DED5$	Landrace	Triticum aestivum L. aestivum	http://wgb.cimmyt.org/gringlobal/accessiondetail.aspx?id=63366
SEEDDIV18467	-0.0030016	-0.0030759	3.06e-05	10.18730/DEDQF	Landrace	Triticum aestivum L. aestivum	http://wgb.cimmyt.org/gringlobal/accessiondetail.aspx?id=63384
SEEDDIV18468	-0.0021375	-0.0020353	-0.000792	10.18730/DEDRG	Landrace	Triticum aestivum L. aestivum	http://wgb.cimmyt.org/gringlobal/accessiondetail.aspx?id=63385
SEEDDIV18465	0.0021943	0.0018879	-0.0094894	10.18730/DED91	Landrace	Triticum aestivum L. aestivum	http://wgb.cimmyt.org/gringlobal/accessiondetail.aspx?id=63370
SEEDDIV18466	-0.0024329	-0.0016622	-0.0012157	10.18730/DEDND	Landrace	Triticum aestivum L. aestivum	http://wgb.cimmyt.org/gringlobal/accessiondetail.aspx?id=63382
SEEDDIV18460	-0.0023752	-0.0030366	0.00048	10.18730/DED2Z	Landrace	Triticum aestivum L. aestivum	http://wgb.cimmyt.org/gringlobal/accessiondetail.aspx?id=63363
SEEDDIV18496	-0.003535	-0.0035011	0.0011381	10.18730/DEH6F	Landrace	Triticum aestivum L. aestivum	http://wgb.cimmyt.org/gringlobal/accessiondetail.aspx?id=63496
SEEDDIV18497	0.001838	0.0021838	-0.0087918	10.18730/DEH8H	Landrace	Triticum aestivum L. aestivum	http://wgb.cimmyt.org/gringlobal/accessiondetail.aspx?id=63498
SEEDDIV18494	-0.0021362	-0.0019687	-0.000841	10.18730/DEH4D	Landrace	Triticum aestivum L. aestivum	http://wgb.cimmyt.org/gringlobal/accessiondetail.aspx?id=63494
SEEDDIV18495	-0.0034356	-0.0035123	0.0010135	10.18730/DEH5E	Landrace	Triticum aestivum L. aestivum	http://wgb.cimmyt.org/gringlobal/accessiondetail.aspx?id=63495
SEEDDIV18498	0.0018258	0.0022339	-0.0087741	10.18730/DEH9J	Landrace	Triticum aestivum L. aestivum	http://wgb.cimmyt.org/gringlobal/accessiondetail.aspx?id=63499
SEEDDIV18499	-0.0027297	-0.0026022	0.001137	10.18730/DEG4J	Landrace	Triticum aestivum L. aestivum	http://wgb.cimmyt.org/gringlobal/accessiondetail.aspx?id=63462
SEEDDIV18492	-0.0036745	-0.0021436	0.0014066	10.18730/DEH2B	Landrace	Triticum aestivum L. aestivum	http://wgb.cimmyt.org/gringlobal/accessiondetail.aspx?id=63492
SEEDDIV18493	-0.0035212	-0.0020206	0.0012634	10.18730/DEH3C	Landrace	Triticum aestivum L. aestivum	http://wgb.cimmyt.org/gringlobal/accessiondetail.aspx?id=63493
SEEDDIV18490	-0.0029966	-0.0023618	0.001333	10.18730/DEGX6	Landrace	Triticum aestivum L. aestivum	http://wgb.cimmyt.org/gringlobal/accessiondetail.aspx?id=63487
SEEDDIV18491	-0.0030356	-0.0020785	0.0014254	10.18730/DEGY7	Landrace	Triticum aestivum L. aestivum	http://wgb.cimmyt.org/gringlobal/accessiondetail.aspx?id=63488
SEEDDIV18485	-0.0034588	-0.0022226	0.0012145	10.18730/DEGN=	Landrace	Triticum aestivum L. aestivum	http://wgb.cimmyt.org/gringlobal/accessiondetail.aspx?id=63479
SEEDDIV18486	-0.0033022	-0.0018055	0.0016588	10.18730/DEGPU	Landrace	Triticum aestivum L. aestivum	http://wgb.cimmyt.org/gringlobal/accessiondetail.aspx?id=63480
SEEDDIV18483	-0.0033401	-0.0017826	0.0018459	10.18730/DEGHZ	Landrace	Triticum aestivum L. aestivum	http://wgb.cimmyt.org/gringlobal/accessiondetail.aspx?id=63475
SEEDDIV18484	-0.0038994	-0.0025089	0.0011859	10.18730/DEGJ*	Landrace	Triticum aestivum L. aestivum	http://wgb.cimmyt.org/gringlobal/accessiondetail.aspx?id=63476
SEEDDIV18489	-0.0030204	-0.0018805	0.0014229	10.18730/DEG3H	Landrace	Triticum aestivum L. aestivum	http://wgb.cimmyt.org/gringlobal/accessiondetail.aspx?id=63461
SEEDDIV18487	-0.0035139	-0.0015145	0.0020067	10.18730/DEGR1	Landrace	Triticum aestivum L. aestivum	http://wgb.cimmyt.org/gringlobal/accessiondetail.aspx?id=63482
SEEDDIV18488	-0.0030719	-0.0023185	0.0010726	10.18730/DEGW5	Landrace	Triticum aestivum L. aestivum	http://wgb.cimmyt.org/gringlobal/accessiondetail.aspx?id=63486
SEEDDIV18481	-0.0031281	-0.0024027	0.00015	10.18730/DEGFX	Landrace	Triticum aestivum L. aestivum	http://wgb.cimmyt.org/gringlobal/accessiondetail.aspx?id=63473
SEEDDIV18482	-0.003181	-0.0027653	0.0012943	10.18730/DEGGY	Landrace	Triticum aestivum L. aestivum	http://wgb.cimmyt.org/gringlobal/accessiondetail.aspx?id=63474
SEEDDIV18480	-0.0027469	-0.002624	0.000567	10.18730/DEGDV	Landrace	Triticum aestivum L. aestivum	http://wgb.cimmyt.org/gringlobal/accessiondetail.aspx?id=63471
SEEDSEPT1	-0.0057609	-0.0029496	0.0025614	10.18730/BSGR8	Breeder Elite Line	Triticum aestivum L. aestivum	http://wgb.cimmyt.org/gringlobal/accessiondetail.aspx?id=124669
SEEDSEPT2	-0.0034543	-0.0025394	-0.000371	10.18730/BSGVB	Breeder Elite Line	Triticum aestivum L. aestivum	http://wgb.cimmyt.org/gringlobal/accessiondetail.aspx?id=124684
SEEDSEPT5	-0.0046698	-0.0030947	0.000657	0	Unknown	Triticum aestivum L. aestivum	0
SEEDSEPT6	-0.0052205	-0.0038414	0.0019934	0	Unknown	Triticum aestivum L. aestivum	0
SEEDSEPT3	-0.0050933	-0.0027976	0.0012754	0	Unknown	Triticum aestivum L. aestivum	0
SEEDSEPT4	-0.0051227	-0.0037276	0.0023055	0	Unknown	Triticum aestivum L. aestivum	0
SEEDYT&N100	-0.0040528	-0.0024362	0.0020615	10.18730/B7KYY	Breeder Elite Line	Triticum aestivum L. aestivum	http://wgb.cimmyt.org/gringlobal/accessiondetail.aspx?id=9141
SEEDYT&N101	-0.0047303	-0.0036435	0.0024783	10.18730/D6B2T	Breeder Elite Line	Triticum aestivum L. aestivum	http://wgb.cimmyt.org/gringlobal/accessiondetail.aspx?id=7935
SEEDYT&N102	-0.0049202	-0.0031381	0.0012626	10.18730/B2CE=	Breeder Elite Line	Triticum aestivum L. aestivum	http://wgb.cimmyt.org/gringlobal/accessiondetail.aspx?id=8514
SEEDSEPT9	-0.0053625	-0.0029575	0.0020969	0	Unknown	Triticum aestivum L. aestivum	0
SEEDSEPT7	-0.0048277	-0.0034305	0.0014166	0	Unknown	Triticum aestivum L. aestivum	0
SEEDSEPT8	-0.0050596	-0.0035454	0.0019006	0	Unknown	Triticum aestivum L. aestivum	0
SEEDDIV33914	0.0057021	0.000999	0.0013535	10.18730/BVNCN	Landrace	Triticum aestivum L. aestivum	http://wgb.cimmyt.org/gringlobal/accessiondetail.aspx?id=140376
SEEDDIV33915	0.0057066	0.0010136	0.0013137	10.18730/BVNDP	Landrace	Triticum aestivum L. aestivum	http://wgb.cimmyt.org/gringlobal/accessiondetail.aspx?id=140377
SEEDDIV33916	0.0056673	0.0010469	0.0013186	10.18730/BVNEQ	Landrace	Triticum aestivum L. aestivum	http://wgb.cimmyt.org/gringlobal/accessiondetail.aspx?id=140378
SEEDDIV33917	0.0054213	0.0010525	0.000793	10.18730/BVNFR	Landrace	Triticum aestivum L. aestivum	http://wgb.cimmyt.org/gringlobal/accessiondetail.aspx?id=140379
SEEDDIV33910	0.0050615	0.000986	0.0010115	10.18730/BVN8H	Landrace	Triticum aestivum L. aestivum	http://wgb.cimmyt.org/gringlobal/accessiondetail.aspx?id=140372
SEEDDIV33911	0.0057575	0.0010154	0.0013201	10.18730/BVN9J	Landrace	Triticum aestivum L. aestivum	http://wgb.cimmyt.org/gringlobal/accessiondetail.aspx?id=140373
SEEDDIV33912	0.005732	0.000989	0.0013208	10.18730/BVNAK	Landrace	Triticum aestivum L. aestivum	http://wgb.cimmyt.org/gringlobal/accessiondetail.aspx?id=140374
SEEDDIV33913	0.0055532	0.00023	0.0025727	10.18730/BVNBM	Landrace	Triticum aestivum L. aestivum	http://wgb.cimmyt.org/gringlobal/accessiondetail.aspx?id=140375
SEEDDIV33907	0.005677	0.000998	0.0012553	10.18730/BVN5E	Landrace	Triticum aestivum L. aestivum	http://wgb.cimmyt.org/gringlobal/accessiondetail.aspx?id=140369
SEEDDIV33908	0.0055459	0.0010602	0.001207	10.18730/BVN6F	Landrace	Triticum aestivum L. aestivum	http://wgb.cimmyt.org/gringlobal/accessiondetail.aspx?id=140370
SEEDDIV33909	0.005694	0.0010213	0.0012701	10.18730/BVN7G	Landrace	Triticum aestivum L. aestivum	http://wgb.cimmyt.org/gringlobal/accessiondetail.aspx?id=140371
SEEDDIV33920	0.0056877	0.0010815	0.0012487	10.18730/BVNJV	Landrace	Triticum aestivum L. aestivum	http://wgb.cimmyt.org/gringlobal/accessiondetail.aspx?id=140382
SEEDDIV33925	0.0052391	1.96e-05	0.002823	10.18730/BVNQ*	Landrace	Triticum aestivum L. aestivum	http://wgb.cimmyt.org/gringlobal/accessiondetail.aspx?id=140387
SEEDDIV33926	0.0057143	0.000974	0.0013022	10.18730/BVNR~	Landrace	Triticum aestivum L. aestivum	http://wgb.cimmyt.org/gringlobal/accessiondetail.aspx?id=140388
SEEDDIV33927	0.0056864	0.0010061	0.0012764	10.18730/BVNS$	Landrace	Triticum aestivum L. aestivum	http://wgb.cimmyt.org/gringlobal/accessiondetail.aspx?id=140389
SEEDDIV33928	0.0056949	0.000992	0.0012604	10.18730/BVNT=	Landrace	Triticum aestivum L. aestivum	http://wgb.cimmyt.org/gringlobal/accessiondetail.aspx?id=140390
SEEDDIV33921	0.0050404	0.000913	0.000934	10.18730/BVNKW	Landrace	Triticum aestivum L. aestivum	http://wgb.cimmyt.org/gringlobal/accessiondetail.aspx?id=140383
SEEDDIV33922	0.004885	0.000475	0.000866	10.18730/BVNMX	Landrace	Triticum aestivum L. aestivum	http://wgb.cimmyt.org/gringlobal/accessiondetail.aspx?id=140384
SEEDDIV33923	0.0057416	0.000949	0.0013519	10.18730/BVNNY	Landrace	Triticum aestivum L. aestivum	http://wgb.cimmyt.org/gringlobal/accessiondetail.aspx?id=140385
SEEDDIV33924	0.0053944	0.000328	0.0025881	10.18730/BVNPZ	Landrace	Triticum aestivum L. aestivum	http://wgb.cimmyt.org/gringlobal/accessiondetail.aspx?id=140386
SEEDDIV33918	0.0057199	0.0010342	0.0012994	10.18730/BVNGS	Landrace	Triticum aestivum L. aestivum	http://wgb.cimmyt.org/gringlobal/accessiondetail.aspx?id=140380
SEEDDIV33919	0.0042405	0.000837	-0.0016539	10.18730/BVNHT	Landrace	Triticum aestivum L. aestivum	http://wgb.cimmyt.org/gringlobal/accessiondetail.aspx?id=140381
SEEDDIV33903	0.0056762	0.0010451	0.0012765	10.18730/BVN1A	Landrace	Triticum aestivum L. aestivum	http://wgb.cimmyt.org/gringlobal/accessiondetail.aspx?id=140365
SEEDDIV33904	0.0029281	0.0014822	-0.0046267	10.18730/BVN2B	Landrace	Triticum aestivum L. aestivum	http://wgb.cimmyt.org/gringlobal/accessiondetail.aspx?id=140366
SEEDDIV33905	0.0057716	0.001029	0.0012433	10.18730/BVN3C	Landrace	Triticum aestivum L. aestivum	http://wgb.cimmyt.org/gringlobal/accessiondetail.aspx?id=140367
SEEDDIV33906	0.0057086	0.0010423	0.001301	10.18730/BVN4D	Landrace	Triticum aestivum L. aestivum	http://wgb.cimmyt.org/gringlobal/accessiondetail.aspx?id=140368
SEEDDIV33900	0.0057049	0.0010255	0.0012597	10.18730/BVMY7	Landrace	Triticum aestivum L. aestivum	http://wgb.cimmyt.org/gringlobal/accessiondetail.aspx?id=140362
SEEDDIV33901	0.0050721	0.000902	0.000986	10.18730/BVMZ8	Landrace	Triticum aestivum L. aestivum	http://wgb.cimmyt.org/gringlobal/accessiondetail.aspx?id=140363
SEEDDIV33902	0.0050744	0.000958	0.0010071	10.18730/BVN09	Landrace	Triticum aestivum L. aestivum	http://wgb.cimmyt.org/gringlobal/accessiondetail.aspx?id=140364
SEEDDIV33950	0.0055179	0.000962	0.0010633	10.18730/BVPGM	Landrace	Triticum aestivum L. aestivum	http://wgb.cimmyt.org/gringlobal/accessiondetail.aspx?id=140412
SEEDDIV33951	0.0045114	0.000764	0.0013024	10.18730/BVPHN	Landrace	Triticum aestivum L. aestivum	http://wgb.cimmyt.org/gringlobal/accessiondetail.aspx?id=140413
SEEDDIV33952	0.0057209	0.0010677	0.0013057	10.18730/BVPJP	Landrace	Triticum aestivum L. aestivum	http://wgb.cimmyt.org/gringlobal/accessiondetail.aspx?id=140414
SEEDDIV33953	0.0054712	0.0010242	0.0011342	10.18730/BVPKQ	Landrace	Triticum aestivum L. aestivum	http://wgb.cimmyt.org/gringlobal/accessiondetail.aspx?id=140415
SEEDDIV18317	-0.0033768	-0.0016391	0.0018003	10.18730/DE66~	Landrace	Triticum aestivum L. aestivum	http://wgb.cimmyt.org/gringlobal/accessiondetail.aspx?id=63141
SEEDDIV33958	0.0055539	0.000542	0.0017291	10.18730/BVPRW	Landrace	Triticum aestivum L. aestivum	http://wgb.cimmyt.org/gringlobal/accessiondetail.aspx?id=140420
SEEDDIV18318	-0.003377	-0.001682	0.0019432	10.18730/DE67$	Landrace	Triticum aestivum L. aestivum	http://wgb.cimmyt.org/gringlobal/accessiondetail.aspx?id=63142
SEEDDIV33959	0.0056934	0.0010367	0.0012997	10.18730/BVPSX	Landrace	Triticum aestivum L. aestivum	http://wgb.cimmyt.org/gringlobal/accessiondetail.aspx?id=140421
SEEDDIV18315	-0.0032535	-0.0017875	0.0020803	10.18730/DE64Z	Landrace	Triticum aestivum L. aestivum	http://wgb.cimmyt.org/gringlobal/accessiondetail.aspx?id=63139
SEEDDIV18316	-0.00252	-0.002333	-0.0002	10.18730/DE65*	Landrace	Triticum aestivum L. aestivum	http://wgb.cimmyt.org/gringlobal/accessiondetail.aspx?id=63140
SEEDDIV33954	0.0050451	0.00093	0.000958	10.18730/BVPMR	Landrace	Triticum aestivum L. aestivum	http://wgb.cimmyt.org/gringlobal/accessiondetail.aspx?id=140416
SEEDDIV33955	0.004156	0.0014151	-0.000365	10.18730/BVPNS	Landrace	Triticum aestivum L. aestivum	http://wgb.cimmyt.org/gringlobal/accessiondetail.aspx?id=140417
SEEDDIV18319	-0.0031812	-0.0017367	0.0020588	10.18730/DE68=	Landrace	Triticum aestivum L. aestivum	http://wgb.cimmyt.org/gringlobal/accessiondetail.aspx?id=63143
SEEDDIV33956	0.0056721	0.0010611	0.0011808	10.18730/BVPPT	Landrace	Triticum aestivum L. aestivum	http://wgb.cimmyt.org/gringlobal/accessiondetail.aspx?id=140418
SEEDDIV33957	0.0057307	0.0010379	0.0012649	10.18730/BVPQV	Landrace	Triticum aestivum L. aestivum	http://wgb.cimmyt.org/gringlobal/accessiondetail.aspx?id=140419
SEEDDIV18313	-0.0034561	-0.0016106	0.0017895	10.18730/DE62X	Landrace	Triticum aestivum L. aestivum	http://wgb.cimmyt.org/gringlobal/accessiondetail.aspx?id=63137
SEEDDIV18314	-0.0032	-0.0016492	0.0019727	10.18730/DE63Y	Landrace	Triticum aestivum L. aestivum	http://wgb.cimmyt.org/gringlobal/accessiondetail.aspx?id=63138
SEEDDIV18311	-0.0046625	-0.0037822	0.0019304	10.18730/DE5XR	Landrace	Triticum aestivum L. aestivum	http://wgb.cimmyt.org/gringlobal/accessiondetail.aspx?id=63132
SEEDDIV18312	-0.0034166	-0.0017079	0.0017082	10.18730/DE61W	Landrace	Triticum aestivum L. aestivum	http://wgb.cimmyt.org/gringlobal/accessiondetail.aspx?id=63136
SEEDDIV33961	0.0056624	0.0010499	0.0012219	10.18730/BVPVZ	Landrace	Triticum aestivum L. aestivum	http://wgb.cimmyt.org/gringlobal/accessiondetail.aspx?id=140423
SEEDDIV33962	0.0056983	0.000967	0.0012267	10.18730/BVPW*	Landrace	Triticum aestivum L. aestivum	http://wgb.cimmyt.org/gringlobal/accessiondetail.aspx?id=140424
SEEDDIV33963	0.0057313	0.0010237	0.0013133	10.18730/BVPX~	Landrace	Triticum aestivum L. aestivum	http://wgb.cimmyt.org/gringlobal/accessiondetail.aspx?id=140425
SEEDDIV33964	0.0056886	0.0010068	0.001238	10.18730/BVPY$	Landrace	Triticum aestivum L. aestivum	http://wgb.cimmyt.org/gringlobal/accessiondetail.aspx?id=140426
SEEDDIV33960	0.0042387	0.000765	-0.0016761	10.18730/BVPTY	Landrace	Triticum aestivum L. aestivum	http://wgb.cimmyt.org/gringlobal/accessiondetail.aspx?id=140422
SEEDDIV18306	-0.000772	0.0145745	0.0027187	10.18730/DE5PH	Landrace	Triticum aestivum L. aestivum	http://wgb.cimmyt.org/gringlobal/accessiondetail.aspx?id=63126
SEEDDIV33969	0.0056642	0.001003	0.0012262	10.18730/BVQ32	Landrace	Triticum aestivum L. aestivum	http://wgb.cimmyt.org/gringlobal/accessiondetail.aspx?id=140431
SEEDDIV18307	-0.0034091	-0.0016686	0.0019598	10.18730/DE5TN	Landrace	Triticum aestivum L. aestivum	http://wgb.cimmyt.org/gringlobal/accessiondetail.aspx?id=63129
SEEDDIV18304	0.0024513	0.0013413	-0.0071079	10.18730/DHJGN	Landrace	Triticum aestivum L. aestivum	http://wgb.cimmyt.org/gringlobal/accessiondetail.aspx?id=61745
SEEDDIV18305	-0.0034487	-0.0017512	0.001849	10.18730/DHKRR	Landrace	Triticum aestivum L. aestivum	http://wgb.cimmyt.org/gringlobal/accessiondetail.aspx?id=61785
SEEDDIV33965	0.0041378	0.000805	-0.0017133	10.18730/BVPZ=	Landrace	Triticum aestivum L. aestivum	http://wgb.cimmyt.org/gringlobal/accessiondetail.aspx?id=140427
SEEDDIV33966	0.0056941	0.0010735	0.0012966	10.18730/BVQ0U	Landrace	Triticum aestivum L. aestivum	http://wgb.cimmyt.org/gringlobal/accessiondetail.aspx?id=140428
SEEDDIV18308	-0.0032923	-0.0016927	0.0017492	10.18730/DE5VP	Landrace	Triticum aestivum L. aestivum	http://wgb.cimmyt.org/gringlobal/accessiondetail.aspx?id=63130
SEEDDIV33967	0.0057107	0.0010515	0.0013546	10.18730/BVQ10	Landrace	Triticum aestivum L. aestivum	http://wgb.cimmyt.org/gringlobal/accessiondetail.aspx?id=140429
SEEDDIV18309	-0.0032549	-0.0017383	0.0020531	10.18730/DE4KK	Landrace	Triticum aestivum L. aestivum	http://wgb.cimmyt.org/gringlobal/accessiondetail.aspx?id=63086
SEEDDIV33968	0.0046586	0.000928	-0.000513	10.18730/BVQ21	Landrace	Triticum aestivum L. aestivum	http://wgb.cimmyt.org/gringlobal/accessiondetail.aspx?id=140430
SEEDDIV18302	-0.002805	-0.0022394	0.000385	10.18730/DHK55	Landrace	Triticum aestivum L. aestivum	http://wgb.cimmyt.org/gringlobal/accessiondetail.aspx?id=61766
SEEDDIV18303	-0.0032735	-0.0032393	0.0018416	10.18730/DESHQ	Landrace	Triticum aestivum L. aestivum	http://wgb.cimmyt.org/gringlobal/accessiondetail.aspx?id=63763
SEEDDIV18300	-0.00043	-0.0027187	0.0025602	10.18730/DESFN	Landrace	Triticum aestivum L. aestivum	http://wgb.cimmyt.org/gringlobal/accessiondetail.aspx?id=63761
SEEDDIV18301	-0.0043497	-0.0038471	0.0010664	10.18730/DESGP	Landrace	Triticum aestivum L. aestivum	http://wgb.cimmyt.org/gringlobal/accessiondetail.aspx?id=63762
SEEDDIV33930	0.0051897	0.000979	0.001094	10.18730/BVNW0	Landrace	Triticum aestivum L. aestivum	http://wgb.cimmyt.org/gringlobal/accessiondetail.aspx?id=140392
SEEDDIV33931	0.0050707	0.000933	0.000904	10.18730/BVNX1	Landrace	Triticum aestivum L. aestivum	http://wgb.cimmyt.org/gringlobal/accessiondetail.aspx?id=140393
SEEDDIV18339	-0.003317	-0.001681	0.0018757	10.18730/DE6YM	Landrace	Triticum aestivum L. aestivum	http://wgb.cimmyt.org/gringlobal/accessiondetail.aspx?id=63165
SEEDDIV33936	0.005701	0.001003	0.0013095	10.18730/BVP26	Landrace	Triticum aestivum L. aestivum	http://wgb.cimmyt.org/gringlobal/accessiondetail.aspx?id=140398
SEEDDIV33937	0.0057558	0.0010234	0.0012614	10.18730/BVP37	Landrace	Triticum aestivum L. aestivum	http://wgb.cimmyt.org/gringlobal/accessiondetail.aspx?id=140399
SEEDDIV18337	-0.0034512	-0.0016756	0.001851	10.18730/DE6WJ	Landrace	Triticum aestivum L. aestivum	http://wgb.cimmyt.org/gringlobal/accessiondetail.aspx?id=63163
SEEDDIV33938	0.005663	0.0010524	0.0012792	10.18730/BVP48	Landrace	Triticum aestivum L. aestivum	http://wgb.cimmyt.org/gringlobal/accessiondetail.aspx?id=140400
SEEDDIV18338	-0.0033523	-0.0017502	0.0020085	10.18730/DE6XK	Landrace	Triticum aestivum L. aestivum	http://wgb.cimmyt.org/gringlobal/accessiondetail.aspx?id=63164
SEEDDIV33939	0.0052949	0.000165	0.0028303	10.18730/BVP59	Landrace	Triticum aestivum L. aestivum	http://wgb.cimmyt.org/gringlobal/accessiondetail.aspx?id=140401
SEEDDIV33932	0.0056714	0.000982	0.0013197	10.18730/BVNY2	Landrace	Triticum aestivum L. aestivum	http://wgb.cimmyt.org/gringlobal/accessiondetail.aspx?id=140394
SEEDDIV33933	0.0048076	0.000981	-2.56e-05	10.18730/BVNZ3	Landrace	Triticum aestivum L. aestivum	http://wgb.cimmyt.org/gringlobal/accessiondetail.aspx?id=140395
SEEDDIV33934	0.0050747	0.000907	0.000928	10.18730/BVP04	Landrace	Triticum aestivum L. aestivum	http://wgb.cimmyt.org/gringlobal/accessiondetail.aspx?id=140396
SEEDDIV33935	0.0033336	0.0012131	-0.0022872	10.18730/BVP15	Landrace	Triticum aestivum L. aestivum	http://wgb.cimmyt.org/gringlobal/accessiondetail.aspx?id=140397
SEEDDIV18331	-0.0033363	-0.001747	0.0020156	10.18730/DE6NB	Landrace	Triticum aestivum L. aestivum	http://wgb.cimmyt.org/gringlobal/accessiondetail.aspx?id=63156
SEEDDIV18332	-0.0034849	-0.0035542	0.0012362	10.18730/DE6PC	Landrace	Triticum aestivum L. aestivum	http://wgb.cimmyt.org/gringlobal/accessiondetail.aspx?id=63157
SEEDDIV18330	-0.0034363	-0.0016501	0.0018143	10.18730/DE6MA	Landrace	Triticum aestivum L. aestivum	http://wgb.cimmyt.org/gringlobal/accessiondetail.aspx?id=63155
SEEDDIV18335	-0.0033801	-0.0023369	0.0016756	10.18730/DE6TG	Landrace	Triticum aestivum L. aestivum	http://wgb.cimmyt.org/gringlobal/accessiondetail.aspx?id=63161
SEEDDIV33929	0.0041869	0.000734	-0.001619	10.18730/BVNVU	Landrace	Triticum aestivum L. aestivum	http://wgb.cimmyt.org/gringlobal/accessiondetail.aspx?id=140391
SEEDDIV18336	-0.0032889	-0.0016762	0.002076	10.18730/DE6VH	Landrace	Triticum aestivum L. aestivum	http://wgb.cimmyt.org/gringlobal/accessiondetail.aspx?id=63162
SEEDDIV18333	-0.003567	-0.0036131	0.0011876	10.18730/DE6QD	Landrace	Triticum aestivum L. aestivum	http://wgb.cimmyt.org/gringlobal/accessiondetail.aspx?id=63158
SEEDDIV18334	-0.0033924	-0.0018262	0.0022046	10.18730/DE6SF	Landrace	Triticum aestivum L. aestivum	http://wgb.cimmyt.org/gringlobal/accessiondetail.aspx?id=63160
SEEDDIV33940	0.0056595	0.0010711	0.0013184	10.18730/BVP6A	Landrace	Triticum aestivum L. aestivum	http://wgb.cimmyt.org/gringlobal/accessiondetail.aspx?id=140402
SEEDDIV33941	0.0051231	0.001	0.000968	10.18730/BVP7B	Landrace	Triticum aestivum L. aestivum	http://wgb.cimmyt.org/gringlobal/accessiondetail.aspx?id=140403
SEEDDIV33942	0.0056246	0.0010586	0.0012791	10.18730/BVP8C	Landrace	Triticum aestivum L. aestivum	http://wgb.cimmyt.org/gringlobal/accessiondetail.aspx?id=140404
SEEDDIV18328	-0.0033057	-0.0017543	0.0019425	10.18730/DE6J8	Landrace	Triticum aestivum L. aestivum	http://wgb.cimmyt.org/gringlobal/accessiondetail.aspx?id=63153
SEEDDIV33947	0.0035374	0.000629	-0.000864	10.18730/BVPDH	Landrace	Triticum aestivum L. aestivum	http://wgb.cimmyt.org/gringlobal/accessiondetail.aspx?id=140409
SEEDDIV18329	-0.0032935	-0.0016734	0.0020835	10.18730/DE6K9	Landrace	Triticum aestivum L. aestivum	http://wgb.cimmyt.org/gringlobal/accessiondetail.aspx?id=63154
SEEDDIV33948	0.0036882	0.000545	-0.000877	10.18730/BVPEJ	Landrace	Triticum aestivum L. aestivum	http://wgb.cimmyt.org/gringlobal/accessiondetail.aspx?id=140410
SEEDDIV18326	-0.0032852	-0.001721	0.0019963	10.18730/DE6G6	Landrace	Triticum aestivum L. aestivum	http://wgb.cimmyt.org/gringlobal/accessiondetail.aspx?id=63151
SEEDDIV33949	0.0057326	0.0011238	0.0012932	10.18730/BVPFK	Landrace	Triticum aestivum L. aestivum	http://wgb.cimmyt.org/gringlobal/accessiondetail.aspx?id=140411
SEEDDIV18327	-0.0032097	-0.0016473	0.0019368	10.18730/DE6H7	Landrace	Triticum aestivum L. aestivum	http://wgb.cimmyt.org/gringlobal/accessiondetail.aspx?id=63152
SEEDDIV33943	0.0050504	0.000988	0.000987	10.18730/BVP9D	Landrace	Triticum aestivum L. aestivum	http://wgb.cimmyt.org/gringlobal/accessiondetail.aspx?id=140405
SEEDDIV33944	0.0056641	0.0010207	0.00131	10.18730/BVPAE	Landrace	Triticum aestivum L. aestivum	http://wgb.cimmyt.org/gringlobal/accessiondetail.aspx?id=140406
SEEDDIV33945	0.0056386	0.0010379	0.0012983	10.18730/BVPBF	Landrace	Triticum aestivum L. aestivum	http://wgb.cimmyt.org/gringlobal/accessiondetail.aspx?id=140407
SEEDDIV33946	0.0041983	0.0013655	-0.000933	10.18730/BVPCG	Landrace	Triticum aestivum L. aestivum	http://wgb.cimmyt.org/gringlobal/accessiondetail.aspx?id=140408
SEEDDIV18320	-0.0036054	-0.0035792	0.0012938	10.18730/DESNV	Landrace	Triticum aestivum L. aestivum	http://wgb.cimmyt.org/gringlobal/accessiondetail.aspx?id=63767
SEEDDIV18321	-0.0032703	-0.001736	0.0019243	10.18730/DE69U	Landrace	Triticum aestivum L. aestivum	http://wgb.cimmyt.org/gringlobal/accessiondetail.aspx?id=63144
SEEDDIV18324	-0.003527	-0.0035736	0.001029	10.18730/DE6E4	Landrace	Triticum aestivum L. aestivum	http://wgb.cimmyt.org/gringlobal/accessiondetail.aspx?id=63149
SEEDDIV18325	-0.0035339	-0.0035292	0.0011649	10.18730/DE6F5	Landrace	Triticum aestivum L. aestivum	http://wgb.cimmyt.org/gringlobal/accessiondetail.aspx?id=63150
SEEDDIV18322	-0.0033501	-0.0016543	0.0019417	10.18730/DE6A0	Landrace	Triticum aestivum L. aestivum	http://wgb.cimmyt.org/gringlobal/accessiondetail.aspx?id=63145
SEEDDIV18323	-0.0033586	-0.0018574	0.0019382	10.18730/DE6B1	Landrace	Triticum aestivum L. aestivum	http://wgb.cimmyt.org/gringlobal/accessiondetail.aspx?id=63146
SEEDICAR19270	0.0075723	-0.0014883	0.0072922	10.18730/9H6DQ	Landrace	Triticum aestivum L. aestivum	http://grs.icarda.org/accessions/?IG=138862
SEEDICAR19275	0.0066222	-0.0019531	0.0050141	10.18730/9H6KX	Landrace	Triticum aestivum L. aestivum	http://grs.icarda.org/accessions/?IG=138868
SEEDICAR19276	0.000396	-0.000205	-0.0036995	10.18730/9H6NZ	Landrace	Triticum aestivum L. aestivum	http://grs.icarda.org/accessions/?IG=138870
SEEDICAR19277	0.0056578	-0.000432	0.0032012	10.18730/9H6P*	Landrace	Triticum aestivum L. aestivum	http://grs.icarda.org/accessions/?IG=138871
SEEDICAR19278	0.0061656	-0.000148	0.0034837	10.18730/9H6Q~	Landrace	Triticum aestivum L. aestivum	http://grs.icarda.org/accessions/?IG=138872
SEEDICAR19271	0.0081368	-0.0014788	0.0063745	10.18730/9H6ER	Landrace	Triticum aestivum L. aestivum	http://grs.icarda.org/accessions/?IG=138863
SEEDICAR19272	0.0078356	-0.0013739	0.006207	10.18730/9H6FS	Landrace	Triticum aestivum L. aestivum	http://grs.icarda.org/accessions/?IG=138864
SEEDICAR19273	0.0045084	-0.0020108	0.0047307	10.18730/9H6HV	Landrace	Triticum aestivum L. aestivum	http://grs.icarda.org/accessions/?IG=138866
SEEDICAR19274	0.0029556	-0.0013581	0.0021019	10.18730/9H6JW	Landrace	Triticum aestivum L. aestivum	http://grs.icarda.org/accessions/?IG=138867
SEEDICAR19279	0.0067556	-0.0010868	0.0047414	10.18730/9H6R$	Landrace	Triticum aestivum L. aestivum	http://grs.icarda.org/accessions/?IG=138873
SEEDICAR19264	0.0027811	-0.0011316	0.0014445	10.18730/9H62C	Landrace	Triticum aestivum L. aestivum	http://grs.icarda.org/accessions/?IG=138851
SEEDICAR19265	0.006992	-0.0014848	0.006353	10.18730/9H63D	Landrace	Triticum aestivum L. aestivum	http://grs.icarda.org/accessions/?IG=138852
SEEDICAR19266	0.0013677	0.000797	-0.0056815	10.18730/9H65F	Landrace	Triticum aestivum L. aestivum	http://grs.icarda.org/accessions/?IG=138854
SEEDICAR19267	0.0077469	-0.0013132	0.0062547	10.18730/9H66G	Landrace	Triticum aestivum L. aestivum	http://grs.icarda.org/accessions/?IG=138855
SEEDICAR19260	0.000152	-0.00028	-0.0035117	10.18730/9H5X7	Landrace	Triticum aestivum L. aestivum	http://grs.icarda.org/accessions/?IG=138846
SEEDICAR19261	0.000144	-0.000104	-0.0037928	10.18730/9H5Y8	Landrace	Triticum aestivum L. aestivum	http://grs.icarda.org/accessions/?IG=138847
SEEDICAR19262	0.000193	-5.37e-05	-0.0050431	10.18730/9H60A	Landrace	Triticum aestivum L. aestivum	http://grs.icarda.org/accessions/?IG=138849
SEEDICAR19263	0.0019102	-0.000916	-0.0027193	10.18730/9H61B	Landrace	Triticum aestivum L. aestivum	http://grs.icarda.org/accessions/?IG=138850
SEEDICAR19268	0.0074786	-0.0012113	0.0066568	10.18730/9H67H	Landrace	Triticum aestivum L. aestivum	http://grs.icarda.org/accessions/?IG=138856
SEEDICAR19269	0.0073258	-0.0015406	0.0061153	10.18730/9H6CP	Landrace	Triticum aestivum L. aestivum	http://grs.icarda.org/accessions/?IG=138861
SEEDICAR19290	0.0064693	-0.001306	0.0045294	10.18730/9H749	Landrace	Triticum aestivum L. aestivum	http://grs.icarda.org/accessions/?IG=138885
SEEDICAR19291	0.0061467	-0.0016628	0.0047248	10.18730/9H75A	Landrace	Triticum aestivum L. aestivum	http://grs.icarda.org/accessions/?IG=138886
SEEDICAR19292	0.00325	-0.0017154	0.0035991	10.18730/9H76B	Landrace	Triticum aestivum L. aestivum	http://grs.icarda.org/accessions/?IG=138887
SEEDICAR19297	0.0081692	-0.0016773	0.0061446	10.18730/9H7CH	Landrace	Triticum aestivum L. aestivum	http://grs.icarda.org/accessions/?IG=138893
SEEDICAR19298	0.0084947	-0.001513	0.0068855	10.18730/9H7DJ	Unknown	Triticum aestivum L. aestivum	http://grs.icarda.org/accessions/?IG=138894
SEEDICAR19299	0.0061226	-0.0016409	0.0045104	10.18730/9H7EK	Unknown	Triticum aestivum L. aestivum	http://grs.icarda.org/accessions/?IG=138895
SEEDICAR19293	0.0062406	-0.0019607	0.0049165	10.18730/9H78D	Landrace	Triticum aestivum L. aestivum	http://grs.icarda.org/accessions/?IG=138889
SEEDICAR19294	0.0067941	-0.0019237	0.0055636	10.18730/9H79E	Landrace	Triticum aestivum L. aestivum	http://grs.icarda.org/accessions/?IG=138890
SEEDICAR19295	0.0060376	-0.0014794	0.004095	10.18730/9H7AF	Landrace	Triticum aestivum L. aestivum	http://grs.icarda.org/accessions/?IG=138891
SEEDICAR19296	0.0072798	-0.0015956	0.0063073	10.18730/9H7BG	Landrace	Triticum aestivum L. aestivum	http://grs.icarda.org/accessions/?IG=138892
SEEDICAR19280	0.0056477	-0.000263	0.0036138	10.18730/9H6S=	Landrace	Triticum aestivum L. aestivum	http://grs.icarda.org/accessions/?IG=138874
SEEDICAR19281	0.0057952	-0.000342	0.0039613	10.18730/9H6TU	Landrace	Triticum aestivum L. aestivum	http://grs.icarda.org/accessions/?IG=138875
SEEDICAR19286	0.0064174	-0.0010388	0.0038689	10.18730/9H705	Landrace	Triticum aestivum L. aestivum	http://grs.icarda.org/accessions/?IG=138881
SEEDICAR19287	0.0062972	-0.0011831	0.0040737	10.18730/9H716	Landrace	Triticum aestivum L. aestivum	http://grs.icarda.org/accessions/?IG=138882
SEEDICAR19288	0.0055757	-0.000893	0.002658	10.18730/9H727	Landrace	Triticum aestivum L. aestivum	http://grs.icarda.org/accessions/?IG=138883
SEEDICAR19289	0.0060996	-0.0017855	0.0049936	10.18730/9H738	Landrace	Triticum aestivum L. aestivum	http://grs.icarda.org/accessions/?IG=138884
SEEDICAR19282	0.0055958	3.88e-05	0.0043639	10.18730/9H6V0	Landrace	Triticum aestivum L. aestivum	http://grs.icarda.org/accessions/?IG=138876
SEEDICAR19283	0.0055912	-0.000771	0.0026716	10.18730/9H6X2	Landrace	Triticum aestivum L. aestivum	http://grs.icarda.org/accessions/?IG=138878
SEEDICAR19284	0.0056985	-0.00018	0.0023181	10.18730/9H6Y3	Landrace	Triticum aestivum L. aestivum	http://grs.icarda.org/accessions/?IG=138879
SEEDICAR19285	0.0039475	-0.0016718	0.0033147	10.18730/9H6Z4	Landrace	Triticum aestivum L. aestivum	http://grs.icarda.org/accessions/?IG=138880
SEEDDIV2332	1.43e-05	-0.0023658	-0.006634	10.18730/CJ12M	Landrace	Triticum aestivum L. aestivum	http://wgb.cimmyt.org/gringlobal/accessiondetail.aspx?id=118773
SEEDDIV2333	0.0063941	-0.0013249	0.0045821	10.18730/CJ13N	Landrace	Triticum aestivum L. aestivum	http://wgb.cimmyt.org/gringlobal/accessiondetail.aspx?id=118774
SEEDDIV2334	0.0063772	-0.0013922	0.0049351	10.18730/CJ14P	Landrace	Triticum aestivum L. aestivum	http://wgb.cimmyt.org/gringlobal/accessiondetail.aspx?id=118775
SEEDDIV2335	0.000323	-0.002264	-0.00647	10.18730/CJ15Q	Landrace	Triticum aestivum L. aestivum	http://wgb.cimmyt.org/gringlobal/accessiondetail.aspx?id=118776
SEEDDIV2336	0.000286	-0.0023717	-0.0064638	10.18730/CJ16R	Landrace	Triticum aestivum L. aestivum	http://wgb.cimmyt.org/gringlobal/accessiondetail.aspx?id=118777
SEEDDIV2337	0.000799	-0.0021294	-0.006746	10.18730/CJ17S	Landrace	Triticum aestivum L. aestivum	http://wgb.cimmyt.org/gringlobal/accessiondetail.aspx?id=118778
SEEDDIV2338	0.004114	-0.0018104	-0.000773	10.18730/CJ18T	Landrace	Triticum aestivum L. aestivum	http://wgb.cimmyt.org/gringlobal/accessiondetail.aspx?id=118779
SEEDDIV2339	0.0045388	-0.0023597	0.0015607	10.18730/CJ19V	Landrace	Triticum aestivum L. aestivum	http://wgb.cimmyt.org/gringlobal/accessiondetail.aspx?id=118780
SEEDICAR19310	0.0078424	-0.0013219	0.007003	10.18730/9H7W~	Unknown	Triticum aestivum L. aestivum	http://grs.icarda.org/accessions/?IG=138909
SEEDICAR19311	0.0063392	-0.0014608	0.0049776	10.18730/9H7Y=	Unknown	Triticum aestivum L. aestivum	http://grs.icarda.org/accessions/?IG=138911
SEEDICAR19316	0.0054777	-0.000339	0.0022803	10.18730/9H833	Unknown	Triticum aestivum L. aestivum	http://grs.icarda.org/accessions/?IG=138916
SEEDICAR19317	0.0073254	-0.000938	0.0059981	10.18730/9H844	Unknown	Triticum aestivum L. aestivum	http://grs.icarda.org/accessions/?IG=138917
SEEDICAR19318	0.0059632	-0.00045	0.0044389	10.18730/9H855	Unknown	Triticum aestivum L. aestivum	http://grs.icarda.org/accessions/?IG=138918
SEEDICAR19319	0.0063486	-0.0014263	0.0041942	10.18730/9H866	Unknown	Triticum aestivum L. aestivum	http://grs.icarda.org/accessions/?IG=138919
SEEDICAR19312	-0.000272	-0.0027255	-0.0063721	10.18730/9H7ZU	Unknown	Triticum aestivum L. aestivum	http://grs.icarda.org/accessions/?IG=138912
SEEDICAR19313	0.0078599	-0.0014393	0.0052054	10.18730/9H800	Unknown	Triticum aestivum L. aestivum	http://grs.icarda.org/accessions/?IG=138913
SEEDICAR19314	0.005968	-0.0014074	0.0041428	10.18730/9H811	Unknown	Triticum aestivum L. aestivum	http://grs.icarda.org/accessions/?IG=138914
SEEDICAR19315	0.0061032	-0.0012408	0.0034818	10.18730/9H822	Unknown	Triticum aestivum L. aestivum	http://grs.icarda.org/accessions/?IG=138915
SEEDDIV2340	0.0035605	-0.0021776	7.39e-05	10.18730/CJ1AW	Landrace	Triticum aestivum L. aestivum	http://wgb.cimmyt.org/gringlobal/accessiondetail.aspx?id=118781
SEEDDIV2341	0.0062529	-0.0017216	0.0043842	10.18730/CJ1BX	Landrace	Triticum aestivum L. aestivum	http://wgb.cimmyt.org/gringlobal/accessiondetail.aspx?id=118782
SEEDDIV2342	0.0062433	-0.0017141	0.0045407	10.18730/CJ1CY	Landrace	Triticum aestivum L. aestivum	http://wgb.cimmyt.org/gringlobal/accessiondetail.aspx?id=118783
SEEDDIV2343	3.35e-05	-0.0022494	-0.0066089	10.18730/CJ1DZ	Landrace	Triticum aestivum L. aestivum	http://wgb.cimmyt.org/gringlobal/accessiondetail.aspx?id=118784
SEEDDIV2344	6.39e-05	-0.0021242	-0.0066811	10.18730/CJ1E*	Landrace	Triticum aestivum L. aestivum	http://wgb.cimmyt.org/gringlobal/accessiondetail.aspx?id=118785
SEEDDIV2345	0.00038	-0.0022183	-0.006561	10.18730/CJ1F~	Landrace	Triticum aestivum L. aestivum	http://wgb.cimmyt.org/gringlobal/accessiondetail.aspx?id=118786
SEEDDIV2346	0.0029047	-0.0018319	-0.00066	10.18730/CJ1G$	Landrace	Triticum aestivum L. aestivum	http://wgb.cimmyt.org/gringlobal/accessiondetail.aspx?id=118787
SEEDDIV2347	0.0038809	-0.0021669	3.75e-05	10.18730/CJ1H=	Landrace	Triticum aestivum L. aestivum	http://wgb.cimmyt.org/gringlobal/accessiondetail.aspx?id=118788
SEEDDIV2348	3.7e-05	-0.0022419	-0.0066603	10.18730/CJ1JU	Landrace	Triticum aestivum L. aestivum	http://wgb.cimmyt.org/gringlobal/accessiondetail.aspx?id=118789
SEEDDIV2349	0.0043993	-0.0017109	-0.0061952	10.18730/DCMW9	Landrace	Triticum aestivum L. aestivum	http://wgb.cimmyt.org/gringlobal/accessiondetail.aspx?id=60028
SEEDICAR19300	0.0076689	-0.0015171	0.0062879	10.18730/9H7FM	Unknown	Triticum aestivum L. aestivum	http://grs.icarda.org/accessions/?IG=138896
SEEDICAR19305	0.0083896	-0.0014527	0.0062913	10.18730/9H7PV	Unknown	Triticum aestivum L. aestivum	http://grs.icarda.org/accessions/?IG=138903
SEEDICAR19306	0.0059096	-0.0014541	0.0040277	10.18730/9H7RX	Unknown	Triticum aestivum L. aestivum	http://grs.icarda.org/accessions/?IG=138905
SEEDICAR19307	0.0069028	-0.0011069	0.0046115	10.18730/9H7SY	Unknown	Triticum aestivum L. aestivum	http://grs.icarda.org/accessions/?IG=138906
SEEDICAR19308	0.0022997	-0.000976	0.0013577	10.18730/9H7TZ	Unknown	Triticum aestivum L. aestivum	http://grs.icarda.org/accessions/?IG=138907
SEEDICAR19301	0.0068845	-0.0017369	0.005978	10.18730/9H7JQ	Unknown	Triticum aestivum L. aestivum	http://grs.icarda.org/accessions/?IG=138899
SEEDICAR19302	0.0065832	-0.0018032	0.0053486	10.18730/9H7KR	Unknown	Triticum aestivum L. aestivum	http://grs.icarda.org/accessions/?IG=138900
SEEDICAR19303	0.0066217	-0.000841	0.0046007	10.18730/9H7MS	Unknown	Triticum aestivum L. aestivum	http://grs.icarda.org/accessions/?IG=138901
SEEDICAR19304	0.0063069	-0.0019845	0.0045374	10.18730/9H7NT	Unknown	Triticum aestivum L. aestivum	http://grs.icarda.org/accessions/?IG=138902
SEEDDIV2350	0.0046287	-0.0015007	-0.0051061	10.18730/DCMXA	Landrace	Triticum aestivum L. aestivum	http://wgb.cimmyt.org/gringlobal/accessiondetail.aspx?id=60029
SEEDICAR19309	0.0061098	-0.000664	0.0056651	10.18730/9H7V*	Unknown	Triticum aestivum L. aestivum	http://grs.icarda.org/accessions/?IG=138908
SEEDDIV2351	0.0055449	-0.00091	-0.0015004	10.18730/DCMYB	Landrace	Triticum aestivum L. aestivum	http://wgb.cimmyt.org/gringlobal/accessiondetail.aspx?id=60030
SEEDDIV2352	0.0044419	-0.0017309	-0.0060679	10.18730/DCMZC	Landrace	Triticum aestivum L. aestivum	http://wgb.cimmyt.org/gringlobal/accessiondetail.aspx?id=60031
SEEDDIV2353	0.0049135	-0.000888	-0.0025892	10.18730/DCN0D	Landrace	Triticum aestivum L. aestivum	http://wgb.cimmyt.org/gringlobal/accessiondetail.aspx?id=60032
SEEDDIV2310	0.0010968	-0.000839	-0.0059268	10.18730/CHZE5	Cultivar	Triticum aestivum L. aestivum	http://wgb.cimmyt.org/gringlobal/accessiondetail.aspx?id=89180
SEEDDIV2311	-0.00018	-0.002392	-0.006499	10.18730/CHZF6	Cultivar	Triticum aestivum L. aestivum	http://wgb.cimmyt.org/gringlobal/accessiondetail.aspx?id=88801
SEEDDIV2312	4.68e-05	-0.0022356	-0.0067023	10.18730/CHZG7	Landrace	Triticum aestivum L. aestivum	http://wgb.cimmyt.org/gringlobal/accessiondetail.aspx?id=118725
SEEDDIV2313	0	-0.002223	-0.0066974	10.18730/CHZKA	Landrace	Triticum aestivum L. aestivum	http://wgb.cimmyt.org/gringlobal/accessiondetail.aspx?id=118728
SEEDDIV2314	0.000181	-0.0023819	-0.006686	10.18730/CHZNC	Landrace	Triticum aestivum L. aestivum	http://wgb.cimmyt.org/gringlobal/accessiondetail.aspx?id=118730
SEEDDIV2315	0.000302	-0.0022992	-0.0065798	10.18730/CJ0F1	Landrace	Triticum aestivum L. aestivum	http://wgb.cimmyt.org/gringlobal/accessiondetail.aspx?id=118754
SEEDDIV2316	0.0015981	-0.0015158	-0.000814	10.18730/D2440	Cultivar	Triticum aestivum L. aestivum	http://wgb.cimmyt.org/gringlobal/accessiondetail.aspx?id=4361
SEEDDIV2317	0.000678	-0.0021027	-0.006821	10.18730/CJ0G2	Landrace	Triticum aestivum L. aestivum	http://wgb.cimmyt.org/gringlobal/accessiondetail.aspx?id=118755
SEEDDIV2318	0.000695	-0.0021493	-0.0069755	10.18730/CJ0H3	Landrace	Triticum aestivum L. aestivum	http://wgb.cimmyt.org/gringlobal/accessiondetail.aspx?id=118756
SEEDICAR19330	0.0070323	-0.0011103	0.004568	10.18730/9H8KK	Unknown	Triticum aestivum L. aestivum	http://grs.icarda.org/accessions/?IG=138932
SEEDDIV2319	0.000197	-0.0023507	-0.0066583	10.18730/CJ0J4	Landrace	Triticum aestivum L. aestivum	http://wgb.cimmyt.org/gringlobal/accessiondetail.aspx?id=118757
SEEDICAR19331	0.0082068	-0.0015066	0.0067264	10.18730/9H8MM	Unknown	Triticum aestivum L. aestivum	http://grs.icarda.org/accessions/?IG=138933
SEEDICAR19332	0.007744	-0.0013628	0.0062976	10.18730/9H8PP	Unknown	Triticum aestivum L. aestivum	http://grs.icarda.org/accessions/?IG=138935
SEEDICAR19333	0.006264	-0.0019938	0.0047544	10.18730/9H8RR	Unknown	Triticum aestivum L. aestivum	http://grs.icarda.org/accessions/?IG=138937
SEEDICAR19338	0.005562	-0.0017314	0.0044937	10.18730/9H8ZZ	Unknown	Triticum aestivum L. aestivum	http://grs.icarda.org/accessions/?IG=138944
SEEDICAR19339	0.0057243	-0.000912	0.0051244	10.18730/9H90*	Unknown	Triticum aestivum L. aestivum	http://grs.icarda.org/accessions/?IG=138945
SEEDICAR19334	0.0070574	-0.0014029	0.0051341	10.18730/9H8TT	Unknown	Triticum aestivum L. aestivum	http://grs.icarda.org/accessions/?IG=138939
SEEDICAR19335	0.0069696	-0.001187	0.0044777	10.18730/9H8WW	Unknown	Triticum aestivum L. aestivum	http://grs.icarda.org/accessions/?IG=138941
SEEDICAR19336	0.0077119	-0.0015956	0.0062927	10.18730/9H8XX	Unknown	Triticum aestivum L. aestivum	http://grs.icarda.org/accessions/?IG=138942
SEEDICAR19337	0.0053714	-0.0018362	0.0048872	10.18730/9H8YY	Unknown	Triticum aestivum L. aestivum	http://grs.icarda.org/accessions/?IG=138943
SEEDDIV2320	0.0076257	-0.000559	0.0070306	10.18730/CJ0K5	Landrace	Triticum aestivum L. aestivum	http://wgb.cimmyt.org/gringlobal/accessiondetail.aspx?id=118758
SEEDDIV2321	0.000213	-0.0023675	-0.0063087	10.18730/CJ0M6	Landrace	Triticum aestivum L. aestivum	http://wgb.cimmyt.org/gringlobal/accessiondetail.aspx?id=118759
SEEDDIV2322	5.64e-05	-0.0023188	-0.0065282	10.18730/CJ0N7	Landrace	Triticum aestivum L. aestivum	http://wgb.cimmyt.org/gringlobal/accessiondetail.aspx?id=118760
SEEDDIV2323	0.0030454	-0.0027813	0.000484	10.18730/CJ0P8	Landrace	Triticum aestivum L. aestivum	http://wgb.cimmyt.org/gringlobal/accessiondetail.aspx?id=118761
SEEDDIV2324	0.000497	-0.0019384	-0.0062951	10.18730/CJ0RA	Landrace	Triticum aestivum L. aestivum	http://wgb.cimmyt.org/gringlobal/accessiondetail.aspx?id=118763
SEEDDIV2325	0.00618	-0.0016318	0.0044199	10.18730/CJ0SB	Landrace	Triticum aestivum L. aestivum	http://wgb.cimmyt.org/gringlobal/accessiondetail.aspx?id=118764
SEEDDIV2326	-6e-07	-0.0022765	-0.0066608	10.18730/CJ0VD	Landrace	Triticum aestivum L. aestivum	http://wgb.cimmyt.org/gringlobal/accessiondetail.aspx?id=118766
SEEDDIV2327	0.000193	-0.0023464	-0.0067208	10.18730/CJ0WE	Landrace	Triticum aestivum L. aestivum	http://wgb.cimmyt.org/gringlobal/accessiondetail.aspx?id=118767
SEEDDIV2328	0.0022614	-0.0011195	-0.000657	10.18730/CJ0XF	Breeder Elite Line	Triticum aestivum L. aestivum	http://wgb.cimmyt.org/gringlobal/accessiondetail.aspx?id=118768
SEEDDIV2329	0.0067375	-0.0014121	0.0049292	10.18730/CJ0ZH	Landrace	Triticum aestivum L. aestivum	http://wgb.cimmyt.org/gringlobal/accessiondetail.aspx?id=118770
SEEDICAR19320	0.0076762	-0.0015371	0.0063899	10.18730/9H877	Unknown	Triticum aestivum L. aestivum	http://grs.icarda.org/accessions/?IG=138920
SEEDICAR19321	0.0059161	-0.000827	0.0042188	10.18730/9H888	Unknown	Triticum aestivum L. aestivum	http://grs.icarda.org/accessions/?IG=138921
SEEDICAR19322	0.0078642	-0.0013329	0.0052314	10.18730/9H899	Unknown	Triticum aestivum L. aestivum	http://grs.icarda.org/accessions/?IG=138922
SEEDICAR19327	0.0080046	-0.0014006	0.0068808	10.18730/9H8GG	Unknown	Triticum aestivum L. aestivum	http://grs.icarda.org/accessions/?IG=138929
SEEDICAR19328	0.0082638	-0.001448	0.006719	10.18730/9H8HH	Unknown	Triticum aestivum L. aestivum	http://grs.icarda.org/accessions/?IG=138930
SEEDICAR19329	0.0071328	-0.0014202	0.0044715	10.18730/9H8JJ	Unknown	Triticum aestivum L. aestivum	http://grs.icarda.org/accessions/?IG=138931
SEEDICAR19323	0.0048735	0.00031	0.0042583	10.18730/9H8BB	Unknown	Triticum aestivum L. aestivum	http://grs.icarda.org/accessions/?IG=138924
SEEDICAR19324	0.0057006	0.0011835	0.006195	10.18730/9H8CC	Unknown	Triticum aestivum L. aestivum	http://grs.icarda.org/accessions/?IG=138925
SEEDICAR19325	-0.0020339	0.000883	-0.000341	10.18730/9H8DD	Unknown	Triticum aestivum L. aestivum	http://grs.icarda.org/accessions/?IG=138926
SEEDICAR19326	0.0056696	0.000166	0.0030622	10.18730/9H8FF	Unknown	Triticum aestivum L. aestivum	http://grs.icarda.org/accessions/?IG=138928
SEEDDIV2330	0.0061884	-0.0016659	0.0044567	10.18730/CJ10J	Landrace	Triticum aestivum L. aestivum	http://wgb.cimmyt.org/gringlobal/accessiondetail.aspx?id=118771
SEEDDIV2331	0.0013215	-0.0015564	-0.0066567	10.18730/CJ11K	Landrace	Triticum aestivum L. aestivum	http://wgb.cimmyt.org/gringlobal/accessiondetail.aspx?id=118772
SEEDICAR19352	0.0059084	-0.0017248	0.0047638	10.18730/9H9QJ	Unknown	Triticum aestivum L. aestivum	http://grs.icarda.org/accessions/?IG=138968
SEEDICAR19353	0.0057177	-0.0016115	0.0045806	10.18730/9H9RK	Unknown	Triticum aestivum L. aestivum	http://grs.icarda.org/accessions/?IG=138969
SEEDICAR19355	0.0060632	-0.0014107	0.0046414	10.18730/9H9TN	Unknown	Triticum aestivum L. aestivum	http://grs.icarda.org/accessions/?IG=138971
SEEDICAR19351	0.0055843	-0.0018532	0.0043398	10.18730/9H9NG	Unknown	Triticum aestivum L. aestivum	http://grs.icarda.org/accessions/?IG=138966
SEEDICAR19356	0.005645	-0.0019272	0.004585	10.18730/9H9VP	Unknown	Triticum aestivum L. aestivum	http://grs.icarda.org/accessions/?IG=138972
SEEDICAR19357	0.0059187	-0.0013948	0.0047986	10.18730/9H9WQ	Unknown	Triticum aestivum L. aestivum	http://grs.icarda.org/accessions/?IG=138973
SEEDICAR19358	-0.001288	-0.0017602	0.0018751	10.18730/9HA0V	Unknown	Triticum aestivum L. aestivum	http://grs.icarda.org/accessions/?IG=138977
SEEDICAR19359	0.007712	-0.0014605	0.0073964	10.18730/9HA1W	Landrace	Triticum aestivum L. aestivum	http://grs.icarda.org/accessions/?IG=138978
SEEDDIV2300	9.75e-05	-0.0022296	-0.006613	10.18730/CHVJX	Landrace	Triticum aestivum L. aestivum	http://wgb.cimmyt.org/gringlobal/accessiondetail.aspx?id=118622
SEEDDIV2301	0.0064673	-0.0011149	0.0046969	10.18730/CHVKY	Landrace	Triticum aestivum L. aestivum	http://wgb.cimmyt.org/gringlobal/accessiondetail.aspx?id=118623
SEEDDIV2302	0.0065616	-0.0015828	0.0048452	10.18730/CHVMZ	Landrace	Triticum aestivum L. aestivum	http://wgb.cimmyt.org/gringlobal/accessiondetail.aspx?id=118624
SEEDDIV2303	0.0062374	-0.0014918	0.0044951	10.18730/CHVN*	Landrace	Triticum aestivum L. aestivum	http://wgb.cimmyt.org/gringlobal/accessiondetail.aspx?id=118625
SEEDDIV2304	7.89e-05	-0.0022578	-0.0067258	10.18730/CHVP~	Landrace	Triticum aestivum L. aestivum	http://wgb.cimmyt.org/gringlobal/accessiondetail.aspx?id=118626
SEEDDIV2305	0.000559	-0.0020404	-0.0065833	10.18730/CHVQ$	Landrace	Triticum aestivum L. aestivum	http://wgb.cimmyt.org/gringlobal/accessiondetail.aspx?id=118627
SEEDDIV2306	0.000216	-0.002307	-0.0067496	10.18730/CHVR=	Landrace	Triticum aestivum L. aestivum	http://wgb.cimmyt.org/gringlobal/accessiondetail.aspx?id=118628
SEEDDIV2307	0.000234	-0.0023405	-0.00677	10.18730/CHZB2	Cultivar	Triticum aestivum L. aestivum	http://wgb.cimmyt.org/gringlobal/accessiondetail.aspx?id=89459
SEEDICAR19341	0.0079513	-0.0014796	0.0062089	10.18730/9H92$	Landrace	Triticum aestivum L. aestivum	http://grs.icarda.org/accessions/?IG=138947
SEEDDIV2308	0.000415	-0.0019769	-0.0064564	10.18730/CHZC3	Cultivar	Triticum aestivum L. aestivum	http://wgb.cimmyt.org/gringlobal/accessiondetail.aspx?id=89244
SEEDICAR19342	0.0077008	-0.001192	0.0050106	10.18730/9H93=	Landrace	Triticum aestivum L. aestivum	http://grs.icarda.org/accessions/?IG=138948
SEEDDIV2309	-0.0002	-0.0020216	-0.0063465	10.18730/CHZD4	Cultivar	Triticum aestivum L. aestivum	http://wgb.cimmyt.org/gringlobal/accessiondetail.aspx?id=89002
SEEDICAR19343	0.0078056	-0.0013878	0.0070427	10.18730/9H94U	Landrace	Triticum aestivum L. aestivum	http://grs.icarda.org/accessions/?IG=138949
SEEDICAR19344	0.0066668	-0.0019461	0.0051475	10.18730/9H950	Landrace	Triticum aestivum L. aestivum	http://grs.icarda.org/accessions/?IG=138950
SEEDICAR19340	0.0055686	-0.0013998	0.0047994	10.18730/9H91~	Unknown	Triticum aestivum L. aestivum	http://grs.icarda.org/accessions/?IG=138946
SEEDICAR19349	0.0057847	-0.0012226	0.0050333	10.18730/9H9HC	Unknown	Triticum aestivum L. aestivum	http://grs.icarda.org/accessions/?IG=138962
SEEDICAR19345	0.0060104	-0.0012373	0.00472	10.18730/9H961	Landrace	Triticum aestivum L. aestivum	http://grs.icarda.org/accessions/?IG=138951
SEEDICAR19346	0.0033494	-0.000296	-0.0014357	10.18730/9H9B6	Unknown	Triticum aestivum L. aestivum	http://grs.icarda.org/accessions/?IG=138956
SEEDICAR19347	0.0058186	-0.0017698	0.0046215	10.18730/9H9E9	Unknown	Triticum aestivum L. aestivum	http://grs.icarda.org/accessions/?IG=138959
SEEDICAR19348	0.0055138	-0.0019502	0.0036275	10.18730/9H9FA	Unknown	Triticum aestivum L. aestivum	http://grs.icarda.org/accessions/?IG=138960
SEEDLTPP1004	-0.0033228	0.0024713	0.0015764	0	Syn Hexaploid Derivative	Triticum aestivum L. aestivum	0
SEEDLTPP1005	-0.0035265	0.0044448	0.0027341	0	Syn Hexaploid Derivative	Triticum aestivum L. aestivum	0
SEEDLTPP1006	-0.0038805	0.0048657	0.0021065	0	Syn Hexaploid Derivative	Triticum aestivum L. aestivum	0
SEEDLTPP1007	-0.0034083	0.0019273	0.0010222	0	Syn Hexaploid Derivative	Triticum aestivum L. aestivum	0
SEEDLTPP1000	-0.0041829	0.0033839	0.0031011	0	Syn Hexaploid Derivative	Triticum aestivum L. aestivum	0
SEEDLTPP1001	-0.0040164	0.0047856	0.0024761	0	Syn Hexaploid Derivative	Triticum aestivum L. aestivum	0
SEEDLTPP1002	-0.0031244	0.0047789	0.0025396	0	Syn Hexaploid Derivative	Triticum aestivum L. aestivum	0
SEEDLTPP1003	-0.0032367	0.0051923	0.0024048	0	Syn Hexaploid Derivative	Triticum aestivum L. aestivum	0
SEEDICAR19374	0.0081763	-0.0013559	0.006295	10.18730/9HAQD	Landrace	Triticum aestivum L. aestivum	http://grs.icarda.org/accessions/?IG=139000
SEEDICAR19375	-3.73e-05	-0.000366	-0.0053658	10.18730/9HASF	Landrace	Triticum aestivum L. aestivum	http://grs.icarda.org/accessions/?IG=139002
SEEDICAR19376	0.0037833	-0.0020371	-0.0048607	10.18730/9HAVH	Unknown	Triticum aestivum L. aestivum	http://grs.icarda.org/accessions/?IG=139004
SEEDICAR19377	0.0030685	-0.0017428	-0.004818	10.18730/9HAWJ	Unknown	Triticum aestivum L. aestivum	http://grs.icarda.org/accessions/?IG=139005
SEEDICAR19370	0.0078166	-0.0014734	0.0061759	10.18730/9HAK9	Landrace	Triticum aestivum L. aestivum	http://grs.icarda.org/accessions/?IG=138996
SEEDICAR19371	0.0072615	-0.0012875	0.0062364	10.18730/9HAMA	Landrace	Triticum aestivum L. aestivum	http://grs.icarda.org/accessions/?IG=138997
SEEDICAR19372	0.0082048	-0.0016652	0.0077943	10.18730/9HANB	Landrace	Triticum aestivum L. aestivum	http://grs.icarda.org/accessions/?IG=138998
SEEDICAR19373	0.0081162	-0.0014636	0.0064958	10.18730/9HAPC	Landrace	Triticum aestivum L. aestivum	http://grs.icarda.org/accessions/?IG=138999
SEEDICAR19378	0.0045815	-0.000166	0.00059	10.18730/9HAXK	Unknown	Triticum aestivum L. aestivum	http://grs.icarda.org/accessions/?IG=139006
SEEDICAR19379	-0.0014085	-0.0016487	-0.003547	10.18730/9HAYM	Landrace	Triticum aestivum L. aestivum	http://grs.icarda.org/accessions/?IG=139007
SEEDICAR19363	0.0022997	-0.000247	-0.000323	10.18730/9HA8=	Unknown	Triticum aestivum L. aestivum	http://grs.icarda.org/accessions/?IG=138985
SEEDICAR19364	0.0043283	3.18e-05	0.000985	10.18730/9HAA0	Unknown	Triticum aestivum L. aestivum	http://grs.icarda.org/accessions/?IG=138987
SEEDICAR19365	0.0043805	-2.38e-05	0.000805	10.18730/9HAD3	Unknown	Triticum aestivum L. aestivum	http://grs.icarda.org/accessions/?IG=138990
SEEDICAR19366	0.0043005	-0.0016235	-0.002429	10.18730/9HAE4	Landrace	Triticum aestivum L. aestivum	http://grs.icarda.org/accessions/?IG=138991
SEEDICAR19360	0.0045795	-0.000432	3.95e-05	10.18730/9HA2X	Landrace	Triticum aestivum L. aestivum	http://grs.icarda.org/accessions/?IG=138979
SEEDICAR19361	0.0055051	-0.0016243	0.0011099	10.18730/9HA3Y	Landrace	Triticum aestivum L. aestivum	http://grs.icarda.org/accessions/?IG=138980
SEEDICAR19362	0.0020492	0.0010742	-0.0048381	10.18730/9HA5*	Unknown	Triticum aestivum L. aestivum	http://grs.icarda.org/accessions/?IG=138982
SEEDICAR19368	0.0077944	-0.0017892	0.006463	10.18730/9HAG6	Landrace	Triticum aestivum L. aestivum	http://grs.icarda.org/accessions/?IG=138993
SEEDICAR19369	0.0077319	-0.00143	0.0069963	10.18730/9HAJ8	Landrace	Triticum aestivum L. aestivum	http://grs.icarda.org/accessions/?IG=138995
SEEDLTPP1008	-0.0037986	0.0030884	0.0013849	0	Syn Hexaploid Derivative	Triticum aestivum L. aestivum	0
SEEDLTPP1009	-0.0017042	0.0030763	0.0037343	0	Syn Hexaploid Derivative	Triticum aestivum L. aestivum	0
SEEDDIV33994	0.004976	0.000868	0.000425	10.18730/BVQWV	Landrace	Triticum aestivum L. aestivum	http://wgb.cimmyt.org/gringlobal/accessiondetail.aspx?id=140456
SEEDDIV33995	0.0051054	0.000895	0.000928	10.18730/BVQXW	Landrace	Triticum aestivum L. aestivum	http://wgb.cimmyt.org/gringlobal/accessiondetail.aspx?id=140457
SEEDDIV33996	0.0057278	0.000952	0.0012939	10.18730/BVQYX	Landrace	Triticum aestivum L. aestivum	http://wgb.cimmyt.org/gringlobal/accessiondetail.aspx?id=140458
SEEDDIV33997	0.0031611	0.0014297	-0.0036348	10.18730/BVQZY	Landrace	Triticum aestivum L. aestivum	http://wgb.cimmyt.org/gringlobal/accessiondetail.aspx?id=140459
SEEDDIV33990	0.0056353	0.0010377	0.0012395	10.18730/BVQRQ	Landrace	Triticum aestivum L. aestivum	http://wgb.cimmyt.org/gringlobal/accessiondetail.aspx?id=140452
SEEDDIV33991	0.0056594	0.0010489	0.0012855	10.18730/BVQSR	Landrace	Triticum aestivum L. aestivum	http://wgb.cimmyt.org/gringlobal/accessiondetail.aspx?id=140453
SEEDDIV33992	0.005323	2.22e-05	0.0028393	10.18730/BVQTS	Landrace	Triticum aestivum L. aestivum	http://wgb.cimmyt.org/gringlobal/accessiondetail.aspx?id=140454
SEEDDIV33993	0.0041608	0.00081	-0.0017079	10.18730/BVQVT	Landrace	Triticum aestivum L. aestivum	http://wgb.cimmyt.org/gringlobal/accessiondetail.aspx?id=140455
SEEDDIV18359	-0.0031656	-0.0018035	0.0017373	10.18730/DE7YF	Landrace	Triticum aestivum L. aestivum	http://wgb.cimmyt.org/gringlobal/accessiondetail.aspx?id=63197
SEEDDIV33998	0.0056794	0.0010212	0.0013069	10.18730/BVR0Z	Landrace	Triticum aestivum L. aestivum	http://wgb.cimmyt.org/gringlobal/accessiondetail.aspx?id=140460
SEEDDIV33999	0.0041995	0.000812	-0.0017363	10.18730/BVR1*	Landrace	Triticum aestivum L. aestivum	http://wgb.cimmyt.org/gringlobal/accessiondetail.aspx?id=140461
SEEDDIV18353	-0.0035087	-0.002666	0.001672	10.18730/DE7N6	Landrace	Triticum aestivum L. aestivum	http://wgb.cimmyt.org/gringlobal/accessiondetail.aspx?id=63188
SEEDDIV18354	-0.0035243	-0.0026531	0.0016407	10.18730/DE7P7	Landrace	Triticum aestivum L. aestivum	http://wgb.cimmyt.org/gringlobal/accessiondetail.aspx?id=63189
SEEDDIV18351	-0.003625	-0.0027176	0.00178	10.18730/DE7J3	Landrace	Triticum aestivum L. aestivum	http://wgb.cimmyt.org/gringlobal/accessiondetail.aspx?id=63185
SEEDDIV18352	-0.0034401	-0.0026331	0.0016353	10.18730/DE7K4	Landrace	Triticum aestivum L. aestivum	http://wgb.cimmyt.org/gringlobal/accessiondetail.aspx?id=63186
SEEDDIV18357	-0.0035979	-0.0027524	0.0017104	10.18730/DE7WD	Landrace	Triticum aestivum L. aestivum	http://wgb.cimmyt.org/gringlobal/accessiondetail.aspx?id=63195
SEEDDIV18358	-0.0031591	-0.0018699	0.0019284	10.18730/DE7XE	Landrace	Triticum aestivum L. aestivum	http://wgb.cimmyt.org/gringlobal/accessiondetail.aspx?id=63196
SEEDDIV18355	-0.0035368	-0.0027245	0.0017422	10.18730/DE7TB	Landrace	Triticum aestivum L. aestivum	http://wgb.cimmyt.org/gringlobal/accessiondetail.aspx?id=63193
SEEDDIV18356	-0.003474	-0.0026228	0.0016219	10.18730/DE7VC	Landrace	Triticum aestivum L. aestivum	http://wgb.cimmyt.org/gringlobal/accessiondetail.aspx?id=63194
SEEDDIV18350	-0.0035863	-0.0027672	0.0017192	10.18730/DE7H2	Landrace	Triticum aestivum L. aestivum	http://wgb.cimmyt.org/gringlobal/accessiondetail.aspx?id=63184
SEEDYT&N282	-0.0028345	-0.0023136	-0.000434	10.18730/B3P73	Cultivar	Triticum aestivum L. aestivum	http://wgb.cimmyt.org/gringlobal/accessiondetail.aspx?id=40478
SEEDYT&N283	-0.0043421	-0.0032766	0.000417	10.18730/B6ZNA	Cultivar	Triticum aestivum L. aestivum	http://wgb.cimmyt.org/gringlobal/accessiondetail.aspx?id=8470
SEEDDIV18348	-0.0034106	-0.0017065	0.0021092	10.18730/DE76W	Landrace	Triticum aestivum L. aestivum	http://wgb.cimmyt.org/gringlobal/accessiondetail.aspx?id=63173
SEEDYT&N284	-0.0027519	-0.0020024	0.000698	10.18730/B2B5Z	Breeder Elite Line	Triticum aestivum L. aestivum	http://wgb.cimmyt.org/gringlobal/accessiondetail.aspx?id=7425
SEEDDIV18349	-0.0035145	-0.0036121	0.0011804	10.18730/DE7G1	Landrace	Triticum aestivum L. aestivum	http://wgb.cimmyt.org/gringlobal/accessiondetail.aspx?id=63183
SEEDYT&N285	-0.0026803	-0.0020755	0.000573	10.18730/B31ZN	Cultivar	Triticum aestivum L. aestivum	http://wgb.cimmyt.org/gringlobal/accessiondetail.aspx?id=6221
SEEDYT&N286	-0.001025	-0.0012727	-0.0012441	10.18730/B0SX9	Cultivar	Triticum aestivum L. aestivum	http://wgb.cimmyt.org/gringlobal/accessiondetail.aspx?id=6546
SEEDYT&N288	-0.0033516	-0.0021228	-0.000556	10.18730/CZ9T~	Cultivar	Triticum aestivum L. aestivum	http://wgb.cimmyt.org/gringlobal/accessiondetail.aspx?id=6628
SEEDYT&N289	-0.0011398	-0.0020332	0.000109	10.18730/BBXX5	Cultivar	Triticum aestivum L. aestivum	http://wgb.cimmyt.org/gringlobal/accessiondetail.aspx?id=2122
SEEDDIV18342	-0.0034899	-0.0035102	0.0010836	10.18730/DE70P	Landrace	Triticum aestivum L. aestivum	http://wgb.cimmyt.org/gringlobal/accessiondetail.aspx?id=63167
SEEDDIV18343	-0.0035015	-0.0034961	0.0012415	10.18730/DE71Q	Landrace	Triticum aestivum L. aestivum	http://wgb.cimmyt.org/gringlobal/accessiondetail.aspx?id=63168
SEEDDIV18340	-0.0035537	-0.003558	0.0011545	10.18730/DE6ZN	Landrace	Triticum aestivum L. aestivum	http://wgb.cimmyt.org/gringlobal/accessiondetail.aspx?id=63166
SEEDDIV18341	0.0024859	0.0021943	-0.006964	10.18730/DESPW	Landrace	Triticum aestivum L. aestivum	http://wgb.cimmyt.org/gringlobal/accessiondetail.aspx?id=63768
SEEDDIV18346	-0.0036	-0.0034659	0.0011319	10.18730/DE74T	Landrace	Triticum aestivum L. aestivum	http://wgb.cimmyt.org/gringlobal/accessiondetail.aspx?id=63171
SEEDDIV18347	-0.0036242	-0.0035568	0.0012468	10.18730/DE75V	Landrace	Triticum aestivum L. aestivum	http://wgb.cimmyt.org/gringlobal/accessiondetail.aspx?id=63172
SEEDDIV18344	-0.0035582	-0.0034402	0.0011661	10.18730/DE72R	Landrace	Triticum aestivum L. aestivum	http://wgb.cimmyt.org/gringlobal/accessiondetail.aspx?id=63169
SEEDDIV18345	-0.000867	0.0143352	0.0027135	10.18730/DE73S	Landrace	Triticum aestivum L. aestivum	http://wgb.cimmyt.org/gringlobal/accessiondetail.aspx?id=63170
SEEDDIV2398	0.0030906	-0.000764	-0.0047267	10.18730/DCPMW	Landrace	Triticum aestivum L. aestivum	http://wgb.cimmyt.org/gringlobal/accessiondetail.aspx?id=60117
SEEDDIV33972	0.0053228	9.31e-05	0.0028275	10.18730/BVQ65	Landrace	Triticum aestivum L. aestivum	http://wgb.cimmyt.org/gringlobal/accessiondetail.aspx?id=140434
SEEDDIV2399	0.0043664	0.000387	0.000396	10.18730/DCPNX	Landrace	Triticum aestivum L. aestivum	http://wgb.cimmyt.org/gringlobal/accessiondetail.aspx?id=60118
SEEDDIV33973	0.0056362	0.000948	0.0013447	10.18730/BVQ76	Landrace	Triticum aestivum L. aestivum	http://wgb.cimmyt.org/gringlobal/accessiondetail.aspx?id=140435
SEEDDIV33974	0.0056508	0.000973	0.0011622	10.18730/BVQ87	Landrace	Triticum aestivum L. aestivum	http://wgb.cimmyt.org/gringlobal/accessiondetail.aspx?id=140436
SEEDDIV33975	0.0056564	0.0010571	0.0012623	10.18730/BVQ98	Landrace	Triticum aestivum L. aestivum	http://wgb.cimmyt.org/gringlobal/accessiondetail.aspx?id=140437
SEEDDIV33970	0.0057526	0.000933	0.0012499	10.18730/BVQ43	Landrace	Triticum aestivum L. aestivum	http://wgb.cimmyt.org/gringlobal/accessiondetail.aspx?id=140432
SEEDDIV33971	0.0057016	0.001064	0.0012923	10.18730/BVQ54	Landrace	Triticum aestivum L. aestivum	http://wgb.cimmyt.org/gringlobal/accessiondetail.aspx?id=140433
SEEDDIV33976	0.0056473	0.000949	0.0013429	10.18730/BVQA9	Landrace	Triticum aestivum L. aestivum	http://wgb.cimmyt.org/gringlobal/accessiondetail.aspx?id=140438
SEEDDIV33977	0.0050598	0.000967	0.00096	10.18730/BVQBA	Landrace	Triticum aestivum L. aestivum	http://wgb.cimmyt.org/gringlobal/accessiondetail.aspx?id=140439
SEEDDIV33978	0.0050401	0.000848	0.001024	10.18730/BVQCB	Landrace	Triticum aestivum L. aestivum	http://wgb.cimmyt.org/gringlobal/accessiondetail.aspx?id=140440
SEEDDIV33979	0.0057484	0.0010323	0.001297	10.18730/BVQDC	Landrace	Triticum aestivum L. aestivum	http://wgb.cimmyt.org/gringlobal/accessiondetail.aspx?id=140441
SEEDDIV18375	-0.003314	-0.0017329	0.0019275	10.18730/DE8EZ	Landrace	Triticum aestivum L. aestivum	http://wgb.cimmyt.org/gringlobal/accessiondetail.aspx?id=63213
SEEDDIV18376	-0.0031523	-0.0017069	0.0020121	10.18730/DE8F*	Landrace	Triticum aestivum L. aestivum	http://wgb.cimmyt.org/gringlobal/accessiondetail.aspx?id=63214
SEEDDIV18373	-0.0032517	-0.0016885	0.0020367	10.18730/DE8CX	Landrace	Triticum aestivum L. aestivum	http://wgb.cimmyt.org/gringlobal/accessiondetail.aspx?id=63211
SEEDDIV18374	-0.0025459	-0.0016614	0.0012831	10.18730/DE8DY	Landrace	Triticum aestivum L. aestivum	http://wgb.cimmyt.org/gringlobal/accessiondetail.aspx?id=63212
SEEDDIV18379	-0.0032684	-0.0018362	0.0018829	10.18730/DE8J=	Landrace	Triticum aestivum L. aestivum	http://wgb.cimmyt.org/gringlobal/accessiondetail.aspx?id=63217
SEEDDIV18377	-0.0034788	-0.0026674	0.001753	10.18730/DE7A*	Landrace	Triticum aestivum L. aestivum	http://wgb.cimmyt.org/gringlobal/accessiondetail.aspx?id=63177
SEEDDIV18378	-0.0013574	0.0151471	0.0031897	10.18730/DE8H$	Landrace	Triticum aestivum L. aestivum	http://wgb.cimmyt.org/gringlobal/accessiondetail.aspx?id=63216
SEEDDIV18371	-0.0031989	-0.001828	0.0018603	10.18730/DE8AV	Landrace	Triticum aestivum L. aestivum	http://wgb.cimmyt.org/gringlobal/accessiondetail.aspx?id=63209
SEEDDIV18372	-0.0034862	-0.0030223	0.001291	10.18730/DE8BW	Landrace	Triticum aestivum L. aestivum	http://wgb.cimmyt.org/gringlobal/accessiondetail.aspx?id=63210
SEEDDIV18370	-0.0034765	-0.0016235	0.0011648	10.18730/DE89T	Landrace	Triticum aestivum L. aestivum	http://wgb.cimmyt.org/gringlobal/accessiondetail.aspx?id=63208
SEEDDIV33983	0.005682	0.00096	0.0012692	10.18730/BVQHG	Landrace	Triticum aestivum L. aestivum	http://wgb.cimmyt.org/gringlobal/accessiondetail.aspx?id=140445
SEEDDIV33984	0.0056701	0.0010195	0.0012975	10.18730/BVQJH	Landrace	Triticum aestivum L. aestivum	http://wgb.cimmyt.org/gringlobal/accessiondetail.aspx?id=140446
SEEDDIV33985	0.0056756	0.000966	0.0013031	10.18730/BVQKJ	Landrace	Triticum aestivum L. aestivum	http://wgb.cimmyt.org/gringlobal/accessiondetail.aspx?id=140447
SEEDDIV33986	0.0048828	0.000546	0.000923	10.18730/BVQMK	Landrace	Triticum aestivum L. aestivum	http://wgb.cimmyt.org/gringlobal/accessiondetail.aspx?id=140448
SEEDDIV33980	0.0056616	0.0010039	0.001317	10.18730/BVQED	Landrace	Triticum aestivum L. aestivum	http://wgb.cimmyt.org/gringlobal/accessiondetail.aspx?id=140442
SEEDDIV33981	0.0056142	0.0010243	0.0012559	10.18730/BVQFE	Landrace	Triticum aestivum L. aestivum	http://wgb.cimmyt.org/gringlobal/accessiondetail.aspx?id=140443
SEEDDIV33982	0.0028686	0.0015437	-0.0046477	10.18730/BVQGF	Landrace	Triticum aestivum L. aestivum	http://wgb.cimmyt.org/gringlobal/accessiondetail.aspx?id=140444
SEEDDIV33987	0.0057078	0.000991	0.0012911	10.18730/BVQNM	Landrace	Triticum aestivum L. aestivum	http://wgb.cimmyt.org/gringlobal/accessiondetail.aspx?id=140449
SEEDDIV33988	0.0057084	0.0010083	0.0012547	10.18730/BVQPN	Landrace	Triticum aestivum L. aestivum	http://wgb.cimmyt.org/gringlobal/accessiondetail.aspx?id=140450
SEEDDIV33989	0.0056988	0.000949	0.0013126	10.18730/BVQQP	Landrace	Triticum aestivum L. aestivum	http://wgb.cimmyt.org/gringlobal/accessiondetail.aspx?id=140451
SEEDDIV18364	-0.0033665	-0.0017206	0.0017906	10.18730/DE83M	Landrace	Triticum aestivum L. aestivum	http://wgb.cimmyt.org/gringlobal/accessiondetail.aspx?id=63202
SEEDDIV18365	-0.0029222	-0.001497	0.0014663	10.18730/DE84N	Landrace	Triticum aestivum L. aestivum	http://wgb.cimmyt.org/gringlobal/accessiondetail.aspx?id=63203
SEEDDIV18362	-0.0032661	-0.0016922	0.0019392	10.18730/DE81J	Landrace	Triticum aestivum L. aestivum	http://wgb.cimmyt.org/gringlobal/accessiondetail.aspx?id=63200
SEEDDIV18363	-0.0036985	-0.0031008	0.0013373	10.18730/DE82K	Landrace	Triticum aestivum L. aestivum	http://wgb.cimmyt.org/gringlobal/accessiondetail.aspx?id=63201
SEEDDIV18368	-0.0033056	-0.0018044	0.000558	10.18730/DE87R	Landrace	Triticum aestivum L. aestivum	http://wgb.cimmyt.org/gringlobal/accessiondetail.aspx?id=63206
SEEDDIV18369	-0.0031915	-0.0017076	0.0018429	10.18730/DE88S	Landrace	Triticum aestivum L. aestivum	http://wgb.cimmyt.org/gringlobal/accessiondetail.aspx?id=63207
SEEDDIV18366	-0.0032527	-0.0015402	0.0018535	10.18730/DE85P	Landrace	Triticum aestivum L. aestivum	http://wgb.cimmyt.org/gringlobal/accessiondetail.aspx?id=63204
SEEDDIV18367	-0.0034091	-0.001611	0.0019178	10.18730/DE86Q	Landrace	Triticum aestivum L. aestivum	http://wgb.cimmyt.org/gringlobal/accessiondetail.aspx?id=63205
SEEDDIV18360	-0.0033006	-0.0019464	0.0018665	10.18730/DE7ZG	Landrace	Triticum aestivum L. aestivum	http://wgb.cimmyt.org/gringlobal/accessiondetail.aspx?id=63198
SEEDDIV18361	-0.0033423	-0.0016009	0.0020055	10.18730/DE80H	Landrace	Triticum aestivum L. aestivum	http://wgb.cimmyt.org/gringlobal/accessiondetail.aspx?id=63199
SEEDDIV2377	0.003765	0.001481	-0.0046787	10.18730/DCNZ7	Landrace	Triticum aestivum L. aestivum	http://wgb.cimmyt.org/gringlobal/accessiondetail.aspx?id=60077
SEEDDIV18397	-0.0034885	-0.0026062	0.0016364	10.18730/DE7C$	Landrace	Triticum aestivum L. aestivum	http://wgb.cimmyt.org/gringlobal/accessiondetail.aspx?id=63179
SEEDDIV18398	-0.0039147	-0.0028537	0.0013727	10.18730/DE96J	Landrace	Triticum aestivum L. aestivum	http://wgb.cimmyt.org/gringlobal/accessiondetail.aspx?id=63239
SEEDDIV18395	-0.0035215	-0.0027032	0.000885	10.18730/DE94G	Landrace	Triticum aestivum L. aestivum	http://wgb.cimmyt.org/gringlobal/accessiondetail.aspx?id=63237
SEEDDIV18396	-0.0032535	-0.0028865	0.000628	10.18730/DE95H	Landrace	Triticum aestivum L. aestivum	http://wgb.cimmyt.org/gringlobal/accessiondetail.aspx?id=63238
SEEDDIV18399	-0.0033075	-0.0031601	0.000531	10.18730/DE97K	Landrace	Triticum aestivum L. aestivum	http://wgb.cimmyt.org/gringlobal/accessiondetail.aspx?id=63240
SEEDDIV18390	-0.0031561	-0.0018045	0.0017775	10.18730/DE8W8	Landrace	Triticum aestivum L. aestivum	http://wgb.cimmyt.org/gringlobal/accessiondetail.aspx?id=63228
SEEDDIV2380	0.0047378	-0.0015562	-0.0024686	10.18730/DCP3B	Landrace	Triticum aestivum L. aestivum	http://wgb.cimmyt.org/gringlobal/accessiondetail.aspx?id=60085
SEEDDIV18393	-0.0033862	-0.0015849	0.0019383	10.18730/DE90C	Landrace	Triticum aestivum L. aestivum	http://wgb.cimmyt.org/gringlobal/accessiondetail.aspx?id=63232
SEEDDIV18394	-0.0033471	-0.0016363	0.0019076	10.18730/DE92E	Landrace	Triticum aestivum L. aestivum	http://wgb.cimmyt.org/gringlobal/accessiondetail.aspx?id=63234
SEEDDIV18391	-0.003538	-0.0035029	0.0011112	10.18730/DE8X9	Landrace	Triticum aestivum L. aestivum	http://wgb.cimmyt.org/gringlobal/accessiondetail.aspx?id=63229
SEEDDIV18392	-0.003363	-0.001632	0.0018383	10.18730/DE8ZB	Landrace	Triticum aestivum L. aestivum	http://wgb.cimmyt.org/gringlobal/accessiondetail.aspx?id=63231
SEEDDIV2386	0.0053105	-0.000644	-0.0018468	10.18730/DCP5D	Landrace	Triticum aestivum L. aestivum	http://wgb.cimmyt.org/gringlobal/accessiondetail.aspx?id=60094
SEEDDIV2387	0.0038239	-0.0013789	-0.0051576	10.18730/DCP7F	Landrace	Triticum aestivum L. aestivum	http://wgb.cimmyt.org/gringlobal/accessiondetail.aspx?id=60096
SEEDDIV18386	-0.0031492	-0.0017883	0.0018439	10.18730/DE8S5	Landrace	Triticum aestivum L. aestivum	http://wgb.cimmyt.org/gringlobal/accessiondetail.aspx?id=63224
SEEDDIV18387	-0.0044311	-0.0031052	0.000431	10.18730/DE8T6	Landrace	Triticum aestivum L. aestivum	http://wgb.cimmyt.org/gringlobal/accessiondetail.aspx?id=63225
SEEDDIV18384	-0.0032793	-0.0017192	0.0019188	10.18730/DE8Q3	Landrace	Triticum aestivum L. aestivum	http://wgb.cimmyt.org/gringlobal/accessiondetail.aspx?id=63222
SEEDDIV18385	-0.0033931	-0.0016466	0.0018586	10.18730/DE8R4	Landrace	Triticum aestivum L. aestivum	http://wgb.cimmyt.org/gringlobal/accessiondetail.aspx?id=63223
SEEDDIV18388	-0.0035187	-0.0026447	0.0016126	10.18730/DE7B~	Landrace	Triticum aestivum L. aestivum	http://wgb.cimmyt.org/gringlobal/accessiondetail.aspx?id=63178
SEEDDIV18389	-0.003238	-0.0016659	0.0019018	10.18730/DE8V7	Landrace	Triticum aestivum L. aestivum	http://wgb.cimmyt.org/gringlobal/accessiondetail.aspx?id=63227
SEEDDIV2393	0.004562	0.000222	0.00061	10.18730/DCPGR	Landrace	Triticum aestivum L. aestivum	http://wgb.cimmyt.org/gringlobal/accessiondetail.aspx?id=60111
SEEDDIV18382	-0.0033525	-0.0016528	0.0019286	10.18730/DE8N1	Landrace	Triticum aestivum L. aestivum	http://wgb.cimmyt.org/gringlobal/accessiondetail.aspx?id=63220
SEEDDIV18383	-0.0031772	-0.0017951	0.0018437	10.18730/DE8P2	Landrace	Triticum aestivum L. aestivum	http://wgb.cimmyt.org/gringlobal/accessiondetail.aspx?id=63221
SEEDDIV18380	-0.0037316	-0.0030252	0.0015538	10.18730/DE8KU	Landrace	Triticum aestivum L. aestivum	http://wgb.cimmyt.org/gringlobal/accessiondetail.aspx?id=63218
SEEDDIV2396	0.0047152	-0.0013906	-0.0023177	10.18730/DCPJT	Landrace	Triticum aestivum L. aestivum	http://wgb.cimmyt.org/gringlobal/accessiondetail.aspx?id=60115
SEEDDIV18381	-0.0031381	-0.0017856	0.00174	10.18730/DE8M0	Landrace	Triticum aestivum L. aestivum	http://wgb.cimmyt.org/gringlobal/accessiondetail.aspx?id=63219
SEEDDIV2397	0.0035953	-0.001155	-0.0050013	10.18730/DCPKV	Landrace	Triticum aestivum L. aestivum	http://wgb.cimmyt.org/gringlobal/accessiondetail.aspx?id=60116
SEEDDIV2354	-0.000786	0.0205583	0.001254	10.18730/DCN2F	Landrace	Triticum aestivum L. aestivum	http://wgb.cimmyt.org/gringlobal/accessiondetail.aspx?id=60034
SEEDDIV2355	0.0077672	-0.0010172	0.0061227	10.18730/DCNBR	Landrace	Triticum aestivum L. aestivum	http://wgb.cimmyt.org/gringlobal/accessiondetail.aspx?id=60045
SEEDDIV2356	0.0072995	-0.000497	0.0015905	10.18730/DCNCS	Landrace	Triticum aestivum L. aestivum	http://wgb.cimmyt.org/gringlobal/accessiondetail.aspx?id=60046
SEEDDIV2358	0.0040287	-0.000738	-0.0045884	10.18730/DCNDT	Landrace	Triticum aestivum L. aestivum	http://wgb.cimmyt.org/gringlobal/accessiondetail.aspx?id=60048
SEEDDIV2360	0.0047184	-0.0016019	-0.0023693	10.18730/DCNFW	Landrace	Triticum aestivum L. aestivum	http://wgb.cimmyt.org/gringlobal/accessiondetail.aspx?id=60051
SEEDDIV2361	0.0033549	-0.000703	-0.0043375	10.18730/DCNGX	Landrace	Triticum aestivum L. aestivum	http://wgb.cimmyt.org/gringlobal/accessiondetail.aspx?id=60052
SEEDDIV2363	0.0046828	-0.001606	-0.0023956	10.18730/DCNM~	Landrace	Triticum aestivum L. aestivum	http://wgb.cimmyt.org/gringlobal/accessiondetail.aspx?id=60058
SEEDDIV2364	0.0031309	0.000191	-0.0036521	10.18730/DCNN$	Landrace	Triticum aestivum L. aestivum	http://wgb.cimmyt.org/gringlobal/accessiondetail.aspx?id=60059
SEEDDIV2365	0.0047212	-0.001624	-0.0023765	10.18730/DCNP=	Landrace	Triticum aestivum L. aestivum	http://wgb.cimmyt.org/gringlobal/accessiondetail.aspx?id=60060
SEEDDIV2368	-0.000685	0.0204284	0.0015782	10.18730/DCNR0	Landrace	Triticum aestivum L. aestivum	http://wgb.cimmyt.org/gringlobal/accessiondetail.aspx?id=60064
SEEDDIV2369	0.0059047	-0.0012487	-0.0012197	10.18730/DCNS1	Landrace	Triticum aestivum L. aestivum	http://wgb.cimmyt.org/gringlobal/accessiondetail.aspx?id=60065
SEEDDIV2370	0.005953	-0.0012367	-0.0013177	10.18730/DCNT2	Landrace	Triticum aestivum L. aestivum	http://wgb.cimmyt.org/gringlobal/accessiondetail.aspx?id=60067
SEEDDIV2371	0.0080664	-0.0012059	0.0062418	10.18730/DCNV3	Landrace	Triticum aestivum L. aestivum	http://wgb.cimmyt.org/gringlobal/accessiondetail.aspx?id=60068
SEEDDIV2372	0.0039122	-0.000919	-0.0044689	10.18730/DCNW4	Landrace	Triticum aestivum L. aestivum	http://wgb.cimmyt.org/gringlobal/accessiondetail.aspx?id=60070
SEEDDIV2374	0.0047122	-0.0015327	-0.0023991	10.18730/DCNY6	Landrace	Triticum aestivum L. aestivum	http://wgb.cimmyt.org/gringlobal/accessiondetail.aspx?id=60075
SEEDDIV33804	0.0041731	0.000786	-0.0015366	10.18730/BVERZ	Landrace	Triticum aestivum L. aestivum	http://wgb.cimmyt.org/gringlobal/accessiondetail.aspx?id=140164
SEEDDIV33805	0.0057934	0.000989	0.0011946	10.18730/BVES*	Landrace	Triticum aestivum L. aestivum	http://wgb.cimmyt.org/gringlobal/accessiondetail.aspx?id=140165
SEEDDIV33806	0.0052722	0.0010455	0.0010598	10.18730/BVET~	Landrace	Triticum aestivum L. aestivum	http://wgb.cimmyt.org/gringlobal/accessiondetail.aspx?id=140166
SEEDDIV33807	0.005746	0.000973	0.0012886	10.18730/BVEV$	Landrace	Triticum aestivum L. aestivum	http://wgb.cimmyt.org/gringlobal/accessiondetail.aspx?id=140167
SEEDDIV33800	0.0057228	0.000917	0.0013656	10.18730/BVEMV	Landrace	Triticum aestivum L. aestivum	http://wgb.cimmyt.org/gringlobal/accessiondetail.aspx?id=140160
SEEDDIV33801	0.0057308	0.000936	0.0012811	10.18730/BVENW	Landrace	Triticum aestivum L. aestivum	http://wgb.cimmyt.org/gringlobal/accessiondetail.aspx?id=140161
SEEDDIV33802	0.0057496	0.000932	0.0012773	10.18730/BVEPX	Landrace	Triticum aestivum L. aestivum	http://wgb.cimmyt.org/gringlobal/accessiondetail.aspx?id=140162
SEEDDIV33803	0.0057059	0.000915	0.0012143	10.18730/BVEQY	Landrace	Triticum aestivum L. aestivum	http://wgb.cimmyt.org/gringlobal/accessiondetail.aspx?id=140163
SEEDDIV33830	0.0057084	0.000986	0.0012158	10.18730/BVFJM	Landrace	Triticum aestivum L. aestivum	http://wgb.cimmyt.org/gringlobal/accessiondetail.aspx?id=140190
SEEDDIV33831	0.0050713	0.000875	0.000937	10.18730/BVFKN	Landrace	Triticum aestivum L. aestivum	http://wgb.cimmyt.org/gringlobal/accessiondetail.aspx?id=140191
SEEDDIV33832	0.0054862	0.000867	0.0010971	10.18730/BVFMP	Landrace	Triticum aestivum L. aestivum	http://wgb.cimmyt.org/gringlobal/accessiondetail.aspx?id=140192
SEEDDIV33837	0.0049611	0.0011129	0.000702	10.18730/BVJXG	Landrace	Triticum aestivum L. aestivum	http://wgb.cimmyt.org/gringlobal/accessiondetail.aspx?id=140297
SEEDDIV33838	0.0057207	0.0010317	0.0012563	10.18730/BVJYH	Landrace	Triticum aestivum L. aestivum	http://wgb.cimmyt.org/gringlobal/accessiondetail.aspx?id=140298
SEEDDIV33839	0.0056776	0.000977	0.0012586	10.18730/BVJZJ	Landrace	Triticum aestivum L. aestivum	http://wgb.cimmyt.org/gringlobal/accessiondetail.aspx?id=140299
SEEDDIV33833	0.0042061	0.000762	-0.0016443	10.18730/BVFNQ	Landrace	Triticum aestivum L. aestivum	http://wgb.cimmyt.org/gringlobal/accessiondetail.aspx?id=140193
SEEDDIV33834	0.0053802	0.000556	0.0018063	10.18730/BVFPR	Landrace	Triticum aestivum L. aestivum	http://wgb.cimmyt.org/gringlobal/accessiondetail.aspx?id=140194
SEEDDIV33835	0.0057452	0.0010162	0.0012872	10.18730/BVJVE	Landrace	Triticum aestivum L. aestivum	http://wgb.cimmyt.org/gringlobal/accessiondetail.aspx?id=140295
SEEDDIV33836	0.0056976	0.001034	0.0012898	10.18730/BVJWF	Landrace	Triticum aestivum L. aestivum	http://wgb.cimmyt.org/gringlobal/accessiondetail.aspx?id=140296
SEEDDIV33840	0.0053279	5.9e-05	0.0028361	10.18730/BVK0K	Landrace	Triticum aestivum L. aestivum	http://wgb.cimmyt.org/gringlobal/accessiondetail.aspx?id=140300
SEEDDIV33841	0.0057511	0.000972	0.0012151	10.18730/BVK1M	Landrace	Triticum aestivum L. aestivum	http://wgb.cimmyt.org/gringlobal/accessiondetail.aspx?id=140301
SEEDDIV33842	0.0057178	0.0010316	0.0012842	10.18730/BVK2N	Landrace	Triticum aestivum L. aestivum	http://wgb.cimmyt.org/gringlobal/accessiondetail.aspx?id=140302
SEEDDIV33848	0.00574	0.0010428	0.0012526	10.18730/BVK8V	Landrace	Triticum aestivum L. aestivum	http://wgb.cimmyt.org/gringlobal/accessiondetail.aspx?id=140308
SEEDDIV33849	0.0057409	0.001023	0.0012532	10.18730/BVK9W	Landrace	Triticum aestivum L. aestivum	http://wgb.cimmyt.org/gringlobal/accessiondetail.aspx?id=140309
SEEDDIV33844	0.005816	0.0010534	0.0012981	10.18730/BVK4Q	Landrace	Triticum aestivum L. aestivum	http://wgb.cimmyt.org/gringlobal/accessiondetail.aspx?id=140304
SEEDDIV33845	0.0057009	0.0010862	0.0012781	10.18730/BVK5R	Landrace	Triticum aestivum L. aestivum	http://wgb.cimmyt.org/gringlobal/accessiondetail.aspx?id=140305
SEEDDIV33846	0.0057295	0.0010717	0.0012889	10.18730/BVK6S	Landrace	Triticum aestivum L. aestivum	http://wgb.cimmyt.org/gringlobal/accessiondetail.aspx?id=140306
SEEDDIV33847	0.0057419	0.001044	0.0012506	10.18730/BVK7T	Landrace	Triticum aestivum L. aestivum	http://wgb.cimmyt.org/gringlobal/accessiondetail.aspx?id=140307
SEEDDIV33810	0.0057524	0.0010034	0.001336	10.18730/BVEY0	Landrace	Triticum aestivum L. aestivum	http://wgb.cimmyt.org/gringlobal/accessiondetail.aspx?id=140170
SEEDDIV18218	-0.000621	-7.44e-05	-0.0034586	10.18730/DMCED	Landrace	Triticum aestivum L. aestivum	http://wgb.cimmyt.org/gringlobal/accessiondetail.aspx?id=113236
SEEDDIV33815	0.0057465	0.0010061	0.0012486	10.18730/BVF35	Landrace	Triticum aestivum L. aestivum	http://wgb.cimmyt.org/gringlobal/accessiondetail.aspx?id=140175
SEEDDIV18219	-0.0029738	-0.0011245	0.0016662	10.18730/DES17	Landrace	Triticum aestivum L. aestivum	http://wgb.cimmyt.org/gringlobal/accessiondetail.aspx?id=63747
SEEDDIV33816	0.0057279	0.000983	0.0012238	10.18730/BVF46	Landrace	Triticum aestivum L. aestivum	http://wgb.cimmyt.org/gringlobal/accessiondetail.aspx?id=140176
SEEDDIV18216	-3.81e-05	-0.000935	-0.0035778	10.18730/DMCCB	Landrace	Triticum aestivum L. aestivum	http://wgb.cimmyt.org/gringlobal/accessiondetail.aspx?id=113234
SEEDDIV33817	0.0056561	0.000914	0.0013169	10.18730/BVF57	Landrace	Triticum aestivum L. aestivum	http://wgb.cimmyt.org/gringlobal/accessiondetail.aspx?id=140177
SEEDDIV18217	-0.00011	-0.000596	-0.0034821	10.18730/DMCDC	Landrace	Triticum aestivum L. aestivum	http://wgb.cimmyt.org/gringlobal/accessiondetail.aspx?id=113235
SEEDDIV33818	0.0057634	0.000997	0.0013476	10.18730/BVF68	Landrace	Triticum aestivum L. aestivum	http://wgb.cimmyt.org/gringlobal/accessiondetail.aspx?id=140178
SEEDDIV33811	0.0056688	0.0010099	0.0012713	10.18730/BVEZ1	Landrace	Triticum aestivum L. aestivum	http://wgb.cimmyt.org/gringlobal/accessiondetail.aspx?id=140171
SEEDDIV33812	0.0051284	0.000897	0.000968	10.18730/BVF02	Landrace	Triticum aestivum L. aestivum	http://wgb.cimmyt.org/gringlobal/accessiondetail.aspx?id=140172
SEEDDIV33813	0.0032418	0.000328	-0.000708	10.18730/BVF13	Landrace	Triticum aestivum L. aestivum	http://wgb.cimmyt.org/gringlobal/accessiondetail.aspx?id=140173
SEEDDIV33814	0.0057467	0.0010045	0.0013692	10.18730/BVF24	Landrace	Triticum aestivum L. aestivum	http://wgb.cimmyt.org/gringlobal/accessiondetail.aspx?id=140174
SEEDDIV18210	0.00099	-0.000743	-0.0060392	10.18730/DMDB5	Landrace	Triticum aestivum L. aestivum	http://wgb.cimmyt.org/gringlobal/accessiondetail.aspx?id=113265
SEEDDIV18211	-3.01e-05	-0.000556	-0.0035514	10.18730/DMDC6	Landrace	Triticum aestivum L. aestivum	http://wgb.cimmyt.org/gringlobal/accessiondetail.aspx?id=113266
SEEDDIV18214	-2.58e-05	-0.000605	-0.0034419	10.18730/DMCA9	Landrace	Triticum aestivum L. aestivum	http://wgb.cimmyt.org/gringlobal/accessiondetail.aspx?id=113232
SEEDDIV33808	0.0057399	0.000998	0.0012855	10.18730/BVEW=	Landrace	Triticum aestivum L. aestivum	http://wgb.cimmyt.org/gringlobal/accessiondetail.aspx?id=140168
SEEDDIV18215	-4.26e-05	-0.00055	-0.0034957	10.18730/DMCBA	Landrace	Triticum aestivum L. aestivum	http://wgb.cimmyt.org/gringlobal/accessiondetail.aspx?id=113233
SEEDDIV33809	0.0056985	0.0010089	0.0013217	10.18730/BVEXU	Landrace	Triticum aestivum L. aestivum	http://wgb.cimmyt.org/gringlobal/accessiondetail.aspx?id=140169
SEEDDIV18212	-1.83e-05	-0.000598	-0.003535	10.18730/DMC98	Landrace	Triticum aestivum L. aestivum	http://wgb.cimmyt.org/gringlobal/accessiondetail.aspx?id=113231
SEEDDIV18213	0.000833	0.000843	-0.0055627	10.18730/DMDD7	Landrace	Triticum aestivum L. aestivum	http://wgb.cimmyt.org/gringlobal/accessiondetail.aspx?id=113267
SEEDDIV33820	0.0057238	0.0010115	0.0012445	10.18730/BVF8A	Landrace	Triticum aestivum L. aestivum	http://wgb.cimmyt.org/gringlobal/accessiondetail.aspx?id=140180
SEEDDIV33821	0.0056802	0.000996	0.0013312	10.18730/BVF9B	Landrace	Triticum aestivum L. aestivum	http://wgb.cimmyt.org/gringlobal/accessiondetail.aspx?id=140181
SEEDDIV18207	-5.87e-05	-0.00059	-0.0034534	10.18730/DMD82	Landrace	Triticum aestivum L. aestivum	http://wgb.cimmyt.org/gringlobal/accessiondetail.aspx?id=113262
SEEDDIV33826	0.005097	0.000956	0.00092	10.18730/BVFEG	Landrace	Triticum aestivum L. aestivum	http://wgb.cimmyt.org/gringlobal/accessiondetail.aspx?id=140186
SEEDDIV18208	-4.65e-05	-0.000515	-0.0035495	10.18730/DMD93	Landrace	Triticum aestivum L. aestivum	http://wgb.cimmyt.org/gringlobal/accessiondetail.aspx?id=113263
SEEDDIV33827	0.0057282	0.000968	0.0012742	10.18730/BVFFH	Landrace	Triticum aestivum L. aestivum	http://wgb.cimmyt.org/gringlobal/accessiondetail.aspx?id=140187
SEEDDIV18205	0.0014986	0.0012907	-0.0084716	10.18730/DMD60	Landrace	Triticum aestivum L. aestivum	http://wgb.cimmyt.org/gringlobal/accessiondetail.aspx?id=113260
SEEDDIV33828	0.0057288	0.000994	0.0012372	10.18730/BVFGJ	Landrace	Triticum aestivum L. aestivum	http://wgb.cimmyt.org/gringlobal/accessiondetail.aspx?id=140188
SEEDDIV18206	-7.27e-05	-0.000574	-0.0034591	10.18730/DMD71	Landrace	Triticum aestivum L. aestivum	http://wgb.cimmyt.org/gringlobal/accessiondetail.aspx?id=113261
SEEDDIV33829	0.0042335	0.000805	-0.0016599	10.18730/BVFHK	Landrace	Triticum aestivum L. aestivum	http://wgb.cimmyt.org/gringlobal/accessiondetail.aspx?id=140189
SEEDDIV33822	0.0057552	0.0010279	0.0013172	10.18730/BVFAC	Landrace	Triticum aestivum L. aestivum	http://wgb.cimmyt.org/gringlobal/accessiondetail.aspx?id=140182
SEEDDIV33823	0.0042054	0.000859	-0.0016105	10.18730/BVFBD	Landrace	Triticum aestivum L. aestivum	http://wgb.cimmyt.org/gringlobal/accessiondetail.aspx?id=140183
SEEDDIV18209	-0.000816	4.2e-05	-0.0046076	10.18730/DMDA4	Landrace	Triticum aestivum L. aestivum	http://wgb.cimmyt.org/gringlobal/accessiondetail.aspx?id=113264
SEEDDIV33824	0.0056897	0.000961	0.0012939	10.18730/BVFCE	Landrace	Triticum aestivum L. aestivum	http://wgb.cimmyt.org/gringlobal/accessiondetail.aspx?id=140184
SEEDDIV33825	0.0057455	0.000979	0.001229	10.18730/BVFDF	Landrace	Triticum aestivum L. aestivum	http://wgb.cimmyt.org/gringlobal/accessiondetail.aspx?id=140185
SEEDDIV18200	-9.99e-05	-0.000588	-0.0034854	10.18730/DMD2~	Landrace	Triticum aestivum L. aestivum	http://wgb.cimmyt.org/gringlobal/accessiondetail.aspx?id=113256
SEEDDIV18203	0.0019104	0.0010955	-0.0079678	10.18730/DMD4=	Landrace	Triticum aestivum L. aestivum	http://wgb.cimmyt.org/gringlobal/accessiondetail.aspx?id=113258
SEEDDIV33819	0.0052532	0.000901	0.0017737	10.18730/BVF79	Landrace	Triticum aestivum L. aestivum	http://wgb.cimmyt.org/gringlobal/accessiondetail.aspx?id=140179
SEEDDIV18204	6.71e-05	-0.000565	-0.003678	10.18730/DMD5U	Landrace	Triticum aestivum L. aestivum	http://wgb.cimmyt.org/gringlobal/accessiondetail.aspx?id=113259
SEEDDIV18201	-5.98e-05	-0.000616	-0.0035634	10.18730/DMC87	Landrace	Triticum aestivum L. aestivum	http://wgb.cimmyt.org/gringlobal/accessiondetail.aspx?id=113230
SEEDDIV18202	5.42e-05	-0.000623	-0.0035309	10.18730/DMD3$	Landrace	Triticum aestivum L. aestivum	http://wgb.cimmyt.org/gringlobal/accessiondetail.aspx?id=113257
SEEDICAR19390	0.0064326	-0.0016388	0.0051496	10.18730/9HBD=	Unknown	Triticum aestivum L. aestivum	http://grs.icarda.org/accessions/?IG=139022
SEEDICAR19391	0.0025487	0.000589	-0.0050502	10.18730/9HBEU	Landrace	Triticum aestivum L. aestivum	http://grs.icarda.org/accessions/?IG=139023
SEEDICAR19396	0.005473	-0.0014312	0.0041864	10.18730/9HBM5	Landrace	Triticum aestivum L. aestivum	http://grs.icarda.org/accessions/?IG=139029
SEEDICAR19397	0.000333	-0.0013562	-0.0044102	10.18730/9HBN6	Landrace	Triticum aestivum L. aestivum	http://grs.icarda.org/accessions/?IG=139030
SEEDICAR19398	0.000969	7.06e-05	-0.0052526	10.18730/9HBP7	Landrace	Triticum aestivum L. aestivum	http://grs.icarda.org/accessions/?IG=139031
SEEDICAR19399	-0.0006	-0.000408	-0.0038351	10.18730/9HBSA	Landrace	Triticum aestivum L. aestivum	http://grs.icarda.org/accessions/?IG=139034
SEEDICAR19392	0.000368	0.0022385	-0.005164	10.18730/9HBG1	Landrace	Triticum aestivum L. aestivum	http://grs.icarda.org/accessions/?IG=139025
SEEDICAR19393	0.0045198	-0.000606	-0.000379	10.18730/9HBH2	Landrace	Triticum aestivum L. aestivum	http://grs.icarda.org/accessions/?IG=139026
SEEDICAR19394	0.0012445	-0.0012719	-0.0051816	10.18730/9HBJ3	Landrace	Triticum aestivum L. aestivum	http://grs.icarda.org/accessions/?IG=139027
SEEDICAR19395	0.0054142	-0.0013752	0.0041803	10.18730/9HBK4	Landrace	Triticum aestivum L. aestivum	http://grs.icarda.org/accessions/?IG=139028
SEEDDIV2500	-0.0027408	0.0062032	0.0015604	10.18730/DTK8B	Landrace	Triticum aestivum L. aestivum	http://wgb.cimmyt.org/gringlobal/accessiondetail.aspx?id=127400
SEEDICAR19380	0.0081718	-0.001436	0.0065403	10.18730/9HAZN	Landrace	Triticum aestivum L. aestivum	http://grs.icarda.org/accessions/?IG=139008
SEEDDIV2501	0.0085063	-0.0014129	0.0063695	10.18730/DTKFJ	Landrace	Triticum aestivum L. aestivum	http://wgb.cimmyt.org/gringlobal/accessiondetail.aspx?id=127407
SEEDDIV2502	0.0084551	-0.0013873	0.0063809	10.18730/DTKGK	Landrace	Triticum aestivum L. aestivum	http://wgb.cimmyt.org/gringlobal/accessiondetail.aspx?id=127408
SEEDDIV2503	0.0049235	-0.000988	-0.00283	10.18730/DTKHM	Landrace	Triticum aestivum L. aestivum	http://wgb.cimmyt.org/gringlobal/accessiondetail.aspx?id=127409
SEEDDIV2504	0.0084271	-0.0010112	0.0070354	10.18730/DTKJN	Landrace	Triticum aestivum L. aestivum	http://wgb.cimmyt.org/gringlobal/accessiondetail.aspx?id=127410
SEEDDIV2505	0.0048714	-0.001193	-0.0027016	10.18730/DTKKP	Landrace	Triticum aestivum L. aestivum	http://wgb.cimmyt.org/gringlobal/accessiondetail.aspx?id=127411
SEEDICAR19385	0.0050283	-0.000975	0.0043955	10.18730/9HB6W	Unknown	Triticum aestivum L. aestivum	http://grs.icarda.org/accessions/?IG=139015
SEEDDIV2506	0.0048466	-0.0013713	-0.0030791	10.18730/DTKMQ	Landrace	Triticum aestivum L. aestivum	http://wgb.cimmyt.org/gringlobal/accessiondetail.aspx?id=127412
SEEDICAR19386	0.0010664	0.0011847	-0.0048436	10.18730/9HB7X	Unknown	Triticum aestivum L. aestivum	http://grs.icarda.org/accessions/?IG=139016
SEEDDIV2507	0.0083114	-0.0010876	0.0060138	10.18730/DTKRV	Landrace	Triticum aestivum L. aestivum	http://wgb.cimmyt.org/gringlobal/accessiondetail.aspx?id=127416
SEEDICAR19387	0.0056046	-0.0017356	0.0052008	10.18730/9HB9Z	Unknown	Triticum aestivum L. aestivum	http://grs.icarda.org/accessions/?IG=139018
SEEDDIV2508	0.0052543	-0.000983	-0.0028649	10.18730/DTKTX	Landrace	Triticum aestivum L. aestivum	http://wgb.cimmyt.org/gringlobal/accessiondetail.aspx?id=127418
SEEDICAR19388	0.0059026	-0.001091	0.0062839	10.18730/9HBB~	Unknown	Triticum aestivum L. aestivum	http://grs.icarda.org/accessions/?IG=139020
SEEDDIV2509	0.0050059	-0.000936	-0.0025293	10.18730/DTKWZ	Landrace	Triticum aestivum L. aestivum	http://wgb.cimmyt.org/gringlobal/accessiondetail.aspx?id=127420
SEEDICAR19381	0.0012444	-0.000673	-0.000395	10.18730/9HB1Q	Landrace	Triticum aestivum L. aestivum	http://grs.icarda.org/accessions/?IG=139010
SEEDICAR19382	0.0059878	-0.0017131	0.0050767	10.18730/9HB3S	Unknown	Triticum aestivum L. aestivum	http://grs.icarda.org/accessions/?IG=139012
SEEDICAR19383	0.0059845	-0.0017451	0.0050287	10.18730/9HB4T	Unknown	Triticum aestivum L. aestivum	http://grs.icarda.org/accessions/?IG=139013
SEEDICAR19384	0.005967	-0.0019445	0.0049226	10.18730/9HB5V	Unknown	Triticum aestivum L. aestivum	http://grs.icarda.org/accessions/?IG=139014
SEEDICAR19389	0.0055995	-0.0016505	0.0046926	10.18730/9HBC$	Unknown	Triticum aestivum L. aestivum	http://grs.icarda.org/accessions/?IG=139021
SEEDDIV2453	0.0073619	-0.0016677	0.0058203	10.18730/DT92J	Landrace	Triticum aestivum L. aestivum	http://wgb.cimmyt.org/gringlobal/accessiondetail.aspx?id=127060
SEEDDIV2454	0.0082708	-0.001234	0.0063211	10.18730/DT98R	Landrace	Triticum aestivum L. aestivum	http://wgb.cimmyt.org/gringlobal/accessiondetail.aspx?id=127066
SEEDDIV2455	-6.04e-05	-0.0025786	-0.0069121	10.18730/DT99S	Landrace	Triticum aestivum L. aestivum	http://wgb.cimmyt.org/gringlobal/accessiondetail.aspx?id=127067
SEEDDIV2456	0.0046985	-0.0015794	-0.0023924	10.18730/DT9AT	Landrace	Triticum aestivum L. aestivum	http://wgb.cimmyt.org/gringlobal/accessiondetail.aspx?id=127068
SEEDDIV2457	0.0082712	-0.0013273	0.0071315	10.18730/DTFRA	Landrace	Triticum aestivum L. aestivum	http://wgb.cimmyt.org/gringlobal/accessiondetail.aspx?id=127279
SEEDDIV2458	0.0084518	-0.0011706	0.0067662	10.18730/DTFXF	Landrace	Triticum aestivum L. aestivum	http://wgb.cimmyt.org/gringlobal/accessiondetail.aspx?id=127284
SEEDDIV2459	0.0083651	-0.0011272	0.0067421	10.18730/DTFZH	Landrace	Triticum aestivum L. aestivum	http://wgb.cimmyt.org/gringlobal/accessiondetail.aspx?id=127286
SEEDICAR19430	-0.000919	0.000155	-0.0026231	10.18730/9HD6J	Landrace	Triticum aestivum L. aestivum	http://grs.icarda.org/accessions/?IG=139079
SEEDICAR19431	0.0030463	-3.87e-05	-0.0040228	10.18730/9HD7K	Landrace	Triticum aestivum L. aestivum	http://grs.icarda.org/accessions/?IG=139080
SEEDICAR19432	0.000694	-0.000976	-0.0051752	10.18730/9HDAP	Landrace	Triticum aestivum L. aestivum	http://grs.icarda.org/accessions/?IG=139083
SEEDICAR19437	0.0072799	-0.0017929	0.0060076	10.18730/9HQPN	Landrace	Triticum aestivum L. aestivum	http://grs.icarda.org/accessions/?IG=139374
SEEDICAR19438	0.0070914	-0.0013878	0.0053895	10.18730/9HQRQ	Landrace	Triticum aestivum L. aestivum	http://grs.icarda.org/accessions/?IG=139376
SEEDICAR19439	0.007147	-0.001695	0.0055874	10.18730/9HQTS	Landrace	Triticum aestivum L. aestivum	http://grs.icarda.org/accessions/?IG=139378
SEEDICAR19433	0.0010971	-0.0016925	-0.0043463	10.18730/9HDCR	Landrace	Triticum aestivum L. aestivum	http://grs.icarda.org/accessions/?IG=139085
SEEDICAR19434	-6.51e-05	-0.0018543	-0.000439	10.18730/9HKJ0	Cultivar	Triticum aestivum L. aestivum	http://grs.icarda.org/accessions/?IG=139267
SEEDICAR19435	-0.0010825	-0.0029023	0.000703	10.18730/9HKT8	Cultivar	Triticum aestivum L. aestivum	http://grs.icarda.org/accessions/?IG=139271
SEEDICAR19436	0.0074113	-0.0017841	0.0065593	10.18730/9HQNM	Landrace	Triticum aestivum L. aestivum	http://grs.icarda.org/accessions/?IG=139373
SEEDDIV2460	0.0079978	-0.000927	0.0070099	10.18730/DTG0J	Landrace	Triticum aestivum L. aestivum	http://wgb.cimmyt.org/gringlobal/accessiondetail.aspx?id=127287
SEEDDIV2461	0.0080598	-0.0013209	0.0067471	10.18730/DTG3N	Landrace	Triticum aestivum L. aestivum	http://wgb.cimmyt.org/gringlobal/accessiondetail.aspx?id=127290
SEEDDIV2462	0.0083824	-0.0011895	0.0068202	10.18730/DTG6R	Landrace	Triticum aestivum L. aestivum	http://wgb.cimmyt.org/gringlobal/accessiondetail.aspx?id=127293
SEEDDIV2463	0.0084696	-0.0011625	0.0066401	10.18730/DTG7S	Landrace	Triticum aestivum L. aestivum	http://wgb.cimmyt.org/gringlobal/accessiondetail.aspx?id=127294
SEEDDIV2465	0.0048247	-0.0012652	-0.0025996	10.18730/DTGCY	Landrace	Triticum aestivum L. aestivum	http://wgb.cimmyt.org/gringlobal/accessiondetail.aspx?id=127300
SEEDDIV2466	0.0082569	-0.0014666	0.0065424	10.18730/DTGDZ	Landrace	Triticum aestivum L. aestivum	http://wgb.cimmyt.org/gringlobal/accessiondetail.aspx?id=127302
SEEDDIV2467	0.0073022	-0.0013742	0.0051785	10.18730/DTGK0	Landrace	Triticum aestivum L. aestivum	http://wgb.cimmyt.org/gringlobal/accessiondetail.aspx?id=127307
SEEDDIV2468	-0.0043046	-0.002727	0.0026241	10.18730/DTGM1	Landrace	Triticum aestivum L. aestivum	http://wgb.cimmyt.org/gringlobal/accessiondetail.aspx?id=127309
SEEDDIV2469	0.0073197	-0.0012273	0.0061875	10.18730/DTGQ4	Landrace	Triticum aestivum L. aestivum	http://wgb.cimmyt.org/gringlobal/accessiondetail.aspx?id=127312
SEEDICAR19420	0.001379	-0.000939	-0.0034339	10.18730/9HCP2	Landrace	Triticum aestivum L. aestivum	http://grs.icarda.org/accessions/?IG=139063
SEEDICAR19421	0.0049298	-0.000545	0.0030417	10.18730/9HCQ3	Landrace	Triticum aestivum L. aestivum	http://grs.icarda.org/accessions/?IG=139064
SEEDICAR19426	0.000983	0.000609	-0.0054494	10.18730/9HD0C	Landrace	Triticum aestivum L. aestivum	http://grs.icarda.org/accessions/?IG=139073
SEEDICAR19427	0.003253	-0.000402	-0.000578	10.18730/9HD2E	Landrace	Triticum aestivum L. aestivum	http://grs.icarda.org/accessions/?IG=139075
SEEDICAR19428	0.0041388	-0.0011589	-3.35e-05	10.18730/9HD4G	Landrace	Triticum aestivum L. aestivum	http://grs.icarda.org/accessions/?IG=139077
SEEDICAR19429	0.000284	-0.001434	-0.0048137	10.18730/9HD5H	Landrace	Triticum aestivum L. aestivum	http://grs.icarda.org/accessions/?IG=139078
SEEDICAR19422	0.000725	-0.000968	-0.0041281	10.18730/9HCS5	Landrace	Triticum aestivum L. aestivum	http://grs.icarda.org/accessions/?IG=139066
SEEDICAR19423	0.0076778	-0.001177	0.007446	10.18730/9HCT6	Landrace	Triticum aestivum L. aestivum	http://grs.icarda.org/accessions/?IG=139067
SEEDICAR19424	0.0022108	-0.000687	-0.002129	10.18730/9HCW8	Landrace	Triticum aestivum L. aestivum	http://grs.icarda.org/accessions/?IG=139069
SEEDICAR19425	-0.000537	-0.000375	-0.0044118	10.18730/9HCZB	Landrace	Triticum aestivum L. aestivum	http://grs.icarda.org/accessions/?IG=139072
SEEDYT&N2045	-0.0034257	-0.0024781	-0.000375	10.18730/BAA4D	Cultivar	Triticum aestivum L. aestivum	http://wgb.cimmyt.org/gringlobal/accessiondetail.aspx?id=594
SEEDDIV2470	-0.0037312	-0.0032075	0.0015926	10.18730/DTGT7	Landrace	Triticum aestivum L. aestivum	http://wgb.cimmyt.org/gringlobal/accessiondetail.aspx?id=127315
SEEDDIV2471	0.0042759	-0.000847	-0.0039283	10.18730/DTGYB	Landrace	Triticum aestivum L. aestivum	http://wgb.cimmyt.org/gringlobal/accessiondetail.aspx?id=127319
SEEDDIV2472	0.0048018	-0.000844	-0.0027825	10.18730/DTH1E	Landrace	Triticum aestivum L. aestivum	http://wgb.cimmyt.org/gringlobal/accessiondetail.aspx?id=127322
SEEDDIV2474	0.0039876	-0.000596	-0.0040048	10.18730/DTH2F	Landrace	Triticum aestivum L. aestivum	http://wgb.cimmyt.org/gringlobal/accessiondetail.aspx?id=127323
SEEDDIV2431	0.0034484	-0.0010031	-0.0048313	10.18730/DCQQT	Landrace	Triticum aestivum L. aestivum	http://wgb.cimmyt.org/gringlobal/accessiondetail.aspx?id=60173
SEEDDIV2433	0.0045565	-0.0014765	-0.002217	10.18730/DCQRV	Landrace	Triticum aestivum L. aestivum	http://wgb.cimmyt.org/gringlobal/accessiondetail.aspx?id=60176
SEEDDIV2437	0.0053134	-0.000126	0.000695	10.18730/DCQSW	Landrace	Triticum aestivum L. aestivum	http://wgb.cimmyt.org/gringlobal/accessiondetail.aspx?id=60181
SEEDICAR19451	-0.0026877	-0.0016101	0.0010197	10.18730/9HRD7	Landrace	Triticum aestivum L. aestivum	http://grs.icarda.org/accessions/?IG=139400
SEEDICAR19452	-0.0038297	-0.0030367	0.0023436	10.18730/9HRE8	Landrace	Triticum aestivum L. aestivum	http://grs.icarda.org/accessions/?IG=139401
SEEDICAR19453	0.0056989	-0.000369	0.002849	10.18730/9HRF9	Landrace	Triticum aestivum L. aestivum	http://grs.icarda.org/accessions/?IG=139402
SEEDICAR19454	0.0055765	-0.000297	0.0020223	10.18730/9HRGA	Landrace	Triticum aestivum L. aestivum	http://grs.icarda.org/accessions/?IG=139403
SEEDICAR19450	0.0056245	-0.000534	0.00269	10.18730/9HRC6	Landrace	Triticum aestivum L. aestivum	http://grs.icarda.org/accessions/?IG=139399
SEEDICAR19459	0.0056319	-0.00035	0.0030419	10.18730/9HRRJ	Landrace	Triticum aestivum L. aestivum	http://grs.icarda.org/accessions/?IG=139411
SEEDICAR19455	0.00096	-0.0017835	0.0024425	10.18730/9HRKD	Landrace	Triticum aestivum L. aestivum	http://grs.icarda.org/accessions/?IG=139406
SEEDICAR19456	0.0052851	-0.000549	0.00215	10.18730/9HRNF	Landrace	Triticum aestivum L. aestivum	http://grs.icarda.org/accessions/?IG=139408
SEEDICAR19457	0.0051001	-0.000481	0.0023105	10.18730/9HRPG	Landrace	Triticum aestivum L. aestivum	http://grs.icarda.org/accessions/?IG=139409
SEEDICAR19458	0.0055161	-0.000201	0.0019454	10.18730/9HRQH	Landrace	Triticum aestivum L. aestivum	http://grs.icarda.org/accessions/?IG=139410
SEEDDIV2440	0.0045208	0.000273	0.000577	10.18730/DCQTX	Landrace	Triticum aestivum L. aestivum	http://wgb.cimmyt.org/gringlobal/accessiondetail.aspx?id=60184
SEEDDIV2442	0.0046744	-0.0016236	-0.0024117	10.18730/DCQX*	Landrace	Triticum aestivum L. aestivum	http://wgb.cimmyt.org/gringlobal/accessiondetail.aspx?id=60190
SEEDDIV2443	0.0081549	-0.0012861	0.0067798	10.18730/DT8M4	Landrace	Triticum aestivum L. aestivum	http://wgb.cimmyt.org/gringlobal/accessiondetail.aspx?id=127046
SEEDDIV2444	0.008144	-0.0013147	0.0067707	10.18730/DT8N5	Landrace	Triticum aestivum L. aestivum	http://wgb.cimmyt.org/gringlobal/accessiondetail.aspx?id=127047
SEEDDIV2445	0.0082498	-0.0011015	0.0061727	10.18730/DT8Q7	Landrace	Triticum aestivum L. aestivum	http://wgb.cimmyt.org/gringlobal/accessiondetail.aspx?id=127049
SEEDDIV2446	0.0020853	0.0012615	-0.0087525	10.18730/DT8R8	Landrace	Triticum aestivum L. aestivum	http://wgb.cimmyt.org/gringlobal/accessiondetail.aspx?id=127050
SEEDDIV2447	0.008159	-0.0010523	0.005894	10.18730/DT8VB	Landrace	Triticum aestivum L. aestivum	http://wgb.cimmyt.org/gringlobal/accessiondetail.aspx?id=127053
SEEDDIV2448	0.0079642	-0.0014648	0.0062313	10.18730/DT8WC	Landrace	Triticum aestivum L. aestivum	http://wgb.cimmyt.org/gringlobal/accessiondetail.aspx?id=127054
SEEDDIV2449	0.0080057	-0.0012048	0.0064651	10.18730/DT8XD	Landrace	Triticum aestivum L. aestivum	http://wgb.cimmyt.org/gringlobal/accessiondetail.aspx?id=127055
SEEDICAR19440	0.0056192	-0.000227	0.0021941	10.18730/9HQZY	Landrace	Triticum aestivum L. aestivum	http://grs.icarda.org/accessions/?IG=139383
SEEDICAR19441	0.0056183	-0.000176	0.0030057	10.18730/9HR0Z	Landrace	Triticum aestivum L. aestivum	http://grs.icarda.org/accessions/?IG=139384
SEEDICAR19442	0.0056664	-0.000316	0.0028748	10.18730/9HR1*	Landrace	Triticum aestivum L. aestivum	http://grs.icarda.org/accessions/?IG=139385
SEEDICAR19443	-0.0047319	-0.0037736	0.0021428	10.18730/9HR2~	Landrace	Triticum aestivum L. aestivum	http://grs.icarda.org/accessions/?IG=139386
SEEDICAR19448	0.0057868	-0.000333	0.0028178	10.18730/9HR93	Landrace	Triticum aestivum L. aestivum	http://grs.icarda.org/accessions/?IG=139396
SEEDICAR19449	0.0057305	-0.000347	0.0029826	10.18730/9HRB5	Landrace	Triticum aestivum L. aestivum	http://grs.icarda.org/accessions/?IG=139398
SEEDICAR19444	-0.00195	-0.0029265	0.00011	10.18730/9HR5U	Landrace	Triticum aestivum L. aestivum	http://grs.icarda.org/accessions/?IG=139392
SEEDICAR19445	-0.0047761	-0.0038099	0.0022959	10.18730/9HR60	Landrace	Triticum aestivum L. aestivum	http://grs.icarda.org/accessions/?IG=139393
SEEDICAR19446	0.0056636	-0.000337	0.0029755	10.18730/9HR71	Landrace	Triticum aestivum L. aestivum	http://grs.icarda.org/accessions/?IG=139394
SEEDICAR19447	0.0057107	-0.000162	0.0027772	10.18730/9HR82	Landrace	Triticum aestivum L. aestivum	http://grs.icarda.org/accessions/?IG=139395
SEEDYT&N2028	-0.0038057	-0.002904	0.001714	10.18730/B2QY~	Cultivar	Triticum aestivum L. aestivum	http://wgb.cimmyt.org/gringlobal/accessiondetail.aspx?id=7488
SEEDDIV2450	0.007617	-0.0014387	0.0061635	10.18730/DT8YE	Landrace	Triticum aestivum L. aestivum	http://wgb.cimmyt.org/gringlobal/accessiondetail.aspx?id=127056
SEEDDIV2451	0.0075418	-0.0010717	0.0056393	10.18730/DT90G	Landrace	Triticum aestivum L. aestivum	http://wgb.cimmyt.org/gringlobal/accessiondetail.aspx?id=127058
SEEDDIV2452	0.0075278	-0.0012519	0.0059233	10.18730/DT91H	Landrace	Triticum aestivum L. aestivum	http://wgb.cimmyt.org/gringlobal/accessiondetail.aspx?id=127059
SEEDDIV2415	0.0052894	-0.000225	0.000763	10.18730/DCPV=	Landrace	Triticum aestivum L. aestivum	http://wgb.cimmyt.org/gringlobal/accessiondetail.aspx?id=60138
SEEDICAR19473	0.0051567	-0.000184	0.0024998	10.18730/9HS6*	Landrace	Triticum aestivum L. aestivum	http://grs.icarda.org/accessions/?IG=139425
SEEDICAR19474	0.005904	-2.16e-05	0.0023192	10.18730/9HS7~	Landrace	Triticum aestivum L. aestivum	http://grs.icarda.org/accessions/?IG=139426
SEEDICAR19475	0.0056853	-0.000339	0.0029646	10.18730/9HS9=	Landrace	Triticum aestivum L. aestivum	http://grs.icarda.org/accessions/?IG=139428
SEEDICAR19476	0.0059826	-0.000252	0.0029641	10.18730/9HSB0	Landrace	Triticum aestivum L. aestivum	http://grs.icarda.org/accessions/?IG=139430
SEEDICAR19470	0.0057379	-0.000133	0.0026681	10.18730/9HS3X	Landrace	Triticum aestivum L. aestivum	http://grs.icarda.org/accessions/?IG=139422
SEEDICAR19471	0.0058278	-0.000308	0.0028558	10.18730/9HS4Y	Landrace	Triticum aestivum L. aestivum	http://grs.icarda.org/accessions/?IG=139423
SEEDICAR19472	0.0057119	-0.000333	0.0028826	10.18730/9HS5Z	Landrace	Triticum aestivum L. aestivum	http://grs.icarda.org/accessions/?IG=139424
SEEDICAR19477	0.0058754	-0.000371	0.0029765	10.18730/9HSC1	Landrace	Triticum aestivum L. aestivum	http://grs.icarda.org/accessions/?IG=139431
SEEDICAR19478	0.0054673	-0.000298	0.0024908	10.18730/9HSD2	Landrace	Triticum aestivum L. aestivum	http://grs.icarda.org/accessions/?IG=139432
SEEDYT&N2076	-0.0044905	-0.0019729	0.0016308	10.18730/B99J7	Cultivar	Triticum aestivum L. aestivum	http://wgb.cimmyt.org/gringlobal/accessiondetail.aspx?id=8528
SEEDICAR19479	0.0066783	-0.000745	0.0039887	10.18730/9HSE3	Landrace	Triticum aestivum L. aestivum	http://grs.icarda.org/accessions/?IG=139434
SEEDDIV2421	0.0044153	0.000414	0.000254	10.18730/DCPX0	Landrace	Triticum aestivum L. aestivum	http://wgb.cimmyt.org/gringlobal/accessiondetail.aspx?id=60146
SEEDDIV2422	0.0044562	-0.0014152	-0.003665	10.18730/DCPZ2	Landrace	Triticum aestivum L. aestivum	http://wgb.cimmyt.org/gringlobal/accessiondetail.aspx?id=60148
SEEDDIV2423	0.0048145	-0.000622	-0.0032212	10.18730/DCQ36	Landrace	Triticum aestivum L. aestivum	http://wgb.cimmyt.org/gringlobal/accessiondetail.aspx?id=60152
SEEDDIV2424	0.0049019	-0.000632	-0.0032268	10.18730/DCQ58	Landrace	Triticum aestivum L. aestivum	http://wgb.cimmyt.org/gringlobal/accessiondetail.aspx?id=60154
SEEDDIV2425	0.0050227	-0.00099	-0.0036918	10.18730/DCQAD	Landrace	Triticum aestivum L. aestivum	http://wgb.cimmyt.org/gringlobal/accessiondetail.aspx?id=60159
SEEDDIV2426	0.0044966	-0.00084	-0.0037989	10.18730/DCQEH	Landrace	Triticum aestivum L. aestivum	http://wgb.cimmyt.org/gringlobal/accessiondetail.aspx?id=60163
SEEDDIV2427	0.0031953	-0.000591	-0.0044097	10.18730/DCQHM	Landrace	Triticum aestivum L. aestivum	http://wgb.cimmyt.org/gringlobal/accessiondetail.aspx?id=60166
SEEDDIV2428	0.0053008	-0.00011	0.000716	10.18730/DCQJN	Landrace	Triticum aestivum L. aestivum	http://wgb.cimmyt.org/gringlobal/accessiondetail.aspx?id=60167
SEEDICAR19462	-0.0047114	-0.0037801	0.0022404	10.18730/9HRVN	Landrace	Triticum aestivum L. aestivum	http://grs.icarda.org/accessions/?IG=139414
SEEDDIV2429	0.0036031	-0.000909	-0.004342	10.18730/DCQMQ	Landrace	Triticum aestivum L. aestivum	http://wgb.cimmyt.org/gringlobal/accessiondetail.aspx?id=60170
SEEDICAR19463	0.0057058	-6.85e-05	0.0026521	10.18730/9HRWP	Landrace	Triticum aestivum L. aestivum	http://grs.icarda.org/accessions/?IG=139415
SEEDICAR19464	0.0056358	-0.000733	0.0049501	10.18730/9HRXQ	Landrace	Triticum aestivum L. aestivum	http://grs.icarda.org/accessions/?IG=139416
SEEDICAR19465	0.0056905	-0.000191	0.0025168	10.18730/9HRYR	Landrace	Triticum aestivum L. aestivum	http://grs.icarda.org/accessions/?IG=139417
SEEDICAR19460	0.0055894	-0.000242	0.0019226	10.18730/9HRSK	Landrace	Triticum aestivum L. aestivum	http://grs.icarda.org/accessions/?IG=139412
SEEDICAR19461	0.0055503	-6.79e-05	0.0020407	10.18730/9HRTM	Landrace	Triticum aestivum L. aestivum	http://grs.icarda.org/accessions/?IG=139413
SEEDICAR19466	0.0051075	3.84e-05	0.0024796	10.18730/9HRZS	Landrace	Triticum aestivum L. aestivum	http://grs.icarda.org/accessions/?IG=139418
SEEDICAR19467	0.0058993	-0.000137	0.0029889	10.18730/9HS0T	Landrace	Triticum aestivum L. aestivum	http://grs.icarda.org/accessions/?IG=139419
SEEDICAR19468	0.005211	-0.000152	0.0025734	10.18730/9HS1V	Landrace	Triticum aestivum L. aestivum	http://grs.icarda.org/accessions/?IG=139420
SEEDICAR19469	0.0054697	-0.000823	0.0031191	10.18730/9HS2W	Landrace	Triticum aestivum L. aestivum	http://grs.icarda.org/accessions/?IG=139421
SEEDDIV2430	0.0046887	-0.0016551	-0.0023594	10.18730/DCQNR	Landrace	Triticum aestivum L. aestivum	http://wgb.cimmyt.org/gringlobal/accessiondetail.aspx?id=60171
SEEDICAR19490	0.0058748	-0.000921	0.0027778	10.18730/9HSXJ	Landrace	Triticum aestivum L. aestivum	http://grs.icarda.org/accessions/?IG=139450
SEEDICAR19495	0.0069002	-0.000973	0.0046525	10.18730/9HT3R	Landrace	Triticum aestivum L. aestivum	http://grs.icarda.org/accessions/?IG=139456
SEEDICAR19496	0.0057629	-0.000184	0.0032452	10.18730/9HT4S	Landrace	Triticum aestivum L. aestivum	http://grs.icarda.org/accessions/?IG=139457
SEEDICAR19497	0.00563	-0.000169	0.0023599	10.18730/9HT5T	Landrace	Triticum aestivum L. aestivum	http://grs.icarda.org/accessions/?IG=139458
SEEDICAR19498	0.0056624	-0.000361	0.0026419	10.18730/9HT6V	Landrace	Triticum aestivum L. aestivum	http://grs.icarda.org/accessions/?IG=139459
SEEDICAR19491	0.0058397	-0.0010183	0.0025992	10.18730/9HSYK	Landrace	Triticum aestivum L. aestivum	http://grs.icarda.org/accessions/?IG=139451
SEEDICAR19492	0.0057013	-0.000796	0.0038901	10.18730/9HSZM	Landrace	Triticum aestivum L. aestivum	http://grs.icarda.org/accessions/?IG=139452
SEEDICAR19493	0.0057144	-0.000488	0.0025927	10.18730/9HT0N	Landrace	Triticum aestivum L. aestivum	http://grs.icarda.org/accessions/?IG=139453
SEEDICAR19494	0.0054865	-0.000258	0.0025549	10.18730/9HT1P	Landrace	Triticum aestivum L. aestivum	http://grs.icarda.org/accessions/?IG=139454
SEEDICAR19499	0.005691	-0.000252	0.0029238	10.18730/9HT9Y	Landrace	Triticum aestivum L. aestivum	http://grs.icarda.org/accessions/?IG=139462
SEEDYT&N2053	-0.0030402	0.00046	0.0010021	10.18730/BE04F	Breeder Elite Line	Triticum aestivum L. aestivum	http://wgb.cimmyt.org/gringlobal/accessiondetail.aspx?id=13175
SEEDDIV2401	0.0047032	-0.0015855	-0.0024772	10.18730/DCPQZ	Landrace	Triticum aestivum L. aestivum	http://wgb.cimmyt.org/gringlobal/accessiondetail.aspx?id=60121
SEEDDIV2402	0.0047877	0.000155	0.000273	10.18730/DCPR*	Landrace	Triticum aestivum L. aestivum	http://wgb.cimmyt.org/gringlobal/accessiondetail.aspx?id=60122
SEEDICAR19484	0.0056635	-0.000309	0.0025474	10.18730/9HSK8	Landrace	Triticum aestivum L. aestivum	http://grs.icarda.org/accessions/?IG=139439
SEEDDIV2407	0.0050179	-0.000286	0.000538	10.18730/DCPS~	Landrace	Triticum aestivum L. aestivum	http://wgb.cimmyt.org/gringlobal/accessiondetail.aspx?id=60128
SEEDICAR19485	0.0054152	-0.000345	0.0025415	10.18730/9HSM9	Landrace	Triticum aestivum L. aestivum	http://grs.icarda.org/accessions/?IG=139440
SEEDICAR19486	0.0057581	-5.1e-05	0.0027857	10.18730/9HSPB	Landrace	Triticum aestivum L. aestivum	http://grs.icarda.org/accessions/?IG=139442
SEEDICAR19487	0.0057167	-0.000434	0.0029366	10.18730/9HSQC	Landrace	Triticum aestivum L. aestivum	http://grs.icarda.org/accessions/?IG=139443
SEEDICAR19480	0.0056949	1.4e-06	0.0024823	10.18730/9HSF4	Landrace	Triticum aestivum L. aestivum	http://grs.icarda.org/accessions/?IG=139435
SEEDICAR19481	0.0084174	-0.0014567	0.0061249	10.18730/9HSG5	Landrace	Triticum aestivum L. aestivum	http://grs.icarda.org/accessions/?IG=139436
SEEDICAR19482	0.0056012	-0.000278	0.0022751	10.18730/9HSH6	Landrace	Triticum aestivum L. aestivum	http://grs.icarda.org/accessions/?IG=139437
SEEDICAR19483	0.0057814	-0.000174	0.0026232	10.18730/9HSJ7	Landrace	Triticum aestivum L. aestivum	http://grs.icarda.org/accessions/?IG=139438
SEEDICAR19488	0.0060087	-0.000172	0.0027312	10.18730/9HSVG	Landrace	Triticum aestivum L. aestivum	http://grs.icarda.org/accessions/?IG=139448
SEEDICAR19489	0.0053273	-0.000448	0.0022928	10.18730/9HSWH	Landrace	Triticum aestivum L. aestivum	http://grs.icarda.org/accessions/?IG=139449
SEEDDIV33873	0.0057373	0.000998	0.001329	10.18730/BVM2G	Landrace	Triticum aestivum L. aestivum	http://wgb.cimmyt.org/gringlobal/accessiondetail.aspx?id=140334
SEEDDIV33874	0.0056992	0.0010349	0.0012639	10.18730/BVM3H	Landrace	Triticum aestivum L. aestivum	http://wgb.cimmyt.org/gringlobal/accessiondetail.aspx?id=140335
SEEDDIV33875	0.0057063	0.000982	0.0012968	10.18730/BVM4J	Landrace	Triticum aestivum L. aestivum	http://wgb.cimmyt.org/gringlobal/accessiondetail.aspx?id=140336
SEEDDIV33876	0.0057136	0.0010289	0.0013417	10.18730/BVM5K	Landrace	Triticum aestivum L. aestivum	http://wgb.cimmyt.org/gringlobal/accessiondetail.aspx?id=140337
SEEDDIV960	-0.0010256	0.000171	-0.0037855	10.18730/DFFBJ	Landrace	Triticum aestivum L. aestivum	http://wgb.cimmyt.org/gringlobal/accessiondetail.aspx?id=64469
SEEDDIV961	-0.0011039	-0.000123	-0.0033739	10.18730/DFET1	Landrace	Triticum aestivum L. aestivum	http://wgb.cimmyt.org/gringlobal/accessiondetail.aspx?id=64452
SEEDDIV33870	0.0033477	0.0011975	-0.0022699	10.18730/BVKYC	Landrace	Triticum aestivum L. aestivum	http://wgb.cimmyt.org/gringlobal/accessiondetail.aspx?id=140330
SEEDDIV962	-0.0020254	-0.0019992	-0.000844	10.18730/DFFDM	Landrace	Triticum aestivum L. aestivum	http://wgb.cimmyt.org/gringlobal/accessiondetail.aspx?id=64471
SEEDDIV33871	0.0045181	0.0011133	-0.00021	10.18730/BVKZD	Landrace	Triticum aestivum L. aestivum	http://wgb.cimmyt.org/gringlobal/accessiondetail.aspx?id=140331
SEEDDIV963	-0.0020703	-0.0019472	-0.000856	10.18730/DFFEN	Landrace	Triticum aestivum L. aestivum	http://wgb.cimmyt.org/gringlobal/accessiondetail.aspx?id=64472
SEEDDIV33872	0.0057262	0.000996	0.001358	10.18730/BVM1F	Landrace	Triticum aestivum L. aestivum	http://wgb.cimmyt.org/gringlobal/accessiondetail.aspx?id=140333
SEEDDIV964	-0.0029599	-0.0019241	0.0014296	10.18730/DFFFP	Landrace	Triticum aestivum L. aestivum	http://wgb.cimmyt.org/gringlobal/accessiondetail.aspx?id=64473
SEEDDIV965	-0.0027999	-0.001985	-0.0003	10.18730/DFFGQ	Landrace	Triticum aestivum L. aestivum	http://wgb.cimmyt.org/gringlobal/accessiondetail.aspx?id=64474
SEEDDIV966	0.0037434	-0.0016128	-0.0038016	10.18730/DFFHR	Landrace	Triticum aestivum L. aestivum	http://wgb.cimmyt.org/gringlobal/accessiondetail.aspx?id=64475
SEEDDIV18238	-0.0021405	-0.0020509	-0.000707	10.18730/DETFG	Landrace	Triticum aestivum L. aestivum	http://wgb.cimmyt.org/gringlobal/accessiondetail.aspx?id=63793
SEEDDIV967	-0.0013244	0.000267	-0.0017364	10.18730/DFFJS	Landrace	Triticum aestivum L. aestivum	http://wgb.cimmyt.org/gringlobal/accessiondetail.aspx?id=64476
SEEDDIV18239	-0.0022356	-0.0020916	-0.000632	10.18730/DETGH	Landrace	Triticum aestivum L. aestivum	http://wgb.cimmyt.org/gringlobal/accessiondetail.aspx?id=63794
SEEDDIV968	-0.0025416	-0.0018276	0.0017723	10.18730/DFFKT	Landrace	Triticum aestivum L. aestivum	http://wgb.cimmyt.org/gringlobal/accessiondetail.aspx?id=64477
SEEDDIV33877	0.0056971	0.0010508	0.0012095	10.18730/BVM6M	Landrace	Triticum aestivum L. aestivum	http://wgb.cimmyt.org/gringlobal/accessiondetail.aspx?id=140338
SEEDDIV969	-0.0031142	-0.001699	0.0019262	10.18730/DFFMV	Landrace	Triticum aestivum L. aestivum	http://wgb.cimmyt.org/gringlobal/accessiondetail.aspx?id=64478
SEEDDIV33878	0.0029525	0.0015022	-0.0048142	10.18730/BVM7N	Landrace	Triticum aestivum L. aestivum	http://wgb.cimmyt.org/gringlobal/accessiondetail.aspx?id=140339
SEEDDIV33879	0.0050547	0.000968	0.000893	10.18730/BVM8P	Landrace	Triticum aestivum L. aestivum	http://wgb.cimmyt.org/gringlobal/accessiondetail.aspx?id=140340
SEEDDIV18232	0.0023625	0.00104	-0.006839	10.18730/DEN8$	Landrace	Triticum aestivum L. aestivum	http://wgb.cimmyt.org/gringlobal/accessiondetail.aspx?id=63626
SEEDDIV18233	0.0023567	0.0011204	-0.0068268	10.18730/DEN9=	Landrace	Triticum aestivum L. aestivum	http://wgb.cimmyt.org/gringlobal/accessiondetail.aspx?id=63627
SEEDDIV18230	-0.0028374	-0.0021253	0.000402	10.18730/DET45	Landrace	Triticum aestivum L. aestivum	http://wgb.cimmyt.org/gringlobal/accessiondetail.aspx?id=63782
SEEDDIV18231	0.0018374	0.0015097	-0.0068713	10.18730/DHK22	Landrace	Triticum aestivum L. aestivum	http://wgb.cimmyt.org/gringlobal/accessiondetail.aspx?id=61763
SEEDDIV18236	-0.002985	-0.00216	0.000291	10.18730/DET56	Landrace	Triticum aestivum L. aestivum	http://wgb.cimmyt.org/gringlobal/accessiondetail.aspx?id=63783
SEEDDIV18237	-0.0019975	-0.0016426	0.000688	10.18730/DETEF	Landrace	Triticum aestivum L. aestivum	http://wgb.cimmyt.org/gringlobal/accessiondetail.aspx?id=63792
SEEDDIV18234	-0.000857	-0.0014643	-0.000559	10.18730/DEX9*	Landrace	Triticum aestivum L. aestivum	http://wgb.cimmyt.org/gringlobal/accessiondetail.aspx?id=63884
SEEDDIV18235	0.0021413	0.0019116	-0.0094615	10.18730/DEW90	Landrace	Triticum aestivum L. aestivum	http://wgb.cimmyt.org/gringlobal/accessiondetail.aspx?id=63851
SEEDDIV33884	0.0057333	0.0010207	0.001289	10.18730/BVMDV	Landrace	Triticum aestivum L. aestivum	http://wgb.cimmyt.org/gringlobal/accessiondetail.aspx?id=140345
SEEDDIV33885	0.0056815	0.0010315	0.0012342	10.18730/BVMEW	Landrace	Triticum aestivum L. aestivum	http://wgb.cimmyt.org/gringlobal/accessiondetail.aspx?id=140346
SEEDDIV33886	0.0057044	0.0010145	0.0012355	10.18730/BVMFX	Landrace	Triticum aestivum L. aestivum	http://wgb.cimmyt.org/gringlobal/accessiondetail.aspx?id=140347
SEEDDIV970	-0.0027561	-0.0019017	0.0015133	10.18730/DFFNW	Landrace	Triticum aestivum L. aestivum	http://wgb.cimmyt.org/gringlobal/accessiondetail.aspx?id=64479
SEEDDIV33887	0.0042518	0.000767	-0.0015946	10.18730/BVMGY	Landrace	Triticum aestivum L. aestivum	http://wgb.cimmyt.org/gringlobal/accessiondetail.aspx?id=140348
SEEDDIV971	-0.0013474	0.000179	-0.0017368	10.18730/DFFPX	Landrace	Triticum aestivum L. aestivum	http://wgb.cimmyt.org/gringlobal/accessiondetail.aspx?id=64480
SEEDDIV33880	0.0050692	0.000938	0.000925	10.18730/BVM9Q	Landrace	Triticum aestivum L. aestivum	http://wgb.cimmyt.org/gringlobal/accessiondetail.aspx?id=140341
SEEDDIV972	-0.0010947	0.000209	-0.0038352	10.18730/DFEV2	Landrace	Triticum aestivum L. aestivum	http://wgb.cimmyt.org/gringlobal/accessiondetail.aspx?id=64453
SEEDDIV33881	0.0052907	0.000105	0.0029268	10.18730/BVMAR	Landrace	Triticum aestivum L. aestivum	http://wgb.cimmyt.org/gringlobal/accessiondetail.aspx?id=140342
SEEDDIV973	0.002171	-0.000888	-0.0031669	10.18730/DFFQY	Landrace	Triticum aestivum L. aestivum	http://wgb.cimmyt.org/gringlobal/accessiondetail.aspx?id=64481
SEEDDIV33882	0.0057126	0.000987	0.0012991	10.18730/BVMBS	Landrace	Triticum aestivum L. aestivum	http://wgb.cimmyt.org/gringlobal/accessiondetail.aspx?id=140343
SEEDDIV974	0.0037466	-0.0016697	-0.0037825	10.18730/DFFRZ	Landrace	Triticum aestivum L. aestivum	http://wgb.cimmyt.org/gringlobal/accessiondetail.aspx?id=64482
SEEDDIV33883	0.0057587	0.0010285	0.0012725	10.18730/BVMCT	Landrace	Triticum aestivum L. aestivum	http://wgb.cimmyt.org/gringlobal/accessiondetail.aspx?id=140344
SEEDDIV975	0.0039922	-0.0012804	-0.00368	10.18730/DFFS*	Landrace	Triticum aestivum L. aestivum	http://wgb.cimmyt.org/gringlobal/accessiondetail.aspx?id=64483
SEEDDIV18229	-0.0041626	-0.0027333	0.0011193	10.18730/DET34	Landrace	Triticum aestivum L. aestivum	http://wgb.cimmyt.org/gringlobal/accessiondetail.aspx?id=63781
SEEDDIV976	0.0039484	-0.0012275	-0.0036859	10.18730/DFFT~	Landrace	Triticum aestivum L. aestivum	http://wgb.cimmyt.org/gringlobal/accessiondetail.aspx?id=64484
SEEDDIV977	0.0039553	-0.0012815	-0.0037047	10.18730/DFFV$	Landrace	Triticum aestivum L. aestivum	http://wgb.cimmyt.org/gringlobal/accessiondetail.aspx?id=64485
SEEDDIV18227	-0.0042159	-0.0027649	0.0011608	10.18730/DET12	Landrace	Triticum aestivum L. aestivum	http://wgb.cimmyt.org/gringlobal/accessiondetail.aspx?id=63779
SEEDDIV978	-0.0032061	-0.0016112	0.0017976	10.18730/DFFW=	Landrace	Triticum aestivum L. aestivum	http://wgb.cimmyt.org/gringlobal/accessiondetail.aspx?id=64486
SEEDDIV18228	-0.0042022	-0.0026992	0.0010906	10.18730/DET23	Landrace	Triticum aestivum L. aestivum	http://wgb.cimmyt.org/gringlobal/accessiondetail.aspx?id=63780
SEEDDIV979	0.0039189	-0.0012851	-0.0037207	10.18730/DFFXU	Landrace	Triticum aestivum L. aestivum	http://wgb.cimmyt.org/gringlobal/accessiondetail.aspx?id=64487
SEEDDIV33888	0.0057193	0.000989	0.0012937	10.18730/BVMHZ	Landrace	Triticum aestivum L. aestivum	http://wgb.cimmyt.org/gringlobal/accessiondetail.aspx?id=140349
SEEDDIV33889	0.0055376	0.0011501	0.0012317	10.18730/BVMJ*	Landrace	Triticum aestivum L. aestivum	http://wgb.cimmyt.org/gringlobal/accessiondetail.aspx?id=140350
SEEDDIV18221	-0.003316	-0.0022595	0.0020832	10.18730/DES4A	Landrace	Triticum aestivum L. aestivum	http://wgb.cimmyt.org/gringlobal/accessiondetail.aspx?id=63750
SEEDDIV18222	-0.0034125	-0.0017617	0.0018417	10.18730/DES5B	Landrace	Triticum aestivum L. aestivum	http://wgb.cimmyt.org/gringlobal/accessiondetail.aspx?id=63751
SEEDDIV18220	-0.0041728	-0.0036906	0.000444	10.18730/DES39	Landrace	Triticum aestivum L. aestivum	http://wgb.cimmyt.org/gringlobal/accessiondetail.aspx?id=63749
SEEDDIV18225	-0.003349	-0.0016651	0.0020022	10.18730/DESZ0	Landrace	Triticum aestivum L. aestivum	http://wgb.cimmyt.org/gringlobal/accessiondetail.aspx?id=63777
SEEDDIV18226	-0.0033705	-0.0016814	0.0020487	10.18730/DET01	Landrace	Triticum aestivum L. aestivum	http://wgb.cimmyt.org/gringlobal/accessiondetail.aspx?id=63778
SEEDDIV18223	0.0032578	0.000246	-0.004721	10.18730/DEMXQ	Landrace	Triticum aestivum L. aestivum	http://wgb.cimmyt.org/gringlobal/accessiondetail.aspx?id=63615
SEEDDIV18224	-0.0033443	-0.0016751	0.0017623	10.18730/DES6C	Landrace	Triticum aestivum L. aestivum	http://wgb.cimmyt.org/gringlobal/accessiondetail.aspx?id=63752
SEEDDIV33851	0.0057148	0.0010611	0.0013246	10.18730/BVKBY	Landrace	Triticum aestivum L. aestivum	http://wgb.cimmyt.org/gringlobal/accessiondetail.aspx?id=140311
SEEDDIV33852	0.0056733	0.0010898	0.0012346	10.18730/BVKCZ	Landrace	Triticum aestivum L. aestivum	http://wgb.cimmyt.org/gringlobal/accessiondetail.aspx?id=140312
SEEDDIV33853	0.0056705	0.0010307	0.001237	10.18730/BVKD*	Landrace	Triticum aestivum L. aestivum	http://wgb.cimmyt.org/gringlobal/accessiondetail.aspx?id=140313
SEEDDIV33854	0.0029613	0.0015821	-0.0046255	10.18730/BVKE~	Landrace	Triticum aestivum L. aestivum	http://wgb.cimmyt.org/gringlobal/accessiondetail.aspx?id=140314
SEEDDIV940	0.0021784	0.0019163	-0.0094645	10.18730/DFJ6=	Landrace	Triticum aestivum L. aestivum	http://wgb.cimmyt.org/gringlobal/accessiondetail.aspx?id=64560
SEEDDIV941	0.0019952	0.0018461	-0.0091668	10.18730/DFJ7U	Landrace	Triticum aestivum L. aestivum	http://wgb.cimmyt.org/gringlobal/accessiondetail.aspx?id=64561
SEEDDIV33850	0.0056635	0.000579	0.0023259	10.18730/BVKAX	Landrace	Triticum aestivum L. aestivum	http://wgb.cimmyt.org/gringlobal/accessiondetail.aspx?id=140310
SEEDDIV942	-0.0012839	-0.00024	-0.0033652	10.18730/DFF3A	Landrace	Triticum aestivum L. aestivum	http://wgb.cimmyt.org/gringlobal/accessiondetail.aspx?id=64461
SEEDDIV33859	0.0057316	0.0010265	0.0013138	10.18730/BVKK1	Landrace	Triticum aestivum L. aestivum	http://wgb.cimmyt.org/gringlobal/accessiondetail.aspx?id=140319
SEEDDIV943	-0.000106	-0.00154	-0.000827	10.18730/DFJ91	Landrace	Triticum aestivum L. aestivum	http://wgb.cimmyt.org/gringlobal/accessiondetail.aspx?id=64563
SEEDDIV944	0.0021677	0.0019399	-0.0095172	10.18730/DFJA2	Landrace	Triticum aestivum L. aestivum	http://wgb.cimmyt.org/gringlobal/accessiondetail.aspx?id=64564
SEEDDIV945	-0.0021299	-0.0019078	-0.000809	10.18730/DFJB3	Landrace	Triticum aestivum L. aestivum	http://wgb.cimmyt.org/gringlobal/accessiondetail.aspx?id=64565
SEEDDIV946	-0.0028898	-0.002492	0.0011212	10.18730/DFJC4	Landrace	Triticum aestivum L. aestivum	http://wgb.cimmyt.org/gringlobal/accessiondetail.aspx?id=64566
SEEDDIV33855	0.0041539	0.000835	-0.001606	10.18730/BVKF$	Landrace	Triticum aestivum L. aestivum	http://wgb.cimmyt.org/gringlobal/accessiondetail.aspx?id=140315
SEEDDIV947	0.0021796	0.0020184	-0.0093706	10.18730/DFJD5	Landrace	Triticum aestivum L. aestivum	http://wgb.cimmyt.org/gringlobal/accessiondetail.aspx?id=64567
SEEDDIV33856	0.0057233	0.00096	0.0012135	10.18730/BVKG=	Landrace	Triticum aestivum L. aestivum	http://wgb.cimmyt.org/gringlobal/accessiondetail.aspx?id=140316
SEEDDIV948	-0.0023599	-0.0011928	-0.0011373	10.18730/DFJE6	Landrace	Triticum aestivum L. aestivum	http://wgb.cimmyt.org/gringlobal/accessiondetail.aspx?id=64568
SEEDYT&N2090	-0.0029518	-0.0029633	0.000722	10.18730/B8ZGJ	Breeder Elite Line	Triticum aestivum L. aestivum	http://wgb.cimmyt.org/gringlobal/accessiondetail.aspx?id=10163
SEEDYT&N375	-0.0050657	-0.0021728	0.0020053	10.18730/B9ECD	Cultivar	Triticum aestivum L. aestivum	http://wgb.cimmyt.org/gringlobal/accessiondetail.aspx?id=8690
SEEDDIV33857	0.0048905	0.000637	0.000794	10.18730/BVKHU	Landrace	Triticum aestivum L. aestivum	http://wgb.cimmyt.org/gringlobal/accessiondetail.aspx?id=140317
SEEDDIV949	0.000962	0.0019035	-0.0075227	10.18730/DFJF7	Landrace	Triticum aestivum L. aestivum	http://wgb.cimmyt.org/gringlobal/accessiondetail.aspx?id=64569
SEEDYT&N376	-0.0018602	-0.0023591	-0.0013548	10.18730/B32M5	Cultivar	Triticum aestivum L. aestivum	http://wgb.cimmyt.org/gringlobal/accessiondetail.aspx?id=4964
SEEDDIV33858	0.0057198	0.0010575	0.0012555	10.18730/BVKJ0	Landrace	Triticum aestivum L. aestivum	http://wgb.cimmyt.org/gringlobal/accessiondetail.aspx?id=140318
SEEDYT&N377	-0.0036384	-0.0015361	-0.0010639	10.18730/BJ2F5	Breeder Elite Line	Triticum aestivum L. aestivum	http://wgb.cimmyt.org/gringlobal/accessiondetail.aspx?id=10240
SEEDDIV18254	0.003329	0.0012696	-0.0022584	10.18730/DEV2=	Landrace	Triticum aestivum L. aestivum	http://wgb.cimmyt.org/gringlobal/accessiondetail.aspx?id=63812
SEEDDIV18255	0.003284	0.0012443	-0.0022721	10.18730/DEV3U	Landrace	Triticum aestivum L. aestivum	http://wgb.cimmyt.org/gringlobal/accessiondetail.aspx?id=63813
SEEDDIV18252	0.0033001	0.0012013	-0.0022717	10.18730/DETXY	Landrace	Triticum aestivum L. aestivum	http://wgb.cimmyt.org/gringlobal/accessiondetail.aspx?id=63807
SEEDDIV18253	-0.001503	-0.0017584	-0.0017898	10.18730/DEV0~	Landrace	Triticum aestivum L. aestivum	http://wgb.cimmyt.org/gringlobal/accessiondetail.aspx?id=63810
SEEDDIV18258	0.0033515	0.00131	-0.0022804	10.18730/DEV51	Landrace	Triticum aestivum L. aestivum	http://wgb.cimmyt.org/gringlobal/accessiondetail.aspx?id=63815
SEEDDIV18259	0.0032867	0.0012642	-0.0022508	10.18730/DEV62	Landrace	Triticum aestivum L. aestivum	http://wgb.cimmyt.org/gringlobal/accessiondetail.aspx?id=63816
SEEDDIV18256	0.0032809	0.0013357	-0.0022675	10.18730/DEV40	Landrace	Triticum aestivum L. aestivum	http://wgb.cimmyt.org/gringlobal/accessiondetail.aspx?id=63814
SEEDDIV18257	0.0066664	-0.000793	0.0056348	10.18730/DET78	Landrace	Triticum aestivum L. aestivum	http://wgb.cimmyt.org/gringlobal/accessiondetail.aspx?id=63785
SEEDDIV18251	-0.0030568	-0.0023884	0.000247	10.18730/DETWX	Landrace	Triticum aestivum L. aestivum	http://wgb.cimmyt.org/gringlobal/accessiondetail.aspx?id=63806
SEEDDIV33862	0.0057436	0.0010655	0.0013148	10.18730/BVKP4	Landrace	Triticum aestivum L. aestivum	http://wgb.cimmyt.org/gringlobal/accessiondetail.aspx?id=140322
SEEDDIV33863	0.0057266	0.000929	0.0013165	10.18730/BVKQ5	Landrace	Triticum aestivum L. aestivum	http://wgb.cimmyt.org/gringlobal/accessiondetail.aspx?id=140323
SEEDDIV33864	0.0029502	0.0012526	-0.0023633	10.18730/BVKR6	Landrace	Triticum aestivum L. aestivum	http://wgb.cimmyt.org/gringlobal/accessiondetail.aspx?id=140324
SEEDDIV33865	0.0057378	0.0010191	0.0011919	10.18730/BVKS7	Landrace	Triticum aestivum L. aestivum	http://wgb.cimmyt.org/gringlobal/accessiondetail.aspx?id=140325
SEEDDIV950	0.000988	0.0019048	-0.0075775	10.18730/DFJG8	Landrace	Triticum aestivum L. aestivum	http://wgb.cimmyt.org/gringlobal/accessiondetail.aspx?id=64570
SEEDDIV951	6.9e-05	-0.0013865	-0.000882	10.18730/DFJH9	Landrace	Triticum aestivum L. aestivum	http://wgb.cimmyt.org/gringlobal/accessiondetail.aspx?id=64571
SEEDDIV33860	0.0050584	0.000971	0.000985	10.18730/BVKM2	Landrace	Triticum aestivum L. aestivum	http://wgb.cimmyt.org/gringlobal/accessiondetail.aspx?id=140320
SEEDDIV952	0.000128	-0.0013834	-0.000948	10.18730/DFJJA	Landrace	Triticum aestivum L. aestivum	http://wgb.cimmyt.org/gringlobal/accessiondetail.aspx?id=64572
SEEDDIV33861	0.0057095	0.0010406	0.00121	10.18730/BVKN3	Landrace	Triticum aestivum L. aestivum	http://wgb.cimmyt.org/gringlobal/accessiondetail.aspx?id=140321
SEEDDIV953	-0.0011403	-0.000186	-0.0031741	10.18730/DFF4B	Landrace	Triticum aestivum L. aestivum	http://wgb.cimmyt.org/gringlobal/accessiondetail.aspx?id=64462
SEEDYT&N380	-0.0038267	-0.0034038	0.0022533	10.18730/BEJD8	Cultivar	Triticum aestivum L. aestivum	http://wgb.cimmyt.org/gringlobal/accessiondetail.aspx?id=2129
SEEDDIV954	-0.0012253	-0.0002	-0.0036568	10.18730/DFF5C	Landrace	Triticum aestivum L. aestivum	http://wgb.cimmyt.org/gringlobal/accessiondetail.aspx?id=64463
SEEDYT&N381	-0.0032752	-0.0031919	0.0023151	10.18730/B2HD9	Breeder Elite Line	Triticum aestivum L. aestivum	http://wgb.cimmyt.org/gringlobal/accessiondetail.aspx?id=8636
SEEDDIV955	-0.0012078	-0.000205	-0.0036342	10.18730/DFF6D	Landrace	Triticum aestivum L. aestivum	http://wgb.cimmyt.org/gringlobal/accessiondetail.aspx?id=64464
SEEDYT&N382	-0.0050722	-0.0030167	0.0021967	10.18730/BX9WU	Breeder Elite Line	Triticum aestivum L. aestivum	http://wgb.cimmyt.org/gringlobal/accessiondetail.aspx?id=144590
SEEDDIV18249	-0.0038802	-0.0023773	0.000465	10.18730/DETST	Landrace	Triticum aestivum L. aestivum	http://wgb.cimmyt.org/gringlobal/accessiondetail.aspx?id=63803
SEEDDIV956	-0.0010456	0.000106	-0.0037626	10.18730/DFF7E	Landrace	Triticum aestivum L. aestivum	http://wgb.cimmyt.org/gringlobal/accessiondetail.aspx?id=64465
SEEDDIV957	-0.0011059	-0.000174	-0.0032041	10.18730/DFF8F	Landrace	Triticum aestivum L. aestivum	http://wgb.cimmyt.org/gringlobal/accessiondetail.aspx?id=64466
SEEDDIV33866	0.0057446	0.0010488	0.0013685	10.18730/BVKT8	Landrace	Triticum aestivum L. aestivum	http://wgb.cimmyt.org/gringlobal/accessiondetail.aspx?id=140326
SEEDDIV958	-0.000989	0.000206	-0.003771	10.18730/DFF9G	Landrace	Triticum aestivum L. aestivum	http://wgb.cimmyt.org/gringlobal/accessiondetail.aspx?id=64467
SEEDDIV33867	0.0053061	9.08e-05	0.0028855	10.18730/BVKV9	Landrace	Triticum aestivum L. aestivum	http://wgb.cimmyt.org/gringlobal/accessiondetail.aspx?id=140327
SEEDDIV959	-0.0010716	7.24e-05	-0.0038455	10.18730/DFFAH	Landrace	Triticum aestivum L. aestivum	http://wgb.cimmyt.org/gringlobal/accessiondetail.aspx?id=64468
SEEDDIV33868	0.0057083	0.000998	0.0013169	10.18730/BVKWA	Landrace	Triticum aestivum L. aestivum	http://wgb.cimmyt.org/gringlobal/accessiondetail.aspx?id=140328
SEEDDIV33869	0.0056818	0.0010437	0.0012637	10.18730/BVKXB	Landrace	Triticum aestivum L. aestivum	http://wgb.cimmyt.org/gringlobal/accessiondetail.aspx?id=140329
SEEDDIV18243	-0.0040666	-0.0024449	3e-07	10.18730/DETMN	Landrace	Triticum aestivum L. aestivum	http://wgb.cimmyt.org/gringlobal/accessiondetail.aspx?id=63798
SEEDYT&N378	-0.0049162	-0.0026975	0.0017097	10.18730/BDZW7	Breeder Elite Line	Triticum aestivum L. aestivum	http://wgb.cimmyt.org/gringlobal/accessiondetail.aspx?id=10586
SEEDDIV18244	-0.0041874	-0.0025799	5.48e-05	10.18730/DETNP	Landrace	Triticum aestivum L. aestivum	http://wgb.cimmyt.org/gringlobal/accessiondetail.aspx?id=63799
SEEDYT&N379	-0.0049968	-0.0030606	0.0010426	10.18730/B9XKK	Cultivar	Triticum aestivum L. aestivum	http://wgb.cimmyt.org/gringlobal/accessiondetail.aspx?id=8521
SEEDDIV18241	-0.0022343	-0.0020701	-0.000657	10.18730/DETJK	Landrace	Triticum aestivum L. aestivum	http://wgb.cimmyt.org/gringlobal/accessiondetail.aspx?id=63796
SEEDDIV18242	-0.0030253	-0.0023654	0.000243	10.18730/DETKM	Landrace	Triticum aestivum L. aestivum	http://wgb.cimmyt.org/gringlobal/accessiondetail.aspx?id=63797
SEEDDIV18247	0.0067119	-0.000847	0.0057281	10.18730/DET67	Landrace	Triticum aestivum L. aestivum	http://wgb.cimmyt.org/gringlobal/accessiondetail.aspx?id=63784
SEEDDIV18248	-0.0032862	-0.0021747	0.000604	10.18730/DETRS	Landrace	Triticum aestivum L. aestivum	http://wgb.cimmyt.org/gringlobal/accessiondetail.aspx?id=63802
SEEDDIV18245	-0.0021065	-0.0021396	-0.000731	10.18730/DETPQ	Landrace	Triticum aestivum L. aestivum	http://wgb.cimmyt.org/gringlobal/accessiondetail.aspx?id=63800
SEEDDIV18246	-0.0021268	-0.0021567	-0.0006	10.18730/DETQR	Landrace	Triticum aestivum L. aestivum	http://wgb.cimmyt.org/gringlobal/accessiondetail.aspx?id=63801
SEEDDIV18240	-0.0022273	-0.0021046	-0.000636	10.18730/DETHJ	Landrace	Triticum aestivum L. aestivum	http://wgb.cimmyt.org/gringlobal/accessiondetail.aspx?id=63795
SEEDDIV2497	0.004255	-0.000965	-0.0040575	10.18730/DTK14	Landrace	Triticum aestivum L. aestivum	http://wgb.cimmyt.org/gringlobal/accessiondetail.aspx?id=127393
SEEDDIV2498	-0.0025473	-0.0019684	-0.0010535	10.18730/DTK25	Landrace	Triticum aestivum L. aestivum	http://wgb.cimmyt.org/gringlobal/accessiondetail.aspx?id=127394
SEEDDIV2499	0.0074568	-0.000653	0.007009	10.18730/DTK7A	Landrace	Triticum aestivum L. aestivum	http://wgb.cimmyt.org/gringlobal/accessiondetail.aspx?id=127399
SEEDDIV18276	-0.000631	-0.0010953	-0.000241	10.18730/DEW0W	Landrace	Triticum aestivum L. aestivum	http://wgb.cimmyt.org/gringlobal/accessiondetail.aspx?id=63842
SEEDDIV18277	-0.0027805	-0.0027645	0.0017936	10.18730/DEW1X	Landrace	Triticum aestivum L. aestivum	http://wgb.cimmyt.org/gringlobal/accessiondetail.aspx?id=63843
SEEDDIV18274	-0.0035604	-0.0023178	0.000636	10.18730/DEVWR	Landrace	Triticum aestivum L. aestivum	http://wgb.cimmyt.org/gringlobal/accessiondetail.aspx?id=63838
SEEDDIV18275	0.000204	-0.000955	-0.0053145	10.18730/DHK33	Landrace	Triticum aestivum L. aestivum	http://wgb.cimmyt.org/gringlobal/accessiondetail.aspx?id=61764
SEEDDIV18278	0.0066858	-0.000813	0.0056031	10.18730/DET9A	Landrace	Triticum aestivum L. aestivum	http://wgb.cimmyt.org/gringlobal/accessiondetail.aspx?id=63787
SEEDDIV18279	-0.0015532	-0.0023973	0.0013948	10.18730/DEW3Z	Landrace	Triticum aestivum L. aestivum	http://wgb.cimmyt.org/gringlobal/accessiondetail.aspx?id=63845
SEEDDIV18272	0.0021566	0.0029963	-0.0076221	10.18730/DEVTP	Landrace	Triticum aestivum L. aestivum	http://wgb.cimmyt.org/gringlobal/accessiondetail.aspx?id=63836
SEEDDIV18273	0.0024196	0.0024539	-0.0097937	10.18730/DEVVQ	Landrace	Triticum aestivum L. aestivum	http://wgb.cimmyt.org/gringlobal/accessiondetail.aspx?id=63837
SEEDDIV18270	0.0021426	0.0019447	-0.0094192	10.18730/DEVQK	Landrace	Triticum aestivum L. aestivum	http://wgb.cimmyt.org/gringlobal/accessiondetail.aspx?id=63833
SEEDDIV18271	-0.0026851	-0.0020325	-0.0011035	10.18730/DEVRM	Landrace	Triticum aestivum L. aestivum	http://wgb.cimmyt.org/gringlobal/accessiondetail.aspx?id=63834
SEEDDIV18265	0.0021286	0.0018708	-0.0094319	10.18730/DEVC8	Landrace	Triticum aestivum L. aestivum	http://wgb.cimmyt.org/gringlobal/accessiondetail.aspx?id=63822
SEEDDIV18266	-0.0027884	-0.002326	-0.0016071	10.18730/DEVD9	Landrace	Triticum aestivum L. aestivum	http://wgb.cimmyt.org/gringlobal/accessiondetail.aspx?id=63823
SEEDDIV18263	-0.0015227	-0.0017771	-0.0018867	10.18730/DEVA6	Landrace	Triticum aestivum L. aestivum	http://wgb.cimmyt.org/gringlobal/accessiondetail.aspx?id=63820
SEEDDIV18264	-0.002521	-0.0022935	-0.0017718	10.18730/DEVB7	Landrace	Triticum aestivum L. aestivum	http://wgb.cimmyt.org/gringlobal/accessiondetail.aspx?id=63821
SEEDDIV18269	-0.0034627	-0.0031071	0.0011601	10.18730/DEVPJ	Landrace	Triticum aestivum L. aestivum	http://wgb.cimmyt.org/gringlobal/accessiondetail.aspx?id=63832
SEEDDIV18267	0.000675	0.0012936	-0.006934	10.18730/DEVJE	Landrace	Triticum aestivum L. aestivum	http://wgb.cimmyt.org/gringlobal/accessiondetail.aspx?id=63828
SEEDDIV18268	-0.0022861	-0.0018453	-0.000537	10.18730/DEVNH	Landrace	Triticum aestivum L. aestivum	http://wgb.cimmyt.org/gringlobal/accessiondetail.aspx?id=63831
SEEDDIV18261	-0.0033996	-0.0033999	0.0014058	10.18730/DEV84	Landrace	Triticum aestivum L. aestivum	http://wgb.cimmyt.org/gringlobal/accessiondetail.aspx?id=63818
SEEDDIV18262	0.0018709	0.0020171	-0.0091971	10.18730/DEV95	Landrace	Triticum aestivum L. aestivum	http://wgb.cimmyt.org/gringlobal/accessiondetail.aspx?id=63819
SEEDDIV18260	-0.000582	-0.0010983	-0.000276	10.18730/DEV73	Landrace	Triticum aestivum L. aestivum	http://wgb.cimmyt.org/gringlobal/accessiondetail.aspx?id=63817
SEEDDIV2475	0.0049254	-0.000972	-0.002856	10.18730/DTH3G	Landrace	Triticum aestivum L. aestivum	http://wgb.cimmyt.org/gringlobal/accessiondetail.aspx?id=127324
SEEDDIV33895	0.0041945	0.000768	-0.0016335	10.18730/BVMR1	Landrace	Triticum aestivum L. aestivum	http://wgb.cimmyt.org/gringlobal/accessiondetail.aspx?id=140356
SEEDDIV2476	0.0046963	-0.000947	-0.0040832	10.18730/DTH6K	Landrace	Triticum aestivum L. aestivum	http://wgb.cimmyt.org/gringlobal/accessiondetail.aspx?id=127327
SEEDDIV33896	0.0042452	0.000822	-0.0015973	10.18730/BVMT3	Landrace	Triticum aestivum L. aestivum	http://wgb.cimmyt.org/gringlobal/accessiondetail.aspx?id=140358
SEEDDIV980	-0.0010837	-0.000364	-0.0032495	10.18730/DFFY0	Landrace	Triticum aestivum L. aestivum	http://wgb.cimmyt.org/gringlobal/accessiondetail.aspx?id=64488
SEEDDIV2477	0.0082383	-0.0012641	0.00592	10.18730/DTH7M	Landrace	Triticum aestivum L. aestivum	http://wgb.cimmyt.org/gringlobal/accessiondetail.aspx?id=127328
SEEDDIV33897	0.0052917	0.000118	0.002828	10.18730/BVMV4	Landrace	Triticum aestivum L. aestivum	http://wgb.cimmyt.org/gringlobal/accessiondetail.aspx?id=140359
SEEDDIV981	-0.0012735	-0.00031	-0.0036099	10.18730/DFFZ1	Landrace	Triticum aestivum L. aestivum	http://wgb.cimmyt.org/gringlobal/accessiondetail.aspx?id=64489
SEEDDIV2478	0.0081943	-0.0011016	0.0071214	10.18730/DTHDT	Landrace	Triticum aestivum L. aestivum	http://wgb.cimmyt.org/gringlobal/accessiondetail.aspx?id=127334
SEEDDIV33898	0.0056835	0.000971	0.0012355	10.18730/BVMW5	Landrace	Triticum aestivum L. aestivum	http://wgb.cimmyt.org/gringlobal/accessiondetail.aspx?id=140360
SEEDDIV982	-0.0011699	-0.00015	-0.0031189	10.18730/DFG02	Landrace	Triticum aestivum L. aestivum	http://wgb.cimmyt.org/gringlobal/accessiondetail.aspx?id=64490
SEEDDIV2479	0.0081952	-0.0011047	0.0070711	10.18730/DTHFW	Landrace	Triticum aestivum L. aestivum	http://wgb.cimmyt.org/gringlobal/accessiondetail.aspx?id=127336
SEEDDIV33891	0.0057285	0.0010119	0.0012365	10.18730/BVMM$	Landrace	Triticum aestivum L. aestivum	http://wgb.cimmyt.org/gringlobal/accessiondetail.aspx?id=140352
SEEDDIV983	-0.0010472	0.000294	-0.0038435	10.18730/DFEW3	Landrace	Triticum aestivum L. aestivum	http://wgb.cimmyt.org/gringlobal/accessiondetail.aspx?id=64454
SEEDDIV33892	0.0056361	0.0010426	0.0012392	10.18730/BVMN=	Landrace	Triticum aestivum L. aestivum	http://wgb.cimmyt.org/gringlobal/accessiondetail.aspx?id=140353
SEEDDIV984	-0.001185	-0.000251	-0.0030797	10.18730/DFG13	Landrace	Triticum aestivum L. aestivum	http://wgb.cimmyt.org/gringlobal/accessiondetail.aspx?id=64491
SEEDDIV33893	0.0056816	0.0010001	0.0012077	10.18730/BVMPU	Landrace	Triticum aestivum L. aestivum	http://wgb.cimmyt.org/gringlobal/accessiondetail.aspx?id=140354
SEEDDIV985	-0.0011661	-8.92e-05	-0.0031815	10.18730/DFG24	Landrace	Triticum aestivum L. aestivum	http://wgb.cimmyt.org/gringlobal/accessiondetail.aspx?id=64492
SEEDDIV33894	0.0057189	0.00099	0.0012375	10.18730/BVMQ0	Landrace	Triticum aestivum L. aestivum	http://wgb.cimmyt.org/gringlobal/accessiondetail.aspx?id=140355
SEEDDIV986	-0.0010894	-0.000323	-0.0033359	10.18730/DFG35	Landrace	Triticum aestivum L. aestivum	http://wgb.cimmyt.org/gringlobal/accessiondetail.aspx?id=64493
SEEDDIV987	-0.0013876	0.000195	-0.003784	10.18730/DFG46	Landrace	Triticum aestivum L. aestivum	http://wgb.cimmyt.org/gringlobal/accessiondetail.aspx?id=64494
SEEDDIV988	-0.0011791	-0.000202	-0.0031713	10.18730/DFG57	Landrace	Triticum aestivum L. aestivum	http://wgb.cimmyt.org/gringlobal/accessiondetail.aspx?id=64495
SEEDDIV989	-0.001035	0.000168	-0.0038333	10.18730/DFG68	Landrace	Triticum aestivum L. aestivum	http://wgb.cimmyt.org/gringlobal/accessiondetail.aspx?id=64496
SEEDICAR19410	0.0015202	0.000864	-0.0060863	10.18730/9HC8S	Landrace	Triticum aestivum L. aestivum	http://grs.icarda.org/accessions/?IG=139049
SEEDDIV33899	0.0056895	0.000996	0.0012563	10.18730/BVMX6	Landrace	Triticum aestivum L. aestivum	http://wgb.cimmyt.org/gringlobal/accessiondetail.aspx?id=140361
SEEDDIV18298	-0.0021059	-0.0020411	-0.000758	10.18730/DESCJ	Landrace	Triticum aestivum L. aestivum	http://wgb.cimmyt.org/gringlobal/accessiondetail.aspx?id=63758
SEEDICAR19415	0.000872	-8.36e-05	-0.0045175	10.18730/9HCF*	Landrace	Triticum aestivum L. aestivum	http://grs.icarda.org/accessions/?IG=139056
SEEDDIV18299	-0.0035312	-0.0035205	0.0012023	10.18730/DESDK	Landrace	Triticum aestivum L. aestivum	http://wgb.cimmyt.org/gringlobal/accessiondetail.aspx?id=63759
SEEDICAR19416	-0.000222	-0.0011388	-0.0044477	10.18730/9HCG~	Landrace	Triticum aestivum L. aestivum	http://grs.icarda.org/accessions/?IG=139057
SEEDDIV18296	-0.0019086	-0.0022907	-0.0013036	10.18730/DHW4~	Landrace	Triticum aestivum L. aestivum	http://wgb.cimmyt.org/gringlobal/accessiondetail.aspx?id=62054
SEEDICAR19417	0.0067754	-0.0016086	0.0057183	10.18730/9HCJ=	Landrace	Triticum aestivum L. aestivum	http://grs.icarda.org/accessions/?IG=139059
SEEDDIV18297	0.002262	0.0018857	-0.0075651	10.18730/DHW80	Landrace	Triticum aestivum L. aestivum	http://wgb.cimmyt.org/gringlobal/accessiondetail.aspx?id=62058
SEEDICAR19418	4.58e-05	-0.000832	-0.004853	10.18730/9HCM0	Landrace	Triticum aestivum L. aestivum	http://grs.icarda.org/accessions/?IG=139061
SEEDICAR19411	0.0027818	-0.000654	-0.004818	10.18730/9HC9T	Landrace	Triticum aestivum L. aestivum	http://grs.icarda.org/accessions/?IG=139050
SEEDICAR19412	0.0042435	-0.001954	-0.0024083	10.18730/9HCAV	Landrace	Triticum aestivum L. aestivum	http://grs.icarda.org/accessions/?IG=139051
SEEDICAR19413	0.0048545	-0.0012954	0.000103	10.18730/9HCBW	Landrace	Triticum aestivum L. aestivum	http://grs.icarda.org/accessions/?IG=139052
SEEDICAR19414	0.0013219	0.000845	-0.0058701	10.18730/9HCCX	Landrace	Triticum aestivum L. aestivum	http://grs.icarda.org/accessions/?IG=139053
SEEDDIV18290	0.0022342	0.0019397	-0.0077144	10.18730/DHVNJ	Landrace	Triticum aestivum L. aestivum	http://wgb.cimmyt.org/gringlobal/accessiondetail.aspx?id=62039
SEEDDIV18291	0.0017958	0.0015517	-0.0071789	10.18730/DHVPK	Landrace	Triticum aestivum L. aestivum	http://wgb.cimmyt.org/gringlobal/accessiondetail.aspx?id=62040
SEEDDIV33890	0.0042052	0.000806	-0.0015448	10.18730/BVMK~	Landrace	Triticum aestivum L. aestivum	http://wgb.cimmyt.org/gringlobal/accessiondetail.aspx?id=140351
SEEDDIV18294	0.0021798	0.0018164	-0.0074938	10.18730/DHVWS	Landrace	Triticum aestivum L. aestivum	http://wgb.cimmyt.org/gringlobal/accessiondetail.aspx?id=62046
SEEDICAR19419	-0.000257	0.000111	-0.0045549	10.18730/9HCN1	Landrace	Triticum aestivum L. aestivum	http://grs.icarda.org/accessions/?IG=139062
SEEDDIV18295	0.0021958	0.0017935	-0.007511	10.18730/DHW3*	Landrace	Triticum aestivum L. aestivum	http://wgb.cimmyt.org/gringlobal/accessiondetail.aspx?id=62053
SEEDDIV2483	0.0042287	-0.000793	-0.0042167	10.18730/DTHQU	Landrace	Triticum aestivum L. aestivum	http://wgb.cimmyt.org/gringlobal/accessiondetail.aspx?id=127348
SEEDDIV18292	0.002252	0.0019297	-0.0076033	10.18730/DHVSP	Landrace	Triticum aestivum L. aestivum	http://wgb.cimmyt.org/gringlobal/accessiondetail.aspx?id=62043
SEEDDIV2484	0.0034277	-0.000431	-0.0032294	10.18730/DTHV3	Landrace	Triticum aestivum L. aestivum	http://wgb.cimmyt.org/gringlobal/accessiondetail.aspx?id=127352
SEEDDIV18293	0.0022185	0.0019205	-0.0075875	10.18730/DHVVR	Landrace	Triticum aestivum L. aestivum	http://wgb.cimmyt.org/gringlobal/accessiondetail.aspx?id=62045
SEEDDIV990	-0.0010292	0.000241	-0.003814	10.18730/DFG79	Landrace	Triticum aestivum L. aestivum	http://wgb.cimmyt.org/gringlobal/accessiondetail.aspx?id=64497
SEEDDIV2487	0.0084014	-0.0011156	0.0067797	10.18730/DTJ08	Landrace	Triticum aestivum L. aestivum	http://wgb.cimmyt.org/gringlobal/accessiondetail.aspx?id=127360
SEEDDIV991	-0.0010429	-0.000119	-0.0028315	10.18730/DFG8A	Landrace	Triticum aestivum L. aestivum	http://wgb.cimmyt.org/gringlobal/accessiondetail.aspx?id=64498
SEEDDIV2488	0.0082619	-0.000949	0.0066379	10.18730/DTJ7F	Landrace	Triticum aestivum L. aestivum	http://wgb.cimmyt.org/gringlobal/accessiondetail.aspx?id=127367
SEEDDIV992	-0.002073	0.00021	-0.0015915	10.18730/DFG9B	Landrace	Triticum aestivum L. aestivum	http://wgb.cimmyt.org/gringlobal/accessiondetail.aspx?id=64499
SEEDDIV2489	0.005298	-0.000954	-0.0021625	10.18730/DTJAJ	Landrace	Triticum aestivum L. aestivum	http://wgb.cimmyt.org/gringlobal/accessiondetail.aspx?id=127370
SEEDDIV993	-0.0011071	0.000167	-0.0030723	10.18730/DFGAC	Landrace	Triticum aestivum L. aestivum	http://wgb.cimmyt.org/gringlobal/accessiondetail.aspx?id=64500
SEEDDIV994	-0.0011808	3e-07	-0.0031308	10.18730/DFEX4	Landrace	Triticum aestivum L. aestivum	http://wgb.cimmyt.org/gringlobal/accessiondetail.aspx?id=64455
SEEDDIV995	-0.000823	0.000117	-0.0038667	10.18730/DFGBD	Landrace	Triticum aestivum L. aestivum	http://wgb.cimmyt.org/gringlobal/accessiondetail.aspx?id=64501
SEEDDIV996	-0.0011859	-6.42e-05	-0.0031747	10.18730/DFGCE	Landrace	Triticum aestivum L. aestivum	http://wgb.cimmyt.org/gringlobal/accessiondetail.aspx?id=64502
SEEDDIV997	-0.0010621	5.76e-05	-0.0033266	10.18730/DFGDF	Landrace	Triticum aestivum L. aestivum	http://wgb.cimmyt.org/gringlobal/accessiondetail.aspx?id=64503
SEEDDIV998	-0.0011214	-0.00017	-0.003405	10.18730/DFGEG	Landrace	Triticum aestivum L. aestivum	http://wgb.cimmyt.org/gringlobal/accessiondetail.aspx?id=64504
SEEDDIV999	-0.0012305	-0.000155	-0.0034459	10.18730/DFGFH	Landrace	Triticum aestivum L. aestivum	http://wgb.cimmyt.org/gringlobal/accessiondetail.aspx?id=64505
SEEDDIV18287	0.000253	0.000866	-0.0065218	10.18730/DJ243	Landrace	Triticum aestivum L. aestivum	http://wgb.cimmyt.org/gringlobal/accessiondetail.aspx?id=62245
SEEDICAR19404	0.0072762	-0.0016715	0.0066311	10.18730/9HBZG	Landrace	Triticum aestivum L. aestivum	http://grs.icarda.org/accessions/?IG=139040
SEEDDIV18288	0.0022106	0.0018372	-0.0075714	10.18730/DHV74	Landrace	Triticum aestivum L. aestivum	http://wgb.cimmyt.org/gringlobal/accessiondetail.aspx?id=62025
SEEDICAR19405	0.0067272	-0.0015373	0.0055368	10.18730/9HC0H	Landrace	Triticum aestivum L. aestivum	http://grs.icarda.org/accessions/?IG=139041
SEEDDIV18285	-0.0033892	-0.0017668	0.002026	10.18730/DES8E	Landrace	Triticum aestivum L. aestivum	http://wgb.cimmyt.org/gringlobal/accessiondetail.aspx?id=63754
SEEDICAR19406	0.0069628	-0.0010988	0.0055344	10.18730/9HC2K	Landrace	Triticum aestivum L. aestivum	http://grs.icarda.org/accessions/?IG=139043
SEEDDIV18286	-0.0032188	-0.0019765	0.000745	10.18730/DESBH	Landrace	Triticum aestivum L. aestivum	http://wgb.cimmyt.org/gringlobal/accessiondetail.aspx?id=63757
SEEDICAR19407	0.0061743	-0.000755	0.0050658	10.18730/9HC3M	Landrace	Triticum aestivum L. aestivum	http://grs.icarda.org/accessions/?IG=139044
SEEDICAR19400	-0.000605	-0.000904	-0.0032155	10.18730/9HBTB	Landrace	Triticum aestivum L. aestivum	http://grs.icarda.org/accessions/?IG=139035
SEEDICAR19401	0.0039617	-0.000279	0.0012756	10.18730/9HBVC	Landrace	Triticum aestivum L. aestivum	http://grs.icarda.org/accessions/?IG=139036
SEEDDIV18289	0.000265	0.0010014	-0.0065153	10.18730/DHVA7	Landrace	Triticum aestivum L. aestivum	http://wgb.cimmyt.org/gringlobal/accessiondetail.aspx?id=62028
SEEDICAR19402	0.0024452	-0.000628	8.29e-05	10.18730/9HBXE	Landrace	Triticum aestivum L. aestivum	http://grs.icarda.org/accessions/?IG=139038
SEEDICAR19403	0.0027404	-0.000686	0.0012835	10.18730/9HBYF	Landrace	Triticum aestivum L. aestivum	http://grs.icarda.org/accessions/?IG=139039
SEEDDIV18280	0.0021644	0.0029841	-0.0075982	10.18730/DEW7=	Landrace	Triticum aestivum L. aestivum	http://wgb.cimmyt.org/gringlobal/accessiondetail.aspx?id=63849
SEEDDIV2490	0.0078704	-0.0011944	0.0061192	10.18730/DTJCM	Landrace	Triticum aestivum L. aestivum	http://wgb.cimmyt.org/gringlobal/accessiondetail.aspx?id=127372
SEEDDIV2491	0.0081576	-0.0012393	0.0063057	10.18730/DTJDN	Landrace	Triticum aestivum L. aestivum	http://wgb.cimmyt.org/gringlobal/accessiondetail.aspx?id=127373
SEEDDIV2492	0.0080455	-0.0011239	0.0065525	10.18730/DTJFQ	Landrace	Triticum aestivum L. aestivum	http://wgb.cimmyt.org/gringlobal/accessiondetail.aspx?id=127375
SEEDDIV18283	-0.002845	-0.0026963	0.001806	10.18730/DEWE5	Landrace	Triticum aestivum L. aestivum	http://wgb.cimmyt.org/gringlobal/accessiondetail.aspx?id=63856
SEEDDIV2493	0.0081832	-0.0010825	0.0063067	10.18730/DTJGR	Landrace	Triticum aestivum L. aestivum	http://wgb.cimmyt.org/gringlobal/accessiondetail.aspx?id=127376
SEEDICAR19408	0.0020164	-0.000141	-0.0022968	10.18730/9HC4N	Landrace	Triticum aestivum L. aestivum	http://grs.icarda.org/accessions/?IG=139045
SEEDDIV18284	-0.003308	-0.0016219	0.0019969	10.18730/DES7D	Landrace	Triticum aestivum L. aestivum	http://wgb.cimmyt.org/gringlobal/accessiondetail.aspx?id=63753
SEEDDIV2494	0.0043677	-0.000868	-0.0039115	10.18730/DTJHS	Landrace	Triticum aestivum L. aestivum	http://wgb.cimmyt.org/gringlobal/accessiondetail.aspx?id=127377
SEEDICAR19409	0.0066874	-0.001741	0.0058841	10.18730/9HC7R	Landrace	Triticum aestivum L. aestivum	http://grs.icarda.org/accessions/?IG=139048
SEEDDIV18281	-0.000612	-0.0010814	-0.000325	10.18730/DEWA1	Landrace	Triticum aestivum L. aestivum	http://wgb.cimmyt.org/gringlobal/accessiondetail.aspx?id=63852
SEEDDIV2495	0.008236	-0.000917	0.0067571	10.18730/DTJJT	Landrace	Triticum aestivum L. aestivum	http://wgb.cimmyt.org/gringlobal/accessiondetail.aspx?id=127378
SEEDDIV18282	0.0024654	0.002004	-0.0093342	10.18730/DEWB2	Landrace	Triticum aestivum L. aestivum	http://wgb.cimmyt.org/gringlobal/accessiondetail.aspx?id=63853
SEEDDIV2496	0.0083141	-0.0012988	0.0071606	10.18730/DTJPY	Landrace	Triticum aestivum L. aestivum	http://wgb.cimmyt.org/gringlobal/accessiondetail.aspx?id=127382
SEEDDIV33710	0.0057977	0.000951	0.001305	10.18730/BVARE	Landrace	Triticum aestivum L. aestivum	http://wgb.cimmyt.org/gringlobal/accessiondetail.aspx?id=140036
SEEDDIV33711	0.0053392	8.1e-05	0.002887	10.18730/BVASF	Landrace	Triticum aestivum L. aestivum	http://wgb.cimmyt.org/gringlobal/accessiondetail.aspx?id=140037
SEEDDIV33716	0.0049101	0.000715	0.0013324	10.18730/BVBC$	Landrace	Triticum aestivum L. aestivum	http://wgb.cimmyt.org/gringlobal/accessiondetail.aspx?id=140056
SEEDDIV33717	0.0042664	0.0008	-0.0017129	10.18730/BVBYF	Landrace	Triticum aestivum L. aestivum	http://wgb.cimmyt.org/gringlobal/accessiondetail.aspx?id=140074
SEEDDIV33718	0.005788	0.0010402	0.0012925	10.18730/BVBZG	Landrace	Triticum aestivum L. aestivum	http://wgb.cimmyt.org/gringlobal/accessiondetail.aspx?id=140075
SEEDDIV33719	0.0051104	0.00094	0.000968	10.18730/BVC0H	Landrace	Triticum aestivum L. aestivum	http://wgb.cimmyt.org/gringlobal/accessiondetail.aspx?id=140076
SEEDDIV33712	0.004665	0.0011179	-0.000846	10.18730/BVATG	Landrace	Triticum aestivum L. aestivum	http://wgb.cimmyt.org/gringlobal/accessiondetail.aspx?id=140038
SEEDDIV33713	0.0058153	0.000987	0.0012914	10.18730/BVAVH	Landrace	Triticum aestivum L. aestivum	http://wgb.cimmyt.org/gringlobal/accessiondetail.aspx?id=140039
SEEDDIV33714	0.0057687	0.0010321	0.001287	10.18730/BVAWJ	Landrace	Triticum aestivum L. aestivum	http://wgb.cimmyt.org/gringlobal/accessiondetail.aspx?id=140040
SEEDDIV33715	0.0051223	0.000929	0.000916	10.18730/BVBB~	Landrace	Triticum aestivum L. aestivum	http://wgb.cimmyt.org/gringlobal/accessiondetail.aspx?id=140055
SEEDDIV33709	0.0057229	0.0010348	0.0012543	10.18730/BVAQD	Landrace	Triticum aestivum L. aestivum	http://wgb.cimmyt.org/gringlobal/accessiondetail.aspx?id=140035
SEEDDIV33720	0.000708	-0.0012319	0.000529	10.18730/BVC1J	Landrace	Triticum aestivum L. aestivum	http://wgb.cimmyt.org/gringlobal/accessiondetail.aspx?id=140077
SEEDDIV33721	0.0042552	0.000828	-0.0017324	10.18730/BVC2K	Landrace	Triticum aestivum L. aestivum	http://wgb.cimmyt.org/gringlobal/accessiondetail.aspx?id=140078
SEEDDIV33722	0.0029098	0.0015499	-0.0018379	10.18730/BVC3M	Landrace	Triticum aestivum L. aestivum	http://wgb.cimmyt.org/gringlobal/accessiondetail.aspx?id=140079
SEEDDIV33727	0.0057733	0.0010022	0.0013321	10.18730/BVC8S	Landrace	Triticum aestivum L. aestivum	http://wgb.cimmyt.org/gringlobal/accessiondetail.aspx?id=140084
SEEDDIV33728	0.0057653	0.0010004	0.0012659	10.18730/BVC9T	Landrace	Triticum aestivum L. aestivum	http://wgb.cimmyt.org/gringlobal/accessiondetail.aspx?id=140085
SEEDDIV33729	0.0057879	0.0010298	0.0013002	10.18730/BVCAV	Landrace	Triticum aestivum L. aestivum	http://wgb.cimmyt.org/gringlobal/accessiondetail.aspx?id=140086
SEEDDIV33723	0.0058297	0.0010403	0.0012138	10.18730/BVC4N	Landrace	Triticum aestivum L. aestivum	http://wgb.cimmyt.org/gringlobal/accessiondetail.aspx?id=140080
SEEDDIV33724	0.004219	0.000808	-0.0016298	10.18730/BVC5P	Landrace	Triticum aestivum L. aestivum	http://wgb.cimmyt.org/gringlobal/accessiondetail.aspx?id=140081
SEEDDIV33725	0.0058031	0.0010411	0.0013039	10.18730/BVC6Q	Landrace	Triticum aestivum L. aestivum	http://wgb.cimmyt.org/gringlobal/accessiondetail.aspx?id=140082
SEEDDIV33726	0.0057679	0.0010213	0.0012973	10.18730/BVC7R	Landrace	Triticum aestivum L. aestivum	http://wgb.cimmyt.org/gringlobal/accessiondetail.aspx?id=140083
SEEDDIV33700	0.0058186	0.0010178	0.0012784	10.18730/BVAE4	Landrace	Triticum aestivum L. aestivum	http://wgb.cimmyt.org/gringlobal/accessiondetail.aspx?id=140026
SEEDDIV33705	0.0042483	0.000793	-0.0016279	10.18730/BVAK9	Landrace	Triticum aestivum L. aestivum	http://wgb.cimmyt.org/gringlobal/accessiondetail.aspx?id=140031
SEEDDIV33706	0.0058023	0.0010115	0.0013258	10.18730/BVAMA	Landrace	Triticum aestivum L. aestivum	http://wgb.cimmyt.org/gringlobal/accessiondetail.aspx?id=140032
SEEDDIV33707	0.0051428	0.000948	0.000915	10.18730/BVANB	Landrace	Triticum aestivum L. aestivum	http://wgb.cimmyt.org/gringlobal/accessiondetail.aspx?id=140033
SEEDDIV33708	0.003362	0.0011942	-0.0023104	10.18730/BVAPC	Landrace	Triticum aestivum L. aestivum	http://wgb.cimmyt.org/gringlobal/accessiondetail.aspx?id=140034
SEEDDIV33701	0.0057628	0.0010134	0.0013402	10.18730/BVAF5	Landrace	Triticum aestivum L. aestivum	http://wgb.cimmyt.org/gringlobal/accessiondetail.aspx?id=140027
SEEDDIV33702	0.005771	0.0010136	0.0013166	10.18730/BVAG6	Landrace	Triticum aestivum L. aestivum	http://wgb.cimmyt.org/gringlobal/accessiondetail.aspx?id=140028
SEEDDIV33703	0.005791	0.000991	0.0012958	10.18730/BVAH7	Landrace	Triticum aestivum L. aestivum	http://wgb.cimmyt.org/gringlobal/accessiondetail.aspx?id=140029
SEEDDIV33704	0.0058052	0.001023	0.0012722	10.18730/BVAJ8	Landrace	Triticum aestivum L. aestivum	http://wgb.cimmyt.org/gringlobal/accessiondetail.aspx?id=140030
SEEDICAR19550	0.006266	-0.0014035	0.0049153	10.18730/9HWAN	Landrace	Triticum aestivum L. aestivum	http://grs.icarda.org/accessions/?IG=139537
SEEDICAR19551	-0.0047098	-0.0037855	0.0021934	10.18730/9HWBP	Landrace	Triticum aestivum L. aestivum	http://grs.icarda.org/accessions/?IG=139538
SEEDICAR19552	0.006581	-0.0016174	0.0049628	10.18730/9HWCQ	Landrace	Triticum aestivum L. aestivum	http://grs.icarda.org/accessions/?IG=139539
SEEDICAR19553	0.0070881	-0.0017851	0.0052178	10.18730/9HWES	Landrace	Triticum aestivum L. aestivum	http://grs.icarda.org/accessions/?IG=139541
SEEDDIV18199	-0.000436	0.000256	-0.0029101	10.18730/DMD1*	Landrace	Triticum aestivum L. aestivum	http://wgb.cimmyt.org/gringlobal/accessiondetail.aspx?id=113255
SEEDICAR19558	-0.0046745	-0.0032096	0.0027128	10.18730/9HWQ$	Landrace	Triticum aestivum L. aestivum	http://grs.icarda.org/accessions/?IG=139552
SEEDICAR19559	0.0068001	-0.000732	0.0045066	10.18730/9HWSU	Landrace	Triticum aestivum L. aestivum	http://grs.icarda.org/accessions/?IG=139554
SEEDDIV18197	0.0008	-5.45e-05	-0.0051435	10.18730/DMCZY	Landrace	Triticum aestivum L. aestivum	http://wgb.cimmyt.org/gringlobal/accessiondetail.aspx?id=113253
SEEDDIV18198	8.99e-05	-0.000567	-0.0036446	10.18730/DMD0Z	Landrace	Triticum aestivum L. aestivum	http://wgb.cimmyt.org/gringlobal/accessiondetail.aspx?id=113254
SEEDICAR19554	0.00056	-0.003344	0.0036762	10.18730/9HWFT	Landrace	Triticum aestivum L. aestivum	http://grs.icarda.org/accessions/?IG=139544
SEEDICAR19555	0.0058074	-0.000575	0.0042128	10.18730/9HWMZ	Landrace	Triticum aestivum L. aestivum	http://grs.icarda.org/accessions/?IG=139549
SEEDICAR19556	0.0028482	-0.0020672	0.0027721	10.18730/9HWN*	Landrace	Triticum aestivum L. aestivum	http://grs.icarda.org/accessions/?IG=139550
SEEDICAR19557	0.0054479	-0.000234	0.0035421	10.18730/9HWP~	Landrace	Triticum aestivum L. aestivum	http://grs.icarda.org/accessions/?IG=139551
SEEDDIV18191	-6.06e-05	-0.000647	-0.0033874	10.18730/DMCSR	Landrace	Triticum aestivum L. aestivum	http://wgb.cimmyt.org/gringlobal/accessiondetail.aspx?id=113247
SEEDDIV18192	-0.000102	-0.000608	-0.0034393	10.18730/DMCTS	Landrace	Triticum aestivum L. aestivum	http://wgb.cimmyt.org/gringlobal/accessiondetail.aspx?id=113248
SEEDDIV18190	6.76e-05	-0.000642	-0.0035842	10.18730/DMC76	Landrace	Triticum aestivum L. aestivum	http://wgb.cimmyt.org/gringlobal/accessiondetail.aspx?id=113229
SEEDDIV18195	-0.00061	5.79e-05	-0.0034545	10.18730/DMCXW	Landrace	Triticum aestivum L. aestivum	http://wgb.cimmyt.org/gringlobal/accessiondetail.aspx?id=113251
SEEDDIV18196	9.21e-05	-0.000535	-0.0036041	10.18730/DMCYX	Landrace	Triticum aestivum L. aestivum	http://wgb.cimmyt.org/gringlobal/accessiondetail.aspx?id=113252
SEEDDIV18193	-6.75e-05	-0.00049	-0.0034915	10.18730/DMCVT	Landrace	Triticum aestivum L. aestivum	http://wgb.cimmyt.org/gringlobal/accessiondetail.aspx?id=113249
SEEDDIV18194	-5.19e-05	-0.000609	-0.003527	10.18730/DMCWV	Landrace	Triticum aestivum L. aestivum	http://wgb.cimmyt.org/gringlobal/accessiondetail.aspx?id=113250
SEEDDIV2100	0.0082853	-0.0014169	0.0063141	10.18730/DSDJT	Landrace	Triticum aestivum L. aestivum	http://wgb.cimmyt.org/gringlobal/accessiondetail.aspx?id=126160
SEEDDIV2101	0.0082247	-0.0010294	0.005783	10.18730/DSDPY	Landrace	Triticum aestivum L. aestivum	http://wgb.cimmyt.org/gringlobal/accessiondetail.aspx?id=126163
SEEDDIV2102	0.0083494	-0.0012607	0.0071924	10.18730/DSDR*	Landrace	Triticum aestivum L. aestivum	http://wgb.cimmyt.org/gringlobal/accessiondetail.aspx?id=126165
SEEDDIV2103	0.0076272	-0.0013741	0.0058019	10.18730/DSDS~	Landrace	Triticum aestivum L. aestivum	http://wgb.cimmyt.org/gringlobal/accessiondetail.aspx?id=126166
SEEDDIV2104	0.0084222	-0.0012017	0.0064222	10.18730/DSDV=	Landrace	Triticum aestivum L. aestivum	http://wgb.cimmyt.org/gringlobal/accessiondetail.aspx?id=126168
SEEDDIV2105	0.0085402	-0.0014792	0.0069878	10.18730/DSDX0	Landrace	Triticum aestivum L. aestivum	http://wgb.cimmyt.org/gringlobal/accessiondetail.aspx?id=126170
SEEDDIV2106	0.008341	-0.001294	0.0071833	10.18730/DSDY1	Landrace	Triticum aestivum L. aestivum	http://wgb.cimmyt.org/gringlobal/accessiondetail.aspx?id=126171
SEEDDIV2107	0.0084477	-0.0013955	0.0068818	10.18730/DSE03	Landrace	Triticum aestivum L. aestivum	http://wgb.cimmyt.org/gringlobal/accessiondetail.aspx?id=126173
SEEDDIV2108	0.0084601	-0.0014385	0.0069116	10.18730/DSE14	Landrace	Triticum aestivum L. aestivum	http://wgb.cimmyt.org/gringlobal/accessiondetail.aspx?id=126174
SEEDDIV2109	0.0084894	-0.0012578	0.0072514	10.18730/DSE36	Landrace	Triticum aestivum L. aestivum	http://wgb.cimmyt.org/gringlobal/accessiondetail.aspx?id=126176
SEEDICAR19540	0.006857	-0.0014938	0.0062683	10.18730/9HVW7	Landrace	Triticum aestivum L. aestivum	http://grs.icarda.org/accessions/?IG=139518
SEEDICAR19541	0.0055175	-0.000157	0.0028586	10.18730/9HVX8	Landrace	Triticum aestivum L. aestivum	http://grs.icarda.org/accessions/?IG=139521
SEEDICAR19542	0.0053304	-0.000381	0.0031238	10.18730/9HVY9	Landrace	Triticum aestivum L. aestivum	http://grs.icarda.org/accessions/?IG=139522
SEEDDIV18188	-5.71e-05	-0.000618	-0.0034896	10.18730/DMCQP	Landrace	Triticum aestivum L. aestivum	http://wgb.cimmyt.org/gringlobal/accessiondetail.aspx?id=113245
SEEDICAR19547	-0.0047817	-0.0038554	0.002279	10.18730/9HW6H	Landrace	Triticum aestivum L. aestivum	http://grs.icarda.org/accessions/?IG=139533
SEEDDIV18189	-1.81e-05	-0.000582	-0.0034595	10.18730/DMCRQ	Landrace	Triticum aestivum L. aestivum	http://wgb.cimmyt.org/gringlobal/accessiondetail.aspx?id=113246
SEEDICAR19548	0.0069237	-0.0015866	0.0044501	10.18730/9HW7J	Landrace	Triticum aestivum L. aestivum	http://grs.icarda.org/accessions/?IG=139534
SEEDDIV18186	0.0012098	0.000915	-0.0068804	10.18730/DMCNM	Landrace	Triticum aestivum L. aestivum	http://wgb.cimmyt.org/gringlobal/accessiondetail.aspx?id=113243
SEEDICAR19549	-0.0048309	-0.0038042	0.0022596	10.18730/9HW9M	Landrace	Triticum aestivum L. aestivum	http://grs.icarda.org/accessions/?IG=139536
SEEDDIV18187	0.0016024	0.0011557	-0.0083468	10.18730/DMCPN	Landrace	Triticum aestivum L. aestivum	http://wgb.cimmyt.org/gringlobal/accessiondetail.aspx?id=113244
SEEDICAR19543	0.005072	-0.000462	0.0023542	10.18730/9HVZA	Landrace	Triticum aestivum L. aestivum	http://grs.icarda.org/accessions/?IG=139523
SEEDICAR19544	0.0069528	-0.0015581	0.0044002	10.18730/9HW1C	Landrace	Triticum aestivum L. aestivum	http://grs.icarda.org/accessions/?IG=139525
SEEDICAR19545	0.0056183	-0.000225	0.0022435	10.18730/9HW2D	Landrace	Triticum aestivum L. aestivum	http://grs.icarda.org/accessions/?IG=139526
SEEDICAR19546	-0.0047434	-0.0038817	0.0022139	10.18730/9HW5G	Landrace	Triticum aestivum L. aestivum	http://grs.icarda.org/accessions/?IG=139532
SEEDDIV18180	1.57e-05	5.49e-05	-0.0027104	10.18730/DMCFE	Landrace	Triticum aestivum L. aestivum	http://wgb.cimmyt.org/gringlobal/accessiondetail.aspx?id=113237
SEEDDIV18181	-1.65e-05	-0.000616	-0.0034289	10.18730/DMCGF	Landrace	Triticum aestivum L. aestivum	http://wgb.cimmyt.org/gringlobal/accessiondetail.aspx?id=113238
SEEDDIV18184	-5.5e-06	-0.000569	-0.0035617	10.18730/DMCKJ	Landrace	Triticum aestivum L. aestivum	http://wgb.cimmyt.org/gringlobal/accessiondetail.aspx?id=113241
SEEDDIV18185	-0.000127	-0.000608	-0.0034764	10.18730/DMCMK	Landrace	Triticum aestivum L. aestivum	http://wgb.cimmyt.org/gringlobal/accessiondetail.aspx?id=113242
SEEDDIV18182	-6.67e-05	-0.000648	-0.0034867	10.18730/DMCHG	Landrace	Triticum aestivum L. aestivum	http://wgb.cimmyt.org/gringlobal/accessiondetail.aspx?id=113239
SEEDDIV2110	0.0062714	-0.0012686	0.0011282	10.18730/DSE69	Landrace	Triticum aestivum L. aestivum	http://wgb.cimmyt.org/gringlobal/accessiondetail.aspx?id=126179
SEEDDIV18183	3.8e-06	-0.000552	-0.0035156	10.18730/DMCJH	Landrace	Triticum aestivum L. aestivum	http://wgb.cimmyt.org/gringlobal/accessiondetail.aspx?id=113240
SEEDDIV2111	0.008053	-0.00139	0.0061871	10.18730/DSE7A	Landrace	Triticum aestivum L. aestivum	http://wgb.cimmyt.org/gringlobal/accessiondetail.aspx?id=126180
SEEDICAR19572	0.0054177	-0.000323	0.0026629	10.18730/9HX6C	Landrace	Triticum aestivum L. aestivum	http://grs.icarda.org/accessions/?IG=139567
SEEDICAR19573	0.0051483	-0.0011487	0.0048962	10.18730/9HX7D	Landrace	Triticum aestivum L. aestivum	http://grs.icarda.org/accessions/?IG=139569
SEEDICAR19574	0.0058593	-0.000118	0.00483	10.18730/9HX9F	Landrace	Triticum aestivum L. aestivum	http://grs.icarda.org/accessions/?IG=139572
SEEDICAR19575	0.0069947	-0.0014463	0.0053322	10.18730/9HXAG	Landrace	Triticum aestivum L. aestivum	http://grs.icarda.org/accessions/?IG=139575
SEEDICAR19570	0.0055084	-6.16e-05	0.0026106	10.18730/9HX4A	Landrace	Triticum aestivum L. aestivum	http://grs.icarda.org/accessions/?IG=139565
SEEDICAR19571	0.0056897	-0.000382	0.0029435	10.18730/9HX5B	Landrace	Triticum aestivum L. aestivum	http://grs.icarda.org/accessions/?IG=139566
SEEDICAR19576	0.0063468	-0.0015424	0.0053034	10.18730/9HXBH	Landrace	Triticum aestivum L. aestivum	http://grs.icarda.org/accessions/?IG=139576
SEEDICAR19577	0.0064468	-0.0016229	0.0045412	10.18730/9HXCJ	Landrace	Triticum aestivum L. aestivum	http://grs.icarda.org/accessions/?IG=139577
SEEDICAR19578	0.0068842	-0.0013843	0.0049509	10.18730/9HXDK	Landrace	Triticum aestivum L. aestivum	http://grs.icarda.org/accessions/?IG=139578
SEEDICAR19579	0.0055371	-0.000261	0.0026353	10.18730/9HXFN	Landrace	Triticum aestivum L. aestivum	http://grs.icarda.org/accessions/?IG=139580
SEEDICAR19561	0.0053647	-1.2e-05	0.0028159	10.18730/9HWV1	Landrace	Triticum aestivum L. aestivum	http://grs.icarda.org/accessions/?IG=139556
SEEDICAR19562	0.006422	-0.00039	0.0031357	10.18730/9HWW2	Landrace	Triticum aestivum L. aestivum	http://grs.icarda.org/accessions/?IG=139557
SEEDICAR19563	0.0055704	-0.000127	0.0026214	10.18730/9HWX3	Landrace	Triticum aestivum L. aestivum	http://grs.icarda.org/accessions/?IG=139558
SEEDICAR19564	0.0056467	-0.000255	0.0022367	10.18730/9HWY4	Landrace	Triticum aestivum L. aestivum	http://grs.icarda.org/accessions/?IG=139559
SEEDICAR19560	0.0070639	-0.0013861	0.0060923	10.18730/9HWT0	Landrace	Triticum aestivum L. aestivum	http://grs.icarda.org/accessions/?IG=139555
SEEDICAR19569	0.0057001	-0.000402	0.0028979	10.18730/9HX39	Landrace	Triticum aestivum L. aestivum	http://grs.icarda.org/accessions/?IG=139564
SEEDICAR19565	-0.0046389	-0.0037864	0.0023075	10.18730/9HWZ5	Landrace	Triticum aestivum L. aestivum	http://grs.icarda.org/accessions/?IG=139560
SEEDICAR19566	0.0073014	-0.0015506	0.0059212	10.18730/9HX06	Landrace	Triticum aestivum L. aestivum	http://grs.icarda.org/accessions/?IG=139561
SEEDICAR19567	0.0062191	-0.0016391	0.0044816	10.18730/9HX17	Landrace	Triticum aestivum L. aestivum	http://grs.icarda.org/accessions/?IG=139562
SEEDICAR19568	0.0074144	-0.0013949	0.0050889	10.18730/9HX28	Landrace	Triticum aestivum L. aestivum	http://grs.icarda.org/accessions/?IG=139563
SEEDICAR19594	5.98e-05	-0.0011724	-0.004644	10.18730/9HY23	Landrace	Triticum aestivum L. aestivum	http://grs.icarda.org/accessions/?IG=139600
SEEDICAR19595	-0.0046786	-0.0038718	0.0022971	10.18730/9HY34	Landrace	Triticum aestivum L. aestivum	http://grs.icarda.org/accessions/?IG=139601
SEEDICAR19596	0.0056761	-0.000323	0.0027593	10.18730/9HY45	Landrace	Triticum aestivum L. aestivum	http://grs.icarda.org/accessions/?IG=139602
SEEDICAR19597	0.0057811	-0.000801	0.0043047	10.18730/9HY67	Landrace	Triticum aestivum L. aestivum	http://grs.icarda.org/accessions/?IG=139604
SEEDICAR19590	0.0073235	-0.0014352	0.0051516	10.18730/9HXX=	Landrace	Triticum aestivum L. aestivum	http://grs.icarda.org/accessions/?IG=139595
SEEDICAR19591	0.0056907	-0.000813	0.0042459	10.18730/9HXYU	Landrace	Triticum aestivum L. aestivum	http://grs.icarda.org/accessions/?IG=139596
SEEDICAR19592	-0.000843	0.0123576	0.0027711	10.18730/9HXZ0	Landrace	Triticum aestivum L. aestivum	http://grs.icarda.org/accessions/?IG=139597
SEEDICAR19593	0.0055084	-0.000378	0.0021831	10.18730/9HY12	Landrace	Triticum aestivum L. aestivum	http://grs.icarda.org/accessions/?IG=139599
SEEDICAR19598	0.0064031	-0.000217	0.0045575	10.18730/9HYAB	Landrace	Triticum aestivum L. aestivum	http://grs.icarda.org/accessions/?IG=139609
SEEDICAR19599	0.0058839	-0.000588	0.0036394	10.18730/9HYBC	Landrace	Triticum aestivum L. aestivum	http://grs.icarda.org/accessions/?IG=139610
SEEDICAR19583	0.0056094	-0.000534	0.0029722	10.18730/9HXNV	Landrace	Triticum aestivum L. aestivum	http://grs.icarda.org/accessions/?IG=139586
SEEDICAR19584	0.0065863	-0.0015174	0.0048071	10.18730/9HXQX	Landrace	Triticum aestivum L. aestivum	http://grs.icarda.org/accessions/?IG=139588
SEEDICAR19585	0.0065547	-0.0018136	0.005104	10.18730/9HXRY	Landrace	Triticum aestivum L. aestivum	http://grs.icarda.org/accessions/?IG=139589
SEEDICAR19586	0.0065271	-0.0016979	0.0050439	10.18730/9HXSZ	Landrace	Triticum aestivum L. aestivum	http://grs.icarda.org/accessions/?IG=139590
SEEDICAR19580	0.0068798	-0.0017978	0.0054105	10.18730/9HXHQ	Landrace	Triticum aestivum L. aestivum	http://grs.icarda.org/accessions/?IG=139582
SEEDICAR19581	0.0067229	-0.0016046	0.005348	10.18730/9HXKS	Landrace	Triticum aestivum L. aestivum	http://grs.icarda.org/accessions/?IG=139584
SEEDICAR19582	0.006468	-0.0015717	0.0049194	10.18730/9HXMT	Landrace	Triticum aestivum L. aestivum	http://grs.icarda.org/accessions/?IG=139585
SEEDICAR19587	0.0069396	-0.0015999	0.0044868	10.18730/9HXT*	Landrace	Triticum aestivum L. aestivum	http://grs.icarda.org/accessions/?IG=139592
SEEDICAR19588	0.0062324	-0.0013481	0.0049216	10.18730/9HXV~	Landrace	Triticum aestivum L. aestivum	http://grs.icarda.org/accessions/?IG=139593
SEEDICAR19589	-0.0042826	-0.0034016	0.00033	10.18730/9HXW$	Landrace	Triticum aestivum L. aestivum	http://grs.icarda.org/accessions/?IG=139594
SEEDDIV2178	0.0084782	-0.0011767	0.0061198	10.18730/DT9G*	Landrace	Triticum aestivum L. aestivum	http://wgb.cimmyt.org/gringlobal/accessiondetail.aspx?id=127074
SEEDDIV33752	0.0057222	0.0010561	0.0013003	10.18730/BV6W1	Landrace	Triticum aestivum L. aestivum	http://wgb.cimmyt.org/gringlobal/accessiondetail.aspx?id=139912
SEEDDIV2179	0.0078926	-0.0015708	0.0058318	10.18730/DT9H~	Landrace	Triticum aestivum L. aestivum	http://wgb.cimmyt.org/gringlobal/accessiondetail.aspx?id=127075
SEEDDIV33753	0.0056799	0.0010118	0.0012669	10.18730/BV6X2	Landrace	Triticum aestivum L. aestivum	http://wgb.cimmyt.org/gringlobal/accessiondetail.aspx?id=139913
SEEDDIV33754	0.0042276	0.000871	-0.0016643	10.18730/BV6Y3	Landrace	Triticum aestivum L. aestivum	http://wgb.cimmyt.org/gringlobal/accessiondetail.aspx?id=139914
SEEDDIV33755	0.0030287	0.0015491	-0.0047426	10.18730/BV6Z4	Landrace	Triticum aestivum L. aestivum	http://wgb.cimmyt.org/gringlobal/accessiondetail.aspx?id=139915
SEEDDIV33750	0.004544	0.0011821	-0.000204	10.18730/BV6TU	Landrace	Triticum aestivum L. aestivum	http://wgb.cimmyt.org/gringlobal/accessiondetail.aspx?id=139910
SEEDDIV33751	0.0057142	0.0010394	0.0012429	10.18730/BV6V0	Landrace	Triticum aestivum L. aestivum	http://wgb.cimmyt.org/gringlobal/accessiondetail.aspx?id=139911
SEEDDIV18119	-0.0022004	-0.0020179	-0.000775	10.18730/DKE45	Landrace	Triticum aestivum L. aestivum	http://wgb.cimmyt.org/gringlobal/accessiondetail.aspx?id=82225
SEEDDIV18117	-0.0021178	-0.0020605	-0.000685	10.18730/DKE23	Landrace	Triticum aestivum L. aestivum	http://wgb.cimmyt.org/gringlobal/accessiondetail.aspx?id=82223
SEEDDIV18118	-0.0021752	-0.0019912	-0.000848	10.18730/DKE34	Landrace	Triticum aestivum L. aestivum	http://wgb.cimmyt.org/gringlobal/accessiondetail.aspx?id=82224
SEEDDIV33756	0.0049387	0.001011	0.000232	10.18730/BV705	Landrace	Triticum aestivum L. aestivum	http://wgb.cimmyt.org/gringlobal/accessiondetail.aspx?id=139916
SEEDDIV33757	0.0050582	0.000967	0.000872	10.18730/BV716	Landrace	Triticum aestivum L. aestivum	http://wgb.cimmyt.org/gringlobal/accessiondetail.aspx?id=139917
SEEDDIV33758	0.0056904	0.0010773	0.0011118	10.18730/BV727	Landrace	Triticum aestivum L. aestivum	http://wgb.cimmyt.org/gringlobal/accessiondetail.aspx?id=139918
SEEDDIV33759	0.0029368	0.0015453	-0.0047179	10.18730/BV738	Landrace	Triticum aestivum L. aestivum	http://wgb.cimmyt.org/gringlobal/accessiondetail.aspx?id=139919
SEEDDIV18111	0.0039226	0.0017298	-0.000195	10.18730/DKDGP	Landrace	Triticum aestivum L. aestivum	http://wgb.cimmyt.org/gringlobal/accessiondetail.aspx?id=82204
SEEDDIV18112	0.001731	0.0031787	-0.0077553	10.18730/DKDT*	Landrace	Triticum aestivum L. aestivum	http://wgb.cimmyt.org/gringlobal/accessiondetail.aspx?id=82215
SEEDDIV18110	-0.0032381	-0.0026689	0.0011213	10.18730/DKCFT	Landrace	Triticum aestivum L. aestivum	http://wgb.cimmyt.org/gringlobal/accessiondetail.aspx?id=82171
SEEDDIV18115	-0.002207	-0.002063	-0.000785	10.18730/DKDZ0	Landrace	Triticum aestivum L. aestivum	http://wgb.cimmyt.org/gringlobal/accessiondetail.aspx?id=82220
SEEDDIV18116	-0.0021331	-0.0020754	-0.000781	10.18730/DKE12	Landrace	Triticum aestivum L. aestivum	http://wgb.cimmyt.org/gringlobal/accessiondetail.aspx?id=82222
SEEDDIV18113	-0.0013545	-0.0012386	-0.0019561	10.18730/DKDV~	Landrace	Triticum aestivum L. aestivum	http://wgb.cimmyt.org/gringlobal/accessiondetail.aspx?id=82216
SEEDDIV18114	-0.0021724	-0.0020625	-0.000766	10.18730/DKDYU	Landrace	Triticum aestivum L. aestivum	http://wgb.cimmyt.org/gringlobal/accessiondetail.aspx?id=82219
SEEDDIV2180	0.0081996	-0.0012259	0.0063318	10.18730/DT9T5	Landrace	Triticum aestivum L. aestivum	http://wgb.cimmyt.org/gringlobal/accessiondetail.aspx?id=127084
SEEDDIV2181	0.0082036	-0.0010997	0.0076641	10.18730/DT9V6	Landrace	Triticum aestivum L. aestivum	http://wgb.cimmyt.org/gringlobal/accessiondetail.aspx?id=127085
SEEDDIV2182	0.0078167	-0.0015039	0.0064804	10.18730/DTA7J	Landrace	Triticum aestivum L. aestivum	http://wgb.cimmyt.org/gringlobal/accessiondetail.aspx?id=127097
SEEDDIV2183	0.0082332	-0.0010895	0.0076093	10.18730/DTA8K	Landrace	Triticum aestivum L. aestivum	http://wgb.cimmyt.org/gringlobal/accessiondetail.aspx?id=127098
SEEDDIV2184	0.0082048	-0.0010759	0.0075537	10.18730/DTAAN	Landrace	Triticum aestivum L. aestivum	http://wgb.cimmyt.org/gringlobal/accessiondetail.aspx?id=127100
SEEDDIV2185	0.0076302	-0.0013354	0.005861	10.18730/DTACQ	Landrace	Triticum aestivum L. aestivum	http://wgb.cimmyt.org/gringlobal/accessiondetail.aspx?id=127102
SEEDDIV2186	0.0047638	-0.0015851	-0.0023516	10.18730/DTADR	Landrace	Triticum aestivum L. aestivum	http://wgb.cimmyt.org/gringlobal/accessiondetail.aspx?id=127103
SEEDDIV2187	0.0039831	-0.000984	-0.0045953	10.18730/DTAES	Landrace	Triticum aestivum L. aestivum	http://wgb.cimmyt.org/gringlobal/accessiondetail.aspx?id=127104
SEEDDIV2188	0.0046879	-0.0016156	-0.002387	10.18730/DTAFT	Landrace	Triticum aestivum L. aestivum	http://wgb.cimmyt.org/gringlobal/accessiondetail.aspx?id=127105
SEEDDIV2189	0.0081579	-0.0010235	0.0077454	10.18730/DTAJX	Landrace	Triticum aestivum L. aestivum	http://wgb.cimmyt.org/gringlobal/accessiondetail.aspx?id=127111
SEEDDIV33763	0.0042276	0.000825	-0.001694	10.18730/BV77C	Landrace	Triticum aestivum L. aestivum	http://wgb.cimmyt.org/gringlobal/accessiondetail.aspx?id=139923
SEEDDIV33764	0.0057344	0.0010155	0.0012505	10.18730/BV78D	Landrace	Triticum aestivum L. aestivum	http://wgb.cimmyt.org/gringlobal/accessiondetail.aspx?id=139924
SEEDDIV33765	0.0047966	0.000186	0.000219	10.18730/BV79E	Landrace	Triticum aestivum L. aestivum	http://wgb.cimmyt.org/gringlobal/accessiondetail.aspx?id=139925
SEEDDIV33766	0.0057274	0.000983	0.0012531	10.18730/BV7AF	Landrace	Triticum aestivum L. aestivum	http://wgb.cimmyt.org/gringlobal/accessiondetail.aspx?id=139926
SEEDDIV33760	0.0053556	0.000583	0.0018004	10.18730/BV749	Landrace	Triticum aestivum L. aestivum	http://wgb.cimmyt.org/gringlobal/accessiondetail.aspx?id=139920
SEEDDIV33761	0.0057079	0.001011	0.0012713	10.18730/BV75A	Landrace	Triticum aestivum L. aestivum	http://wgb.cimmyt.org/gringlobal/accessiondetail.aspx?id=139921
SEEDDIV33762	0.0045761	0.000401	-0.0010828	10.18730/BV76B	Landrace	Triticum aestivum L. aestivum	http://wgb.cimmyt.org/gringlobal/accessiondetail.aspx?id=139922
SEEDDIV18108	-0.0032742	-0.0033899	0.000888	10.18730/DKCDR	Landrace	Triticum aestivum L. aestivum	http://wgb.cimmyt.org/gringlobal/accessiondetail.aspx?id=82169
SEEDDIV18109	-0.0032769	-0.0033723	0.000892	10.18730/DKCES	Landrace	Triticum aestivum L. aestivum	http://wgb.cimmyt.org/gringlobal/accessiondetail.aspx?id=82170
SEEDDIV18106	0.000422	0.000324	-0.0062934	10.18730/DKDFN	Landrace	Triticum aestivum L. aestivum	http://wgb.cimmyt.org/gringlobal/accessiondetail.aspx?id=82203
SEEDDIV18107	-0.003355	-0.0034484	0.0014691	10.18730/DKCBP	Landrace	Triticum aestivum L. aestivum	http://wgb.cimmyt.org/gringlobal/accessiondetail.aspx?id=82167
SEEDDIV33767	0.0042044	0.000732	-0.0015895	10.18730/BV7BG	Landrace	Triticum aestivum L. aestivum	http://wgb.cimmyt.org/gringlobal/accessiondetail.aspx?id=139927
SEEDDIV33768	0.0033126	0.0011372	-0.0022561	10.18730/BV7CH	Landrace	Triticum aestivum L. aestivum	http://wgb.cimmyt.org/gringlobal/accessiondetail.aspx?id=139928
SEEDDIV33769	0.0057432	0.0010418	0.0012427	10.18730/BV7DJ	Landrace	Triticum aestivum L. aestivum	http://wgb.cimmyt.org/gringlobal/accessiondetail.aspx?id=139929
SEEDDIV18100	-0.0021882	-0.0020073	-0.000733	10.18730/DKDAG	Landrace	Triticum aestivum L. aestivum	http://wgb.cimmyt.org/gringlobal/accessiondetail.aspx?id=82198
SEEDDIV18101	0.0033507	0.0012867	-0.0023451	10.18730/DKDBH	Landrace	Triticum aestivum L. aestivum	http://wgb.cimmyt.org/gringlobal/accessiondetail.aspx?id=82199
SEEDDIV18104	0.0033164	0.000265	-0.000959	10.18730/DKDEM	Landrace	Triticum aestivum L. aestivum	http://wgb.cimmyt.org/gringlobal/accessiondetail.aspx?id=82202
SEEDDIV18105	-0.00303	-0.0028535	0.000905	10.18730/DKCAN	Landrace	Triticum aestivum L. aestivum	http://wgb.cimmyt.org/gringlobal/accessiondetail.aspx?id=82166
SEEDDIV18102	0.0048439	-0.000233	0.0013646	10.18730/DKDCJ	Landrace	Triticum aestivum L. aestivum	http://wgb.cimmyt.org/gringlobal/accessiondetail.aspx?id=82200
SEEDDIV2190	0.0066768	-0.000901	0.0039141	10.18730/DTAR=	Landrace	Triticum aestivum L. aestivum	http://wgb.cimmyt.org/gringlobal/accessiondetail.aspx?id=127117
SEEDDIV18103	-0.000763	-0.000734	-0.0021994	10.18730/DKDDK	Landrace	Triticum aestivum L. aestivum	http://wgb.cimmyt.org/gringlobal/accessiondetail.aspx?id=82201
SEEDDIV2191	-2.17e-05	-0.0026237	-0.0070241	10.18730/DTASU	Landrace	Triticum aestivum L. aestivum	http://wgb.cimmyt.org/gringlobal/accessiondetail.aspx?id=127118
SEEDDIV2192	0.004884	-0.0011759	-0.0025575	10.18730/DTAT0	Landrace	Triticum aestivum L. aestivum	http://wgb.cimmyt.org/gringlobal/accessiondetail.aspx?id=127119
SEEDDIV2193	-1.84e-05	-0.0025661	-0.0070228	10.18730/DTAW2	Landrace	Triticum aestivum L. aestivum	http://wgb.cimmyt.org/gringlobal/accessiondetail.aspx?id=127122
SEEDDIV2194	0.0076274	-0.0016673	0.0063353	10.18730/DTBAG	Landrace	Triticum aestivum L. aestivum	http://wgb.cimmyt.org/gringlobal/accessiondetail.aspx?id=127136
SEEDDIV2195	0.0074506	-0.000856	0.0059733	10.18730/DTBCJ	Landrace	Triticum aestivum L. aestivum	http://wgb.cimmyt.org/gringlobal/accessiondetail.aspx?id=127138
SEEDDIV2196	0.0063968	-0.0010513	0.004234	10.18730/DTBDK	Landrace	Triticum aestivum L. aestivum	http://wgb.cimmyt.org/gringlobal/accessiondetail.aspx?id=127139
SEEDDIV2197	0.0078063	-0.0014469	0.0064136	10.18730/DTBEM	Landrace	Triticum aestivum L. aestivum	http://wgb.cimmyt.org/gringlobal/accessiondetail.aspx?id=127140
SEEDDIV2198	0.006632	-0.0010264	0.0040678	10.18730/DTBGP	Landrace	Triticum aestivum L. aestivum	http://wgb.cimmyt.org/gringlobal/accessiondetail.aspx?id=127142
SEEDDIV2199	0.0078792	-0.0012831	0.0063867	10.18730/DTBHQ	Landrace	Triticum aestivum L. aestivum	http://wgb.cimmyt.org/gringlobal/accessiondetail.aspx?id=127143
SEEDDIV2156	0.0080517	-0.001037	0.0065484	10.18730/DSP88	Landrace	Triticum aestivum L. aestivum	http://wgb.cimmyt.org/gringlobal/accessiondetail.aspx?id=126444
SEEDDIV33730	0.0051198	0.0010144	0.000904	10.18730/BVCBW	Landrace	Triticum aestivum L. aestivum	http://wgb.cimmyt.org/gringlobal/accessiondetail.aspx?id=140087
SEEDDIV2157	0.0081931	-0.0015246	0.0063386	10.18730/DSPAA	Landrace	Triticum aestivum L. aestivum	http://wgb.cimmyt.org/gringlobal/accessiondetail.aspx?id=126446
SEEDDIV33731	0.0057521	0.0010213	0.0012837	10.18730/BVCEZ	Landrace	Triticum aestivum L. aestivum	http://wgb.cimmyt.org/gringlobal/accessiondetail.aspx?id=140090
SEEDDIV2158	0.0080696	-0.0010637	0.0056921	10.18730/DSPFF	Landrace	Triticum aestivum L. aestivum	http://wgb.cimmyt.org/gringlobal/accessiondetail.aspx?id=126451
SEEDDIV33732	0.0052449	0.000629	0.0021147	10.18730/BVCF*	Landrace	Triticum aestivum L. aestivum	http://wgb.cimmyt.org/gringlobal/accessiondetail.aspx?id=140091
SEEDDIV2159	0.0048082	-0.0013211	-0.003537	10.18730/DSPKK	Landrace	Triticum aestivum L. aestivum	http://wgb.cimmyt.org/gringlobal/accessiondetail.aspx?id=126455
SEEDDIV33733	0.0058233	0.0010084	0.0012457	10.18730/BVCG~	Landrace	Triticum aestivum L. aestivum	http://wgb.cimmyt.org/gringlobal/accessiondetail.aspx?id=140092
SEEDYT&N490	-0.0028746	-0.0031261	0.000171	10.18730/BBEN=	Breeder Elite Line	Triticum aestivum L. aestivum	http://wgb.cimmyt.org/gringlobal/accessiondetail.aspx?id=10694
SEEDDIV33738	0.0057757	0.0010119	0.0013279	10.18730/BV6ER	Landrace	Triticum aestivum L. aestivum	http://wgb.cimmyt.org/gringlobal/accessiondetail.aspx?id=139898
SEEDYT&N491	-0.0052825	-0.0042311	0.0027103	10.18730/BWRT8	Breeder Elite Line	Triticum aestivum L. aestivum	http://wgb.cimmyt.org/gringlobal/accessiondetail.aspx?id=135760
SEEDDIV33739	0.0057809	0.0010325	0.0012718	10.18730/BV6FS	Landrace	Triticum aestivum L. aestivum	http://wgb.cimmyt.org/gringlobal/accessiondetail.aspx?id=139899
SEEDYT&N492	-0.0047517	-0.0033727	0.0018309	10.18730/BJT7S	Breeder Elite Line	Triticum aestivum L. aestivum	http://wgb.cimmyt.org/gringlobal/accessiondetail.aspx?id=27152
SEEDDIV18139	0.0052836	0.000507	0.0020967	10.18730/DKDSZ	Landrace	Triticum aestivum L. aestivum	http://wgb.cimmyt.org/gringlobal/accessiondetail.aspx?id=82214
SEEDYT&N493	-0.0024266	-0.0014193	0.000592	10.18730/BSHW7	Breeder Elite Line	Triticum aestivum L. aestivum	http://wgb.cimmyt.org/gringlobal/accessiondetail.aspx?id=127945
SEEDYT&N494	-0.0059789	-0.0018729	0.0032569	10.18730/BSHT5	Breeder Elite Line	Triticum aestivum L. aestivum	http://wgb.cimmyt.org/gringlobal/accessiondetail.aspx?id=127942
SEEDDIV33734	0.0058006	0.0010118	0.0013535	10.18730/BVCH$	Landrace	Triticum aestivum L. aestivum	http://wgb.cimmyt.org/gringlobal/accessiondetail.aspx?id=140093
SEEDYT&N495	-0.0042787	-0.0034548	0.000481	10.18730/BSHS4	Breeder Elite Line	Triticum aestivum L. aestivum	http://wgb.cimmyt.org/gringlobal/accessiondetail.aspx?id=127935
SEEDDIV33735	0.0057807	0.0010239	0.0012502	10.18730/BV6BN	Landrace	Triticum aestivum L. aestivum	http://wgb.cimmyt.org/gringlobal/accessiondetail.aspx?id=139895
SEEDYT&N496	-0.0042591	-0.0023348	-8.33e-05	10.18730/BK544	Breeder Elite Line	Triticum aestivum L. aestivum	http://wgb.cimmyt.org/gringlobal/accessiondetail.aspx?id=27116
SEEDDIV33736	0.0042516	0.000787	-0.0016454	10.18730/BV6CP	Landrace	Triticum aestivum L. aestivum	http://wgb.cimmyt.org/gringlobal/accessiondetail.aspx?id=139896
SEEDYT&N497	-0.0052427	-0.003317	0.0012932	10.18730/BSHR3	Breeder Elite Line	Triticum aestivum L. aestivum	http://wgb.cimmyt.org/gringlobal/accessiondetail.aspx?id=127923
SEEDDIV33737	0.0057837	0.0010052	0.0012361	10.18730/BV6DQ	Landrace	Triticum aestivum L. aestivum	http://wgb.cimmyt.org/gringlobal/accessiondetail.aspx?id=139897
SEEDYT&N498	-0.0026419	-0.0025083	0.000421	10.18730/BK566	Breeder Elite Line	Triticum aestivum L. aestivum	http://wgb.cimmyt.org/gringlobal/accessiondetail.aspx?id=27124
SEEDDIV18133	-0.0021776	-0.0020603	-0.000766	10.18730/DKEJK	Landrace	Triticum aestivum L. aestivum	http://wgb.cimmyt.org/gringlobal/accessiondetail.aspx?id=82239
SEEDYT&N488	-0.0042767	-0.0031455	0.0016209	10.18730/B60GC	Breeder Elite Line	Triticum aestivum L. aestivum	http://wgb.cimmyt.org/gringlobal/accessiondetail.aspx?id=7444
SEEDDIV18134	0.0032082	0.000945	-0.0052087	10.18730/DKDKS	Landrace	Triticum aestivum L. aestivum	http://wgb.cimmyt.org/gringlobal/accessiondetail.aspx?id=82207
SEEDYT&N489	-0.0035093	-0.0026601	-0.000102	10.18730/BF3G0	Breeder Elite Line	Triticum aestivum L. aestivum	http://wgb.cimmyt.org/gringlobal/accessiondetail.aspx?id=10609
SEEDDIV18131	-0.0022025	-0.0020598	-0.000752	10.18730/DKEGH	Landrace	Triticum aestivum L. aestivum	http://wgb.cimmyt.org/gringlobal/accessiondetail.aspx?id=82237
SEEDDIV18132	-0.0021891	-0.0020962	-0.00077	10.18730/DKEHJ	Landrace	Triticum aestivum L. aestivum	http://wgb.cimmyt.org/gringlobal/accessiondetail.aspx?id=82238
SEEDDIV18137	0.0052336	0.000502	0.0020945	10.18730/DKDPW	Landrace	Triticum aestivum L. aestivum	http://wgb.cimmyt.org/gringlobal/accessiondetail.aspx?id=82211
SEEDDIV18138	-0.0020384	-0.0021104	-0.000728	10.18730/DKDRY	Landrace	Triticum aestivum L. aestivum	http://wgb.cimmyt.org/gringlobal/accessiondetail.aspx?id=82213
SEEDDIV18135	0.003164	0.0019031	-0.0042598	10.18730/DKDMT	Landrace	Triticum aestivum L. aestivum	http://wgb.cimmyt.org/gringlobal/accessiondetail.aspx?id=82208
SEEDDIV18136	0.0025393	0.0020668	-0.0033535	10.18730/DKDNV	Landrace	Triticum aestivum L. aestivum	http://wgb.cimmyt.org/gringlobal/accessiondetail.aspx?id=82210
SEEDDIV2160	-8.37e-05	-0.0025756	-0.0070078	10.18730/DSPWW	Landrace	Triticum aestivum L. aestivum	http://wgb.cimmyt.org/gringlobal/accessiondetail.aspx?id=126465
SEEDDIV2161	-1.05e-05	-0.0022122	-0.0069166	10.18730/DSQ3=	Landrace	Triticum aestivum L. aestivum	http://wgb.cimmyt.org/gringlobal/accessiondetail.aspx?id=126472
SEEDDIV2163	0.0083375	-0.00124	0.0056031	10.18730/DSQB6	Landrace	Triticum aestivum L. aestivum	http://wgb.cimmyt.org/gringlobal/accessiondetail.aspx?id=126481
SEEDDIV18130	0.0025842	0.002079	-0.0032968	10.18730/DKDJR	Landrace	Triticum aestivum L. aestivum	http://wgb.cimmyt.org/gringlobal/accessiondetail.aspx?id=82206
SEEDDIV2164	0.00859	-0.0009	0.0058232	10.18730/DSQD8	Landrace	Triticum aestivum L. aestivum	http://wgb.cimmyt.org/gringlobal/accessiondetail.aspx?id=126483
SEEDDIV2165	0.0085257	-0.000945	0.0060284	10.18730/DSQMF	Landrace	Triticum aestivum L. aestivum	http://wgb.cimmyt.org/gringlobal/accessiondetail.aspx?id=126490
SEEDDIV2166	0.0084386	-0.000991	0.0062901	10.18730/DSQPH	Landrace	Triticum aestivum L. aestivum	http://wgb.cimmyt.org/gringlobal/accessiondetail.aspx?id=126492
SEEDDIV2167	0.000855	0.000262	-0.0055042	10.18730/DSQQJ	Landrace	Triticum aestivum L. aestivum	http://wgb.cimmyt.org/gringlobal/accessiondetail.aspx?id=126493
SEEDDIV33741	0.00577	0.0010292	0.0012983	10.18730/BV6HV	Landrace	Triticum aestivum L. aestivum	http://wgb.cimmyt.org/gringlobal/accessiondetail.aspx?id=139901
SEEDDIV2168	-0.0023415	0.0059364	0.0017197	10.18730/DSQRK	Landrace	Triticum aestivum L. aestivum	http://wgb.cimmyt.org/gringlobal/accessiondetail.aspx?id=126494
SEEDDIV33742	0.0058135	0.0010479	0.0013139	10.18730/BV6JW	Landrace	Triticum aestivum L. aestivum	http://wgb.cimmyt.org/gringlobal/accessiondetail.aspx?id=139902
SEEDDIV2169	0.0086329	-0.0010983	0.0060947	10.18730/DSQSM	Landrace	Triticum aestivum L. aestivum	http://wgb.cimmyt.org/gringlobal/accessiondetail.aspx?id=126495
SEEDDIV33743	0.005811	0.0010384	0.0013047	10.18730/BV6KX	Landrace	Triticum aestivum L. aestivum	http://wgb.cimmyt.org/gringlobal/accessiondetail.aspx?id=139903
SEEDDIV33744	0.0058008	0.0010155	0.0013265	10.18730/BV6MY	Landrace	Triticum aestivum L. aestivum	http://wgb.cimmyt.org/gringlobal/accessiondetail.aspx?id=139904
SEEDDIV33740	0.0057777	0.000985	0.0013288	10.18730/BV6GT	Landrace	Triticum aestivum L. aestivum	http://wgb.cimmyt.org/gringlobal/accessiondetail.aspx?id=139900
SEEDDIV33749	0.0057703	0.000973	0.001313	10.18730/BV6S=	Landrace	Triticum aestivum L. aestivum	http://wgb.cimmyt.org/gringlobal/accessiondetail.aspx?id=139909
SEEDDIV18128	-0.0021464	-0.0020438	-0.000866	10.18730/DKEEF	Landrace	Triticum aestivum L. aestivum	http://wgb.cimmyt.org/gringlobal/accessiondetail.aspx?id=82235
SEEDDIV18129	-0.0021845	-0.0020588	-0.000688	10.18730/DKEFG	Landrace	Triticum aestivum L. aestivum	http://wgb.cimmyt.org/gringlobal/accessiondetail.aspx?id=82236
SEEDDIV33745	0.0052417	0.0009	0.0017615	10.18730/BV6NZ	Landrace	Triticum aestivum L. aestivum	http://wgb.cimmyt.org/gringlobal/accessiondetail.aspx?id=139905
SEEDDIV33746	0.0057726	0.0010439	0.0012869	10.18730/BV6P*	Landrace	Triticum aestivum L. aestivum	http://wgb.cimmyt.org/gringlobal/accessiondetail.aspx?id=139906
SEEDDIV33747	0.0058058	0.0010157	0.0013374	10.18730/BV6Q~	Landrace	Triticum aestivum L. aestivum	http://wgb.cimmyt.org/gringlobal/accessiondetail.aspx?id=139907
SEEDDIV33748	0.005124	0.000924	0.000984	10.18730/BV6R$	Landrace	Triticum aestivum L. aestivum	http://wgb.cimmyt.org/gringlobal/accessiondetail.aspx?id=139908
SEEDDIV18122	-0.0022395	-0.002065	-0.00071	10.18730/DKE67	Landrace	Triticum aestivum L. aestivum	http://wgb.cimmyt.org/gringlobal/accessiondetail.aspx?id=82227
SEEDYT&N499	-0.0042189	-0.0023698	-7.05e-05	10.18730/BSHH~	Breeder Elite Line	Triticum aestivum L. aestivum	http://wgb.cimmyt.org/gringlobal/accessiondetail.aspx?id=127551
SEEDDIV18123	-0.0022196	-0.0020628	-0.000833	10.18730/DKE89	Landrace	Triticum aestivum L. aestivum	http://wgb.cimmyt.org/gringlobal/accessiondetail.aspx?id=82229
SEEDDIV18120	-0.002192	-0.0020045	-0.000776	10.18730/DKE56	Landrace	Triticum aestivum L. aestivum	http://wgb.cimmyt.org/gringlobal/accessiondetail.aspx?id=82226
SEEDDIV18121	-0.000127	-0.0014655	-0.000718	10.18730/DKDHQ	Landrace	Triticum aestivum L. aestivum	http://wgb.cimmyt.org/gringlobal/accessiondetail.aspx?id=82205
SEEDDIV18126	-0.0022047	-0.0020473	-0.000775	10.18730/DKECD	Landrace	Triticum aestivum L. aestivum	http://wgb.cimmyt.org/gringlobal/accessiondetail.aspx?id=82233
SEEDDIV18127	-0.0021582	-0.0020413	-0.000774	10.18730/DKEDE	Landrace	Triticum aestivum L. aestivum	http://wgb.cimmyt.org/gringlobal/accessiondetail.aspx?id=82234
SEEDDIV18124	-0.0021524	-0.0020455	-0.000834	10.18730/DKEAB	Landrace	Triticum aestivum L. aestivum	http://wgb.cimmyt.org/gringlobal/accessiondetail.aspx?id=82231
SEEDDIV18125	-0.0022085	-0.0020184	-0.000852	10.18730/DKEBC	Landrace	Triticum aestivum L. aestivum	http://wgb.cimmyt.org/gringlobal/accessiondetail.aspx?id=82232
SEEDDIV2170	0.0043781	-0.000355	-0.000845	10.18730/DSQTN	Landrace	Triticum aestivum L. aestivum	http://wgb.cimmyt.org/gringlobal/accessiondetail.aspx?id=126496
SEEDDIV2171	0.0088673	-0.0013718	0.0067378	10.18730/DSQVP	Landrace	Triticum aestivum L. aestivum	http://wgb.cimmyt.org/gringlobal/accessiondetail.aspx?id=126497
SEEDDIV2172	0.0082312	-0.0012352	0.0063262	10.18730/DSR0V	Landrace	Triticum aestivum L. aestivum	http://wgb.cimmyt.org/gringlobal/accessiondetail.aspx?id=126501
SEEDDIV2174	0.0079936	-0.0014578	0.0068238	10.18730/DSRC2	Landrace	Triticum aestivum L. aestivum	http://wgb.cimmyt.org/gringlobal/accessiondetail.aspx?id=126514
SEEDDIV2175	0.0084848	-0.0011304	0.0061087	10.18730/DSRD3	Landrace	Triticum aestivum L. aestivum	http://wgb.cimmyt.org/gringlobal/accessiondetail.aspx?id=126515
SEEDDIV2176	0.0079558	-0.000958	0.0059345	10.18730/DT9DX	Landrace	Triticum aestivum L. aestivum	http://wgb.cimmyt.org/gringlobal/accessiondetail.aspx?id=127071
SEEDDIV2177	0.0086512	-0.0013323	0.0064733	10.18730/DT9FZ	Landrace	Triticum aestivum L. aestivum	http://wgb.cimmyt.org/gringlobal/accessiondetail.aspx?id=127073
SEEDDIV2134	0.008007	-0.0013597	0.0067907	10.18730/DSHE2	Landrace	Triticum aestivum L. aestivum	http://wgb.cimmyt.org/gringlobal/accessiondetail.aspx?id=126284
SEEDDIV33796	0.0057108	0.000962	0.0011876	10.18730/BVEGQ	Landrace	Triticum aestivum L. aestivum	http://wgb.cimmyt.org/gringlobal/accessiondetail.aspx?id=140156
SEEDDIV2135	0.0051751	-0.000777	-0.0017361	10.18730/DSHN9	Landrace	Triticum aestivum L. aestivum	http://wgb.cimmyt.org/gringlobal/accessiondetail.aspx?id=126291
SEEDDIV33797	0.0041598	0.000883	-0.0018326	10.18730/BVEHR	Landrace	Triticum aestivum L. aestivum	http://wgb.cimmyt.org/gringlobal/accessiondetail.aspx?id=140157
SEEDDIV2136	-0.0036133	-0.0033331	0.0014732	10.18730/DSJ0M	Landrace	Triticum aestivum L. aestivum	http://wgb.cimmyt.org/gringlobal/accessiondetail.aspx?id=126302
SEEDDIV33798	0.0049122	0.000935	0.0010712	10.18730/BVEJS	Landrace	Triticum aestivum L. aestivum	http://wgb.cimmyt.org/gringlobal/accessiondetail.aspx?id=140158
SEEDDIV2137	0.0013787	0.0015454	-0.0082589	10.18730/DSKBT	Landrace	Triticum aestivum L. aestivum	http://wgb.cimmyt.org/gringlobal/accessiondetail.aspx?id=126345
SEEDDIV33799	0.0051274	0.000369	-8.57e-05	10.18730/BVEKT	Landrace	Triticum aestivum L. aestivum	http://wgb.cimmyt.org/gringlobal/accessiondetail.aspx?id=140159
SEEDDIV2138	0.0078505	-0.0010725	0.0058523	10.18730/DSKK$	Landrace	Triticum aestivum L. aestivum	http://wgb.cimmyt.org/gringlobal/accessiondetail.aspx?id=126353
SEEDDIV33792	0.0050616	0.00099	0.000937	10.18730/BVECK	Landrace	Triticum aestivum L. aestivum	http://wgb.cimmyt.org/gringlobal/accessiondetail.aspx?id=140152
SEEDDIV33793	0.003649	0.000677	0.00038	10.18730/BVEDM	Landrace	Triticum aestivum L. aestivum	http://wgb.cimmyt.org/gringlobal/accessiondetail.aspx?id=140153
SEEDDIV33794	0.0055296	0.000905	0.001037	10.18730/BVEEN	Landrace	Triticum aestivum L. aestivum	http://wgb.cimmyt.org/gringlobal/accessiondetail.aspx?id=140154
SEEDDIV33795	0.0056721	0.000984	0.0013147	10.18730/BVEFP	Landrace	Triticum aestivum L. aestivum	http://wgb.cimmyt.org/gringlobal/accessiondetail.aspx?id=140155
SEEDYT&N470	-0.0026228	0.0021477	0.000296	10.18730/BKZXA	Syn Hexaploid Derivative	Triticum aestivum L. aestivum	http://wgb.cimmyt.org/gringlobal/accessiondetail.aspx?id=38526
SEEDYT&N471	-0.0013013	-0.001282	-8.1e-06	10.18730/BDZH~	Breeder Elite Line	Triticum aestivum L. aestivum	http://wgb.cimmyt.org/gringlobal/accessiondetail.aspx?id=7510
SEEDYT&N472	-0.0026062	-0.002312	0.0013102	10.18730/B336Q	Breeder Elite Line	Triticum aestivum L. aestivum	http://wgb.cimmyt.org/gringlobal/accessiondetail.aspx?id=12373
SEEDYT&N473	-0.0041094	-0.0026267	-3.94e-05	10.18730/BK5EE	Breeder Elite Line	Triticum aestivum L. aestivum	http://wgb.cimmyt.org/gringlobal/accessiondetail.aspx?id=27184
SEEDYT&N474	-0.000477	-0.000952	0.000133	10.18730/BK5DD	Breeder Elite Line	Triticum aestivum L. aestivum	http://wgb.cimmyt.org/gringlobal/accessiondetail.aspx?id=27179
SEEDYT&N475	-0.0043057	-0.0025795	-0.000351	10.18730/BK5CC	Breeder Elite Line	Triticum aestivum L. aestivum	http://wgb.cimmyt.org/gringlobal/accessiondetail.aspx?id=27169
SEEDYT&N476	-0.004399	-0.0025379	-0.000148	10.18730/BK5BB	Breeder Elite Line	Triticum aestivum L. aestivum	http://wgb.cimmyt.org/gringlobal/accessiondetail.aspx?id=27168
SEEDDIV18155	0.000788	-0.000749	-0.0032606	10.18730/DMBMR	Landrace	Triticum aestivum L. aestivum	http://wgb.cimmyt.org/gringlobal/accessiondetail.aspx?id=113210
SEEDICAR19514	-0.0018136	-0.000607	-0.0018887	10.18730/9HTS9	Landrace	Triticum aestivum L. aestivum	http://grs.icarda.org/accessions/?IG=139479
SEEDYT&N466	-0.0045693	-0.0028444	0.0022928	10.18730/BM02F	Breeder Elite Line	Triticum aestivum L. aestivum	http://wgb.cimmyt.org/gringlobal/accessiondetail.aspx?id=16821
SEEDDIV18156	0.0018606	0.0010909	-0.0079677	10.18730/DMBNS	Landrace	Triticum aestivum L. aestivum	http://wgb.cimmyt.org/gringlobal/accessiondetail.aspx?id=113211
SEEDICAR19515	-0.000246	-0.000347	-0.0018622	10.18730/9HTTA	Landrace	Triticum aestivum L. aestivum	http://grs.icarda.org/accessions/?IG=139481
SEEDYT&N467	-0.0043523	-0.0030176	0.0017251	10.18730/BM01E	Cultivar	Triticum aestivum L. aestivum	http://wgb.cimmyt.org/gringlobal/accessiondetail.aspx?id=17692
SEEDDIV18153	0.000818	-0.000726	-0.0033497	10.18730/DMBJP	Landrace	Triticum aestivum L. aestivum	http://wgb.cimmyt.org/gringlobal/accessiondetail.aspx?id=113208
SEEDICAR19516	0.0059129	-0.000193	0.0029795	10.18730/9HTVB	Landrace	Triticum aestivum L. aestivum	http://grs.icarda.org/accessions/?IG=139482
SEEDYT&N468	-0.0066364	-0.0018604	0.0037921	10.18730/BKZZC	Breeder Elite Line	Triticum aestivum L. aestivum	http://wgb.cimmyt.org/gringlobal/accessiondetail.aspx?id=105413
SEEDDIV18154	0.0019125	0.0011435	-0.0079181	10.18730/DMBKQ	Landrace	Triticum aestivum L. aestivum	http://wgb.cimmyt.org/gringlobal/accessiondetail.aspx?id=113209
[truncated: 54,343 more rows]

## Sheet: Figure 1b
Sample ID	PCA_group	Admix_pop
SEEDPOP746	6	3	0.000223 0.013751 0.000010 0.000010 0.004030 0.045894 0.000010 0.016714 0.009725 0.001759 0.000010 0.907864
SEEDPOP137	6	3	0.000010 0.019854 0.000010 0.003962 0.000010 0.020682 0.000010 0.019132 0.001713 0.000010 0.000010 0.934597
SEEDPOP656	6	3	0.000010 0.000010 0.000010 0.000010 0.000010 0.024285 0.000010 0.000010 0.130843 0.000010 0.003153 0.841640
SEEDPOP1356	6	3	0.001000 0.000010 0.010443 0.011022 0.019344 0.038930 0.000010 0.000010 0.034171 0.000010 0.000010 0.885039
SEEDPOP7045	6	3	0.000010 0.000010 0.000010 0.000010 0.000010 0.013204 0.000010 0.000137 0.015778 0.001777 0.006771 0.962273
SEEDPOP6394	6	3	0.000010 0.000207 0.000010 0.000010 0.000010 0.009772 0.000010 0.004792 0.000010 0.009354 0.005455 0.970361
SEEDPOP1338	6	3	0.027806 0.035450 0.000010 0.078172 0.304034 0.190837 0.052514 0.000011 0.000010 0.093138 0.121955 0.096062
SEEDPOP1348	12	3	0.025328 0.029070 0.000010 0.079596 0.316911 0.176715 0.060700 0.000010 0.000010 0.102098 0.126580 0.082972
SEEDPOP600	12	3	0.000430 0.000010 0.000010 0.000010 0.001218 0.069701 0.000010 0.005549 0.020998 0.000446 0.000010 0.901608
SEEDPOP6586	12	3	0.000010 0.005687 0.000010 0.000010 0.000010 0.000010 0.000010 0.031867 0.027996 0.000010 0.000010 0.934370
SEEDPOP6681	12	3	0.000010 0.003778 0.000010 0.000010 0.000010 0.022110 0.000010 0.000010 0.001538 0.009923 0.019367 0.943225
SEEDPOP7321	6	3	0.000010 0.000010 0.000010 0.000010 0.000089 0.022305 0.000010 0.000010 0.136488 0.000632 0.000928 0.839498
SEEDPOP6692	12	3	0.000010 0.000010 0.000010 0.000010 0.000347 0.007158 0.000010 0.000010 0.018825 0.005991 0.008528 0.959092
SEEDPOP659	12	3	0.000010 0.006498 0.000010 0.000010 0.000010 0.001068 0.000010 0.030861 0.024673 0.000010 0.000010 0.936829
SEEDPOP2	12	3	0.000010 0.000010 0.000010 0.000010 0.068651 0.021120 0.000010 0.000063 0.040252 0.000010 0.000010 0.869845
SEEDPOP574	12	3	0.000010 0.000974 0.000010 0.000010 0.000010 0.017449 0.000010 0.000010 0.012848 0.014500 0.007888 0.946280
SEEDPOP739	12	3	0.000010 0.000010 0.000010 0.000010 0.000203 0.022016 0.000010 0.000010 0.128807 0.001786 0.000010 0.847118
SEEDPOP973	12	3	0.000010 0.001157 0.000010 0.000010 0.061076 0.025778 0.000010 0.000010 0.062502 0.000038 0.000010 0.849389
SEEDPOP6917	12	3	0.000010 0.010537 0.001343 0.000010 0.003401 0.039814 0.000626 0.022868 0.008047 0.000010 0.000010 0.913324
SEEDPOP45	12	3	0.000010 0.000010 0.000010 0.000010 0.000010 0.020465 0.001933 0.000010 0.131823 0.000010 0.000010 0.845700
SEEDPOP6922	12	3	0.000010 0.000010 0.000484 0.000010 0.000010 0.060975 0.000010 0.005211 0.020427 0.002185 0.000010 0.910659
SEEDPOP888	12	3	0.000010 0.000777 0.000010 0.000010 0.000010 0.000010 0.000010 0.023681 0.035458 0.000010 0.001833 0.938182
SEEDPOP1293	12	3	0.000010 0.000010 0.000010 0.000010 0.000010 0.018253 0.000542 0.000010 0.006910 0.018087 0.003160 0.952988
SEEDPOP6809	12	3	0.000010 0.015769 0.000010 0.000010 0.000010 0.041150 0.000010 0.021941 0.007463 0.000010 0.000010 0.913607
SEEDPOP6887	12	3	0.000010 0.002934 0.002000 0.000010 0.004222 0.083901 0.000010 0.031903 0.080972 0.000010 0.000010 0.794018
SEEDPOP7610	12	3	0.000010 0.000010 0.003748 0.000010 0.000010 0.185349 0.036334 0.021394 0.010645 0.000010 0.000010 0.742470
SEEDPOP543	12	3	0.000676 0.000010 0.000010 0.000010 0.000010 0.027774 0.000010 0.000010 0.077773 0.000010 0.013724 0.879983
SEEDPOP670	12	3	0.000010 0.000010 0.000010 0.000010 0.000576 0.016261 0.000010 0.000010 0.133222 0.004619 0.000010 0.845252
SEEDPOP453	12	3	0.121529 0.000010 0.000010 0.000010 0.047367 0.016251 0.000010 0.000010 0.381055 0.369652 0.008302 0.055793
SEEDPOP7471	12	3	0.000010 0.000010 0.000010 0.000010 0.000727 0.007575 0.000010 0.000010 0.019580 0.009651 0.000010 0.962396
SEEDPOP37	12	3	0.000010 0.009708 0.000010 0.000010 0.003016 0.015940 0.000010 0.003984 0.028016 0.002143 0.004172 0.932981
SEEDPOP532	12	3	0.000010 0.003931 0.000010 0.000010 0.000010 0.016610 0.000627 0.000010 0.132164 0.000010 0.000010 0.846599
SEEDPOP6853	12	3	0.036741 0.000010 0.000010 0.000010 0.060648 0.106537 0.002359 0.000010 0.366682 0.412327 0.000010 0.014656
SEEDPOP803	12	3	0.000010 0.012077 0.000883 0.000010 0.000011 0.042159 0.000010 0.024501 0.008993 0.000010 0.000010 0.911325
SEEDPOP151	12	3	0.054520 0.000010 0.000010 0.000420 0.052611 0.019106 0.005302 0.000010 0.396602 0.434424 0.000010 0.036976
SEEDPOP448	12	3	0.000010 0.000010 0.000010 0.000010 0.000010 0.012003 0.000010 0.000010 0.018162 0.003226 0.004347 0.962192
SEEDPOP1163	12	3	0.000010 0.000010 0.001324 0.000010 0.000010 0.024512 0.000699 0.000010 0.026524 0.009549 0.002028 0.935314
SEEDPOP711	12	3	0.000010 0.000010 0.000010 0.001584 0.000010 0.018845 0.000010 0.000010 0.128275 0.005424 0.000010 0.845802
SEEDPOP6730	12	3	0.000010 0.005567 0.000010 0.000010 0.000010 0.033956 0.000010 0.005131 0.031464 0.000010 0.000010 0.923813
SEEDPOP6267	12	3	0.035548 0.000010 0.000010 0.000010 0.000403 0.000013 0.000010 0.000014 0.000529 0.895179 0.000010 0.068264
SEEDPOP1298	12	3	0.118376 0.000010 0.000010 0.000010 0.047508 0.016235 0.000010 0.000010 0.383148 0.372136 0.005015 0.057533
SEEDPOP1085	12	3	0.000010 0.000010 0.000010 0.000010 0.030465 0.015319 0.000010 0.000010 0.027628 0.001303 0.000010 0.925215
SEEDPOP6650	12	3	0.000010 0.000010 0.000010 0.001271 0.000010 0.021049 0.000010 0.000010 0.131900 0.000010 0.000010 0.845700
SEEDPOP138	12	3	0.000010 0.010140 0.000010 0.000010 0.000010 0.000010 0.000091 0.021189 0.033524 0.000010 0.000010 0.934985
SEEDPOP1380	12	3	0.027401 0.030856 0.000010 0.081992 0.318341 0.180422 0.057188 0.000010 0.000010 0.094261 0.128711 0.080798
SEEDPOP7352	12	3	0.000010 0.005606 0.000010 0.000010 0.000010 0.022450 0.000010 0.031699 0.000010 0.000010 0.000010 0.940164
SEEDPOP6705	12	3	0.000010 0.000010 0.000010 0.000011 0.000010 0.157984 0.011919 0.000010 0.000010 0.007042 0.000010 0.822974
SEEDPOP1233	12	3	0.000010 0.000010 0.000010 0.000010 0.000010 0.024395 0.000951 0.000010 0.137025 0.001143 0.000010 0.836416
SEEDPOP200	12	3	0.000010 0.004595 0.000010 0.000010 0.000010 0.005930 0.000010 0.000114 0.022451 0.006280 0.004251 0.956328
SEEDPOP102	12	3	0.000010 0.005677 0.000010 0.000010 0.041866 0.078183 0.000010 0.026139 0.077166 0.000012 0.000010 0.770907
SEEDPOP595	12	3	0.000010 0.008084 0.000010 0.000010 0.000010 0.025149 0.000010 0.012989 0.029926 0.000010 0.000150 0.923643
SEEDPOP7079	12	3	0.009705 0.000010 0.000010 0.000010 0.000724 0.000010 0.000010 0.000010 0.000710 0.985819 0.000010 0.002971
SEEDPOP7131	12	3	0.000494 0.000348 0.000010 0.005822 0.004510 0.000010 0.003328 0.000010 0.685205 0.300244 0.000010 0.000010
SEEDPOP7251	12	3	0.000010 0.000010 0.000010 0.000010 0.002044 0.088521 0.000010 0.032146 0.078848 0.000012 0.000010 0.798370
SEEDPOP586	12	3	0.000010 0.000010 0.000010 0.000010 0.000010 0.020622 0.000010 0.000010 0.134119 0.000010 0.000010 0.845168
SEEDPOP7303	12	3	0.000010 0.013709 0.002441 0.000010 0.002167 0.039493 0.000010 0.020879 0.009413 0.000010 0.000010 0.911848
SEEDPOP7236	12	3	0.032689 0.000010 0.003155 0.036114 0.000010 0.035143 0.000010 0.000010 0.073617 0.000010 0.026595 0.792637
SEEDPOP1381	12	3	0.000010 0.000010 0.000010 0.000010 0.000010 0.016988 0.000010 0.000010 0.133628 0.004457 0.000010 0.844847
SEEDPOP827	12	3	0.000010 0.000010 0.000780 0.000010 0.000010 0.000010 0.000010 0.025417 0.038045 0.000010 0.000010 0.935678
SEEDPOP7113	12	3	0.000010 0.000010 0.000010 0.000010 0.000176 0.025938 0.000010 0.000010 0.131882 0.000010 0.000010 0.841924
SEEDPOP7491	12	3	0.000011 0.000010 0.000010 0.000010 0.002506 0.013854 0.000010 0.000010 0.028465 0.027588 0.000607 0.926919
SEEDPOP6947	12	3	0.000010 0.000010 0.000010 0.000010 0.056657 0.010528 0.000010 0.000010 0.026510 0.000010 0.000010 0.906225
SEEDPOP7271	12	3	0.000010 0.000010 0.000010 0.000010 0.000262 0.032155 0.000010 0.000495 0.068744 0.000010 0.006707 0.891578
SEEDPOP6426	12	3	0.119351 0.000010 0.000010 0.000010 0.046931 0.016491 0.000010 0.000010 0.386435 0.371556 0.002061 0.057124
SEEDPOP6742	12	3	0.000010 0.000010 0.000010 0.000010 0.000010 0.024713 0.000010 0.000010 0.135020 0.001139 0.000010 0.839048
SEEDPOP6	12	3	0.000010 0.000010 0.000890 0.000010 0.000010 0.000010 0.002265 0.027787 0.037103 0.002457 0.000010 0.929437
SEEDPOP1342	12	3	0.002181 0.013752 0.000010 0.001057 0.000010 0.040191 0.000433 0.025041 0.008219 0.000013 0.000010 0.909082
SEEDPOP7041	12	3	0.000010 0.000010 0.000010 0.000010 0.000010 0.021763 0.000010 0.000010 0.003592 0.007198 0.022900 0.944477
SEEDPOP7551	12	3	0.000010 0.000010 0.000010 0.000010 0.030253 0.037244 0.000010 0.000010 0.028688 0.000010 0.000010 0.903735
SEEDPOP388	12	3	0.001077 0.000010 0.000010 0.000010 0.000010 0.026522 0.000010 0.000010 0.062406 0.009606 0.017088 0.883240
SEEDPOP7478	12	3	0.000012 0.000010 0.000010 0.000010 0.000437 0.019103 0.000010 0.004196 0.013838 0.014533 0.014047 0.933794
SEEDPOP6971	12	3	0.000010 0.000011 0.000010 0.000010 0.024568 0.030359 0.000010 0.014929 0.000163 0.000010 0.000010 0.929909
SEEDPOP130	12	3	0.000010 0.000010 0.000010 0.000010 0.065894 0.026510 0.000010 0.000010 0.039641 0.000010 0.000010 0.867875
SEEDPOP6233	12	3	0.118900 0.000010 0.000010 0.000010 0.046910 0.020177 0.000010 0.000010 0.382211 0.365658 0.000117 0.065976
SEEDPOP7351	12	3	0.000010 0.000010 0.000010 0.000010 0.000010 0.021215 0.000010 0.000010 0.134052 0.000011 0.000010 0.844641
SEEDPOP6537	12	3	0.000576 0.002155 0.000010 0.000010 0.000019 0.025014 0.000010 0.000010 0.078843 0.000010 0.007051 0.886292
SEEDPOP7492	12	3	0.443719 0.000010 0.000010 0.000010 0.001831 0.013620 0.000010 0.000010 0.113329 0.000624 0.000010 0.426817
SEEDPOP7581	12	3	0.000010 0.013025 0.000010 0.000010 0.000012 0.001080 0.000010 0.025456 0.029716 0.000010 0.000010 0.930651
SEEDPOP7458	12	3	0.000010 0.012496 0.000010 0.000010 0.000539 0.039320 0.000010 0.026051 0.007006 0.000010 0.000010 0.914528
SEEDPOP7553	12	3	0.000010 0.000010 0.000010 0.000010 0.001698 0.020612 0.000010 0.000010 0.126509 0.003465 0.000010 0.847647
SEEDPOP7349	12	3	0.000010 0.007698 0.001211 0.000010 0.000016 0.044042 0.003692 0.025073 0.005515 0.002569 0.000010 0.910156
SEEDPOP6300	12	3	0.000010 0.000010 0.000010 0.000010 0.000808 0.008582 0.000010 0.004326 0.019031 0.011650 0.004568 0.950985
SEEDPOP799	12	3	0.000010 0.000011 0.000010 0.000010 0.000010 0.016705 0.000010 0.000270 0.008556 0.010611 0.018326 0.945471
SEEDPOP6658	12	3	0.000010 0.000010 0.000010 0.000010 0.004069 0.019979 0.000010 0.000010 0.130058 0.004541 0.000010 0.841284
SEEDPOP603	12	3	0.000010 0.006848 0.000010 0.000010 0.001000 0.003108 0.000010 0.005435 0.000010 0.010603 0.002044 0.970913
SEEDPOP7170	12	3	0.000010 0.014285 0.000010 0.000010 0.002754 0.034708 0.000607 0.022793 0.014728 0.003987 0.000010 0.906098
SEEDPOP7215	12	3	0.000010 0.000010 0.000010 0.000010 0.000010 0.024546 0.000010 0.000010 0.073436 0.000010 0.011283 0.890655
SEEDPOP6696	12	3	0.000816 0.002559 0.000010 0.000010 0.000010 0.004331 0.000010 0.020810 0.032420 0.000010 0.003760 0.935254
SEEDPOP7485	12	3	0.000010 0.000010 0.000024 0.000010 0.001682 0.016721 0.001077 0.000010 0.134718 0.000010 0.000010 0.845718
SEEDPOP7586	12	3	0.000010 0.004052 0.000010 0.000010 0.000010 0.004555 0.000010 0.003466 0.011756 0.005344 0.002310 0.968468
SEEDPOP6906	12	3	0.000010 0.000010 0.000010 0.000144 0.000010 0.021180 0.000019 0.000010 0.125055 0.000010 0.000010 0.853532
SEEDPOP7104	12	3	0.000010 0.000010 0.000010 0.000010 0.001587 0.022042 0.000010 0.000010 0.131755 0.006314 0.000010 0.838231
SEEDPOP7243	12	3	0.001430 0.006509 0.000010 0.000943 0.002235 0.015433 0.000010 0.000010 0.015309 0.011292 0.001467 0.945351
SEEDPOP6255	12	3	0.023704 0.025128 0.000010 0.080654 0.319270 0.181922 0.061063 0.000010 0.000010 0.098137 0.130794 0.079298
SEEDPOP6771	12	3	0.377878 0.034679 0.000010 0.000010 0.000010 0.268733 0.034713 0.000010 0.000010 0.163176 0.111117 0.009655
SEEDPOP6679	12	3	0.200540 0.000010 0.000010 0.052375 0.003247 0.066632 0.000010 0.014379 0.012723 0.000010 0.000010 0.650054
SEEDPOP134	12	3	0.041551 0.041516 0.000010 0.084579 0.311800 0.184975 0.055702 0.000010 0.000010 0.092568 0.110134 0.077144
SEEDPOP7277	12	3	0.562305 0.030863 0.000010 0.003041 0.000010 0.000010 0.000010 0.000010 0.058184 0.000010 0.000010 0.345537
SEEDPOP6238	12	3	0.023935 0.059316 0.000010 0.068788 0.276984 0.186890 0.071921 0.000010 0.000010 0.090445 0.141196 0.080496
SEEDPOP6648	12	3	0.000010 0.393351 0.036605 0.000010 0.000010 0.176946 0.110623 0.000010 0.000010 0.020394 0.262022 0.000010
SEEDPOP6677	12	3	0.180182 0.000010 0.000010 0.000010 0.011380 0.020368 0.000710 0.014787 0.228922 0.517790 0.000010 0.025821
SEEDPOP316	12	3	0.000010 0.553538 0.007949 0.000010 0.000246 0.000010 0.000010 0.000319 0.000010 0.000010 0.437879 0.000010
SEEDPOP7571	12	3	0.030317 0.051170 0.000010 0.012738 0.000010 0.557680 0.023542 0.002764 0.050458 0.004853 0.230541 0.035917
SEEDPOP875	12	3	0.757661 0.000018 0.000717 0.000010 0.000567 0.000010 0.000010 0.003183 0.022089 0.214655 0.001071 0.000010
SEEDPOP648	12	3	0.665187 0.000010 0.000010 0.000010 0.000010 0.001106 0.000010 0.015073 0.000010 0.306876 0.000010 0.011688
SEEDPOP7496	12	3	0.028491 0.060129 0.000010 0.013386 0.000010 0.550164 0.020338 0.001028 0.050208 0.012043 0.232036 0.032157
SEEDPOP743	12	3	0.023059 0.052428 0.000643 0.016625 0.000010 0.561021 0.017190 0.000010 0.041873 0.033722 0.222837 0.030583
SEEDPOP7418	12	3	0.052476 0.064290 0.000010 0.013025 0.000010 0.534552 0.020503 0.002473 0.046284 0.014339 0.216522 0.035516
SEEDPOP6460	12	3	0.036123 0.031408 0.000010 0.076538 0.309939 0.181889 0.058490 0.000010 0.000010 0.096795 0.123182 0.085605
SEEDPOP6640	12	3	0.765435 0.000010 0.009792 0.000010 0.000010 0.000010 0.000010 0.000010 0.042417 0.056498 0.000010 0.125787
SEEDPOP348	12	3	0.000553 0.001142 0.002981 0.000010 0.000144 0.002618 0.000010 0.000010 0.986123 0.000010 0.006389 0.000010
SEEDPOP685	12	3	0.000010 0.001672 0.000010 0.000010 0.000010 0.000010 0.000010 0.000019 0.000010 0.995431 0.000010 0.002798
SEEDPOP6290	12	3	0.002962 0.000010 0.000010 0.000010 0.000010 0.008131 0.001407 0.000010 0.970146 0.017284 0.000010 0.000010
SEEDPOP6775	12	3	0.003844 0.002381 0.000010 0.000010 0.000010 0.000010 0.000712 0.000307 0.002502 0.000010 0.000010 0.990194
SEEDPOP7061	12	3	0.026746 0.053572 0.000010 0.011311 0.000010 0.547998 0.022362 0.008103 0.053952 0.000010 0.236533 0.039394
SEEDPOP608	12	3	0.026886 0.035214 0.000010 0.079703 0.320926 0.179277 0.059282 0.000010 0.000010 0.100288 0.120148 0.078246
SEEDPOP6386	12	3	0.681026 0.000886 0.000010 0.000010 0.000010 0.000010 0.000010 0.007172 0.000010 0.309926 0.000919 0.000010
SEEDPOP1328	12	3	0.033394 0.062478 0.000627 0.010102 0.000010 0.545259 0.018973 0.009984 0.040751 0.011435 0.232635 0.034354
SEEDPOP6883	12	3	0.687459 0.000010 0.000010 0.001223 0.000010 0.000992 0.000122 0.005011 0.000010 0.305133 0.000010 0.000010
SEEDPOP6942	12	3	0.401854 0.054973 0.000010 0.000013 0.000099 0.295436 0.016184 0.000010 0.000010 0.141503 0.089898 0.000010
SEEDPOP7482	12	3	0.652714 0.014993 0.008145 0.000010 0.000010 0.001932 0.000010 0.000010 0.079511 0.000010 0.000010 0.242645
SEEDPOP6806	12	3	0.528495 0.016638 0.000010 0.000010 0.000010 0.002293 0.000010 0.000010 0.000010 0.002583 0.000010 0.449922
SEEDPOP6367	12	3	0.000010 0.413439 0.021858 0.000010 0.000433 0.191581 0.125022 0.000010 0.000010 0.000010 0.247607 0.000010
SEEDPOP7241	12	3	0.000010 0.010064 0.000010 0.000010 0.000010 0.000010 0.000010 0.011218 0.958562 0.010945 0.000010 0.009141
SEEDPOP6319	12	3	0.013435 0.000010 0.000010 0.001792 0.007947 0.139319 0.000010 0.000010 0.000010 0.745866 0.084811 0.006780
SEEDPOP111	12	3	0.000010 0.517238 0.000010 0.000010 0.000010 0.060384 0.018253 0.043995 0.000010 0.000010 0.358759 0.001311
SEEDPOP6651	12	3	0.687871 0.001397 0.000010 0.001912 0.000010 0.000010 0.000010 0.001871 0.000010 0.306880 0.000010 0.000010
SEEDPOP788	12	3	0.000010 0.522950 0.007497 0.000010 0.000010 0.280463 0.053763 0.009082 0.000010 0.000010 0.126186 0.000010
SEEDPOP847	12	3	0.682991 0.003296 0.000010 0.001285 0.001418 0.000010 0.000010 0.003396 0.000010 0.307554 0.000010 0.000010
SEEDPOP1317	12	3	0.682687 0.000010 0.000010 0.000010 0.000010 0.000010 0.000010 0.004206 0.000010 0.313018 0.000010 0.000010
SEEDPOP992	12	3	0.000010 0.086329 0.000010 0.019773 0.000010 0.348534 0.000010 0.061677 0.107962 0.034738 0.301676 0.039270
SEEDPOP787	12	3	0.032044 0.039367 0.000010 0.084467 0.313515 0.178416 0.050776 0.000010 0.000010 0.092389 0.127611 0.081384
SEEDPOP6405	12	3	0.853122 0.020313 0.000010 0.000010 0.000010 0.001720 0.000010 0.000010 0.003931 0.052923 0.000010 0.067931
SEEDPOP6618	12	3	0.051758 0.000010 0.000010 0.000010 0.055031 0.129696 0.013785 0.000010 0.370815 0.378854 0.000010 0.000010
SEEDPOP6263	12	3	0.006354 0.002163 0.000553 0.000010 0.000010 0.000010 0.000010 0.000010 0.000010 0.990045 0.000815 0.000010
SEEDPOP726	12	3	0.000010 0.000151 0.000010 0.000010 0.000010 0.000010 0.003781 0.000010 0.000010 0.995978 0.000010 0.000010
SEEDPOP6327	12	3	0.226113 0.000010 0.000854 0.000010 0.000010 0.001278 0.000010 0.000010 0.088962 0.018723 0.010389 0.653631
SEEDPOP6625	12	3	0.027575 0.048761 0.000010 0.015083 0.000010 0.551868 0.023544 0.011648 0.047403 0.000010 0.236863 0.037225
SEEDPOP6935	12	3	0.023669 0.064830 0.000010 0.008913 0.000010 0.562643 0.014351 0.004293 0.051898 0.008804 0.226774 0.033805
SEEDPOP6929	12	3	0.681346 0.000010 0.000010 0.000010 0.002061 0.000908 0.000010 0.007656 0.000010 0.307959 0.000010 0.000010
SEEDPOP742	12	3	0.758722 0.000010 0.000010 0.001346 0.001407 0.002383 0.000010 0.002914 0.000010 0.233167 0.000010 0.000010
SEEDPOP7544	12	3	0.049210 0.000010 0.000010 0.007409 0.057166 0.013894 0.011595 0.000010 0.368135 0.456364 0.000010 0.036188
SEEDPOP806	12	3	0.534780 0.009956 0.000010 0.000010 0.000010 0.004672 0.000010 0.000010 0.000010 0.011102 0.000010 0.439421
SEEDPOP1295	12	3	0.000010 0.000010 0.000010 0.000010 0.002508 0.023709 0.001958 0.000010 0.825518 0.146238 0.000010 0.000010
SEEDPOP7238	12	3	0.000010 0.001053 0.000010 0.000010 0.000010 0.000010 0.000010 0.000010 0.000010 0.998136 0.000010 0.000722
SEEDPOP1084	12	3	0.002674 0.000010 0.000010 0.000010 0.000010 0.000010 0.000010 0.006025 0.000498 0.990121 0.000010 0.000613
SEEDPOP7213	12	3	0.026664 0.045640 0.000010 0.078081 0.314048 0.180171 0.056088 0.000010 0.000010 0.099369 0.115386 0.084523
SEEDPOP6488	12	3	0.030900 0.041075 0.000010 0.018005 0.000010 0.559489 0.017506 0.010649 0.045952 0.005503 0.236511 0.034390
SEEDPOP535	12	3	0.000135 0.000010 0.000510 0.000010 0.000010 0.183885 0.042460 0.019159 0.015369 0.000010 0.000010 0.738431
SEEDPOP7132	12	3	0.791816 0.000010 0.000010 0.000010 0.000010 0.000409 0.000713 0.000010 0.000010 0.206982 0.000010 0.000010
SEEDPOP6575	12	3	0.031791 0.062421 0.000010 0.012018 0.000010 0.558048 0.011811 0.002628 0.051657 0.001957 0.230672 0.036978
SEEDPOP6280	12	3	0.000936 0.110916 0.000010 0.676744 0.202075 0.000010 0.000010 0.000010 0.000010 0.000010 0.009260 0.000010
SEEDPOP143	12	3	0.732220 0.017537 0.000010 0.004109 0.000010 0.000010 0.000010 0.000010 0.058671 0.005610 0.000010 0.181793
SEEDPOP7404	12	3	0.360338 0.000010 0.000010 0.007358 0.000010 0.011670 0.000010 0.000010 0.130823 0.004172 0.000010 0.485580
SEEDPOP7415	12	3	0.000015 0.001048 0.000010 0.000274 0.000010 0.000010 0.000010 0.000683 0.012299 0.985621 0.000010 0.000010
SEEDPOP7101	12	3	0.000010 0.000010 0.000010 0.000010 0.000010 0.000010 0.000010 0.000010 0.000010 0.995582 0.000010 0.004317
SEEDPOP7307	12	3	0.000010 0.016268 0.000010 0.045112 0.000010 0.216270 0.000010 0.038966 0.049362 0.489997 0.143975 0.000010
SEEDPOP6962	12	3	0.023486 0.039357 0.000010 0.083244 0.317299 0.171073 0.058836 0.000010 0.000010 0.105206 0.121539 0.079930
SEEDPOP7440	12	3	0.000010 0.193209 0.000010 0.056217 0.000010 0.242884 0.124008 0.000010 0.036536 0.005021 0.325895 0.016191
SEEDPOP6528	12	3	0.672347 0.000040 0.001278 0.000010 0.000010 0.003112 0.000399 0.009927 0.000010 0.305681 0.000010 0.007176
SEEDPOP69	12	3	0.739367 0.000010 0.000010 0.000010 0.000430 0.000010 0.000010 0.007344 0.000010 0.252779 0.000010 0.000010
SEEDPOP184	12	3	0.021882 0.062886 0.000010 0.012135 0.000010 0.558676 0.010492 0.011316 0.032910 0.041787 0.217286 0.030610
SEEDPOP141	12	3	0.000010 0.195127 0.000010 0.054878 0.000406 0.243740 0.118082 0.000010 0.041079 0.004721 0.329396 0.012540
SEEDPOP6464	12	3	0.537749 0.005395 0.000010 0.000010 0.000704 0.000010 0.000010 0.000724 0.000010 0.007690 0.000010 0.447678
SEEDPOP6635	12	3	0.000010 0.206451 0.000308 0.374990 0.000337 0.006323 0.000012 0.000226 0.000010 0.004094 0.407229 0.000010
SEEDPOP6760	12	3	0.000010 0.000010 0.000010 0.000010 0.000010 0.000010 0.000010 0.004781 0.690073 0.305055 0.000010 0.000010
SEEDPOP6250	12	3	0.122234 0.000010 0.000010 0.000010 0.003868 0.009860 0.000010 0.016965 0.088090 0.758922 0.000010 0.000010
SEEDPOP140	12	3	0.397169 0.000049 0.000010 0.001278 0.000010 0.006425 0.001923 0.000010 0.000010 0.005332 0.014279 0.573504
SEEDPOP616	12	3	0.016981 0.043538 0.000010 0.016625 0.000010 0.555849 0.029753 0.004496 0.045424 0.026334 0.234869 0.026112
SEEDPOP985	12	3	0.782853 0.002308 0.000010 0.000010 0.000010 0.000970 0.000012 0.001854 0.000010 0.211103 0.000851 0.000010
SEEDPOP7355	12	3	0.688410 0.000010 0.000010 0.000568 0.001858 0.000010 0.000010 0.000010 0.000010 0.309083 0.000010 0.000010
SEEDPOP1122	12	3	0.856177 0.000083 0.000010 0.000010 0.000010 0.002470 0.000010 0.000010 0.027395 0.055858 0.000010 0.057958
SEEDPOP98	12	3	0.695461 0.000010 0.000010 0.001846 0.000437 0.000010 0.000010 0.000703 0.000010 0.301482 0.000010 0.000010
SEEDPOP80	12	3	0.004111 0.000014 0.000010 0.001561 0.067331 0.037757 0.000010 0.000010 0.029619 0.000010 0.000010 0.859558
SEEDPOP7594	12	3	0.636500 0.010786 0.000010 0.000010 0.000010 0.000010 0.000010 0.000010 0.062264 0.006548 0.000010 0.283832
SEEDPOP154	12	3	0.002382 0.000010 0.000010 0.000010 0.000050 0.000010 0.000010 0.000010 0.996254 0.000010 0.000010 0.001233
SEEDPOP6468	12	3	0.000010 0.000010 0.000010 0.000010 0.973749 0.000010 0.000010 0.000010 0.018966 0.007194 0.000010 0.000010
SEEDPOP517	12	3	0.129001 0.000825 0.000010 0.000010 0.003533 0.010811 0.000010 0.012875 0.082813 0.760091 0.000010 0.000010
SEEDPOP555	12	3	0.000010 0.487721 0.004244 0.000010 0.000010 0.018514 0.000010 0.006372 0.002982 0.000355 0.479761 0.000010
SEEDPOP7304	12	3	0.028892 0.067577 0.000010 0.015043 0.000010 0.564328 0.010028 0.001096 0.046041 0.007991 0.229284 0.029700
SEEDPOP6381	12	3	0.000651 0.014394 0.000010 0.000010 0.000010 0.054279 0.000010 0.026141 0.086632 0.000011 0.000010 0.817843
SEEDPOP503	12	3	0.003368 0.197645 0.000010 0.000010 0.000010 0.453687 0.000010 0.045174 0.000010 0.012516 0.228812 0.058748
SEEDPOP1095	12	3	0.000012 0.000010 0.000010 0.000010 0.001582 0.000010 0.000010 0.001398 0.000012 0.996925 0.000010 0.000010
SEEDPOP720	12	3	0.001252 0.044535 0.000010 0.023190 0.001261 0.005269 0.000010 0.000491 0.225520 0.015343 0.000010 0.683108
SEEDPOP359	12	3	0.004082 0.007465 0.000010 0.035621 0.000010 0.007053 0.000010 0.000010 0.224546 0.000010 0.000010 0.721172
SEEDPOP1173	12	3	0.001041 0.036256 0.000010 0.008670 0.000513 0.032691 0.000013 0.000330 0.212883 0.005515 0.000010 0.702069
SEEDPOP721	12	3	0.001135 0.000010 0.000010 0.000010 0.000010 0.000010 0.000010 0.005432 0.767803 0.225550 0.000010 0.000010
SEEDPOP309	12	3	0.001646 0.000010 0.000010 0.000640 0.001858 0.000010 0.000010 0.000010 0.000010 0.993018 0.000010 0.002769
SEEDPOP6713	12	3	0.549929 0.011301 0.000010 0.000010 0.001051 0.000618 0.000010 0.000010 0.002876 0.012985 0.000010 0.421191
SEEDPOP6335	12	3	0.607091 0.000010 0.011821 0.005387 0.000010 0.000010 0.002508 0.000010 0.068622 0.025654 0.000010 0.278868
SEEDPOP1305	12	3	0.019229 0.010079 0.000010 0.029244 0.003052 0.009055 0.000010 0.000010 0.292629 0.013709 0.000010 0.622963
SEEDPOP6905	12	3	0.452067 0.003726 0.001057 0.005658 0.000010 0.023679 0.000010 0.000010 0.123131 0.016829 0.000010 0.373813
SEEDPOP268	12	3	0.045867 0.047435 0.000010 0.082952 0.305585 0.172744 0.057530 0.000010 0.000010 0.094698 0.121797 0.071362
SEEDPOP1390	12	3	0.000735 0.000010 0.000010 0.000010 0.000010 0.000010 0.000010 0.000010 0.000010 0.996370 0.000010 0.002805
SEEDPOP716	12	3	0.026377 0.000010 0.000010 0.026656 0.001200 0.002319 0.000010 0.000010 0.186006 0.020426 0.000010 0.736967
SEEDPOP1358	12	3	0.013634 0.000010 0.000010 0.027564 0.003521 0.000010 0.000010 0.006547 0.207876 0.013534 0.000010 0.727273
SEEDPOP1206	12	3	0.000010 0.045033 0.001332 0.000010 0.000010 0.000010 0.003186 0.042453 0.215608 0.019974 0.000010 0.672363
SEEDPOP790	12	3	0.008932 0.000010 0.000010 0.000010 0.000010 0.000477 0.000010 0.001145 0.773490 0.215886 0.000010 0.000010
SEEDPOP932	12	3	0.002465 0.000012 0.000010 0.000010 0.000010 0.000010 0.000010 0.000010 0.003293 0.994150 0.000010 0.000010
SEEDPOP7066	12	3	0.660101 0.003213 0.008608 0.000010 0.000010 0.000010 0.000010 0.000010 0.094518 0.010143 0.000010 0.223357
SEEDPOP851	12	3	0.026337 0.045318 0.000010 0.090758 0.313495 0.173802 0.059964 0.000010 0.000010 0.102482 0.117093 0.070719
SEEDPOP6440	12	3	0.021050 0.016872 0.000010 0.000010 0.003696 0.482764 0.000010 0.122307 0.000010 0.005024 0.348238 0.000010
SEEDPOP949	12	3	0.000010 0.000010 0.000010 0.000010 0.001351 0.000010 0.000010 0.000010 0.000010 0.995826 0.002733 0.000010
SEEDPOP301	12	3	0.000010 0.013109 0.000010 0.033673 0.001869 0.000010 0.000010 0.021461 0.200117 0.000010 0.000826 0.728895
SEEDPOP794	12	3	0.000010 0.024269 0.000010 0.014674 0.000014 0.005083 0.000010 0.000010 0.233807 0.001348 0.000010 0.720754
SEEDPOP446	12	3	0.000010 0.000010 0.006674 0.000010 0.000010 0.000010 0.000010 0.029581 0.519916 0.427752 0.016007 0.000010
SEEDPOP6549	12	3	0.717307 0.000010 0.000728 0.000011 0.000010 0.000010 0.000010 0.000010 0.005796 0.005043 0.000010 0.271055
SEEDPOP857	12	3	0.733497 0.001168 0.000010 0.007288 0.000010 0.011504 0.000010 0.000010 0.052961 0.000010 0.000010 0.193521
SEEDPOP7082	12	3	0.011017 0.000010 0.000010 0.000010 0.011767 0.001870 0.000010 0.109028 0.075785 0.049087 0.000010 0.741395
SEEDPOP991	12	3	0.492514 0.000010 0.001417 0.000010 0.000299 0.000017 0.009871 0.000010 0.000010 0.025778 0.000010 0.470055
SEEDPOP7191	12	3	0.000010 0.021437 0.000010 0.000010 0.962286 0.000010 0.000010 0.014735 0.000010 0.000010 0.000010 0.001462
SEEDPOP7011	12	3	0.031339 0.031254 0.000010 0.094322 0.317075 0.168420 0.068057 0.000010 0.000010 0.102862 0.120606 0.066036
SEEDPOP6837	12	3	0.003949 0.000010 0.000010 0.000010 0.000010 0.000010 0.000010 0.000010 0.000010 0.992097 0.000010 0.003864
SEEDPOP6884	12	3	0.015101 0.000010 0.000010 0.021381 0.002235 0.001033 0.000010 0.000010 0.208670 0.024530 0.000010 0.727000
SEEDPOP533	12	3	0.000010 0.022648 0.000852 0.010045 0.000357 0.004547 0.000010 0.036378 0.216720 0.000010 0.000010 0.708413
SEEDPOP6430	12	3	0.000010 0.009446 0.000653 0.000010 0.000010 0.000010 0.002224 0.000010 0.079302 0.000010 0.000010 0.908306
SEEDPOP6246	12	3	0.000010 0.000010 0.000010 0.000010 0.000315 0.000010 0.000717 0.008396 0.856632 0.099542 0.000010 0.034338
SEEDPOP6532	12	3	0.000010 0.000010 0.000010 0.000010 0.001318 0.000010 0.000010 0.001515 0.864869 0.080967 0.000010 0.051261
SEEDPOP866	12	3	0.742551 0.000010 0.000010 0.018580 0.000010 0.005348 0.000010 0.000010 0.058393 0.021139 0.003591 0.150348
SEEDPOP1174	12	3	0.517025 0.008920 0.000010 0.001459 0.000010 0.000010 0.000010 0.000010 0.101425 0.011913 0.000010 0.359198
SEEDPOP1394	12	3	0.022616 0.043215 0.000010 0.093821 0.312118 0.162417 0.060525 0.000010 0.000010 0.101493 0.128876 0.074890
SEEDPOP256	12	3	0.022547 0.000010 0.001919 0.000010 0.000010 0.000010 0.000010 0.000010 0.006819 0.968635 0.000010 0.000010
SEEDPOP7590	12	3	0.000010 0.008944 0.000691 0.029819 0.000010 0.008995 0.000010 0.000010 0.226844 0.000010 0.000010 0.724647
SEEDPOP6383	12	3	0.029150 0.003292 0.000010 0.019985 0.000010 0.005872 0.000010 0.000010 0.207542 0.020283 0.000010 0.713827
SEEDPOP6228	12	3	0.000010 0.040913 0.001197 0.005684 0.000010 0.013915 0.000010 0.007534 0.208938 0.005096 0.010754 0.705939
SEEDPOP1007	12	3	0.000010 0.000010 0.000010 0.000010 0.000010 0.000010 0.000010 0.000010 0.369041 0.625066 0.000010 0.005803
SEEDPOP208	12	3	0.000010 0.000010 0.000010 0.000010 0.000394 0.000010 0.000010 0.000010 0.268247 0.728222 0.001067 0.002000
SEEDPOP6958	12	3	0.077906 0.000010 0.000010 0.000010 0.044939 0.119121 0.008206 0.000010 0.415912 0.333856 0.000010 0.000010
SEEDPOP854	12	3	0.656664 0.000010 0.005057 0.005298 0.000010 0.000010 0.000414 0.000010 0.025076 0.041427 0.004815 0.261209
SEEDPOP6855	12	3	0.363928 0.000010 0.001724 0.024810 0.001201 0.019537 0.000010 0.000010 0.127101 0.010548 0.000010 0.451110
SEEDPOP7187	12	3	0.031898 0.044064 0.000010 0.089232 0.314841 0.173886 0.069400 0.000010 0.000010 0.108432 0.099484 0.068731
SEEDPOP729	12	3	0.998182 0.000010 0.000103 0.000010 0.000317 0.000010 0.000010 0.000010 0.001234 0.000093 0.000010 0.000010
SEEDPOP6585	12	3	0.047455 0.008168 0.000015 0.023718 0.018046 0.000577 0.000010 0.006410 0.301174 0.028175 0.023802 0.542448
SEEDPOP39	12	3	0.000010 0.000010 0.000010 0.000010 0.000010 0.000010 0.000010 0.005844 0.733350 0.260716 0.000010 0.000010
SEEDPOP7035	12	3	0.003541 0.011558 0.000010 0.025600 0.000992 0.000709 0.000010 0.004409 0.223841 0.000010 0.000010 0.729309
SEEDPOP6818	12	3	0.642902 0.021739 0.000010 0.000010 0.000010 0.000104 0.000010 0.000010 0.063356 0.000010 0.000010 0.271829
SEEDPOP1056	12	3	0.686652 0.000672 0.000010 0.000010 0.001187 0.000010 0.000010 0.003696 0.000010 0.307722 0.000010 0.000010
SEEDPOP239	12	3	0.001854 0.000010 0.000449 0.000010 0.000010 0.000010 0.001097 0.006797 0.000010 0.989733 0.000010 0.000010
SEEDPOP6862	12	3	0.539188 0.014892 0.000010 0.000010 0.000010 0.003729 0.000010 0.000010 0.002317 0.007496 0.000010 0.432318
SEEDPOP41	12	3	0.610216 0.019322 0.000246 0.000010 0.000010 0.002595 0.000010 0.000010 0.044399 0.000010 0.000010 0.323161
SEEDPOP445	12	3	0.374425 0.000010 0.000010 0.009931 0.000010 0.013815 0.000010 0.000010 0.124130 0.006479 0.000010 0.471159
SEEDPOP654	12	3	0.025091 0.013012 0.000010 0.000010 0.002607 0.487836 0.000010 0.124236 0.000010 0.000010 0.347158 0.000010
SEEDPOP6672	12	3	0.026625 0.038154 0.000010 0.082467 0.318072 0.173959 0.069438 0.000010 0.000010 0.100511 0.116820 0.073924
SEEDPOP562	12	3	0.028361 0.034579 0.000010 0.082488 0.317654 0.177733 0.071188 0.000010 0.000010 0.101747 0.117775 0.068446
SEEDPOP7180	12	3	0.002155 0.000010 0.000010 0.000010 0.000010 0.000010 0.000010 0.002230 0.002040 0.993496 0.000010 0.000010
SEEDPOP454	12	3	0.004049 0.016376 0.000010 0.029301 0.005253 0.007086 0.000010 0.004053 0.216952 0.000010 0.000010 0.716890
SEEDPOP369	12	3	0.017118 0.010095 0.000010 0.022110 0.004075 0.000010 0.000010 0.000010 0.208322 0.014901 0.000010 0.723329
SEEDPOP228	12	3	0.000748 0.027810 0.000010 0.061757 0.000010 0.175589 0.000010 0.068027 0.051429 0.464466 0.150134 0.000010
SEEDPOP6554	12	3	0.071860 0.019251 0.000010 0.000010 0.052834 0.104739 0.009052 0.000010 0.371361 0.337265 0.033599 0.000010
SEEDPOP967	12	3	0.837257 0.000010 0.000010 0.002646 0.000010 0.000541 0.000010 0.000010 0.034173 0.001976 0.000010 0.123347
SEEDPOP120	12	3	0.729269 0.029775 0.000010 0.000010 0.000010 0.000010 0.000010 0.000010 0.067769 0.007360 0.000010 0.165757
SEEDPOP7282	12	3	0.654407 0.008173 0.010034 0.000010 0.000010 0.000010 0.000010 0.000010 0.092472 0.000630 0.000010 0.234225
SEEDPOP6370	12	3	0.607211 0.000010 0.013887 0.011064 0.000010 0.000010 0.000010 0.007219 0.071291 0.016916 0.000251 0.272120
SEEDPOP7032	12	3	0.027123 0.040643 0.000010 0.087041 0.319355 0.170418 0.065895 0.000010 0.000010 0.102458 0.109889 0.077148
SEEDPOP7284	12	3	0.039991 0.000010 0.000010 0.097326 0.342674 0.199512 0.083141 0.005616 0.000010 0.072837 0.076761 0.082112
SEEDPOP6645	12	3	0.000010 0.000010 0.000010 0.000010 0.000504 0.000010 0.000010 0.001290 0.000010 0.995766 0.001622 0.000749
SEEDPOP7228	12	3	0.006073 0.000010 0.000010 0.006929 0.013364 0.051271 0.024281 0.013296 0.020303 0.001333 0.000010 0.863121
SEEDPOP355	12	3	0.000010 0.002813 0.000010 0.000010 0.000011 0.000010 0.000010 0.000010 0.000010 0.997086 0.000010 0.000010
SEEDPOP425	12	3	0.000010 0.000010 0.000789 0.000010 0.000010 0.000010 0.000010 0.003285 0.863613 0.132234 0.000010 0.000010
SEEDPOP7379	12	3	0.557169 0.000010 0.035551 0.000010 0.000413 0.035460 0.003588 0.007628 0.008489 0.032661 0.000010 0.319011
SEEDPOP7157	12	3	0.545724 0.007125 0.000677 0.000010 0.000010 0.000010 0.000010 0.001018 0.007131 0.002515 0.000010 0.435759
SEEDPOP7332	12	3	0.645316 0.010662 0.009561 0.000010 0.000010 0.000010 0.000010 0.000010 0.080315 0.004842 0.000010 0.249244
SEEDPOP1047	12	3	0.371682 0.000010 0.003134 0.011179 0.000010 0.014527 0.000010 0.000010 0.129653 0.000793 0.000010 0.468982
SEEDPOP186	12	3	0.540310 0.009451 0.000732 0.001003 0.000870 0.006657 0.000010 0.000010 0.000010 0.010232 0.000010 0.430706
SEEDPOP683	12	3	0.000010 0.000010 0.000010 0.000010 0.949814 0.000010 0.000010 0.000010 0.000010 0.000010 0.000010 0.050086
SEEDPOP187	12	3	0.000248 0.000010 0.000010 0.031365 0.077145 0.000010 0.000010 0.650784 0.000010 0.000010 0.240389 0.000010
SEEDPOP6222	12	3	0.000010 0.000010 0.000010 0.000010 0.001263 0.026194 0.000010 0.082265 0.171750 0.006523 0.000010 0.711946
SEEDPOP7354	12	3	0.000010 0.000010 0.000010 0.000010 0.000010 0.000010 0.000010 0.074703 0.113641 0.000010 0.000010 0.811565
SEEDPOP1284	12	3	0.000010 0.025770 0.000010 0.010865 0.006780 0.190620 0.000010 0.000010 0.105548 0.000010 0.000010 0.660356
SEEDPOP7630	12	3	0.000010 0.002158 0.000010 0.000010 0.000010 0.020581 0.000010 0.000010 0.042942 0.000010 0.000010 0.934238
SEEDPOP6721	12	3	0.000010 0.105413 0.000010 0.021203 0.000010 0.086620 0.152900 0.000010 0.027988 0.000010 0.547855 0.057971
SEEDPOP741	12	3	0.006547 0.005025 0.000011 0.000010 0.015402 0.000010 0.000010 0.007206 0.066169 0.000010 0.001961 0.897639
SEEDPOP6910	12	3	0.000010 0.000010 0.000988 0.000010 0.001028 0.004157 0.000010 0.075232 0.109741 0.000010 0.000010 0.808793
SEEDPOP93	12	3	0.000010 0.000010 0.000010 0.026298 0.001293 0.067937 0.000010 0.109958 0.133019 0.000010 0.000882 0.660563
SEEDPOP7559	12	3	0.000010 0.000010 0.000010 0.044513 0.084404 0.012355 0.000010 0.602981 0.000010 0.000010 0.229795 0.025892
SEEDPOP710	12	3	0.000010 0.000979 0.000010 0.000010 0.001288 0.015525 0.003425 0.384812 0.000010 0.000010 0.000010 0.593911
SEEDPOP7621	12	3	0.002890 0.000010 0.000010 0.000010 0.948393 0.000241 0.000010 0.000010 0.000010 0.000010 0.000010 0.048396
SEEDPOP247	12	3	0.000010 0.000010 0.000010 0.000289 0.003202 0.025859 0.000010 0.142226 0.156765 0.005015 0.000010 0.666594
SEEDPOP7121	12	3	0.002701 0.000010 0.000010 0.016018 0.007175 0.005068 0.000010 0.175077 0.168114 0.003399 0.000010 0.622408
SEEDPOP688	12	3	0.000012 0.000010 0.000547 0.000010 0.000334 0.000010 0.000010 0.068210 0.118296 0.000011 0.000010 0.812540
SEEDPOP7573	12	3	0.002507 0.000010 0.000010 0.000010 0.929490 0.000010 0.000010 0.000010 0.000010 0.000010 0.000010 0.067913
SEEDPOP540	12	3	0.006077 0.000010 0.000010 0.017238 0.154932 0.002141 0.000010 0.001331 0.021818 0.000010 0.068965 0.727458
SEEDPOP7319	12	3	0.003893 0.000010 0.000010 0.022353 0.152687 0.008982 0.000010 0.001743 0.022955 0.000010 0.064673 0.722675
SEEDPOP59	12	3	0.000010 0.000010 0.000010 0.000010 0.040232 0.011495 0.000010 0.087663 0.256602 0.004260 0.000010 0.599688
SEEDPOP6538	12	3	0.005737 0.000010 0.000010 0.014912 0.145020 0.004232 0.000010 0.009124 0.021477 0.000010 0.065276 0.734182
SEEDPOP328	12	3	0.000010 0.000010 0.000010 0.000010 0.000010 0.995743 0.000010 0.000010 0.000010 0.000010 0.000010 0.004157
SEEDPOP6588	12	3	0.004303 0.000010 0.000010 0.002051 0.008361 0.055462 0.000010 0.046598 0.184787 0.000106 0.000010 0.698291
SEEDPOP144	12	3	0.000639 0.000010 0.000010 0.000010 0.923737 0.000010 0.000010 0.000010 0.000010 0.000010 0.000010 0.075534
SEEDPOP6970	12	3	0.000016 0.000010 0.000015 0.000010 0.007945 0.062913 0.000010 0.184678 0.061109 0.000010 0.000010 0.683274
SEEDPOP791	12	3	0.004055 0.000382 0.000010 0.003104 0.008119 0.049159 0.000010 0.058230 0.175382 0.001141 0.000010 0.700398
SEEDPOP370	12	3	0.000665 0.000010 0.000010 0.006149 0.003658 0.020954 0.000010 0.149772 0.140040 0.000010 0.000010 0.678710
SEEDPOP6284	12	3	0.000010 0.000010 0.000010 0.000010 0.947076 0.000010 0.000010 0.000010 0.000010 0.000010 0.000010 0.052824
SEEDPOP1001	12	3	0.000010 0.011382 0.000010 0.000010 0.000010 0.014065 0.000010 0.043525 0.000010 0.000010 0.000010 0.930948
SEEDPOP6275	12	3	0.020057 0.019805 0.000010 0.018557 0.000010 0.003843 0.147032 0.037091 0.000010 0.020366 0.733208 0.000010
SEEDPOP261	12	3	0.000010 0.455451 0.000010 0.017171 0.000123 0.000011 0.039439 0.000010 0.000010 0.000010 0.478530 0.009224
SEEDPOP6913	12	3	0.007962 0.000010 0.000010 0.000010 0.920924 0.004514 0.000012 0.000010 0.000010 0.000010 0.000010 0.066518
SEEDPOP849	12	3	0.000010 0.000010 0.000010 0.081416 0.000010 0.299229 0.000010 0.036723 0.026638 0.000010 0.403897 0.152036
SEEDPOP6689	12	3	0.025740 0.000010 0.000010 0.005795 0.056022 0.013315 0.000010 0.135561 0.095411 0.000010 0.000010 0.668106
SEEDPOP7399	12	3	0.000682 0.000010 0.000010 0.000010 0.000010 0.003592 0.000010 0.068005 0.116441 0.000034 0.000010 0.811185
SEEDPOP30	12	3	0.003137 0.008745 0.000010 0.000010 0.004881 0.001649 0.013455 0.003673 0.033279 0.000010 0.025584 0.905567
SEEDPOP534	12	3	0.000010 0.000010 0.000010 0.000010 0.000014 0.003843 0.000013 0.084346 0.104334 0.000010 0.000010 0.807390
SEEDPOP501	12	3	0.013401 0.000010 0.005318 0.000371 0.009660 0.000571 0.000010 0.098056 0.094158 0.039858 0.000010 0.738577
SEEDPOP7472	12	3	0.000010 0.000010 0.000010 0.022110 0.032998 0.006365 0.000010 0.159245 0.104604 0.000010 0.000010 0.674619
SEEDPOP402	12	3	0.000010 0.000273 0.000010 0.002514 0.042521 0.015435 0.000864 0.046202 0.000010 0.000010 0.000010 0.892142
SEEDPOP6860	12	3	0.000010 0.000010 0.000010 0.000010 0.006478 0.027544 0.000010 0.005059 0.009235 0.000387 0.019401 0.931846
SEEDPOP1199	12	3	0.000010 0.330486 0.000010 0.000010 0.000010 0.000010 0.022807 0.000010 0.002137 0.000010 0.638312 0.006188
SEEDPOP514	12	3	0.011662 0.000010 0.000010 0.000010 0.015962 0.006874 0.000010 0.002311 0.061547 0.000010 0.000010 0.901586
SEEDPOP263	12	3	0.009541 0.000010 0.000010 0.000010 0.918052 0.006044 0.000010 0.000010 0.000010 0.000010 0.000010 0.066283
SEEDPOP1300	12	3	0.000010 0.000010 0.000010 0.000010 0.000010 0.009138 0.000010 0.090054 0.099528 0.000518 0.000010 0.800692
SEEDPOP6334	12	3	0.029977 0.000010 0.000010 0.039298 0.058035 0.005710 0.000010 0.018641 0.081265 0.000010 0.029945 0.737089
SEEDPOP825	12	3	0.000946 0.000010 0.000702 0.000010 0.000010 0.094349 0.000010 0.082243 0.124932 0.000010 0.000010 0.696767
SEEDPOP7403	12	3	0.000958 0.000010 0.000010 0.000010 0.962848 0.000010 0.000010 0.000010 0.000010 0.000010 0.000010 0.036104
SEEDPOP1016	12	3	0.000010 0.000010 0.000010 0.000010 0.000265 0.018891 0.000010 0.092912 0.125771 0.008661 0.000010 0.753439
SEEDPOP1261	12	3	0.000012 0.004336 0.000010 0.000010 0.000010 0.000759 0.000010 0.271019 0.432009 0.000010 0.000010 0.291806
SEEDPOP1159	12	3	0.000010 0.000010 0.000010 0.000010 0.000668 0.001594 0.000010 0.069711 0.111521 0.000010 0.000010 0.816437
SEEDPOP697	12	3	0.000010 0.000010 0.000010 0.000010 0.000010 0.014364 0.000010 0.000010 0.010195 0.004544 0.005956 0.964871
SEEDPOP6461	12	3	0.000010 0.005799 0.000010 0.000010 0.000016 0.010350 0.000010 0.002847 0.012377 0.004699 0.000010 0.963863
SEEDPOP7602	12	3	0.001580 0.176879 0.010018 0.001538 0.000010 0.363378 0.102432 0.184860 0.000010 0.000010 0.138950 0.020335
SEEDPOP1030	12	3	0.000010 0.000010 0.000010 0.000528 0.000977 0.000010 0.000010 0.086489 0.111549 0.000010 0.000010 0.800386
SEEDPOP1255	12	3	0.000804 0.000010 0.000010 0.000010 0.000010 0.009411 0.000010 0.089504 0.103966 0.000013 0.000010 0.796241
SEEDPOP7207	12	3	0.000010 0.000010 0.000010 0.000010 0.000904 0.995071 0.000010 0.002563 0.000010 0.000010 0.000010 0.001382
SEEDPOP6610	12	3	0.000010 0.002943 0.000508 0.001264 0.000010 0.011658 0.000010 0.189363 0.291013 0.000010 0.000010 0.503201
SEEDPOP361	12	3	0.013128 0.001833 0.000010 0.000010 0.098221 0.004244 0.000010 0.040152 0.031430 0.000010 0.000010 0.810942
SEEDPOP774	12	3	0.000010 0.000010 0.000738 0.000010 0.000019 0.000010 0.002945 0.000598 0.054154 0.000010 0.000010 0.941486
SEEDPOP7310	12	3	0.003430 0.000010 0.000010 0.002250 0.010624 0.048508 0.000010 0.049033 0.179748 0.000164 0.000010 0.706204
SEEDPOP6974	12	3	0.000948 0.000010 0.000010 0.000010 0.015206 0.045072 0.000010 0.076661 0.221579 0.008158 0.000010 0.632326
SEEDPOP7557	12	3	0.000010 0.575873 0.002765 0.000010 0.000312 0.050636 0.107283 0.015172 0.026049 0.000010 0.194066 0.027816
SEEDPOP7078	12	3	0.000010 0.000010 0.000010 0.000010 0.000010 0.000010 0.006459 0.000010 0.052053 0.000010 0.000010 0.941398
SEEDPOP1017	12	3	0.006487 0.000010 0.000010 0.014817 0.011521 0.000010 0.061827 0.003001 0.043802 0.000010 0.519265 0.339240
SEEDPOP6932	12	3	0.000010 0.186432 0.000010 0.000010 0.000010 0.034947 0.063643 0.010528 0.023989 0.000010 0.657324 0.023085
SEEDPOP6767	12	3	0.000501 0.000012 0.000010 0.000010 0.000647 0.015035 0.000010 0.113056 0.066739 0.001496 0.000010 0.802474
SEEDPOP7601	12	3	0.000010 0.000010 0.000010 0.000010 0.001242 0.981344 0.000010 0.005785 0.000010 0.000010 0.000010 0.011548
SEEDPOP6556	12	3	0.000010 0.000010 0.000010 0.026977 0.001428 0.072762 0.000010 0.101793 0.132841 0.000010 0.000010 0.664139
SEEDPOP332	12	3	0.000010 0.000010 0.000010 0.014348 0.000010 0.008869 0.000010 0.120765 0.184268 0.012249 0.000010 0.659441
SEEDPOP14	12	3	0.029709 0.034222 0.000010 0.078164 0.314146 0.180626 0.056560 0.000010 0.000010 0.098297 0.122894 0.085352
SEEDPOP7053	12	3	0.000010 0.000010 0.000010 0.000010 0.927005 0.001832 0.000010 0.000010 0.000010 0.000010 0.000010 0.071073
SEEDPOP7099	12	3	0.078247 0.000010 0.000010 0.015215 0.000393 0.411130 0.039529 0.279558 0.032577 0.014988 0.128334 0.000010
SEEDPOP6799	12	3	0.033487 0.000010 0.000010 0.034065 0.060922 0.006987 0.000010 0.016030 0.083151 0.000010 0.029191 0.736126
SEEDPOP6582	12	3	0.001636 0.000010 0.000010 0.000010 0.047999 0.036518 0.000018 0.000010 0.028520 0.000010 0.000010 0.885249
SEEDPOP7506	12	3	0.000010 0.000010 0.001969 0.000010 0.146500 0.156245 0.000010 0.000010 0.000010 0.000010 0.000797 0.694420
SEEDPOP982	12	3	0.004503 0.000010 0.000010 0.022785 0.147166 0.012998 0.000010 0.001460 0.018730 0.000372 0.066924 0.725032
SEEDPOP6501	12	3	0.000010 0.000010 0.000010 0.000010 0.001293 0.007583 0.000010 0.091017 0.103646 0.001921 0.000010 0.794481
SEEDPOP6847	12	3	0.000010 0.000010 0.000010 0.000010 0.001471 0.012330 0.000010 0.066185 0.112477 0.001171 0.000010 0.806306
SEEDPOP1067	12	3	0.000010 0.000010 0.000010 0.001403 0.000010 0.021953 0.000010 0.073074 0.148226 0.000010 0.000010 0.755275
SEEDPOP6421	12	3	0.000010 0.000010 0.000010 0.000010 0.000010 0.007146 0.000010 0.166310 0.290793 0.000821 0.000010 0.534860
SEEDPOP324	12	3	0.042469 0.000010 0.000010 0.000010 0.099679 0.000010 0.000010 0.006132 0.004247 0.000010 0.082669 0.764744
SEEDPOP6234	12	3	0.000493 0.000010 0.000010 0.000010 0.944596 0.000010 0.000010 0.000010 0.000010 0.000015 0.000010 0.054816
SEEDPOP176	12	3	0.000010 0.000010 0.000010 0.001851 0.004858 0.031725 0.000010 0.132754 0.144435 0.007802 0.000010 0.676525
SEEDPOP7549	12	3	0.000010 0.000010 0.000010 0.000010 0.042670 0.027934 0.000010 0.216245 0.211848 0.011858 0.000010 0.489385
SEEDPOP1061	12	3	0.000010 0.000010 0.000010 0.000010 0.013750 0.006918 0.001798 0.000010 0.057052 0.000010 0.000010 0.920412
SEEDPOP7024	12	3	0.000010 0.000010 0.002834 0.000010 0.000542 0.025358 0.000010 0.029829 0.000128 0.000010 0.000010 0.941249
SEEDPOP7477	12	3	0.009433 0.000010 0.000010 0.000010 0.016890 0.007864 0.000010 0.000010 0.057004 0.000010 0.002441 0.906308
SEEDPOP1334	12	3	0.010528 0.000010 0.000010 0.016943 0.155920 0.000010 0.000010 0.007058 0.021539 0.000010 0.064445 0.723518
SEEDPOP707	12	3	0.026328 0.036309 0.000010 0.079079 0.317840 0.176803 0.048900 0.000010 0.000010 0.092343 0.131441 0.090926
SEEDPOP6892	12	3	0.000010 0.000012 0.000010 0.000010 0.007660 0.061384 0.000010 0.165954 0.087938 0.000010 0.000010 0.676992
SEEDPOP1304	12	3	0.003854 0.000010 0.000010 0.000010 0.008220 0.052731 0.000010 0.053934 0.177965 0.000113 0.000010 0.703132
SEEDPOP7219	12	3	0.000010 0.000010 0.000010 0.002576 0.000010 0.023052 0.000010 0.070524 0.212783 0.015148 0.000010 0.675856
SEEDPOP7038	12	3	0.000010 0.000010 0.000010 0.000010 0.012310 0.036873 0.000010 0.032733 0.115858 0.000010 0.012570 0.789596
SEEDPOP7439	12	3	0.000010 0.000010 0.000010 0.000010 0.000010 0.000010 0.000010 0.000010 0.077409 0.001243 0.000010 0.921259
SEEDPOP521	12	3	0.000010 0.000696 0.000010 0.000010 0.000012 0.000010 0.000845 0.000010 0.072263 0.002604 0.000010 0.923520
SEEDPOP6262	12	3	0.000395 0.000010 0.000010 0.000010 0.000010 0.133914 0.006020 0.005064 0.007681 0.000010 0.000010 0.846866
SEEDPOP1112	12	3	0.002808 0.000010 0.003656 0.000010 0.000010 0.011857 0.000010 0.014451 0.460678 0.497417 0.009082 0.000010
SEEDPOP6643	12	3	0.000577 0.000011 0.000862 0.000557 0.000795 0.000195 0.000295 0.000010 0.000010 0.992581 0.000657 0.003451
SEEDPOP7543	12	3	0.005758 0.004009 0.000010 0.000010 0.071319 0.022106 0.000010 0.047226 0.022207 0.000010 0.000010 0.827325
SEEDPOP6769	12	3	0.000010 0.000010 0.002752 0.000010 0.000012 0.000010 0.007313 0.000010 0.061781 0.000010 0.000010 0.928072
SEEDPOP689	12	3	0.000164 0.000010 0.000710 0.000010 0.000010 0.148369 0.002089 0.004166 0.004951 0.000016 0.000010 0.839495
SEEDPOP7189	12	3	0.001183 0.000010 0.002780 0.013104 0.000283 0.166718 0.000010 0.000010 0.010001 0.001137 0.000010 0.804755
SEEDPOP6690	12	3	0.000010 0.000860 0.002152 0.000010 0.000010 0.244683 0.000010 0.000010 0.067853 0.000010 0.000010 0.684382
SEEDPOP7569	12	3	0.001304 0.000010 0.000010 0.000020 0.921807 0.000010 0.000010 0.000010 0.000010 0.000680 0.000385 0.075745
SEEDPOP6944	12	3	0.001695 0.000010 0.000012 0.004277 0.001358 0.000953 0.000010 0.074818 0.186189 0.000010 0.000010 0.730658
SEEDPOP7547	12	3	0.000010 0.002355 0.001254 0.000010 0.000011 0.000949 0.003754 0.000010 0.070059 0.000010 0.000153 0.921424
SEEDPOP6565	12	3	0.000010 0.000010 0.000010 0.000010 0.000010 0.000010 0.000010 0.000010 0.072041 0.002567 0.000010 0.925302
SEEDPOP7016	12	3	0.001596 0.000010 0.002983 0.000010 0.000010 0.002654 0.000010 0.000010 0.078953 0.007666 0.000010 0.906087
SEEDPOP6603	12	3	0.001191 0.403105 0.028191 0.000010 0.000010 0.188892 0.120000 0.010106 0.000010 0.000010 0.248465 0.000010
SEEDPOP6629	12	3	0.000835 0.405153 0.029830 0.000010 0.000010 0.192809 0.104261 0.000010 0.000010 0.000010 0.265061 0.002000
SEEDPOP1168	12	3	0.077696 0.000010 0.000010 0.000010 0.048779 0.000010 0.004717 0.000869 0.000010 0.000010 0.011134 0.856744
SEEDPOP6622	12	3	0.000010 0.000013 0.000010 0.000010 0.000017 0.094998 0.006647 0.000010 0.000010 0.000010 0.000010 0.898255
SEEDPOP858	12	3	0.000010 0.000010 0.000010 0.000010 0.000010 0.139518 0.000010 0.023191 0.033866 0.000010 0.000010 0.803345
SEEDPOP7560	12	3	0.000010 0.145547 0.000563 0.000010 0.000010 0.852967 0.000010 0.000010 0.000843 0.000010 0.000010 0.000010
SEEDPOP7346	12	3	0.000016 0.000010 0.000010 0.000010 0.932143 0.000010 0.000010 0.000010 0.000010 0.000010 0.000010 0.067751
SEEDPOP6283	12	3	0.000010 0.000010 0.000010 0.000010 0.000010 0.000010 0.000010 0.000495 0.110571 0.000010 0.000010 0.888843
SEEDPOP1180	12	3	0.252066 0.002219 0.000010 0.000010 0.000010 0.000010 0.000010 0.000010 0.040145 0.022081 0.000010 0.683419
SEEDPOP215	12	3	0.429021 0.013844 0.000010 0.000010 0.000010 0.000010 0.002565 0.000010 0.040329 0.012101 0.000010 0.502080
SEEDPOP7526	12	3	0.000010 0.000535 0.000010 0.000011 0.000010 0.000010 0.000010 0.000672 0.000010 0.995048 0.000010 0.003663
SEEDPOP7297	12	3	0.026084 0.000010 0.000010 0.000010 0.002561 0.488226 0.000010 0.131792 0.000010 0.000010 0.351267 0.000010
SEEDPOP1103	12	3	0.048684 0.013009 0.000010 0.000010 0.013120 0.000010 0.005639 0.020125 0.000010 0.000010 0.000010 0.899363
SEEDPOP7247	12	3	0.057654 0.014847 0.000010 0.000010 0.025526 0.006363 0.002346 0.000010 0.000010 0.000010 0.000010 0.893203
SEEDPOP335	12	3	0.078114 0.000010 0.000010 0.016186 0.067666 0.000010 0.000010 0.000010 0.000010 0.000010 0.041379 0.796585
SEEDPOP7048	12	3	0.000010 0.000010 0.002147 0.008873 0.000010 0.172869 0.000010 0.000010 0.016480 0.000010 0.000010 0.799561
SEEDPOP618	12	3	0.039500 0.000010 0.000010 0.024107 0.000010 0.610809 0.003465 0.018082 0.038607 0.035857 0.211124 0.018421
SEEDPOP6966	12	3	0.004499 0.000010 0.000010 0.000010 0.944895 0.004459 0.000010 0.000010 0.000010 0.000010 0.000010 0.046067
SEEDPOP512	12	3	0.000010 0.000010 0.000010 0.000010 0.004356 0.000010 0.000010 0.000010 0.630786 0.340397 0.000010 0.024380
SEEDPOP6792	12	3	0.000010 0.000015 0.001160 0.000010 0.000010 0.000010 0.000010 0.000663 0.073128 0.000010 0.000010 0.924963
SEEDPOP1270	12	3	0.000423 0.019432 0.000010 0.045177 0.003510 0.063059 0.000488 0.000010 0.048115 0.000010 0.000010 0.819755
SEEDPOP7037	12	3	0.079926 0.000010 0.000010 0.000010 0.746495 0.001874 0.000010 0.000010 0.000010 0.000010 0.000971 0.170663
SEEDPOP948	12	3	0.000013 0.000162 0.000010 0.000010 0.000010 0.000010 0.000356 0.000010 0.686998 0.312400 0.000010 0.000010
SEEDPOP7604	12	3	0.035394 0.000010 0.000544 0.000010 0.030240 0.123088 0.000010 0.000010 0.380525 0.413850 0.000010 0.016310
SEEDPOP6718	12	3	0.000010 0.002437 0.000740 0.000010 0.000152 0.000010 0.000010 0.032447 0.034624 0.000010 0.000010 0.929539
SEEDPOP6688	12	3	0.027970 0.000010 0.000010 0.017632 0.001612 0.016195 0.000010 0.024411 0.048747 0.000010 0.044676 0.818720
SEEDPOP542	12	3	0.000010 0.000010 0.000010 0.000010 0.000010 0.125235 0.000010 0.000010 0.011335 0.000010 0.000010 0.863340
SEEDPOP1209	12	3	0.000010 0.000010 0.000010 0.011807 0.000010 0.172210 0.001205 0.000010 0.011967 0.000010 0.000010 0.802741
SEEDPOP6830	12	3	0.003414 0.002833 0.003648 0.000010 0.000010 0.000010 0.000010 0.000010 0.830798 0.152703 0.003105 0.003449
SEEDPOP622	12	3	0.007741 0.000010 0.000010 0.000010 0.960383 0.000010 0.000010 0.000010 0.000010 0.000010 0.000010 0.031786
SEEDPOP71	12	3	0.024909 0.024568 0.000010 0.085876 0.315537 0.177459 0.056095 0.000010 0.000010 0.104458 0.131456 0.079612
SEEDPOP422	12	3	0.000010 0.000010 0.000010 0.000010 0.000010 0.000010 0.000010 0.000010 0.070147 0.000010 0.000010 0.929752
SEEDPOP6724	12	3	0.000010 0.004831 0.003185 0.000010 0.000010 0.004042 0.001364 0.000010 0.078234 0.002254 0.000010 0.906041
SEEDPOP167	12	3	0.003249 0.000010 0.000010 0.059700 0.000010 0.152186 0.000010 0.056623 0.051872 0.530518 0.142906 0.002905
SEEDPOP1136	12	3	0.001482 0.002900 0.004337 0.001857 0.000140 0.001089 0.000010 0.000010 0.786366 0.171513 0.000010 0.030285
SEEDPOP6878	12	3	0.126672 0.009147 0.000010 0.000010 0.005592 0.026461 0.000010 0.007414 0.081279 0.737446 0.000010 0.005950
SEEDPOP900	12	3	0.000010 0.012595 0.000010 0.000010 0.000010 0.003105 0.000010 0.027464 0.028117 0.000010 0.000010 0.928648
SEEDPOP6276	12	3	0.003155 0.001126 0.000010 0.000010 0.004573 0.030561 0.004037 0.036701 0.031150 0.000010 0.000010 0.888657
SEEDPOP7122	12	3	0.000010 0.000010 0.000010 0.000010 0.000415 0.147288 0.004780 0.000010 0.000010 0.000010 0.000010 0.847438
SEEDPOP7397	12	3	0.000010 0.000010 0.000010 0.022262 0.000010 0.172719 0.006436 0.013310 0.064114 0.000010 0.000010 0.721099
SEEDPOP455	12	3	0.000010 0.000010 0.000010 0.000010 0.000010 0.009511 0.000010 0.252190 0.410152 0.000010 0.000857 0.327220
SEEDPOP7010	12	3	0.002430 0.000010 0.000010 0.000010 0.941275 0.000010 0.000010 0.000010 0.000010 0.000010 0.001325 0.054890
SEEDPOP6698	12	3	0.000010 0.000010 0.000010 0.000010 0.005806 0.000010 0.000010 0.015768 0.912293 0.030575 0.000010 0.035488
SEEDPOP1083	12	3	0.000010 0.000010 0.000010 0.000012 0.000010 0.000010 0.000010 0.000010 0.073979 0.000010 0.001373 0.924556
SEEDPOP6844	12	3	0.000010 0.002522 0.001804 0.000010 0.000010 0.000206 0.000012 0.000010 0.071089 0.000620 0.000010 0.923697
SEEDPOP7127	12	3	0.003490 0.000010 0.001344 0.000618 0.000851 0.000010 0.000010 0.000010 0.555121 0.436453 0.000010 0.002073
SEEDPOP7394	12	3	0.002694 0.000010 0.000010 0.000010 0.000010 0.000010 0.001423 0.000010 0.109380 0.881636 0.000010 0.004797
SEEDPOP1008	12	3	0.000814 0.380006 0.032149 0.000010 0.000916 0.222260 0.112143 0.005269 0.000010 0.000010 0.246402 0.000010
SEEDPOP7018	12	3	0.000010 0.005204 0.000010 0.000010 0.001000 0.002695 0.000010 0.023696 0.023692 0.000010 0.000010 0.943652
SEEDPOP7460	12	3	0.001906 0.007929 0.000010 0.000010 0.000010 0.019179 0.000010 0.046907 0.038816 0.000010 0.012979 0.872235
SEEDPOP7097	12	3	0.000010 0.000010 0.003074 0.000010 0.003249 0.122951 0.014236 0.000010 0.002076 0.000010 0.000010 0.854355
SEEDPOP7335	12	3	0.000010 0.000010 0.004892 0.013429 0.000011 0.171794 0.000010 0.000010 0.011948 0.000010 0.000010 0.797866
SEEDPOP7501	12	3	0.046552 0.037016 0.023530 0.000010 0.003047 0.253116 0.000010 0.437855 0.013184 0.000010 0.170627 0.015042
SEEDPOP971	12	3	0.000010 0.000010 0.000010 0.000010 0.938005 0.000010 0.000010 0.000562 0.000010 0.000010 0.000010 0.061344
SEEDPOP1152	12	3	0.004601 0.000209 0.002002 0.000010 0.000010 0.000010 0.000010 0.000010 0.791094 0.189165 0.000010 0.012870
SEEDPOP1161	12	3	0.000010 0.000010 0.000010 0.000010 0.000010 0.000010 0.000010 0.000010 0.074325 0.002801 0.003307 0.919488
SEEDPOP6244	12	3	0.000010 0.002470 0.000010 0.000010 0.000010 0.000010 0.001120 0.000010 0.069408 0.000010 0.000010 0.926923
SEEDPOP1361	12	3	0.000010 0.416394 0.027019 0.000010 0.000211 0.179157 0.119720 0.005384 0.000033 0.000010 0.252043 0.000010
SEEDPOP1070	12	3	0.109415 0.001607 0.000010 0.000010 0.006539 0.009689 0.000010 0.016320 0.057736 0.791112 0.000010 0.007541
SEEDPOP6481	12	3	0.000119 0.003141 0.000010 0.000010 0.001713 0.069318 0.000010 0.024982 0.013431 0.000010 0.002993 0.884262
SEEDPOP1376	12	3	0.011305 0.000010 0.000010 0.017950 0.005455 0.036653 0.000010 0.016611 0.075921 0.000010 0.061921 0.774144
SEEDPOP7449	12	3	0.000010 0.000010 0.000010 0.000010 0.000154 0.106167 0.007920 0.000010 0.000010 0.000010 0.000010 0.885679
SEEDPOP145	12	3	0.000010 0.000010 0.000836 0.011610 0.000010 0.169328 0.000010 0.003797 0.008365 0.000010 0.000010 0.806003
SEEDPOP839	12	3	0.003494 0.000010 0.000010 0.002507 0.877785 0.024484 0.000010 0.000010 0.000010 0.000010 0.001585 0.090085
SEEDPOP859	12	3	0.000010 0.000010 0.000806 0.000010 0.923721 0.000531 0.000010 0.000010 0.000010 0.000010 0.000010 0.074862
SEEDPOP539	12	3	0.000010 0.000010 0.000959 0.000010 0.000010 0.000010 0.000010 0.000010 0.831976 0.161473 0.000010 0.005513
SEEDPOP121	12	3	0.000010 0.011704 0.000275 0.000010 0.000010 0.000321 0.000889 0.002650 0.065745 0.000817 0.000010 0.917558
SEEDPOP346	12	3	0.000010 0.000517 0.000010 0.045085 0.466942 0.000010 0.000010 0.000010 0.000010 0.000679 0.486707 0.000010
SEEDPOP7398	12	3	0.000010 0.005892 0.000010 0.000010 0.005716 0.000433 0.000010 0.000010 0.805093 0.157336 0.000010 0.025470
SEEDPOP67	12	3	0.000010 0.008554 0.000010 0.000010 0.000010 0.000010 0.003198 0.015927 0.035531 0.000010 0.000010 0.936721
SEEDPOP1202	12	3	0.000010 0.000010 0.000010 0.000010 0.000010 0.123369 0.012169 0.000418 0.001399 0.000010 0.000010 0.862575
SEEDPOP7047	12	3	0.000010 0.005040 0.002135 0.000010 0.000010 0.004377 0.000010 0.026312 0.055776 0.000010 0.007631 0.898678
SEEDPOP6693	12	3	0.008338 0.000010 0.000010 0.000010 0.958267 0.014661 0.000010 0.000010 0.000010 0.000010 0.000010 0.018654
SEEDPOP6579	12	3	0.746679 0.001141 0.000010 0.000010 0.001042 0.000010 0.001518 0.006268 0.000010 0.243292 0.000010 0.000010
SEEDPOP7390	12	3	0.000010 0.043341 0.001251 0.000010 0.000010 0.003978 0.000010 0.000010 0.235354 0.023557 0.000010 0.692458
SEEDPOP70	12	3	0.000768 0.156722 0.000010 0.000010 0.000721 0.832586 0.000010 0.000010 0.003195 0.000010 0.005948 0.000010
SEEDPOP7210	12	3	0.000010 0.150034 0.000010 0.000010 0.000010 0.843073 0.000010 0.000010 0.001597 0.000010 0.005216 0.000010
SEEDPOP6515	12	3	0.003355 0.000010 0.000010 0.008950 0.009527 0.000010 0.018348 0.210167 0.049793 0.000010 0.000010 0.699811
SEEDPOP1274	12	3	0.004476 0.000010 0.000010 0.023063 0.000010 0.008372 0.000010 0.000010 0.217740 0.000010 0.000010 0.746279
SEEDPOP160	12	3	0.001812 0.006763 0.000010 0.017746 0.000010 0.013840 0.000010 0.004977 0.209301 0.000010 0.000010 0.745510
SEEDPOP560	12	3	0.179889 0.068403 0.009530 0.000010 0.001093 0.560275 0.000010 0.000010 0.048023 0.001054 0.075839 0.055865
SEEDPOP1307	12	3	0.004878 0.012609 0.000010 0.008682 0.000010 0.007609 0.000010 0.000010 0.214629 0.000359 0.000010 0.751185
SEEDPOP544	12	3	0.000010 0.027842 0.000641 0.009425 0.000010 0.015649 0.003346 0.011347 0.205051 0.016636 0.000010 0.710032
SEEDPOP838	12	3	0.021552 0.000010 0.000010 0.012263 0.000010 0.012250 0.000010 0.000010 0.203361 0.016724 0.000010 0.733790
SEEDPOP20	12	3	0.004882 0.000010 0.000010 0.000010 0.008277 0.000010 0.009308 0.312111 0.087919 0.000010 0.033348 0.544105
SEEDPOP436	12	3	0.000010 0.036479 0.005214 0.000010 0.000010 0.000868 0.006528 0.010542 0.214236 0.011183 0.000010 0.714911
SEEDPOP112	12	3	0.017666 0.000010 0.000010 0.048683 0.095372 0.000010 0.000010 0.053597 0.024900 0.001104 0.054481 0.704158
SEEDPOP7006	12	3	0.001792 0.006583 0.000010 0.062676 0.000010 0.418632 0.000010 0.195348 0.055290 0.000010 0.164036 0.095603
SEEDPOP7049	12	3	0.030710 0.006549 0.000010 0.007448 0.000010 0.004615 0.000010 0.024594 0.299312 0.018709 0.039028 0.569005
SEEDPOP7259	12	3	0.000681 0.002357 0.000010 0.021325 0.000010 0.015765 0.000010 0.000010 0.204819 0.005239 0.000010 0.749763
SEEDPOP50	12	3	0.020384 0.000010 0.000010 0.018800 0.002375 0.008440 0.000010 0.000010 0.195173 0.020268 0.000691 0.733829
SEEDPOP1177	12	3	0.000010 0.314294 0.000171 0.000010 0.599337 0.000010 0.000010 0.018205 0.000010 0.000010 0.066331 0.001602
SEEDPOP76	12	3	0.000010 0.000010 0.000010 0.000010 0.003937 0.042970 0.000010 0.000010 0.054340 0.003498 0.000010 0.895185
SEEDPOP6572	12	3	0.000010 0.010921 0.000010 0.014261 0.000010 0.012241 0.000010 0.000010 0.211109 0.000010 0.000010 0.751398
SEEDPOP443	12	3	0.036447 0.072768 0.000010 0.074230 0.332750 0.197739 0.015984 0.000010 0.000010 0.104865 0.098908 0.066279
SEEDPOP6577	12	3	0.000465 0.000010 0.000010 0.000010 0.029288 0.038357 0.013633 0.038670 0.030176 0.000010 0.002641 0.846729
SEEDPOP6985	12	3	0.020322 0.005340 0.000010 0.011735 0.000729 0.009667 0.000010 0.000010 0.196540 0.017955 0.000010 0.737672
SEEDPOP6628	12	3	0.017977 0.000010 0.000010 0.045588 0.135327 0.000010 0.000010 0.047116 0.029883 0.000010 0.050725 0.673334
SEEDPOP6507	12	3	0.001165 0.088962 0.009181 0.000010 0.001029 0.336745 0.012388 0.350085 0.000010 0.000010 0.199216 0.001198
SEEDPOP7246	12	3	0.053158 0.009392 0.000010 0.009010 0.026169 0.008288 0.000010 0.351037 0.004418 0.000010 0.000010 0.538488
SEEDPOP376	12	3	0.004234 0.014363 0.000125 0.004247 0.003881 0.010517 0.000010 0.000010 0.220819 0.001818 0.003427 0.736548
SEEDPOP488	12	3	0.000010 0.009777 0.000322 0.018823 0.000016 0.007140 0.000010 0.000010 0.212479 0.000010 0.000010 0.751394
SEEDPOP1267	12	3	0.004194 0.009804 0.000010 0.021520 0.004895 0.008203 0.000010 0.000010 0.290375 0.014891 0.000010 0.646078
SEEDPOP747	12	3	0.217905 0.000010 0.000010 0.021780 0.000010 0.018240 0.000010 0.010970 0.001264 0.000010 0.000010 0.729780
SEEDPOP1389	12	3	0.215751 0.000010 0.000599 0.018142 0.000010 0.014948 0.000010 0.011103 0.013232 0.000018 0.000010 0.726167
SEEDPOP1340	12	3	0.000010 0.000010 0.000010 0.012936 0.002497 0.054021 0.003866 0.121526 0.171364 0.001386 0.000010 0.632364
SEEDPOP6535	12	3	0.018564 0.000010 0.008839 0.000010 0.066346 0.000010 0.000010 0.011030 0.045501 0.000010 0.076604 0.773065
SEEDPOP7353	12	3	0.006035 0.082292 0.015059 0.000010 0.024793 0.324020 0.025817 0.312371 0.000010 0.000010 0.209573 0.000010
SEEDPOP930	12	3	0.000010 0.007431 0.000010 0.027720 0.000010 0.008164 0.000010 0.000010 0.214361 0.002610 0.000010 0.739655
SEEDPOP1078	12	3	0.046696 0.066180 0.016907 0.009588 0.020927 0.322283 0.013142 0.259457 0.000010 0.000496 0.244304 0.000010
SEEDPOP6568	12	3	0.000010 0.007285 0.000010 0.000010 0.015243 0.034951 0.000010 0.053185 0.019989 0.000010 0.017023 0.852274
SEEDPOP315	12	3	0.020623 0.008738 0.000010 0.010000 0.003192 0.002878 0.000010 0.000010 0.191661 0.019221 0.000010 0.743646
SEEDPOP1126	12	3	0.014894 0.000010 0.002708 0.013808 0.000010 0.005767 0.000010 0.000010 0.197329 0.026475 0.000010 0.738969
SEEDPOP1243	12	3	0.006352 0.000010 0.000010 0.000010 0.002177 0.000010 0.000010 0.000010 0.624719 0.366672 0.000010 0.000010
SEEDPOP1150	12	3	0.000010 0.000010 0.023492 0.013222 0.002746 0.150248 0.000010 0.007525 0.027579 0.000609 0.000010 0.774539
SEEDPOP7317	12	3	0.269912 0.027452 0.000010 0.000010 0.002084 0.000266 0.000010 0.036387 0.009950 0.006492 0.000010 0.647417
SEEDPOP1194	12	3	0.000010 0.000010 0.000010 0.000010 0.009504 0.045290 0.000010 0.032861 0.113075 0.000010 0.020130 0.779081
SEEDPOP646	12	3	0.007671 0.000010 0.000010 0.025656 0.067055 0.000010 0.000010 0.016470 0.003150 0.001177 0.076574 0.802206
SEEDPOP7077	12	3	0.001174 0.000010 0.000010 0.006549 0.006004 0.009575 0.000010 0.336477 0.027602 0.000010 0.000010 0.612568
SEEDPOP6419	12	3	0.000160 0.017725 0.000010 0.000010 0.002038 0.018597 0.012429 0.579127 0.013185 0.000010 0.038288 0.318420
SEEDPOP1088	12	3	0.000010 0.018558 0.000010 0.000010 0.002873 0.160359 0.114223 0.096762 0.000010 0.003991 0.603184 0.000010
SEEDPOP7450	12	3	0.002129 0.253017 0.000010 0.000010 0.000010 0.172285 0.046927 0.089972 0.000010 0.006930 0.408382 0.020318
SEEDPOP7342	12	3	0.000010 0.000010 0.019566 0.010450 0.001991 0.149332 0.005430 0.005689 0.031050 0.002011 0.000010 0.774452
SEEDPOP282	12	3	0.020295 0.000010 0.000010 0.019417 0.003991 0.009954 0.000010 0.000010 0.193424 0.013837 0.000010 0.739032
SEEDPOP846	12	3	0.015552 0.000010 0.000010 0.013707 0.000010 0.013037 0.000010 0.000010 0.201683 0.015609 0.000010 0.740352
SEEDPOP242	12	3	0.000786 0.012347 0.000010 0.020587 0.000699 0.013514 0.000010 0.000010 0.208616 0.000010 0.000010 0.743402
SEEDPOP6684	12	3	0.996332 0.000010 0.000010 0.000010 0.000010 0.000010 0.000010 0.000010 0.002272 0.001306 0.000010 0.000010
SEEDPOP7096	12	3	0.000010 0.000010 0.000010 0.000010 0.000087 0.000010 0.000010 0.000010 0.972692 0.025180 0.001961 0.000010
SEEDPOP6219	12	3	0.000010 0.000010 0.003994 0.000010 0.000010 0.051598 0.000010 0.114876 0.145976 0.002415 0.000010 0.681082
SEEDPOP6375	12	3	0.029411 0.096056 0.012218 0.000010 0.014832 0.366903 0.042780 0.255908 0.001325 0.000010 0.180537 0.000010
SEEDPOP7112	12	3	0.000010 0.019793 0.001260 0.000010 0.000019 0.000010 0.001484 0.036597 0.212307 0.021851 0.010517 0.696143
SEEDPOP171	12	3	0.000010 0.154006 0.000013 0.000010 0.000313 0.845588 0.000010 0.000010 0.000010 0.000010 0.000010 0.000010
SEEDPOP7464	12	3	0.002244 0.032968 0.008513 0.000010 0.001080 0.018202 0.000010 0.072338 0.211708 0.001354 0.001972 0.649600
SEEDPOP507	12	3	0.000539 0.000010 0.000010 0.004419 0.000131 0.069587 0.000010 0.015919 0.056131 0.000010 0.000010 0.853224
SEEDPOP764	12	3	0.019692 0.003432 0.000010 0.009446 0.004430 0.009864 0.000010 0.000010 0.193519 0.019476 0.000010 0.740102
SEEDPOP1011	12	3	0.000044 0.036369 0.000010 0.000340 0.000010 0.010552 0.000010 0.006686 0.211738 0.000010 0.000010 0.734221
SEEDPOP1387	12	3	0.019258 0.002979 0.000010 0.010442 0.000010 0.008509 0.000010 0.000010 0.196448 0.022305 0.000010 0.740009
SEEDPOP7026	12	3	0.000010 0.000010 0.021315 0.011801 0.004422 0.154768 0.000010 0.009335 0.026171 0.000010 0.000010 0.772139
SEEDPOP709	12	3	0.022856 0.000010 0.000010 0.008165 0.002752 0.014313 0.000010 0.000010 0.201639 0.023378 0.000010 0.726846
SEEDPOP356	12	3	0.000010 0.012025 0.000010 0.000010 0.001303 0.036894 0.000790 0.026961 0.469603 0.072692 0.006163 0.373539
SEEDPOP1010	12	3	0.001988 0.000010 0.000010 0.000010 0.022469 0.028493 0.010287 0.034415 0.035811 0.000010 0.009952 0.856544
SEEDPOP1165	12	3	0.000010 0.048436 0.000011 0.000010 0.000010 0.639314 0.000010 0.000010 0.183743 0.000010 0.128426 0.000010
SEEDPOP6945	12	3	0.014314 0.000010 0.000010 0.012689 0.002033 0.009880 0.000010 0.000010 0.200488 0.021098 0.000010 0.739448
SEEDPOP7517	12	3	0.000010 0.158110 0.000203 0.000010 0.000368 0.841165 0.000010 0.000010 0.000010 0.000083 0.000010 0.000010
SEEDPOP7309	12	3	0.035093 0.093906 0.006970 0.000010 0.005340 0.391703 0.051761 0.258868 0.002299 0.000062 0.153979 0.000010
SEEDPOP529	12	3	0.007067 0.018118 0.000010 0.010497 0.000010 0.005267 0.000010 0.000010 0.210451 0.023469 0.000010 0.725080
SEEDPOP7034	12	3	0.018976 0.000010 0.000010 0.012035 0.000010 0.011459 0.000010 0.000010 0.199939 0.019101 0.000010 0.738429
SEEDPOP6720	12	3	0.016990 0.000010 0.000010 0.015691 0.000010 0.006465 0.000010 0.000010 0.198552 0.019967 0.000010 0.742275
SEEDPOP6348	12	3	0.214960 0.000010 0.000010 0.020836 0.000407 0.013040 0.000010 0.013563 0.007780 0.000010 0.000010 0.729365
SEEDPOP6332	12	3	0.016682 0.000010 0.000010 0.014186 0.000010 0.004753 0.000010 0.000010 0.199727 0.017463 0.000010 0.747130
SEEDPOP423	12	3	0.000610 0.000010 0.000010 0.000010 0.029210 0.563441 0.000010 0.144070 0.097852 0.000020 0.000010 0.164747
SEEDPOP770	12	3	0.000010 0.000010 0.000010 0.000010 0.000010 0.014139 0.000010 0.000010 0.011817 0.004567 0.000010 0.969397
SEEDPOP6993	12	3	0.000010 0.112216 0.000428 0.000010 0.001459 0.510783 0.000010 0.000010 0.005985 0.000010 0.047229 0.321850
SEEDPOP761	12	3	0.000010 0.459839 0.000010 0.000010 0.413084 0.001954 0.000010 0.000010 0.000010 0.000010 0.125043 0.000010
SEEDPOP723	12	3	0.000010 0.151509 0.000010 0.000010 0.000010 0.848391 0.000010 0.000010 0.000010 0.000010 0.000010 0.000010
SEEDPOP1314	12	3	0.000010 0.108898 0.000010 0.000010 0.001956 0.117459 0.053505 0.000010 0.000010 0.015228 0.698431 0.004473
SEEDPOP489	12	3	0.000679 0.003002 0.000010 0.017870 0.001089 0.008712 0.000011 0.005816 0.206051 0.004714 0.000010 0.752036
SEEDPOP1219	12	3	0.015173 0.000010 0.000010 0.013516 0.000010 0.013833 0.000010 0.000010 0.195213 0.021273 0.000010 0.740933
SEEDPOP7626	12	3	0.000010 0.000010 0.011327 0.000010 0.024754 0.009157 0.000010 0.030747 0.041172 0.000010 0.020956 0.861838
SEEDPOP6912	12	3	0.019266 0.000145 0.000010 0.011214 0.003174 0.013280 0.000010 0.000010 0.199542 0.010791 0.000010 0.742548
SEEDPOP6952	12	3	0.000010 0.144408 0.009559 0.000010 0.000574 0.456791 0.039983 0.010089 0.000010 0.000010 0.312188 0.026369
SEEDPOP6619	12	3	0.000010 0.000010 0.000010 0.011026 0.015613 0.046055 0.000010 0.279030 0.069162 0.020272 0.047698 0.511105
SEEDPOP1383	12	3	0.000010 0.000010 0.000010 0.004052 0.008784 0.153614 0.000010 0.001957 0.001119 0.001400 0.000010 0.829025
SEEDPOP1111	12	3	0.000010 0.000010 0.000426 0.000010 0.000503 0.060382 0.000010 0.012088 0.038862 0.001124 0.000010 0.886566
SEEDPOP1277	12	3	0.000010 0.000010 0.000010 0.000010 0.000702 0.001786 0.000251 0.000010 0.000010 0.997180 0.000010 0.000010
SEEDPOP6443	12	3	0.470835 0.258839 0.000010 0.000010 0.000300 0.033228 0.048649 0.000010 0.000010 0.119188 0.068911 0.000010
SEEDPOP7364	12	3	0.000026 0.000010 0.000010 0.000010 0.000658 0.000012 0.000015 0.000010 0.363012 0.636217 0.000010 0.000010
SEEDPOP7124	12	3	0.006934 0.000010 0.000010 0.000010 0.001952 0.000010 0.000621 0.000010 0.769828 0.220595 0.000010 0.000010
SEEDPOP6980	12	3	0.024984 0.006486 0.000010 0.000010 0.000010 0.495277 0.000010 0.120072 0.000010 0.003402 0.349719 0.000010
SEEDPOP7043	12	3	0.071482 0.000982 0.000010 0.000010 0.019708 0.022612 0.000010 0.000010 0.141886 0.743270 0.000010 0.000010
SEEDPOP462	12	3	0.000010 0.174362 0.010908 0.000010 0.000010 0.097462 0.010793 0.000010 0.000010 0.566958 0.139458 0.000010
SEEDPOP411	12	3	0.000559 0.000010 0.000010 0.000010 0.000010 0.000010 0.000010 0.000592 0.000522 0.997007 0.000010 0.001251
SEEDPOP153	12	3	0.000010 0.475974 0.000363 0.000010 0.000010 0.299270 0.072283 0.000010 0.000010 0.000010 0.152040 0.000010
SEEDPOP1062	12	3	0.933719 0.000010 0.000010 0.000010 0.000012 0.000010 0.000010 0.000010 0.000010 0.066175 0.000014 0.000010
SEEDPOP1216	12	3	0.799192 0.000010 0.000511 0.000010 0.000010 0.000010 0.000010 0.000696 0.000010 0.199264 0.000266 0.000010
SEEDPOP6832	12	3	0.000010 0.000010 0.000010 0.000010 0.000010 0.000010 0.000010 0.000010 0.821654 0.177406 0.000010 0.000850
SEEDPOP6593	12	3	0.000010 0.000010 0.000010 0.000010 0.000136 0.000010 0.001560 0.002574 0.000010 0.988536 0.000010 0.007124
SEEDPOP7475	12	3	0.688419 0.000010 0.000010 0.001192 0.000011 0.000013 0.000010 0.001455 0.000010 0.308851 0.000010 0.000010
SEEDPOP7473	12	3	0.000010 0.000010 0.000010 0.000010 0.000010 0.007093 0.000010 0.003231 0.000010 0.988842 0.000754 0.000010
SEEDPOP451	12	3	0.042692 0.002990 0.000010 0.000010 0.003496 0.481701 0.000010 0.123879 0.000010 0.020282 0.324910 0.000010
SEEDPOP1069	12	3	0.000010 0.000010 0.000010 0.000010 0.003713 0.000010 0.000010 0.000012 0.528837 0.467355 0.000012 0.000010
SEEDPOP1090	12	3	0.000010 0.000010 0.000010 0.000010 0.000010 0.000010 0.000010 0.000010 0.363404 0.636496 0.000010 0.000010
SEEDPOP7279	12	3	0.000012 0.000010 0.000011 0.000010 0.000010 0.000010 0.000010 0.000757 0.000595 0.998556 0.000010 0.000010
SEEDPOP996	12	3	0.000010 0.000010 0.000010 0.000010 0.000010 0.000010 0.000010 0.002945 0.003372 0.986829 0.006775 0.000010
SEEDPOP915	12	3	0.000010 0.006010 0.000010 0.000010 0.000847 0.005468 0.001016 0.628011 0.020152 0.000012 0.000010 0.338445
SEEDPOP1034	12	3	0.014744 0.039315 0.000010 0.006454 0.000010 0.379833 0.000010 0.030683 0.125229 0.007647 0.352461 0.043604
SEEDPOP6895	12	3	0.863921 0.000010 0.000010 0.000153 0.000010 0.000010 0.000010 0.001180 0.000014 0.134662 0.000010 0.000010
SEEDPOP6943	12	3	0.000010 0.000238 0.000011 0.000010 0.000299 0.000011 0.000010 0.000010 0.000010 0.999130 0.000010 0.000250
SEEDPOP6902	12	3	0.005120 0.000010 0.000746 0.000233 0.002742 0.000010 0.000010 0.001645 0.702852 0.286612 0.000010 0.000010
SEEDPOP6886	12	3	0.000010 0.000010 0.000010 0.000010 0.000645 0.000910 0.000010 0.000010 0.000010 0.998355 0.000010 0.000010
SEEDPOP6893	12	3	0.786539 0.000010 0.000010 0.000010 0.000011 0.000018 0.000010 0.001095 0.000010 0.211357 0.000920 0.000010
SEEDPOP6891	12	3	0.016620 0.004247 0.000010 0.000010 0.000795 0.000010 0.000557 0.002905 0.000010 0.974815 0.000010 0.000010
SEEDPOP6930	12	3	0.000010 0.001156 0.000010 0.000010 0.000086 0.000010 0.000010 0.000010 0.000010 0.998667 0.000010 0.000010
SEEDPOP6898	12	3	0.000010 0.000010 0.000010 0.000010 0.000010 0.000352 0.000010 0.000010 0.000193 0.999365 0.000010 0.000010
SEEDPOP6954	12	3	0.000010 0.420528 0.025769 0.000010 0.000010 0.172689 0.119647 0.000010 0.000010 0.000830 0.260477 0.000010
SEEDPOP6819	12	3	0.018153 0.006376 0.000010 0.000010 0.000382 0.487794 0.000010 0.152064 0.000010 0.000317 0.334863 0.000010
SEEDPOP6795	12	3	0.009195 0.000010 0.000010 0.000010 0.000016 0.000010 0.000010 0.000010 0.000010 0.990699 0.000010 0.000010
SEEDPOP6834	12	3	0.019377 0.000010 0.000010 0.000010 0.000010 0.497660 0.000010 0.135554 0.000010 0.000010 0.347329 0.000010
SEEDPOP6785	12	3	0.032931 0.007974 0.000010 0.000010 0.000010 0.012282 0.000010 0.016305 0.324416 0.606032 0.000010 0.000010
SEEDPOP6840	12	3	0.000010 0.000010 0.000010 0.000010 0.000010 0.000010 0.000010 0.001677 0.000012 0.998215 0.000016 0.000010
SEEDPOP6816	12	3	0.000073 0.000010 0.000010 0.000010 0.000542 0.000010 0.000010 0.001198 0.000010 0.997795 0.000010 0.000321
SEEDPOP6848	12	3	0.000010 0.236244 0.009274 0.000010 0.000010 0.313371 0.048250 0.020196 0.000010 0.031584 0.341033 0.000010
SEEDPOP6839	12	3	0.003962 0.000788 0.000013 0.001682 0.000848 0.000010 0.001473 0.000010 0.657624 0.333571 0.000010 0.000010
SEEDPOP6863	12	3	0.000010 0.095458 0.000010 0.703042 0.175765 0.000010 0.000010 0.000010 0.000010 0.000010 0.025655 0.000010
SEEDPOP6836	12	3	0.000010 0.000010 0.000010 0.000010 0.000010 0.000010 0.000010 0.000010 0.367157 0.632743 0.000010 0.000010
SEEDPOP6796	12	3	0.784528 0.001005 0.000010 0.000010 0.000311 0.000723 0.000010 0.000010 0.000010 0.213363 0.000010 0.000010
SEEDPOP6780	12	3	0.003235 0.000010 0.000010 0.000010 0.000010 0.005692 0.000010 0.032607 0.953508 0.000010 0.000010 0.004888
SEEDPOP6717	12	3	0.000010 0.000010 0.000010 0.000010 0.000160 0.000010 0.000010 0.000010 0.000010 0.999740 0.000010 0.000010
SEEDPOP6765	12	3	0.000010 0.000784 0.000010 0.000010 0.000010 0.000010 0.000010 0.000010 0.000010 0.999116 0.000010 0.000010
SEEDPOP6731	12	3	0.006220 0.000010 0.000010 0.000010 0.000107 0.000010 0.000010 0.000188 0.003016 0.990399 0.000010 0.000010
SEEDPOP6723	12	3	0.040047 0.000010 0.000010 0.000010 0.001046 0.000010 0.000010 0.000010 0.143393 0.813774 0.000010 0.001669
SEEDPOP6707	12	3	0.000010 0.000010 0.000010 0.000010 0.000010 0.000836 0.000010 0.000309 0.000010 0.998143 0.000010 0.000632
SEEDPOP6683	12	3	0.022685 0.007204 0.000010 0.000010 0.002533 0.493159 0.000010 0.143833 0.000010 0.002260 0.328274 0.000010
SEEDPOP6738	12	3	0.000018 0.000010 0.000010 0.000010 0.000010 0.003675 0.000010 0.000010 0.987436 0.008274 0.000527 0.000010
SEEDPOP6697	12	3	0.796934 0.000010 0.000010 0.000010 0.000010 0.000010 0.000010 0.000010 0.000010 0.202966 0.000010 0.000010
SEEDPOP6711	12	3	0.000010 0.000010 0.000010 0.000984 0.000010 0.001240 0.000785 0.000010 0.364214 0.632707 0.000010 0.000010
SEEDPOP6695	12	3	0.000010 0.000010 0.000010 0.000010 0.000010 0.000010 0.000010 0.000010 0.361152 0.638747 0.000010 0.000010
SEEDPOP6766	12	3	0.008079 0.000010 0.000010 0.000010 0.000010 0.000010 0.000010 0.000010 0.039817 0.948898 0.003126 0.000010
SEEDPOP6615	12	3	0.684660 0.000010 0.000010 0.000010 0.000012 0.000747 0.000010 0.003239 0.000010 0.311273 0.000010 0.000010
SEEDPOP6606	12	3	0.002432 0.248196 0.001149 0.000010 0.000010 0.309455 0.036914 0.022209 0.000010 0.029577 0.350029 0.000010
SEEDPOP6653	12	3	0.000010 0.000010 0.000010 0.000010 0.000010 0.000017 0.000010 0.000010 0.000010 0.999337 0.000010 0.000556
SEEDPOP6612	12	3	0.037271 0.000010 0.000010 0.000010 0.002197 0.000010 0.000010 0.000010 0.040278 0.920174 0.000010 0.000010
SEEDPOP6627	12	3	0.017192 0.036385 0.000010 0.089548 0.320205 0.171660 0.052777 0.000010 0.000010 0.113205 0.123624 0.075373
SEEDPOP6675	12	3	0.000010 0.003463 0.000068 0.000010 0.001315 0.000920 0.000010 0.000010 0.000010 0.991860 0.000010 0.002313
SEEDPOP6608	12	3	0.000543 0.000010 0.000010 0.000010 0.000010 0.000010 0.000010 0.000010 0.999311 0.000056 0.000010 0.000010
SEEDPOP6505	12	3	0.777675 0.002854 0.000667 0.000010 0.000010 0.000010 0.000010 0.000010 0.000010 0.218716 0.000019 0.000010
SEEDPOP6560	12	3	0.790634 0.000010 0.000010 0.000010 0.000010 0.000010 0.000010 0.000010 0.000010 0.209266 0.000010 0.000010
SEEDPOP6520	12	3	0.074961 0.002415 0.000010 0.000010 0.036795 0.154829 0.000010 0.000010 0.373790 0.357150 0.000010 0.000010
SEEDPOP6527	12	3	0.037104 0.006053 0.000010 0.000010 0.001160 0.490881 0.000010 0.136631 0.000010 0.000325 0.327796 0.000010
SEEDPOP6503	12	3	0.001473 0.418282 0.038863 0.000010 0.000010 0.199701 0.100614 0.000186 0.000010 0.000010 0.240831 0.000010
SEEDPOP6550	12	3	0.699972 0.000010 0.001964 0.000017 0.000010 0.000010 0.000010 0.000594 0.000010 0.297382 0.000010 0.000010
SEEDPOP6534	12	3	0.000012 0.000010 0.000010 0.000010 0.001054 0.000010 0.000010 0.000010 0.000010 0.994867 0.000010 0.003986
SEEDPOP6541	12	3	0.001257 0.000010 0.000704 0.000010 0.000010 0.000010 0.000010 0.000010 0.000010 0.997950 0.000010 0.000010
SEEDPOP6509	12	3	0.000010 0.000010 0.000010 0.000421 0.000010 0.000010 0.000010 0.000010 0.000010 0.992576 0.000010 0.006914
SEEDPOP6581	12	3	0.042762 0.030922 0.000010 0.075308 0.251116 0.187501 0.063986 0.000010 0.031064 0.160634 0.077285 0.079402
SEEDPOP6508	12	3	0.000010 0.000010 0.000010 0.000010 0.000061 0.000010 0.000010 0.000010 0.998149 0.001697 0.000013 0.000010
SEEDPOP6531	12	3	0.000010 0.000010 0.000010 0.000010 0.966573 0.000010 0.000010 0.000010 0.018393 0.014945 0.000010 0.000010
SEEDPOP6563	12	3	0.074271 0.000010 0.000010 0.000885 0.039502 0.152312 0.000010 0.000010 0.356095 0.376873 0.000010 0.000010
SEEDPOP6506	12	3	0.000010 0.062231 0.033680 0.000010 0.513700 0.000011 0.000010 0.000010 0.000010 0.000010 0.383279 0.007039
SEEDPOP6411	12	3	0.757581 0.000010 0.001954 0.000010 0.000010 0.000728 0.000010 0.000010 0.000010 0.239224 0.000443 0.000010
SEEDPOP6475	12	3	0.777996 0.005095 0.000010 0.000010 0.000562 0.000010 0.000010 0.002393 0.000010 0.213884 0.000010 0.000010
SEEDPOP6432	12	3	0.002730 0.000010 0.000010 0.000010 0.000010 0.000010 0.000010 0.000010 0.280158 0.715136 0.000010 0.001897
SEEDPOP6472	12	3	0.000010 0.000010 0.000010 0.000010 0.924426 0.004532 0.000010 0.000010 0.000010 0.002695 0.000010 0.068268
SEEDPOP6463	12	3	0.771858 0.000010 0.000010 0.000010 0.000010 0.000010 0.000010 0.000661 0.003261 0.220870 0.000010 0.003280
SEEDPOP6454	12	3	0.014734 0.000012 0.000010 0.000010 0.000010 0.000010 0.000010 0.001359 0.001438 0.982080 0.000010 0.000317
SEEDPOP6406	12	3	0.000703 0.413134 0.027151 0.000010 0.000010 0.191985 0.125966 0.003046 0.000010 0.000010 0.237532 0.000444
SEEDPOP6486	12	3	0.000010 0.000010 0.000010 0.000010 0.977423 0.000010 0.000010 0.000010 0.022477 0.000010 0.000010 0.000010
SEEDPOP6470	12	3	0.000010 0.000010 0.000010 0.000010 0.000791 0.000222 0.000010 0.000010 0.000010 0.998897 0.000010 0.000010
SEEDPOP6477	12	3	0.000010 0.000010 0.000010 0.000096 0.000011 0.000010 0.000010 0.000010 0.000344 0.999203 0.000010 0.000276
SEEDPOP6444	12	3	0.000010 0.000010 0.000010 0.000433 0.003836 0.000010 0.000010 0.000010 0.000010 0.995165 0.000010 0.000485
SEEDPOP6412	12	3	0.061451 0.000010 0.000010 0.000010 0.000010 0.000010 0.000010 0.001250 0.006319 0.929266 0.001644 0.000010
SEEDPOP6476	12	3	0.024382 0.034340 0.000010 0.079497 0.316405 0.176812 0.056580 0.000010 0.000010 0.103148 0.129467 0.079339
SEEDPOP6317	12	3	0.000010 0.000010 0.000010 0.001920 0.000010 0.000010 0.000010 0.000010 0.000010 0.997980 0.000010 0.000010
SEEDPOP6340	12	3	0.023794 0.001226 0.000010 0.000010 0.002162 0.499298 0.000010 0.126050 0.000010 0.000010 0.347410 0.000010
SEEDPOP6315	12	3	0.000010 0.000010 0.000010 0.000010 0.000011 0.000010 0.000010 0.000010 0.883995 0.074388 0.000010 0.041526
SEEDPOP6379	12	3	0.000011 0.000010 0.000010 0.000010 0.000010 0.000010 0.000385 0.000010 0.000010 0.999515 0.000010 0.000010
SEEDPOP6354	12	3	0.754130 0.000012 0.000010 0.000010 0.000145 0.005867 0.000010 0.000169 0.000010 0.237680 0.001946 0.000010
SEEDPOP6369	12	3	0.000407 0.772925 0.000010 0.000010 0.000010 0.009515 0.000010 0.000010 0.000010 0.000010 0.217074 0.000010
SEEDPOP6393	12	3	0.000010 0.787273 0.000010 0.000010 0.000010 0.000010 0.000010 0.000010 0.000010 0.000010 0.212627 0.000010
SEEDPOP6336	12	3	0.794353 0.000010 0.000010 0.000010 0.000010 0.000010 0.000016 0.000010 0.000010 0.205540 0.000010 0.000010
SEEDPOP6391	12	3	0.045701 0.055450 0.001337 0.019883 0.000010 0.550100 0.022595 0.004174 0.048629 0.000010 0.219154 0.032957
SEEDPOP6366	12	3	0.998786 0.000011 0.000010 0.000010 0.000010 0.000010 0.000203 0.000010 0.000010 0.000921 0.000010 0.000010
SEEDPOP6382	12	3	0.999259 0.000012 0.000010 0.000012 0.000401 0.000010 0.000010 0.000245 0.000010 0.000010 0.000010 0.000010
SEEDPOP6239	12	3	0.999509 0.000010 0.000364 0.000011 0.000010 0.000010 0.000010 0.000010 0.000010 0.000036 0.000010 0.000010
SEEDPOP6243	12	3	0.794870 0.000010 0.000010 0.000010 0.000010 0.000011 0.000016 0.000035 0.000010 0.204998 0.000010 0.000010
SEEDPOP6274	12	3	0.798257 0.000010 0.000010 0.000010 0.000010 0.000010 0.000010 0.000010 0.000010 0.201643 0.000010 0.000010
SEEDPOP6217	12	3	0.997359 0.000179 0.001428 0.000010 0.000010 0.000077 0.000010 0.000010 0.000010 0.000887 0.000010 0.000010
SEEDPOP6296	12	3	0.844498 0.000010 0.001188 0.000821 0.000010 0.000010 0.000660 0.000010 0.000010 0.152763 0.000010 0.000010
SEEDPOP7649	12	3	0.038455 0.050096 0.000593 0.015619 0.000010 0.556504 0.013676 0.005245 0.042472 0.018627 0.222801 0.035902
SEEDPOP7629	12	3	0.000155 0.777990 0.000010 0.000010 0.000011 0.009457 0.000010 0.000694 0.000010 0.000010 0.211634 0.000010
SEEDPOP7579	12	3	0.000010 0.779148 0.000010 0.000010 0.000383 0.006955 0.000010 0.001519 0.000010 0.000010 0.211303 0.000632
SEEDPOP7578	12	3	0.795894 0.000010 0.000010 0.000010 0.000306 0.000010 0.000010 0.000010 0.000010 0.203710 0.000010 0.000010
SEEDPOP7570	12	3	0.000010 0.000010 0.000010 0.000010 0.000010 0.020607 0.000010 0.000833 0.006396 0.009150 0.022993 0.939961
SEEDPOP7609	12	3	0.997878 0.000010 0.000010 0.000010 0.000010 0.000010 0.000010 0.000010 0.000010 0.001006 0.001027 0.000010
SEEDPOP7591	12	3	0.999104 0.000010 0.000010 0.000796 0.000010 0.000010 0.000010 0.000010 0.000010 0.000010 0.000010 0.000010
SEEDPOP7607	12	3	0.999886 0.000010 0.000010 0.000010 0.000010 0.000010 0.000010 0.000010 0.000012 0.000010 0.000012 0.000010
SEEDPOP7599	12	3	0.796329 0.000010 0.000010 0.000010 0.000010 0.000010 0.000010 0.000019 0.000010 0.203562 0.000010 0.000010
SEEDPOP7566	12	3	0.002886 0.750728 0.005572 0.000010 0.002546 0.012758 0.000010 0.000356 0.000010 0.000027 0.219149 0.005947
SEEDPOP7534	12	3	0.999365 0.000010 0.000015 0.000010 0.000530 0.000010 0.000010 0.000010 0.000010 0.000010 0.000010 0.000010
SEEDPOP7614	12	3	0.996156 0.000011 0.000010 0.000010 0.000010 0.000010 0.000010 0.000010 0.000015 0.003738 0.000010 0.000010
SEEDPOP7606	12	3	0.026803 0.066762 0.000010 0.011513 0.000010 0.553752 0.014641 0.000010 0.042009 0.036693 0.218816 0.028979
SEEDPOP7565	12	3	0.793025 0.002287 0.000010 0.000010 0.000019 0.000010 0.000010 0.000010 0.000010 0.204589 0.000010 0.000010
SEEDPOP7541	12	3	0.795688 0.000010 0.000447 0.000010 0.000010 0.000010 0.000010 0.000010 0.002390 0.201396 0.000010 0.000010
SEEDPOP7572	12	3	0.794797 0.000010 0.000010 0.000010 0.000010 0.000010 0.000010 0.000010 0.000010 0.205103 0.000010 0.000010
SEEDPOP7461	12	3	0.678937 0.002716 0.000010 0.000010 0.000010 0.000010 0.004896 0.004518 0.000010 0.306756 0.000010 0.002117
SEEDPOP7476	12	3	0.999106 0.000010 0.000010 0.000010 0.000010 0.000010 0.000010 0.000010 0.000010 0.000010 0.000794 0.000010
SEEDPOP7459	12	3	0.835277 0.000010 0.000010 0.000010 0.000010 0.000010 0.000010 0.000010 0.000010 0.164623 0.000010 0.000010
SEEDPOP7497	12	3	0.998665 0.000173 0.000451 0.000010 0.000010 0.000010 0.000010 0.000173 0.000010 0.000109 0.000010 0.000370
SEEDPOP7465	12	3	0.711955 0.003908 0.000010 0.013135 0.019854 0.009184 0.002560 0.000010 0.000010 0.217907 0.021456 0.000010
SEEDPOP7521	12	3	0.034125 0.036356 0.000010 0.087990 0.317109 0.177908 0.061911 0.000010 0.000010 0.095427 0.114392 0.074752
SEEDPOP7480	12	3	0.998063 0.000010 0.000010 0.000010 0.000104 0.000073 0.000687 0.000253 0.000612 0.000159 0.000010 0.000010
SEEDPOP7495	12	3	0.997943 0.000010 0.000010 0.000010 0.000010 0.001559 0.000011 0.000010 0.000010 0.000407 0.000010 0.000010
SEEDPOP7503	12	3	0.030531 0.046151 0.000010 0.016031 0.000010 0.549996 0.016468 0.008903 0.042418 0.011609 0.238304 0.039568
SEEDPOP7446	12	3	0.793070 0.000346 0.001874 0.000010 0.000010 0.000010 0.000010 0.000010 0.000010 0.204126 0.000514 0.000010
SEEDPOP7502	12	3	0.797583 0.000010 0.000010 0.000010 0.000012 0.000554 0.000010 0.000010 0.000010 0.201770 0.000010 0.000010
SEEDPOP7383	12	3	0.793248 0.000010 0.000010 0.000610 0.000010 0.000010 0.000010 0.000010 0.000010 0.206053 0.000010 0.000010
SEEDPOP7343	12	3	0.996641 0.000018 0.000010 0.000015 0.000010 0.000010 0.000010 0.000789 0.000010 0.001466 0.000606 0.000414
SEEDPOP7374	12	3	0.999886 0.000010 0.000010 0.000010 0.000010 0.000010 0.000010 0.000010 0.000010 0.000010 0.000014 0.000010
SEEDPOP7350	12	3	0.948955 0.000010 0.000010 0.000010 0.000010 0.000010 0.000010 0.000010 0.000957 0.049998 0.000010 0.000010
[truncated: 61,358 more rows]

## Sheet: Figure 1c
Sample ID	dim1	dim2	dim3	DOI	Cluster 2	Cluster 3	Cluster 4	Cluster 5	Cluster 6	Cluster 7	Cluster 8	Cluster 9	Cluster 10	Cluster 11	Cluster 12	cwurl:Accession_url
[truncated: 56,342 more rows]

[truncated: 8 more sheets: Figure 2a, Figure 2b, Figure 2c, Figure 3a, Figure 3b, Figure 3c, Figure 5a, Figure 5b]
